# Supplementary material for: Diverse hydrogen production and consumption pathways influence methane production in ruminants
Source: ISME J. 2019 Jun 26;13(10):2617–32. doi: 10.1038/s41396-019-0464-2 (PMC6776011; doi:10.1038/s41396-019-0464-2)
Supplement: Supplementary file 2 — Table S1 [file 41396_2019_464_MOESM2_ESM.xlsx]

## Sheet: NiFe
>Strain: Anaerovibrio_lipolyticus_LB2005|ID: T355DRAFT_01235|Aligned to: gnl|BL_ORD_ID|1917 WP_027397032.1 - Anaerovibrio lipolyticus - NiFe Group 4f indicated in UPPERCASE|Identity: 495 of 495 (100.00
mmttiMPEAILMAAEKMSAGGKHPLTAMFGRDETANGVGYVIYCYFEIPENKTVDGFKVVFNPNGSLEYDSITHIIPAAAWYEREIKDMFGLVPKGHPDLRSLVLHETFPEDFYPLRKNVKVNAKVRGERQFKVRTAKGEGLFEVPVGPIHAGIIEPGHFRFSQAGEAMLQLDAKLFYTHRGIEKAVEGKTPYEALPIVERICGACSVSNTWSFCQAVEKAVNVKVPRRAEIIRTLLMELERITNHVGDIGNIPAGVGFNPAISLGGRLKEKLMRLCEAVAGNRFLRGMIIPGGVSMDITPELCDRIHQVMDEVADGVEDMATMFREQENFQNRIQTTGIVRNQTAMDLAMVGVGARASGYSHDSRCDFSYGVYDELDFKPYTKTMGDVAARLLVRIGE…
>Strain: Anaerovibrio_sp._RM50|ID: T525DRAFT_01256|Aligned to: gnl|BL_ORD_ID|1918 WP_027406274.1 - Anaerovibrio sp. RM50 - NiFe Group 4f indicated in UPPERCASE|Identity: 495 of 495 (100.0) |Subject c0
mmttiMPEAILMAAEKMSDGGKHPLTAMFGRDETATGVGYVIYCYFEIPEEKTVDGFKVVFNPNGSLEYDSITHVVPAAAWYEREIKDMFGLVPKGHPDLRPLVLHETFPEDFFPLRKNVKVNAKVRGERQFKVRTAKGEGLFEVPVGPIHAGIIEPGHFRFSQAGEAMLQLDAKLFYTHRGIEKAVEGKIPYEALPIVERICGACSIANTWSFCQAVEKTVAVKVPRRAEIIRTLLMELERITNHVGDIGNIPAGVGFNPAISLGGRLKEKLMRLNETVAGNRFLRGMIIPGGVAKDITFELCENIHQVMDEVADGVEDMATMFREQENFQNRVQTTGIVRNQTAIDLAMVGVGARASGYAHDSRSDFSYGVYDELDFKPYTKSMGDVAARLLVRIGE…
>Strain: Basfia_succiniciproducens_DSM_22022|ID: IE55DRAFT_01636|Aligned to: gnl|BL_ORD_ID|302 WP_011201506.1 - Mannheimia succiniciproducens - NiFe Group 1c indicated in UPPERCASE|Identity: 568 of 560
MTDKKRITIDPITRIEGHLRIDCEIENGVVTNAWSTGTMWRGMENIVKGADPRDAWMIMQRICGVCTTVHAILSVRAVEDAVGAKVPLNAQYIRNMILAAHSIHDHIVHFYQLSAMDWVDITAVLKADPEKAANMLKGVSSWGLNSANEFRNVQTKVKKLADSGQLGIFANGYFGHPAMKLSPEVNLIAVAHYLQALECQRDANRVVALLGGKTPHIQNLAIGGVANPINLDSQAVLNLERLMYVKSCIDRLNDFINQVYKVDTAIFAAYYPEWLNLGKTSGNYLAVPEYPVNAENSEFALTGGYLQNFDLNTFRPITQQKDNFVVQGIKESGKHAWYEDDEALAPWAGLTRPKYTQWDENGKYSWVKAPSFYDDVVEVGPLAYLLTNLAAKNEVTTKH…
>Strain: Basfia_succiniciproducens_KPR-2|ID: IE70DRAFT_01151|Aligned to: gnl|BL_ORD_ID|302 WP_011201506.1 - Mannheimia succiniciproducens - NiFe Group 1c indicated in UPPERCASE|Identity: 567 of 569 (90
MTDKKRITIDPITRIEGHLRIDCEIENGVVTNAWSTGTMWRGMENIVKGADPRDAWMIMQRICGVCTTVHAILSVRAVEDAVGAKVPLNAQYIRNMILAAHSIHDHIVHFYQLSAMDWVDITAVLKADPEKAANMLKGVSSWGLNSTNEFRNVQTKVKKLADSGQLGIFANGYFGHPAMKLSPEVNLIAVAHYLQALECQRDANRVVALLGGKTPHIQNLAIGGVANPINLDSQAVLNLERLMYVKSCIDRLNDFINQVYKVDTAIFAAYYPEWLNLGKTSGNYLAVPEYPVNAENSEFALTGGYLQNFDLNTFRPITQQKDNFVVQGIKESGKHAWYEDDEALAPWAGLTRPKYTQWDENGKYSWVKAPSFYDDVVEVGPLAYLLTNLAAKNEVTTKH…
>Strain: Butyrivibrio_fibrisolvens_AB2020|ID: G616DRAFT_01523|Aligned to: gnl|BL_ORD_ID|1845 WP_027203889.1 - Butyrivibrio fibrisolvens - NiFe Group 4e indicated in UPPERCASE|Identity: 354 of 359 (98.0
MGKKSVVPFGPQHPVLPEPLHLDLVIEDEVVEEAIPNIGFIHRGLEGLAEKKDFNEMMYIAERTCGICSFGHGLGYVEAVEHIMNVEVPTRAKYLRTIWSELERLHSHLLWLGLAADAFGFESLFYEAWRIREKILDIHEMTCGGRLIFSVNKVGGVLRDINADQQKFILDQMNVVEKEIKNIAKVFLNDYSVQSRSKGVGVLTTQRAHDLGAVGPFARACGIKNDIRLTGYCAYGDLDFEPIVSGDCDCYARLEVRINELFQSIDLIRQAFAKIPEGELETKVIGFPKGEYFMRIEQPRGEAIYYVKGNGTKILDRMRIRTPTFANIAPLCEMLKGADYSDVGPLVVSIDPCISCTER*
>Strain: Butyrivibrio_fibrisolvens_AR40|ID: Ga0070254_11962|Aligned to: gnl|BL_ORD_ID|1845 WP_027203889.1 - Butyrivibrio fibrisolvens - NiFe Group 4e indicated in UPPERCASE|Identity: 355 of 359 (98.880
MGKKSVVPFGPQHPVLPEPLHLDLVIEDEVVEEAIPNIGFIHRGLEGLAEKKDFNEMMYIAERTCGICSFGHGLGYVEAVEHIMNVEVPTRAKYLRTIWSELERLHSHLLWLGLAADAFGFESLFYEAWRIREKILDIHEMTCGGRLIFSVNKVGGVLRDINADQQKFILDQMNVVEKEIKNIAKVFLNDYSVQSRSKGVGVLTTQRAHDLGAVGPFARACGIKNDIRLTGYCAYGDLDFEPIVSNDCDCYARLEVRINELFQSIDLIRQAFAKIPEGELETKVIGFPKGEYFMRIEQPRGEAIYYVKGNGTKILDRMRIRTPTFANIAPLCEMLKGADYSDVGPLVVSIDPCISCTER*
>Strain: Butyrivibrio_fibrisolvens_FE2007|ID: G624DRAFT_01367|Aligned to: gnl|BL_ORD_ID|1845 WP_027203889.1 - Butyrivibrio fibrisolvens - NiFe Group 4e indicated in UPPERCASE|Identity: 359 of 359 (1000
MGKKSVVPFGPQHPVLPEPLHLDLVIEDEVVEEAIPNIGFIHRGLEGLAEKKDFNEMMYIAERTCGICSFGHGLGYVEAVEHIMNVEVPPRAKYLRTIWAELGRLHSHLLWLGLAADAFGFESLFYEAWRIREKILDIHEMTCGGRLIFSVNKVGGVLRDINADQQKFILDQMNVVEKEIKNIAKVFLNDYSVQSRSKGVGVLTTQRAHDLGAVGPFARACGIKNDIRLTGYCAYGDLDFEPIVSNDCDCYARLEVRINELFQSIDLIRQAFAKIPEGELETKVVGFPKGEYFMRIEQPRGEAIYYVKGNGTKILDRMRIRTPTFANIAPLCEMLKGADYSDVGPLVVSIDPCISCTER*
>Strain: Butyrivibrio_fibrisolvens_MD2001|ID: G635DRAFT_02525|Aligned to: gnl|BL_ORD_ID|1845 WP_027203889.1 - Butyrivibrio fibrisolvens - NiFe Group 4e indicated in UPPERCASE|Identity: 354 of 359 (98.0
MGKKSVVPFGPQHPVLPEPLHLDLVIEDEVVEEAIPNIGFIHRGLEGLAEKKDFNEMMYIAERTCGICSFGHGLGYVEAVEHIMNVEVPTRAKYLRTIWSELERLHSHLLWLGLAADAFGFESLFYEAWRIREKILDIHEMTCGGRLIFSVNKVGGVLRDINADQQKFILDQMNVVEKEIKNIAKVFLNDYSVQSRSKGVGVLTTQRAHDLGAVGPFARACGIKNDIRLTGYCAYGDLDFEPIVSGDCDCYARLEVRINELFQSIDLIRQAFAKIPEGELETKVIGFPKGEYFMRIEQPRGEAIYYVKGNGTKILDRMRIRTPTFANIAPLCEMLKGADYSDVGPLVVSIDPCISCTER*
>Strain: Butyrivibrio_fibrisolvens_ND3005|ID: G615DRAFT_03121|Aligned to: gnl|BL_ORD_ID|1845 WP_027203889.1 - Butyrivibrio fibrisolvens - NiFe Group 4e indicated in UPPERCASE|Identity: 357 of 359 (99.0
MGKKSVVPFGPQHPVLPEPLHLDLVIEDEVVEEAIPNIGFIHRGLEGLAEKKDFNEMMYIAERTCGICSFGHGLGYVEAVEHIMNVEAPPRAKYLRTIWAELGRLHSHLLWLGLAADAFGFESLFYEAWRIREKILDIHEMTCGGRLIFSVNKVGGVLRDINADQQKFILDQMNVVEKEIKDIAKVFLNDYSVQSRSKGVGVLTTQRAHDLGAVGPFARACGIKNDIRLTGYCAYGDLDFEPIVSNDCDCYARLEVRINELFQSIDLIRQAFAKIPEGELETKVVGFPKGEYFMRIEQPRGEAIYYVKGNGTKILDRMRIRTPTFANIAPLCEMLKGADYSDVGPLVVSIDPCISCTER*
>Strain: Butyrivibrio_fibrisolvens_WTE3004|ID: G623DRAFT_00939|Aligned to: gnl|BL_ORD_ID|1845 WP_027203889.1 - Butyrivibrio fibrisolvens - NiFe Group 4e indicated in UPPERCASE|Identity: 353 of 359 (980
MGKKSVVPFGPQHPVLPEPLHLDLVIEDEVVEEAIPNIGFIHRGLEGLAEKKDFNEMMYIAERTCGICSFGHGLGYVEAVEHIMNVEVPVRAKYLRTIWSELERLHSHLLWLGLAADAFGFESLFYEAWRIREKILDIHEMTCGGRLIFSVNKVGGVLRDINADQQKFILDQMNVVEKEIKNIAKVFLNDYSVQSRSKGVGVLTTLRAHDLGAVGPFARACGIKNDIRLTGYCAYGDLDFEPIVSGDCDCYARLEVRINELFQSIDLIRQAFAKIPEGELETKVIGFPKGEYFMRIEQPRGEAIYYVKGNGTKILDRMRIRTPTFANIAPLCEMLKGADYSDVGPLVVSIDPCISCTER*
>Strain: Butyrivibrio_fibrisolvens_YRB2005|ID: G591DRAFT_01705|Aligned to: gnl|BL_ORD_ID|1845 WP_027203889.1 - Butyrivibrio fibrisolvens - NiFe Group 4e indicated in UPPERCASE|Identity: 354 of 359 (980
MGKKSVVPFGPQHPVLPEPLHLDLVIEDEVVEEAIPNIGFIHRGLEGLAEKKDFNEMMYIAERTCGICSFGHGLGYVEAVEHIMNVEVPVRAKYLRTIWSELERLHSHLLWLGLAADAFGFESLFYEAWRIREKILDIHEMTCGGRLIFSVNKVGGVLRDINADQQKFILDQMNVVEKEIKNIAKVFLNDYSVQSRSKGVGVLTTQRAHDLGAVGPFARACGIKNDIRLTGYCAYGDLDFEPIVSGDCDCYARLEVRINELFQSIDLIRQAFAKIPEGELETKVIGFPKGEYFMRIEQPRGEAIYYVKGNGTKILDRMRIRTPTFANIAPLCEMLKGADYSDVGPLVVSIDPCISCTER*
>Strain: Butyrivibrio_hungatei_NK4A153|ID: G628DRAFT_02128|Aligned to: gnl|BL_ORD_ID|1846 WP_026651247.1 - Butyrivibrio proteoclasticus - NiFe Group 4e indicated in UPPERCASE|Identity: 315 of 359 (87.0
MSNRSVIPFGPQHPVLPEPIHLDLVMEDEKVVEAIPSIGFIHRGLEKLVDKKDFNEMVYVAERICGICSLGHGLGYSEAVEHIMDIEVPARARYMRTIWSELSRIHSHLLWLGLLADAFGFESLYMDCWRLREEALDMFEESTGGRVIFSVMKIGGIRRDVTDDQLKDFDNRISKMEEDLKAIARPFLEDAAVQTRLKGVGVLSAEQADALGCTGPFLRASGIVRDIRSTGYCAYGDVNFEPIVSSEGDSYARTYCRIQEIFQAFDIIHQLIAKMPDGPIEAPVKGMPNGEYMMRIEQPRGEALYYVKANGTKFIDRMRVRTPTFANLSGLVEILKGCDLADVPILVLTIDPCISCTER*
>Strain: Butyrivibrio_hungatei_XBD2006|ID: IE69DRAFT_00442|Aligned to: gnl|BL_ORD_ID|1846 WP_026651247.1 - Butyrivibrio proteoclasticus - NiFe Group 4e indicated in UPPERCASE|Identity: 315 of 359 (87.0
MSNRSVIPFGPQHPVLPEPIHLDLVMEDEKVVEAIPSIGFIHRGLEKLVDKKDFNEMVYVAERICGICSLGHGLGYSEAVEHIMDIEVPARARYMRTIWSELSRIHSHLLWLGLLADAFGFESLYMDCWRLREEALDMFEESTGGRVIFSVMKIGGIRRDITDDMLKDFDNRISKMEEDLKAIARPFLEDAAVQTRLKGVGVLSAEQADALGCTGPFLRASGIVRDIRSTGYCAYGDVNFEPIVSSEGDSYARTYCRIQEIFQAFDIIHQLIAKMPDGPIEAPVKGMPNGEYMMRIEQPRGEALYYVKANGTKFIDRMRVRTPTFANLSGLVEILKGCDLADVPILVLTIDPCISCTER*
>Strain: Butyrivibrio_proteoclasticus_FD2007|ID: T326DRAFT_02010|Aligned to: gnl|BL_ORD_ID|1846 WP_026651247.1 - Butyrivibrio proteoclasticus - NiFe Group 4e indicated in UPPERCASE|Identity: 332 of 350
MSTRSVIPFGPQHPVLPEPIHLDLVMEDEKVVEAIPSIGFIHRGLEKLVDKKDFNEMVYVAERVCGICSLGHGLGYSEAIEHIMDIDVPTRAKYLRTIWSELSRVHSHLLWLGLLADAFGFESLYMDCWRLREDALDMFEESTGGRVIFSIMKVGGIRRDVSNEMLQDFYKRINKMEEDLKAIAKPFLTDAAVQTRLRGVGYLSAEQADLLGCAGPFLRASGVNRDIRCTGYAAYGDIDFEPIISTEGDSYARTECRIKEIFQAFDIIRQCIDKMPKDGEIDVPVKGMPNGEYMMRIEQPRGEALYYVKANGTKFIDRLRVRTPTFSNLPGLVETLKGCDLADVPILVLTIDPCISCTER*-
>Strain: Butyrivibrio_proteoclasticus_P18|ID: Ga0066879_102182|Aligned to: gnl|BL_ORD_ID|1846 WP_026651247.1 - Butyrivibrio proteoclasticus - NiFe Group 4e indicated in UPPERCASE|Identity: 334 of 359 0
MSTRSVIPFGPQHPVLPEPIHLDLVMEDEKVIEAIPSIGFIHRGLEKLVDKKDFNEMVYVAERICGICSLGHGLGYSEAVEHIMDIDVPARAKYLRTIWSELSRIHSHLLWLGLLADAFGFESLYMDCWRLREDALDMFEASTGGRVIFSVMKIGGIRRDVSDEMLKDFYQRINKMEEDLKAIAKPFLNDAAVQTRLRGVGILTPEQADALGCTGPFLRASGISRDIRSTGYCAYGDIDFEPIISTEGDSYARTECRIKEIFQAFDIIRQCIDKIPSGDIDVPVKGMPNGEYMMRIEQPRGEALYYVKANGTKFIDRMRVRTPTFANLSGLVETLKGCDLADVPILVLTIDPCISCTER*
>Strain: Butyrivibrio_proteoclasticus_P6B7|ID: T541DRAFT_00530|Aligned to: gnl|BL_ORD_ID|1846 WP_026651247.1 - Butyrivibrio proteoclasticus - NiFe Group 4e indicated in UPPERCASE|Identity: 359 of 359 0
MSTRSVIPFGPQHPVLPEPIHLDLVMEDEKVVEAIPSIGFIHRGLEKLVDKKDFNEMVYVAERICGICSLGHGLGYSEALEHIMDIDVPARAKYLRTIWSELSRIHSHLLWLGLLADAFGFESLYMDCWRLREDALDMFEASTGGRVIFSVMKIGGVRRDVSNEMLKDFYQRILKMEEDLKAIAKPFLNDVAVQSRLRGVGVLTAEQADMLGCAGPFLRASGVNRDIRTTGYCAYGDVEFEPILSNDGDSYARTECRIKEIFQAFDIIRQCIDKMPAGDIDVPVKGMPNGEYMMRIEQPRGEALYYVKANGTKFIDRLRVRTPTFSNIPGLVETLKGCDLADVPILVLTIDPCISCTER*
>Strain: Butyrivibrio_sp._AC2005|ID: G602DRAFT_00325|Aligned to: gnl|BL_ORD_ID|1846 WP_026651247.1 - Butyrivibrio proteoclasticus - NiFe Group 4e indicated in UPPERCASE|Identity: 287 of 359 (79.9442890
MSTRSVIPFGPQHPVLPEPIHLDLVLEDEKVVQAIPSIGFIHRGLEKLVDKKDFHEMVYVAERICGICSLGHGLGYCDAVEHIMDLEVPDRAKYLRTMLSELSRMHSHLLWLGLLADAFGFESLYMECWRIREEVLDMFEIATGGRVIFSIMKIGGLRRDIPDDMLKDFRQRLDSIKEGLDIVAKPFIDDVAVKNRLVDVGILTPEKADLLGTAGPFLRASGIARDIRSTGYCAYGDIEFEPIISTGCDSYARTEVRIKEIYQSIDIMRQCIDKMPSGPVDVPVKPNQFPNGEYMARIEQPRGEALYYVKANGSKFIDRMRVRTPTFANIPALVDVLAGCDFADVPILVLTIDPCISCTER*
>Strain: Butyrivibrio_sp._AD3002|ID: G596DRAFT_00365|Aligned to: gnl|BL_ORD_ID|1846 WP_026651247.1 - Butyrivibrio proteoclasticus - NiFe Group 4e indicated in UPPERCASE|Identity: 285 of 359 (79.3871860
MSTRSVIPFGPQHPVLPEPIHLDLVLEDEKVVQAIPSIGFIHRGLEKLVDKKDFHEMVYVAERICGICSLGHGLGYCDAVEHIMDLEVPDRAKFLRTMLSELSRMHSHMLWLGLLADAFGFESLYMECWRIREEILDMFEMATGGRVIFSIMKIGGLRRDIPDDMLKDFRQRLDSIEEGLKMVSKPFFDDVAVKNRLVGVGILTPEKADLLGTAGPFLRASGIARDIRSTGYCAYDKIEFEPIISTDCDSYARTEVRIKELYQSIDIMRQCIDKMPAGEVDLQVKPNQLPNGEYMARIEQPRGEALYYVKANGTKFIDRMRVRTPTFANIPALVDILAGCDFADVPILVLTIDPCISCTER*
>Strain: Butyrivibrio_sp._AE2005|ID: DL92DRAFT_00514|Aligned to: gnl|BL_ORD_ID|1846 WP_026651247.1 - Butyrivibrio proteoclasticus - NiFe Group 4e indicated in UPPERCASE|Identity: 315 of 359 (87.7437320
MSNRSVIPFGPQHPVLPEPIHLDLVMEDEKVVEAIPSIGFIHRGLEKLVDKKDFNEMVYVAERICGICSLGHGLGYSEAVEHIMDIEVPARARYMRTIWSELSRIHSHLLWLGLLADAFGFESLYMDCWRLREEALDMFEESTGGRVIFSVMKIGGIRRDVTDDQLKDFDNRISKMEEDLKAIARPFLEDAAVQTRLKGVGVLSAEQADALGCTGPFLRASGIVRDIRSTGYCAYGDVNFEPIVSSEGDSYARTYCRIQEIFQAFDIIHQLIAKMPDGPIEAPVKGMPNGEYMMRIEQPRGEALYYVKANGTKFIDRMRVRTPTFANLSGLVEILKGCDLADVPILVLTIDPCISCTER*
>Strain: Butyrivibrio_sp._AE2015|ID: G585DRAFT_01365|Aligned to: gnl|BL_ORD_ID|1846 WP_026651247.1 - Butyrivibrio proteoclasticus - NiFe Group 4e indicated in UPPERCASE|Identity: 335 of 359 (93.3147630
MSTRSVIPFGPQHPVLPEPIHLDLVMEDEKVIEAIPSIGFIHRGLEKLVDKKDFNEMVYVAERICGICSLGHGLGYSEAVEHIMDIDVPARAKYLRTIWSELSRIHSHLLWLGLLADAFGFESLYMDCWRLREDALDMFEASTGGRVIFSVMKIGGIRRDVSDEMLKDFYQRINKMEEDLKAIAKPFLNDAAVQTRLRGVGILTPEQADALGCTGPFLRASGISRDIRSTGYCAYGDIDFEPIISTEGDSYARTECRIKEIFQAFDIIRQCIDKMPSGDIDVPVKGMPNGEYMMRIEQPRGEALYYVKANGTKFIDRMRVRTPTFANLSGLVETLKGCDLADVPILVLTIDPCISCTER*
>Strain: Butyrivibrio_sp._AE3006|ID: G603DRAFT_02020|Aligned to: gnl|BL_ORD_ID|1846 WP_026651247.1 - Butyrivibrio proteoclasticus - NiFe Group 4e indicated in UPPERCASE|Identity: 290 of 359 (80.7799440
MSTRSVIPFGPQHPVLPEPIHLDLVLEDEKVVQAIPEIGFIHRGLEKLVDKKDFQEMVYVAERICGICSLGHGLGYCDAVEHIMDLEVPDRAKYLRTMLSELSRMHSHMLWLGLLADAFGFESLYMECWRIREEILDMFEIATGGRVIFSIMKIGGLRRDIPDDMLKDFRQRLDSIEEGVKIVSKPFIDDVAVKNRLVDVGILTPEKADLLGTAGPFLRASGIARDIRSTGYCAYGDIEFEPITSTGCDSYARTEVRIKEIYQAIDIMRQCIDKMPAGAVDVPVKGFPNGEYMARIEQPRGEALYYVKANGTKFVDRMRVRTPTFANIPALVEVLAGCDLADVPILVLTIDPCISCTER*
>Strain: Butyrivibrio_sp._AE3009|ID: G588DRAFT_01847|Aligned to: gnl|BL_ORD_ID|1846 WP_026651247.1 - Butyrivibrio proteoclasticus - NiFe Group 4e indicated in UPPERCASE|Identity: 328 of 359 (91.3649020
MSTRSVIPFGPQHPVLPEPIHLDLVMEDEKVVEAIPSIGFIHRGLEKLVDKKDFNEMVYVAERICGICSLGHGLGYSEAVEHIMDIDVPMRAKYLRTIWSELSRVHSHLLWLGLLADAFGFESLYMDCWRLREDALDMFEASTGGRVIFSAMKIGGVRRDVSDEMLRDFAERITRMEEDLKVIAKPFLNDMAVQTRLRGVGVLTAEQADALGCCGPFLRASGIARDIRSTGYCAYGDVDFEPIISNDGDSYARTECRIKEIFQAFDIIKQLIAKIPAGDIDVPVKGMPNGEYFMRLEQPRGEAHYYVKANGTKFIDRMRVRTPTFANLSGLVETLKGCDLADVPILVLTIDPCISCTER*
>Strain: Butyrivibrio_sp._FC2001|ID: G601DRAFT_00508|Aligned to: gnl|BL_ORD_ID|1846 WP_026651247.1 - Butyrivibrio proteoclasticus - NiFe Group 4e indicated in UPPERCASE|Identity: 288 of 359 (80.2228410
MSTRSVIPFGPQHPVLPEPIHLDLVLEDEKVVQAIPSIGFIHRGLEKLVDKKDFHEMVYVAERICGICSLGHGLGYCDAVEHIMDLEVPDRAKYLRTMLSELSRMHSHMLWLGLLADAFGFESLYMECWRIREEILDMFEIATGGRVIFSIMKIGGLRRDIPDDMLKDFRQRLDSIKEGLDIVSKPFFDDVAVKNRLVGVGILTPEKADLLGTAGPFLRASGIARDIRSTGYCAYGDIEFEPIISTDCDSYARTEVRIKELYQAIDIMRQCIDKMPAGPVDIPVKPNQLPNGEYMARIEQPRGEALYYVKANGSKFIDRMRVRTPTFANIPALVDVLAGCDLADVPILVLTIDPCISCTER*
>Strain: Butyrivibrio_sp._FCS014|ID: T456DRAFT_00520|Aligned to: gnl|BL_ORD_ID|1846 WP_026651247.1 - Butyrivibrio proteoclasticus - NiFe Group 4e indicated in UPPERCASE|Identity: 324 of 359 (90.2506960
MSNRSVIPFGPQHPVLPEPIHLDLVMEDEKVVEAIPSIGFIHRGLEKLVDKKDFNEMVYVAERICGICSLGHGLGYAEAVEHIMDIEVPSRAQYLRTFWSELSRVHSHLLWLGLLADAFGFESLYMECWRLREEALDMFEASTGGRVIFSVMKVGGIRRNVSDEMLKDFYQRINKMEEDLKTISKPFLNDAAVQTRLRGVGILTAEQADALGCAGPFLRASGIVRDIRTTGYCAYGDVDFEPIISTEGDSYARTECRIKEIFQAFDIMRQCIDKMPAGDIDVPVKGMPNGEYVMRIEQPRGEAIYYVKANGTKFIDRMRVRTPTFANLSGLVEVLKGCDLADVPILVLTIDPCISCTER*
>Strain: Butyrivibrio_sp._INlla14|ID: IE62DRAFT_02772|Aligned to: gnl|BL_ORD_ID|1846 WP_026651247.1 - Butyrivibrio proteoclasticus - NiFe Group 4e indicated in UPPERCASE|Identity: 332 of 359 (92.479100
MSTRSVIPFGPQHPVLPEPIHLDLVLEDEKVVEAIPSIGFIHRGLEKLVDKKDFNEMVYVAERICGICSLGHGLGYSEAIEHIMDIDVPARAKFLRTIWSELSRIHSHLLWLGLLADAFGFESLYMDCWRLREDALDMFEASTGGRVIFSVMKVGGIRRDVSDEMLADFSKRIDKMEEDLKTIAKPFLNDKAVQTRLRGVGYLSAEQADLLGCAGPFLRASGVNRDIRTTGYCAYGDIDFEPIISTEGDSYARTDCRIKEIFQAFDIIRQCIAKMPKGGEIDVPVKGMPNGEYMMRIEQPRGEALYYVKANGTKFIDRLRVRTPTFSNLPGMVETLKGCDLADVPILVLTIDPCISCTER*-
>Strain: Butyrivibrio_sp._INlla16|ID: IE61DRAFT_01849|Aligned to: gnl|BL_ORD_ID|1846 WP_026651247.1 - Butyrivibrio proteoclasticus - NiFe Group 4e indicated in UPPERCASE|Identity: 285 of 359 (79.387180
MSTRSVIPFGPQHPVLPEPIHLDLVLEDEKVVQAIPSIGFIHRGLEKLVDKKDFHEMVYVAERICGICSLGHGLGYCDAVEHIMDLEVPDRAKFLRTMLSELSRMHSHMLWLGLLADAFGFESLYMECWRIREEILDMFEMATGGRVIFSIMKIGGLRRDIPDDMLKDFRQRLDSIEEGLKMVSKPFFDDVAVKNRLVGVGILTPEKADLLGTAGPFLRASGIARDIRSTGYCAYDKIEFEPIISTDCDSYARTEVRIKELYQSIDIMRQCIDKMPAGEVDLQVKPNQLPNGEYMARIEQPRGEALYYVKANGTKFIDRMRVRTPTFANIPALVDILAGCDFADVPILVLTIDPCISCTER*
>Strain: Butyrivibrio_sp._INlla18|ID: IE60DRAFT_01809|Aligned to: gnl|BL_ORD_ID|1846 WP_026651247.1 - Butyrivibrio proteoclasticus - NiFe Group 4e indicated in UPPERCASE|Identity: 334 of 359 (93.036210
MSNRSVIPFGPQHPVLPEPIHLDLVMEDEKVVEAIPSIGFIHRGLEKLVDKKDFNEMVYVAERICGICSLGHGLGYSEAVEHIMDIDVPARAKYLRTIWSELSRIHSHLLWLGLLADAFGFESLYMDCWRLREDALDMFEASTGGRVIFSVMKIGGIRRDVSDEMLKDFYQRINKMEEDLKTIAKPFLLDKAVQTRLRGVGVLTAEQADALGCAGPFLRASGIARDIRSTGYCAYGDVDFEPIISTEGDSYARTECRIKEIFQSFDIIRQLIDRMPSGDIDVPVKGMPNGEYMMRIEQPRGEALYYVKANGTKFIDRMRVRTPTFANLSGLVETLKGCDLADVPILVLTIDPCISCTER*
>Strain: Butyrivibrio_sp._INlla21|ID: IE65DRAFT_00325|Aligned to: gnl|BL_ORD_ID|1846 WP_026651247.1 - Butyrivibrio proteoclasticus - NiFe Group 4e indicated in UPPERCASE|Identity: 320 of 359 (89.136490
MSNRSVIPFGPQHPVLPEPIHLDLVMEDEKVIEAIPSIGFIHRGLEKLVDKKDFNEMVYVAERICGICSLGHGLGYSEAVEHIMDIEVPARARYLRTIWSELSRIHSHLLWMGLLADAFGFESLYMDCWRLREEALDMFEASTGGRVIFSVMKIGGIRRDVSDEMLKDFNERIFKMEEDLKTIARPFLEDAAVQTRLRGVGVLTAEQADALGCTGPFLRASGISCDIRSTGYCAYGDIDFTPIVSTEGDSYARTKCRIEEIFQAFDIIHQCIDKMPSGDIEVPVKGMPNGEYMMRIEQPRGEALYYVKANGTKFIDRMRVRTPTFANLSGLVEILKGCDLADVPILVLTIDPCISCTER*
>Strain: Butyrivibrio_sp._LB2008|ID: T356DRAFT_01235|Aligned to: gnl|BL_ORD_ID|1846 WP_026651247.1 - Butyrivibrio proteoclasticus - NiFe Group 4e indicated in UPPERCASE|Identity: 315 of 359 (87.7437320
MSNRSVIPFGPQHPVLPEPIHLDLVMEDEKVVEAIPSIGFIHRGLEKLVDKKDFNEMVYVAERICGICSLGHGLGYSEAVEHIMDIEVPARARYMRTIWSELSRIHSHLLWLGLLADAFGFESLYMDCWRLREEALDMFEESTGGRVIFSVMKIGGIRRDVTNDQLKDFDNRISKMEEDLKAISRPFLEDAAVQTRLKGVGVLSAEQADALGCTGPFLRASGIVRDIRSTGYCAYGDVNFEPIVSSEGDSYARTYCRIQEIFQAFDIIHQLIAKMPEGPIEAPVKGMPNGEYMMRIEQPRGEALYYVKANGTKFIDRMRVRTPTFANLSGLVEILKGCDLADVPILVLTIDPCISCTER*
>Strain: Butyrivibrio_sp._LC3010|ID: G622DRAFT_01126|Aligned to: gnl|BL_ORD_ID|1846 WP_026651247.1 - Butyrivibrio proteoclasticus - NiFe Group 4e indicated in UPPERCASE|Identity: 286 of 359 (79.6657380
MSTRSVIPFGPQHPVLPEPIHLDLVLEDEKVVQAIPSIGFIHRGLEKLVDKKDFHEMVYVAERICGICSLGHGLGYCDAVEHIMDLEVPDRAKYLRTMLSELSRMHSHMLWLGLLADAFGFESLYMECWRIREEILDMFEIATGGRVIFSIMKIGGLRRDIPDDMLRDFRQRLDSIKEGLDIVAKPFIDDVAVKNRLVDVGILTPEKADLLGTAGPFLRASGIARDIRSTGYCAYGDIDFEPIISTGCDSYARTEVRIKEIYQAIDIMRQCIDKMPAGPVDIPVKPNQFPNGEYMARIEQPRGEALYYVKANGSKFIDRMRVRTPTFANIPALVDVLAGCDLADVPILVLTIDPCISCTER*
>Strain: Butyrivibrio_sp._M55|ID: Ga0104398_101186|Aligned to: gnl|BL_ORD_ID|1846 WP_026651247.1 - Butyrivibrio proteoclasticus - NiFe Group 4e indicated in UPPERCASE|Identity: 314 of 359 (87.465181050
MSNRSVIPFGPQHPVLPEPIHLDLVMEDEKVVEAIPSIGFIHRGLEKLVDKKDFNEMVYVAERICGICSLGHGLGYSEAVEHIMDIEVPARARYMRTIWSELSRIHSHLLWLGLLADAFGFESLYMDCWRLREEALDMFEESTGGRVIFSVMKVGGIRRDVTDDQLKDFDNRISKMEEDLKAIARPFLEDAAVQTRLKGVGVLSAEQADALGCTGPFLRASGIVRDIRSTGYCAYGDVNFEPIVSSEGDSYARTYCRIQEIFQAFDIIHQLIAKMPDGPIEAPVKGMPNGEYMMRIEQPRGEALYYVKANGTKFIDRMRVRTPTFANLSGLVEILKGCDLADVPILVLTIDPCISCTER*
>Strain: Butyrivibrio_sp._MB2005|ID: G610DRAFT_01938|Aligned to: gnl|BL_ORD_ID|1846 WP_026651247.1 - Butyrivibrio proteoclasticus - NiFe Group 4e indicated in UPPERCASE|Identity: 290 of 359 (80.7799440
MSTRSVIPFGPQHPVLPEPIHLDLVLEDEKVVQAIPEIGFIHRGLEKLVDKKDFQEMVYVAERICGICSLGHGLGYCDAVEHIMDLEVPDRAKYLRTMLSELSRMHSHMLWLGLLADAFGFESLYMECWRIREEILDMFEIATGGRVIFSIMKIGGLRRDIPDDMLKDFRQRLDSIEEGVKIVSKPFIDDVAVKNRLVDVGILTPEKADLLGTAGPFLRASGIARDIRSTGYCAYGDIEFEPITSTGCDSYARTEVRIKEIYQAIDIMRQCIDKMPAGAVDVPVKGFPNGEYMARIEQPRGEALYYVKANGTKFVDRMRVRTPTFANIPALVEVLAGCDLADVPILVLTIDPCISCTER*
>Strain: Butyrivibrio_sp._MC2013|ID: G636DRAFT_01978|Aligned to: gnl|BL_ORD_ID|1845 WP_027203889.1 - Butyrivibrio fibrisolvens - NiFe Group 4e indicated in UPPERCASE|Identity: 300 of 359 (83.56545961)0
MGKKSVVPFGPQHPVLPEPIHLDLVIEDEIISEAIPNIGFIHRGLEGLVEKKDFNEMVYIAERTCGICSFGHGLGYVEAIEHVMNIEVPARARYLRTIWAELGRMHSHLLWLGLAADAFGFESLFYESWRIRERILDLHELTCGSRLIFSVNKVGGVIRDIPADKLAYIKDQILIVEKEVKNIEKTFLGDYSVQTRSKGIGLLTKEEAHDLGAVGPFARASGITADLRTTGYAAYGELDFEPVISNDGDCYARLDVRIRELYQSIDLIRQAIDKIPEGELEAKAIGFPKGEYFMRIEQPRGEAVYYVKGNGTKILDRMRIRTPTFANIPPLCETLKGADYADVGPLVVSIDPCISCTER*
>Strain: Butyrivibrio_sp._MC2021|ID: T359DRAFT_00166|Aligned to: gnl|BL_ORD_ID|1846 WP_026651247.1 - Butyrivibrio proteoclasticus - NiFe Group 4e indicated in UPPERCASE|Identity: 323 of 359 (89.9721440
MSTRSVIPFGPQHPVLPEPIHLDLVMEDEKVVEAIPSIGFIHRGLEKLVDKKDFNEMVYVAERICGICSLGHGLGYSEAVEHIMDIEVPARARYLRTIWSELSRVHSHLLWLGLLADAFGFESLYMESWRLREDALDMFEASTGGRVIFSAMKIGGVRRDVSDEMLRDFAERINKMEEELKVISKPFLNDMAVQTRLRGVGVLTAQQADELGCCGPFLRASGIARDIRSTAYCAYGDVDFEPIISNDGDSYARTECRIKEIFQAFDIIRQCIAKIPGGDIDVPVKGMPNGEYFMRLEQPRGEAHYYVKANGTKFIDRMRVRTPTFANLSGLVETLKGCDLADVPILVLTIDPCISCTER*
>Strain: Butyrivibrio_sp._NC2007|ID: G632DRAFT_00238|Aligned to: gnl|BL_ORD_ID|1846 WP_026651247.1 - Butyrivibrio proteoclasticus - NiFe Group 4e indicated in UPPERCASE|Identity: 330 of 359 (91.9220050
MSTRSVIPFGPQHPVLPEPIHLDLVMEDEKVVEAIPSIGFIHRGLEKLVDKKDFNEMVYVAERICGICSLGHGLGYSEAVEHIMDIDVPSRAKYLRTIWSELSRIHSHLLWLGLLADAFGFESLYMECWRLREEALDMFEASTGGRVIFSVMKVGGIRRDVSDEMLKDFYQRINKMEEDLKVISKPFLNDMAVQTRLRGVGILTAEQADALGCAGPFLRASGISRDIRTTGYCAYGDVDFEPIVSTEGDSYARTECRIKEIFQAFDIIRQLIDHMPSGDIDVPVKGMPNGEYVMRIEQPRGEAIYYVKANGTKFIDRMRVRTPTFANLSGLVETLKGCDLADVPILVLTIDPCISCTER*
>Strain: Butyrivibrio_sp._OB235|ID: Ga0059103_101382|Aligned to: gnl|BL_ORD_ID|1846 WP_026651247.1 - Butyrivibrio proteoclasticus - NiFe Group 4e indicated in UPPERCASE|Identity: 285 of 359 (79.3871860
MSTRSVIPFGPQHPVLPEPIHLDLVLEDEKVVQAIPSIGFIHRGLEKLVDKKDFHEMVYVAERICGICSLGHGLGYCDAVEHIMDLEVPDRAKFLRTMLSELSRMHSHMLWLGLLADAFGFESLYMECWRIREEILDMFEMATGGRVIFSIMKIGGLRRDIPDDMLKDFRQRLDSIEEGLKMVSKPFFDDVAVKNRLVGVGILTPEKADLLGTAGPFLRASGIARDIRSTGYCAYDKIEFEPIISTDCDSYARTEVRIKELYQSIDIMRQCIDKMPAGEVDLQVKPNQLPNGEYMARIEQPRGEALYYVKANGTKFIDRMRVRTPTFANIPALVDILAGCDFADVPILVLTIDPCISCTER*
>Strain: Butyrivibrio_sp._Su6|ID: IE64DRAFT_00237|Aligned to: gnl|BL_ORD_ID|1846 WP_026651247.1 - Butyrivibrio proteoclasticus - NiFe Group 4e indicated in UPPERCASE|Identity: 335 of 359 (93.3147632...
MSTRSVIPFGPQHPVLPEPIHLDLVMEDEKVVEAIPSIGFIHRGLEKLVDKKDFNEMVYVAERICGICSLGHGLGYSETVEHIMDIDVPARAKYLRTIWSELSRIHSHLLWLGLLADAFGFESLYMDCWRLREDALDMFEASTGGRVIFSVMKIGGIRRDVSDEMLKDFYQRINKMEEDLKAIAKPFLNDAAVQTRLRGVGILTPEQADALGCTGPFLRASGISRDIRSTGYCAYGDIDFEPIISTEGDSYARTECRIKEIFQAFDIIRQCIDKMPSGDIDVPVKGMPNGEYMMRIEQPRGEALYYVKANGTKFIDRMRVRTPTFANLSGLVETLKGCDLADVPILVLTIDPCISCTER*
>Strain: Butyrivibrio_sp._TB|ID: IE63DRAFT_02354|Aligned to: gnl|BL_ORD_ID|1845 WP_027203889.1 - Butyrivibrio fibrisolvens - NiFe Group 4e indicated in UPPERCASE|Identity: 356 of 359 (99.1643454039) 0
MGKKSVVPFGPQHPVLPEPLHLDLVIEDEVVEEAIPNIGFIHRGLEGLAEKKDFNEMMYIAERTCGICSFGHGLGYVEAIEHIMNVEVPTRAKYLRTIWAELGRLHSHLLWLGLAADAFGFESLFYEAWRIREKILDIHEMTCGGRLIFSVNKVGGVLRDINADQQKFILDQMNVVEKEIKNIAKVFLNDYSVQSRSKGVGVLTTQKAHDLGAVGPFARACGIKNDIRLTGYCAYGDLDFEPIVSNDCDCYARLEVRINELFQSIDLIRQAFAKIPEGELETKVVGFPKGEYFMRIEQPRGEAIYYVKGNGTKILDRMRIRTPTFANIAPLCEMLKGADYSDVGPLVVSIDPCISCTER*
>Strain: Butyrivibrio_sp._VCB2001|ID: G589DRAFT_00125|Aligned to: gnl|BL_ORD_ID|1846 WP_026651247.1 - Butyrivibrio proteoclasticus - NiFe Group 4e indicated in UPPERCASE|Identity: 331 of 359 (92.200550
MSTRSVIPFGPQHPVLPEPIHLDLVMEDEKVVEAIPSIGFIHRGLEKLVDKKDFNEMVYVAERICGICSLGHGLGYSEAVEHIMDIDVPSRAKYLRTIWSELSRIHSHLLWLGLLADAFGFESLYMECWRLREEALDMFEASTGGRVIFSVMKVGGIRRDVSDEMLKDFYQRINKMEEDLKVIAKPFLNDMAVQTRLRGVGILTAEQADALGCAGPFLRASGISRDIRTTGYCAYGDVDFEPIISTEGDSYARTECRIKEIFQAFDIIRQLIDHMPSGDIDVPVKGMPNGEYVMRIEQPRGEAIYYVKANGTKFIDRMRVRTPTFANLSGLVETLKGCDLADVPILVLTIDPCISCTER*
>Strain: Butyrivibrio_sp._VCB2006|ID: G613DRAFT_01504|Aligned to: gnl|BL_ORD_ID|1846 WP_026651247.1 - Butyrivibrio proteoclasticus - NiFe Group 4e indicated in UPPERCASE|Identity: 333 of 359 (92.757660
MSTKSVIPFGPQHPVLPEPIHLDLVMEDEKVVEAIPSIGFIHRGLEKLVDKKDFNEMVYVAERICGICSLGHGLGYSEAIEHIMDIDVPSRAKYLRTIWSELSRVHSHLLWLGLLADAFGFESLYMDCWRLREDALDMFEQSTGGRVIFSIMKVGGIRRDVSDEMLKDFYQRINKMEEDLKVIAKPFLTDAAVQTRLRGVGYLSAEQADLLGCAGPFLRASGVNRDIRCTGYAAYGDIDFEPIISNEGDSYARTECRIKEIFQAFDIIRQCIDKMPKDGEIDVPVKGMPNGEYMMRIEQPRGEALYYVKANGTKFIDRLRVRTPTFSNLPGLVETLKGCDLADVPILVLTIDPCISCTER*-
>Strain: Butyrivibrio_sp._VCD2006|ID: G586DRAFT_00651|Aligned to: gnl|BL_ORD_ID|1846 WP_026651247.1 - Butyrivibrio proteoclasticus - NiFe Group 4e indicated in UPPERCASE|Identity: 284 of 359 (79.108630
MSTRSVIPFGPQHPVLPEPIHLDLVLEDEKVVQAIPSIGFIHRGLEKLVDKKDFHEMVYVAERICGICSLGHGLGYCDAVEHIMDLEVPDRAKFLRTMLSELSRMHSHMLWLGLLADAFGFESLYMECWRIREEILDMFEMATGGRVIFSIMKIGGLRRDIPDDMLRDFRQRLDSIEEGLKMVSKPFFDDVAVKNRLVGVGILTPEKADLLGTAGPFLRASGIARDIRSTGYCAYDKIEFEPIISTDCDSYARTVVRIKELYQSIDIMRQCIDKMPAGAVDVPVKPNQFPNGEYMARIEQPRGEALYYVKANGSKFIDRMRVRTPTFANIPALVDILAGCDFADVPILVLTIDPCISCTER*
>Strain: Butyrivibrio_sp._WCD2001|ID: G630DRAFT_00123|Aligned to: gnl|BL_ORD_ID|1846 WP_026651247.1 - Butyrivibrio proteoclasticus - NiFe Group 4e indicated in UPPERCASE|Identity: 285 of 359 (79.387180
MSTRSVIPFGPQHPVLPEPIHLDLVLEDEKVVQAIPSIGFIHRGLEKLVDKKDFHEMVYVAERICGICSLGHGLGYCDAVEHIMDLEVPDRAKFLRTMLSELSRMHSHMLWLGLLADAFGFESLYMECWRIREEILDMFEMATGGRVIFSIMKIGGLRRDIPDDMLKDFRQRLDSIEEGLKMVSKPFFDDVAVKNRLVGVGILTPEKADLLGTAGPFLRASGIARDIRSTGYCAYNKIEFEPIISTDCDSYARTEVRIKELYQSIDIMRQCIDKMPAGEVDLQVKPNQLPNGEYMARIEQPRGEALYYVKANGTKFIDRMRVRTPTFANIPALVDILAGCDFADVPILVLTIDPCISCTER*
>Strain: Butyrivibrio_sp._WCD3002|ID: G608DRAFT_00294|Aligned to: gnl|BL_ORD_ID|1846 WP_026651247.1 - Butyrivibrio proteoclasticus - NiFe Group 4e indicated in UPPERCASE|Identity: 290 of 359 (80.779940
MSTRSVIPFGPQHPVLPEPIHLDLVLEDEKVVQAIPEIGFIHRGLEKLVDKKDFQEMVYVAERICGICSLGHGLGYCDAVEHIMDLEVPDRAKYLRTMLSELSRMHSHMLWLGLLADAFGFESLYMECWRIREEILDMFEIATGGRVIFSIMKIGGLRRDIPDDMLKDFRQRLDSIEEGVKIVSKPFIDDVAVKNRLVDVGILTPEKADLLGTAGPFLRASGIARDIRSTGYCAYGDIEFEPITSTGCDSYARTEVRIKEIYQAIDIMRQCIDKMPAGAVDVPVKGFPNGEYMARIEQPRGEALYYVKANGTKFVDRMRVRTPTFANIPALVEVLAGCDLADVPILVLTIDPCISCTER*
>Strain: Butyrivibrio_sp._WCE2006|ID: T501DRAFT_00104|Aligned to: gnl|BL_ORD_ID|1846 WP_026651247.1 - Butyrivibrio proteoclasticus - NiFe Group 4e indicated in UPPERCASE|Identity: 286 of 359 (79.665730
MSTRSVIPFGPQHPVLPEPIHLDLVLEDEKVVQAIPSIGFIHRGLEKLVDKKDFHEMVYVAERICGICSLGHGLGYCDAVEHIMDLEVPDRAKYLRTMLSELSRMHSHMLWLGLLADAFGFESLYMECWRIREEILDMFEIATGGRVIFSIMKIGGLRRDIPDDMLRDFRQRLDSIKEGLDIVAKPFIDDVAVKNRLVDVGILTPEKADLLGTAGPFLRASGIARDIRSTGYCAYGDIDFEPIISTGCDSYARTEVRIKEIYQAIDIMRQCIDKMPAGPVDIPVKPNQFPNGEYMARIEQPRGEALYYVKANGSKFIDRMRVRTPTFANIPALVDVLAGCDLADVPILVLTIDPCISCTER*
>Strain: Butyrivibrio_sp._XBB1001|ID: G631DRAFT_00099|Aligned to: gnl|BL_ORD_ID|1846 WP_026651247.1 - Butyrivibrio proteoclasticus - NiFe Group 4e indicated in UPPERCASE|Identity: 332 of 359 (92.479100
MSTRSVIPFGPQHPVLPEPIHLDLVLEDEKVVEAIPSIGFIHRGLEKLVDKKDFNEMVYVAERICGICSLGHGLGYSEAIEHIMDIDVPARAKFLRTIWSELSRIHSHLLWLGLLADAFGFESLYMDCWRLREDALDMFEASTGGRVIFSVMKVGGIRRDVSDEMLADFSKRIDKMEEDLKTIAKPFLNDKAVQTRLRGVGYLSAEQADLLGCAGPFLRASGVNRDIRTTGYCAYGDIDFEPIISTEGDSYARTDCRIKEIFQAFDIIRQCIAKMPKGGEIDVPVKGMPNGEYMMRIEQPRGEALYYVKANGTKFIDRLRVRTPTFSNLPGMVETLKGCDLADVPILVLTIDPCISCTER*-
>Strain: Butyrivibrio_sp._XPD2002|ID: G587DRAFT_00339|Aligned to: gnl|BL_ORD_ID|1846 WP_026651247.1 - Butyrivibrio proteoclasticus - NiFe Group 4e indicated in UPPERCASE|Identity: 287 of 359 (79.944280
MSTRSVIPFGPQHPVLPEPIHLDLVLEDEKVVQAIPSIGFIHRGLEKLVDKKDFHEMVYVAERICGICSLGHGLGYCDAVEHIMDLEVPDRAKYLRTMLSELSRMHSHMLWLGLLADAFGFESLYMECWRIREEILDMFEIATGGRVIFSIMKIGGLRRDIPDDMLKDFRQRLDSIKEGLDIVSKPFFDDVAVKNRLVGVGILTPEKADLLGTAGPFLRASGIARDIRSTGYCAYGDIEFEPIISTGCDSYARTEVRIKELYQAIDIMRQCIDKMPAGPVDIPVKPNQLPNGEYMARIEQPRGEALYYVKANGSKFIDRMRVRTPTFANIPALVDVLAGCDLADVPILVLTIDPCISCTER*
>Strain: Butyrivibrio_sp._XPD2006|ID: G590DRAFT_00266|Aligned to: gnl|BL_ORD_ID|1846 WP_026651247.1 - Butyrivibrio proteoclasticus - NiFe Group 4e indicated in UPPERCASE|Identity: 331 of 359 (92.200550
MSTRSVIPFGPQHPVLPEPIHLDLVMEDEKVVEAIPSIGFIHRGLEKLVDKKDFNEMVYVAERICGICSLGHGLGYSEAVEHIMDIDVPSRAKYLRTIWSELSRVHSHLLWLGLLADAFGFESLYMECWRLREEALDMFEASTGGRVIFSVMKVGGIRRDVSDEMLKDFYQRINKMEEDLKVIAKPFLNDMAVQTRLRGVGILAAEQADALGCAGPFLRASGIARDIRTTGYCAYGDVDFEPIVSNEGDSYARTECRIKEIFQAFDIIRQLIDHMPAGDIDVPVKGMPNGEYVMRIEQPRGEAIYYVKANGTKFIDRMRVRTPTFANLSGLVETLKGCDLADVPILVLTIDPCISCTER*
>Strain: Butyrivibrio_sp._YAB3001|ID: IE68DRAFT_00096|Aligned to: gnl|BL_ORD_ID|1846 WP_026651247.1 - Butyrivibrio proteoclasticus - NiFe Group 4e indicated in UPPERCASE|Identity: 334 of 359 (93.036210
MSTRSVIPFGPQHPVLPEPIHLDLVMEDEKVVEAIPSIGFIHRGLEKLVDKKDFNEMVYVAERICGICSLGHGLGYSEAVEHIMDIDVPARAKYLRTIWSELSRVHSHLLWLGLLADAFGFESLYMDCWRLREDALDMFEASTGGRVIFSIMKIGGIRRDVPDEMLKDFYQRINKMEEDLKVIAKPFLTDMAVQTRLRGVGYLSAEQADLLGCAGPFLRASGVVRDIRCTGYAAYGDIDFEPIISNEGDSYARTECRIKEIFQAFDIIRQCIDKMPSGEIDVPVKGMPNGEYMMRIEQPRGEALYYVKANGTKFIDRLRVRTPTFSNLPGLVETLQGCDLADVPILVLTIDPCISCTER*
>Strain: Citrobacter_sp._NLAE-zl-C269|ID: Ga0105828_101498|Aligned to: gnl|BL_ORD_ID|1585 WP_012134832.1 - Citrobacter koseri - NiFe Group 4a indicated in UPPERCASE|Identity: 563 of 569 (98.94551845340
MSEEKVGQQYLAALHQAFPGVVLDEAWQTRDQLTITVKVNYLPEVVEFLYYKQGGWLSVLFGNDERQLCGHYAVYYVLSMEQGTKCWITVRVEVDANKLEFPSVTPRVPAAVWGEREVRDMYGLIPVGLPDERRLVLPDDWPDELYPLRKDSMDYRQRPAPTTDAETYEFINELGDKKNNVVPIGPLHVTSDEPGHFRLFVDGENIIDADYRLFYVHRGMEKLAETRMGYNEVTFLSDRVCGICGFAHSTAYTTSVENAMGIVVPERAQMIRAILLEVERLHSHLLNLGLACHFTGFDSGFMQFFRVRETSMKMAEILTGARKTYGLNLIGGIRRDLLKEDMIQTRQLAQQMRRDVQELVDMLLSTPNMEQRTVGIGRLDPEIARDFSNVGPMVRASGH…
>Strain: Citrobacter_sp._NLAE-zl-C269|ID: Ga0105828_103119|Aligned to: gnl|BL_ORD_ID|285 WP_012907588.1 - Citrobacter rodentium - NiFe Group 1c indicated in UPPERCASE|Identity: 551 of 567 (97.178130510
MSQRITIDPVTRIEGHLRIDCEIENGVVSKAWASGTMWRGMEEIVKNRDPRDAWMIVQRICGVCTTTHAISSVRAAESALNIDVPVNAQYIRNIILSAHTTHDHIVHFYQLSALDWVDITSALKADPAKASAMLNGVSTWHLNSAEEFTKVQNKIKDLVASGQLGIFANGYWGHPAMKLPPEVNLIAVAHYLQALECQRDANRVVALLGGKTPHIQNLAVGGVANPINLDGLGVLNLERLMYIKSFIDKLSDFVEQVYKVDTAVIAAFYPEWLERGKGAVNYLAAPEFPTDGKNGSFLFPGGYIENADLASYRPISSHSDEYLIKGIQESAKHAWYKDEAPQAPWEGTTIPVYNGWSDDGKYSWVKSPTFYGKTVEVGPLANMLVKLASGREATKAKLN…
>Strain: Clostridiales_bacterium_NK3B98|ID: G618DRAFT_01560|Aligned to: gnl|BL_ORD_ID|1942 WP_018661973.1 - Thermobrachium celere - NiFe Group 4g indicated in UPPERCASE|Identity: 256 of 360 (71.1111110
MSYTIPIGPYHPALEEPVHARLTVDGERITDAKVFVGYNHRGIEKLAQERNFIQTLVLVERVCGICSHSHALTYAMCIENIMGADVPRRGQYIRVIVEELERIHSHLLWLGIACHIVGHDSMFMQIWNDRERTMDTLENLTGNRVNYAMVTIGGARRDISDDQRRDLLAAMDDLEEKMGAITHYLTTDKTLAMRTKGVGVLTTEDAVRLGTVGPHARASGVDMDVRRDAPYCCYDEFEFDVPVEHSCDVFARVVIRVKEIYESIKIIRQAADLLPEGPINLGNKMPKVPAGEFVARHEAPRGHLVYKVVTDGGQTNHRLSIHVPTFKTAPTVPVMLVGNTVADAGLIVASIDPCFSCLDR*-
>Strain: Clostridium_aerotolerans_DSM_5434|ID: T546DRAFT_02567|Aligned to: gnl|BL_ORD_ID|1847 WP_026892028.1 - Clostridium aerotolerans - NiFe Group 4e indicated in UPPERCASE|Identity: 359 of 359 (1000
MGNRTIVPFGPQHPVLPEPIHLDLVLEDETVVEAIPRIGYVHRGLEKLVEKRDFQQYTFVAERICGICSFMHGMGYCMSVESIMGAEIPERAKFLRTIWAEFSRLHSHLMWLGLLADAFGFESLFMQSWKLREQVLDVFEETTGGRVIFSVCDIGGVRKDINKETLHKILEVLDRMEKELKEIAAVFINDSTVKLRTRGVGKLSKQAAFDLGALGPMARASGIEMDMRTQGYAAYGKLDFKPIIDEEGDCYARTRVRIGEMFQAMDLIRQCIRLMPEGDIKVKVTGSPKGEYFTRLEQPRGEVLYYVKANGTKFLDRVRVRTPTFANVPALLETLKNCSLADVPILILTIDPCISCTER*
>Strain: Clostridium_beijerinckii_HUN142|ID: T483DRAFT_00995|Aligned to: gnl|BL_ORD_ID|49 WP_017209204.1 - Clostridium beijerinckii - NiFe Group 1a indicated in UPPERCASE|Identity: 445 of 463 (96.11230
MGKTITIDPVTRISGFLEIKAEVEGNTIAKANASGLLFRGFEKMLKGRSPLDAVYFTERICGICSTAHSMASTLALEDALKVTVSLNDNYIRDILHGFEFIQNHLRHFYLLSMPSYVKISSIKLIEEQQYTDYRLPDKINKKIEEDYVKSIEFSRLAHEGLALLGGKAPHNHGIFVGGVTVDIDSYKLEKVKSIIRKIESFVKNRMKEDVGIISKYYSDYFKKGQSYPYFMTYGVFDKYEDPEITYVKPGVMKDNVKYPLEPDKITEQIHYSWYKKDEGLEEVDLSKLEAYTFIKAPRYLGSPMEVGPLARLIVSGQYTNGHSCMDRNVARVLETEKILGIMNKLIERIELKPNNQKTYNIPEKAYGVGLTDTTRGALGHWIEIDKNVINHYNIITPTV…
>Strain: Clostridium_cadaveris_AGR2141|ID: G605DRAFT_03257|Aligned to: gnl|BL_ORD_ID|53 WP_010076234.1 - Clostridium cellulovorans - NiFe Group 1a indicated in UPPERCASE|Identity: 289 of 466 (62.017160
MPEKVVIDPVTRVSGALEVQIMIEKNIVVDAKTRGLIFRGFEKMLKGRSPLDAIYFTERICGICSTAHGFVSALALEDALKVQPDENGSILRQIMHGCEFLQNHIRHFYQFIIPDYVSIKIDPSKDNKKYKMPKEINDMINNHYVDSFKYSRNAHKMLAILGGKAPHTHGIFVGGVTANIDSLKIIELKSILYTIKEFVSNVMLLDINMLAKYYPEEFQTGRGYGNFMTYGVFDQLFNAPEIYVKSGVLINNERQDFDPNKISEDIRYSYYSAPKEVLTQEDYDWQPDTQKKDAYSWIKAPRYDGLSMEVGPLARLWISGEYSRGISTLDRITARAIEASKVCNILDNLLKKVKLNKSDQKIWQIPQSAVGVAFRDTTRGALSHRLTIKDQKIDTYNIL…
>Strain: Clostridium_cadaveris_NLAE-zl-G419|ID: Ga0070261_102239|Aligned to: gnl|BL_ORD_ID|53 WP_010076234.1 - Clostridium cellulovorans - NiFe Group 1a indicated in UPPERCASE|Identity: 290 of 466 (620
MPEKVVIDPVTRVSGALEVQIMIEKNIVVDAKTRGLIFRGFEKMLKGRSPLDAIYFTERICGICSTAHGFVSALALEDALKVQPDENGSILRQIMHGCEFLQNHIRHFYQFIIPDYVSIKIDPSKDNKKYKMPKEINDMINNHYVDSFKYSRNAHKMLAILGGKAPHTHGIFVGGVTANIDSLKIIELKSILYTIKEFVSNVMLLDINMLAKYYPEEFQTGRGYGNFMTYGVFDQLFNAPEIYVKSGVLINNERQDFDPNKISEDIRYSYYSAPKEVLTQEDYDWQPDTQKKDAYSWIKAPRYDGLPMEVGPLARLWISGEYSRGISTLDRITARAIEASKVCNILDNLLQKVKLNKSDQKIWQIPQSAVGVAFRDTTRGALSHRLTIKDQKIDTYNIL…
>Strain: Clostridium_lundense_DSM_17049|ID: T514DRAFT_01036|Aligned to: gnl|BL_ORD_ID|63 WP_003493671.1 - Clostridium sporogenes - NiFe Group 1a indicated in UPPERCASE|Identity: 469 of 469 (100.0) |S0
lifesisnneelrvnkeggsMSKVINVDPITRMSGFLEITAKVEENTVIDAATSGLLFRGFEKMLRGRSPLDAIYFTERICGICSTAHSMASTLALEDALKISPNENDKYIRDILHGFEFLQNHIRHFYLYITPSYVKLPDINPISPQDSKDFRLPKTLDEKISKNYIRAIEYSRLAHEGLAVLGGKAPHNHGIFVGGVTVNIDAYKLEKIRSIILAIKEFTNLMLEDAYTIAKYYPDYFKKGITYPYFMTYGSFNNYYEKDLIYVNPGVSIDGKVYSLDSNKITENIRYAWYISDKNVKKPGQDAIEEVDISKNDAYSFIKAPRYEGLPMQVGPLARLVINGEYKGGNGTMDRIIARAIETKRIAEIMGKLCQRVQLKNNNQGIYSIPDKAYGVGLID…
>Strain: Clostridium_lundense_DSM_17049|ID: T514DRAFT_02329|Aligned to: gnl|BL_ORD_ID|1938 WP_027624751.1 - Clostridium lundense - NiFe Group 4g indicated in UPPERCASE|Identity: 360 of 360 (100.0) |S0
MSYVIPIGPYHPALEEPVHVKLYTDGEFIEDAKVYIGYNNRGIEKLSQEKNFIQTITLVERVCGICSHSHSLAYCLAIENISGLEVPKRGSYIRVIICELERLHSHFLLLGLAAHIIGFDSAFMYTFSAREKVMGALETLTGNRVNYAMNIIGGARKDFSKEEIHDLLMLIEEMKEPYERILDIFGKDKTIALRTKGVGKLSYDEAWIHGLSGPHGRASGLECDTRKIDPYCCYDDFNFNMIVQKDGDVFSRVVVRLLEIGESIRIITQAAQNMPDTPINLGFKIPRVPAGEYCTRIEAPRGELTYYVVTDGGPGNRRVNIHVPTFRNAASVPAMLKGNTIADAGLIVASIDPCFSCLDR*-
>Strain: Clostridium_paraputrificum_AGR2156|ID: G594DRAFT_01020|Aligned to: gnl|BL_ORD_ID|1937 WP_005210163.1 - Clostridium celatum - NiFe Group 4g indicated in UPPERCASE|Identity: 271 of 360 (75.27770
MSYVVPLGPYHPALEEPVHVKLFTEGEEIKNAKVYIGYNHRGIEKLCEERNHIQTITLVERVCGICSHSHTLAYCLAVEKIAGMEVPKRGDYLRVITCELERLHSHFLWLGLAAHIIGFDSLFMMCFEKREKIMDMLETLSGNRVNYAMNIIGGARRDINDEIEKDLREKLSILKEDFKAIFDIYANDKTVALRTKGVGVLTNEDAFIYGACGPHGRASGMKDDVRKVDPYCSYDDFDFKAIVQAEGDVFSRAVVRLLEIEESIKIIEQALDNIPDTPINLGMKMPKVPKGEYFSRIEAPRGEVSYYVVSNGGQTNGRVNIHVPTFKNAATVPVMLKDNTIADAGLIVASIDPCFSCLDR*-
>Strain: Corynebacterium_vitaeruminis_Ga6A13|ID: T532DRAFT_01142|Aligned to: gnl|BL_ORD_ID|600 WP_025252525.1 - Corynebacterium vitaeruminis - NiFe Group 1f indicated in UPPERCASE|Identity: 578 of 5800
MAERIVVDPLTRIEGHLRIEMEVDGGEIKEAWSEATQFRGIETIVQDRDPRDVWAFVGRICGVCTATHSVASIIAVEDAIDTQIPKQAQLVRDLLLAAQEVHDHVVHFYHLHALDWVNVASAAKADPQKAVDFAHSIGSTWKGNSLENFTKVKETVQGILDSGQLSIFTGGYWDHPDYRLPPEANLMAVSHYLDALQFQRSIIRITTVFGGKNPHPNFLVGGMACSIDPEKSETVNQVHLDEIQGWAEEIENFVTGCYLPDALAIMGVYKDYFEIGKSADTFLAVGMAGAAIRGDNLERSMSYGHPEVTPGVILDGDYTQLHPLEADKIKEFVASSWLDYSVGNDEGLEPSQGETTPNYTGPKPPVTWLADNKEYTWSKAPRYDGRPTQVGPVARVLLA…
>Strain: Denitrobacterium_detoxificans_DSM_21843|ID: IE71DRAFT_00264|Aligned to: gnl|BL_ORD_ID|1543 WP_012802521.1 - Cryptobacterium curtum - NiFe Group 4a indicated in UPPERCASE|Identity: 395 of 576 0
vtsrkkqalRTGESHIQAVRERYPGVVLSESWSTDYQPVITVARDSAPVVIEYLYYQRGGWMPVMIGNDERSFNNCFALYYILSMEEEDRCMLTVRVEVPADTCEFYAVSPKVPAAVWSEREVQDMFGLHAIGIIDNRNLVLPDDWPMDIHPLRKDAMDYRYRPAPTRDIENYEFLKDTGDHETTTIPMGPMHITSDEPGHFRLYVEGEEIIDADYRMFFVHRGMEKCAEARMDYDNVSFLAERICGICGYAHSVAYSETVERAQGIEVPLRAQYIRAILLETERLHSHLLNLGLVCHYSGFDTGFQHFFRIREKSMDLAELLTGARKTYGYNLIGGVRRDILAEQKLETLRLIGELRADAKRLVDELLSTPNFLKRAQGVGKLDPKIARDYSPVGPCV…
>Strain: Denitrobacterium_detoxificans_DSM_21843|ID: IE71DRAFT_01397|Aligned to: gnl|BL_ORD_ID|1780 WP_013979777.1 - Eggerthella sp. YY7918 - NiFe Group 4e indicated in UPPERCASE|Identity: 290 of 362 0
MGKATVIPFGPQHPVLPEPLHLDLVVEDEKVVEAIPQIGFIHRGLEKLTETRDYNQFIYIAERICGICAFGHSMGYAETVEKLMGVEIPTRAEYLRVILHELSRVHSHILWMGLAADAFGFESLFMHCWRLRERVLDCFERMTGGRVIFSAVVVGGMVRDQDAETLRYLQDTLAGIKDEYQQLMNTFVNDTSVRSRLVGVGVITPEDAAKYGMVGPFGRASNLNNDVRRLGNGGYKYLSDFQPILSTDGDCMARVIVRAQEVLQSIDIINEMCATIPAGDIAVPVKGSPKAGAQACNALEQPRGECYYYASGNGTKYLERMRIRTPTSANLAGMATALAGCELTDVNMIVLTIDPCISCTER*-
>Strain: Denitrobacterium_detoxificans_DSM_21843|ID: IE71DRAFT_01580|Aligned to: gnl|BL_ORD_ID|749 WP_012803243.1 - Cryptobacterium curtum - NiFe Group 1i indicated in UPPERCASE|Identity: 426 of 548 (0
MARTVIDPITRIEGHLRVEMEVEDGVVTDAWVSGGCFRGMELVVRDRAPEDAAMIVQRICGVCPVSHAHASTLAAEKAYGITISNNARIIRNLVEGAQFLHSHILWFYNLAALDYVNPLHALEANPADAWDLATAAGTSTNTDFKALQERLTTFAENKQLSIFSGNWFDSENSQGYKLPAELDLICTAHYLEALTMQSKASEIAALLGGKMPHIMTSTPGGTMFYPTEEKLDDLWSLVNEVYDWVKATMIPDTLAIAPYYADAFNFGKGCGRYVAWGVFEDASFDMNKRYLPAGVLGDGLKLSDVDESKIKEYVGHSWYKGDSDLNPLEGVTEPEFTEYNTDDRYTWCKAPSYDGQCMEAGSFSRLLVAYKRNVSFIVDQIDGLLETLGVPGQLEILQS…
>Strain: Desulfovibrio_desulfuricans_DSM_7057|ID: IE73DRAFT_00279|Aligned to: gnl|BL_ORD_ID|449 WP_009378513.1 - Bilophila sp. 4_1_30 - NiFe Group 1d indicated in UPPERCASE|Identity: 424 of 598 (70.900
MSYEYKTQGYTVVDAGRRLVVDPVTRIEGHLRCEVNINDDNVITNAVSCGTIFRGIEIILKGRDPRDAWAFTERICGVCTGTHALASVHAVENALGIDIPDNANIIRNLMQLCLMYHDHLVHLYHLTGLDWVDVVSASKADPKATSELAQKLSPWPNSSPGYFKSVKDKLLKLINSNQLGIFTNGYWGHPAYKLSPEANLMVVAHYIEALDFQKDVVHIHTIFGGKNPHPNWLVGGVPCSLNIDGVGAADVINQERLDFVLQVIERCRTFAQQVVIPDTLALAGFYGDWLNIGGGLSKLSVLAYGGIPDIANDYTENSLLMPPGAIINGNFNEVLPVSLTNPEEIQETVNHSWYKPYPAGKTGLHPWEGITEPHYNPGPNIKGTPTDLKQVDERDRYSW…
>Strain: Desulfovibrio_desulfuricans_DSM_7057|ID: IE73DRAFT_00782|Aligned to: gnl|BL_ORD_ID|1714 WP_012625505.1 - Desulfovibrio desulfuricans - NiFe Group 4c indicated in UPPERCASE|Identity: 359 of 360
MTSTFTMPLGPVHVALEEPVYFHLTVDGETVRHVELTSGHVHRGMEAMATQRNLVKNVTLTERVCSLCSNSHSFTYSMVVENVLGITIPDRARYLRVVAEEIKRIASHLFNTAIQAHIIGFKSLFMHVMEVREMMQDLKETVYGNRMNLAANCIGGVKYNVNAELLDYMRKMLDKVEPQVDEIREIYDTNSMVLARTKGLGVLPREDAIRLGVVGPVARGSGLQLDVRKDSPYAAYPDVEFKTIVEQSGCIHARTMVRMHEVLESFSIIRQCIARMPEGEVTAPMRQIRTAEACARSEAPRGEVFYYIRTNETDIPSRLKWRVPSYMNWEALGVMMRDCKVADVALITNSIDPCVSCTER*-
>Strain: Desulfovibrio_desulfuricans_DSM_7057|ID: IE73DRAFT_02693|Aligned to: gnl|BL_ORD_ID|144 WP_006008218.1 - Desulfovibrio piger - NiFe Group 1b indicated in UPPERCASE|Identity: 428 of 561 (76.2920
MSQVTKTPRSNYTGPIVVDPLTRIEGHLRIEVEVEGGVIKEARSCATLFRGIETILKGRDPRDAQHFTQRTCGVCTYTHALASTRCLEDAINKPIPANATYIRNLVLGNQFMHDHLVHFYHLHALDFVDVTSALLADPAKAAKLANSISPRKATTEEFAAVQAKLKTFVASGQLGPFTNAYFLGGHEGYYMDPEANLVCTAHYLQALRAQVEVAKGMAVFGAKNPHTQFTVAGGVTCYEALTPERIKQFRELYVKARAFIEEVYIPDLLLVASYYKDWGKIGGTNNFMAFGEFPAPGGERDLNSRWYKPGVIYDRKVGSVQPFDPSKIEEHVRHSWYEGKARAPFEGETNPHFTFMGDTDKYSWNKAPRYDGHAVETGPLAQMLVAYGHNHKTIKPTID…
>Strain: Desulfovibrio_desulfuricans_DSM_7057|ID: IE73DRAFT_02698|Aligned to: gnl|BL_ORD_ID|1802 WP_012625292.1 - Desulfovibrio desulfuricans - NiFe Group 4e indicated in UPPERCASE|Identity: 360 of 360
MSNRTTVIPFGPQHPVLPEPLHIKFVVEDETVVGAIPQLGFVHRGLESLVRTKDYNQMVFVVERICGICSCIHANCYCNALENMMGITAPPRAQFLRVIWSELHRIHSHLLWLGLFADAFGFESVFQQFWRIREHVMDICEATAGNRVILSVNVVGGVRRDLAPDQIRWMLGRLDELQKGMRELTTTMLDDYTVQERTRGIGYLSKDDARLLGAAGPTLRGSGWEIDERMHGYAAYNDLNFIPVVEHDGDCYARAKVRFYEVLHAMDLIREALNRLPESELTVKVPGNPDGEAVFRVEQPRGELFYYIRANGTKYLERMRVRTPTFANVPPLLHMLPGCKLPDVPVIVLSIDPCISCTER*-
>Strain: Desulfovibrio_legallii_KHC7|ID: Ga0104380_102110|Aligned to: gnl|BL_ORD_ID|144 WP_006008218.1 - Desulfovibrio piger - NiFe Group 1b indicated in UPPERCASE|Identity: 440 of 561 (78.431372549) 0
MSQVKATPQSSYSGPIVVDPLTRIEGHLRIEVEVEGGKIKDARSCGTLFRGLELILKGRDPRDAQHFTQRTCGVCTYTHALASTRCLEDAINKPIPANATYIRNLVLAMQFMHDHIVHFYHLHALDFVDVANALKADPAKAAKLAESISPRKVKAADLAAVQAKLKAFVESGQLGPFTNAYFLGGHPAYYLEPEADLVATAHYLEALRVQVDVARGMAVFGAKNPHTQFTVGGGVTCYDALKPERIKEFRELYKKARAFVEQVYIPDLLLVGGAYKDWAGIGGTTNFMAFGEFPAAGGERDLNKRWYKPGVIYNRKIGDVQGFDPAKIAEHVRHSWYEGETARAPYDGETKPAFTKMGDTDRYSWLKAPRYDSHSMETGPLAQMLVAYGQNHKVIKPMV…
>Strain: Desulfovibrio_legallii_KHC7|ID: Ga0104380_11130|Aligned to: gnl|BL_ORD_ID|1802 WP_012625292.1 - Desulfovibrio desulfuricans - NiFe Group 4e indicated in UPPERCASE|Identity: 338 of 360 (93.8880
MSNRTTVIPFGPQHPVLPEPLHIKFVVEDETVVGAVPQLGFVHRGLESLVRVKDYNQMVFVVERICGICSCIHANCYCNAIEDLMGITAPPRAQFLRVVWSELHRIHSHLLWLGLFADSFGFESVFQQFWRIREHVMDICEATAGNRVILSVNVVGGVRRDLNPDQIRWMLGRLDELETGMRELTRTMLDDYTVQERTRGIGYLSKEDARLLGAAGPTLRGSGWEIDERMHGYAAYKDLNFIPVVEPDGDCYARAKVRFFEVLHAIELIREALNRLPESELTVKTPGNPDGESVFRVEQPRGELFYYIRANGTKNLERMRVRTPTFANIPALLHMLPGCKLPDVPVIVLSIDPCISCTER*-
>Strain: Desulfovibrio_legallii_KHC7|ID: Ga0104380_11310|Aligned to: gnl|BL_ORD_ID|1714 WP_012625505.1 - Desulfovibrio desulfuricans - NiFe Group 4c indicated in UPPERCASE|Identity: 308 of 360 (85.5550
msvSTFDMPLGPVHVALEEPVYFHLAVEGETVRHVELTSGHVHRGMEALASQRNLVKNVTLTERVCSLCSNSHSFTYCMAVENVLGITIPARARYLRVLAEEIKRVASHLFNTAIQAHIIGFKSLFMHVMEVREVMQDLKETVYGNRMNLAANCIGGVKYDVDRELLDYMRKTVDKIEPQVEQIREIYDTNSMVLARTRGLGLLPKADAVRLGVVGPVARGSGVRIDVRKDSPYAAYGELDFASVVREDCCVHARTMVRLHEIFQSFSLIRQCIERLPQGPLTAPMRQIRTAEACARTEAPRGEVFYYIRTNETDIPARLKWRVPSYMNWEALGVMMRDCKVADVALITNSIDPCVSCTER*
>Strain: Escherichia_coli_PA-3|ID: Ga0059088_106110|Aligned to: gnl|BL_ORD_ID|1646 WP_001102284.1 - Shigella boydii - NiFe Group 4a indicated in UPPERCASE|Identity: 551 of 571 (96.4973730298) |Subjec0
VNVNSSSNRGEAILAALKTQFPGAVLDEERQTPEQVTITVKINLLPDVVHYLYYQHDGWLPVLFGNDERTLNGHYAVYYALSMEGAEKCWIVVKALVDADSREFPSVTPRVPAAVWGEREIRDMYGLIPVGLPDQRRLVLPDDWPEDMHPLRKDAMDYRLRPEPTTDSETYAFINEGNSDARVIPVGPLHITSDEPGHFRLFVDGEQIVDADYRLFYVHRGMEKLAETRMGYNEVTFLSDRVCGICGFAHSVAYTNSVENALGIEVPQRAHTIRSILLEVERLHSHLLNLGLSCHFVGFDTGFMQFFRVREKSMTMAELLIGSRKTYGLNLIGGVRRDILKEQRLQTLKLVREMRADVSELVEMLLATPNMEQRTQGIGILDRQIARDLRFDHPYADYG…
>Strain: Escherichia_coli_PA-3|ID: Ga0059088_1096|Aligned to: gnl|BL_ORD_ID|297 WP_000083070.1 - Escherichia fergusonii - NiFe Group 1c indicated in UPPERCASE|Identity: 566 of 567 (99.823633157) |Sub0
MSQRITIDPVTRIEGHLRIDCEIENGVVSKAWASGTMWRGMEEIVKNRDPRDAWMIVQRICGVCTTTHALSSVRAAESALNIDVPVNAQYIRNIILAAHTTHDHIVHFYQLSALDWVDITSALQADPTKASEMLKGVSTWHLNSPEEFTKVQNKIKDLVASGQLGIFANGYWGHPAMKLPPEVNLIAVAHYLQALECQRDANRVVALLGGKTPHIQNLAVGGVANPINLDGLGVLNLERLMYIKSFIDKLSDFVEQVYKVDTAVIAAFYPEWLTRGKGAVNYLSVPEFPTDSKNGSFLFPGGYIENADLSSYRPITSHSDEYLIKGIQESAKHSWYKDEAPQAPWEGTTIPAYDGWSDDGKYSWVKSPTFYGKTVEVGPLANMLVKLAAGRESTQNKLN…
>Strain: Escherichia_coli_PA-3|ID: Ga0059088_11453|Aligned to: gnl|BL_ORD_ID|528 WP_000107401.1 - Shigella flexneri - NiFe Group 1d indicated in UPPERCASE|Identity: 596 of 597 (99.8324958124) |Subjec0
MSTQYETQGYTINNAGRRLVVDPITRIEGHMRCEVNINDQNVITNAVSCGTMFRGLEIILQGRDPRDAWAFVERICGVCTGVHALASVYAIEDAIGIKVPDNANIIRNIMLATLWCHDHLVHFYQLAGMDWIDVLDALKADPRKTSELAQSLSSWPKSSPGYFFDVQNRLKKFVEGGQLGIFRNGYWGHPQYKLPPEANLMGFAHYLEALDFQREIVKIHAVFGGKNPHPNWIVGGMPCAINIDESGAVGAVNMERLNLVQSIITRTADFINNVMIPDALAIGQFNKPWSEIGTGLSDKCVLSYGAFPDIANDFGEKSLLMPGGAVINGDFNNVLPVDLVDPQQVQEFVDHAWYRYPNDQVGRHPFDGITDPWYNPGDVKGSDTNIQQLNEQERYSWIK…
>Strain: Escherichia_coli_PA-3|ID: Ga0059088_12072|Aligned to: gnl|BL_ORD_ID|1615 WP_014639275.1 - Escherichia coli - NiFe Group 4a indicated in UPPERCASE|Identity: 568 of 571 (99.4746059545) |Subjec0
MSEEKLGQHYLAALNEAFPGVVLDHAWQTKDQLTVTVKVNYLPEVVEFLYYKQGGWLSVLFGNDERKLNGHYAVYYVLSMEKGTKCWVTVRVEVDANKPEYPSVTPRVPAAVWGEREVRDMYGLIPVGLPDERRLVLPDDWPDELYPLRKDSMDYRQRPAPTTDAETYEFINELGDKKNNVVPIGPLHVTSDEPGHFRLFVDGENIIDADYRLFYVHRGMEKLAETRMGYNEVTFLSDRVCGICGFAHSTAYTTSVENAMGIQVPERAQMIRAILLEVERLHSHLLNLGLACHFTGFDSGFMQFFRVRETSMKMAEILTGARKTYGLNLIGGIRRDLLKDDMIQTRQLAQQMRREVQELVDVLLSTPNMEQRTVGIGRLDPEIARDFSNVGPMVRASGH…
>Strain: Eubacterium_cellulosolvens_LD2006|ID: T358DRAFT_00090|Aligned to: gnl|BL_ORD_ID|1859 WP_027871860.1 - Eubacterium cellulosolvens - NiFe Group 4e indicated in UPPERCASE|Identity: 359 of 359 (10
MAKRSIVPFGPQHPVLPEPVHLDLVLEDEKVIEAIPNVGFVHRGLESLVDKRDFNQMMYVIERTCGICSFGHGMGYVETIEGIMNIEVPDRAKFLRVIWAELGRIHSHLLWMGLMADAFGFENLFYSCWRVREKILDLHEMTAGGRVIFSVNKVGGVIKDITPEMMKAILTTLDEVEAETKILQKTFLYDYTVESRLKGVGVLTKQQAHDLGCCGPVARASGIANDYRLTGYEAYGQLDLEPVIGVNGDSYDRCDVRIREVFQSIDLLRQAIAKIPEGELSVPVKGNPDGEHFVRIEQPRGEAFYYTKASGKKYVDRFRLRTPTFANLAGLTESLKGCDLADVPILIVTIDPCISCTER*
>Strain: Lachnoclostridium_contortum_NLAE-zl-C134|ID: Ga0104392_11274|Aligned to: gnl|BL_ORD_ID|1861 WP_012199760.1 - Lachnoclostridium phytofermentans - NiFe Group 4e indicated in UPPERCASE|Identity:0
MGKRTVIPFGPQHPVLPEPIHLDLVLEDEKVVEAIPQIGYIHRGLEKLVEKRDFKQYTYVAERICGICSFMHGMGYCMAVEGIMEIEVPERGKFLRTIWAELSRIHSHLLWLGLTADAFGFESLFMHSWRLREEVLDLFEQTTGGRVIFSVCDIGGVRKDVDAEMLNTMVSVLTRMEKELRDLTNVFLNDMSVKHRTVGVGVLSKEKAQETGAVGPMARASGIFMDMRTLGYAAYKHLKFEPITAEAGDSYARMEVRIGEVYQAIDLIRQCVELIPEGDVITKVKGNPNGEHFIRLEQPRGEVIYYVKANGTSFLDRFRVRTPTFANVPALLETLKDCDLADVPILILTIDPCISCTER*
>Strain: Lachnospira_multipara_ATCC_19207|ID: G600DRAFT_01605|Aligned to: gnl|BL_ORD_ID|1862 WP_027431522.1 - Lachnospira multipara - NiFe Group 4e indicated in UPPERCASE|Identity: 360 of 360 (100.0) 0
MGKRSVIPFGPQHPVLPEPIHLDLVVEDERVIEAIPSIGFIHRGLEGLVKKKDYNTMTYIVERTCGICSFQHGMGYCETIEHIMDVEVPDRAKLLRTIWAELNRMHSHLLWLGLLADAFGFENLFYQCWRIREKVLDLHELTAGARLIFSVNTIGGVKRDIDEDKQRTILETLSEVEKELKVIEKTFFYDYTVESRLKGVGILSKEKVHELGCVGPFARASGLAVDLRKLEYAGYSKIDFEPITSNDCDSYARCYVRLKELYQSIDIIRQAIAKLPADKTLSTPVKGNPNGEFIMRVEQPRGEAFYYAKANGTPYLDRIRVRTPTFANIAGLCEMLKNTELADVGLLVLTIDPCISCTER*-
>Strain: Lachnospira_multipara_D15d|ID: Ga0104352_11051|Aligned to: gnl|BL_ORD_ID|1862 WP_027431522.1 - Lachnospira multipara - NiFe Group 4e indicated in UPPERCASE|Identity: 352 of 360 (97.77777777780
MGKRSVIPFGPQHPVLPEPIHLDLVVEDERVIEAIPSIGFIHRGLEGLVKTKDFNTMTYVVERTCGICSFQHGMGYCETLEHIMDVEVPDRAKMLRTIWAELNRMHSHLLWLGLLADGFGFENLFYQCWRIREKILDLHELTAGARLIFSVNTIGGVKRDIDEDKQRTILETLSEVEKELKVIEKTFFYDYTVESRLKGVGILSKEKVHELGCVGPFARASGLAVDLRKLEYAGYSKIDFEPITSNDCDSYARCYVRLKELYQSIDIIRQAIAKLPADKTLSTPVKGNPKGEFIMRVEQPRGEAFYYAKANGTPYLDRIRVRTPTFANIAGLCEMLKNTELADVGLLVLTIDPCISCTER*-
>Strain: Lachnospira_multipara_LB2003|ID: T537DRAFT_01918|Aligned to: gnl|BL_ORD_ID|1862 WP_027431522.1 - Lachnospira multipara - NiFe Group 4e indicated in UPPERCASE|Identity: 329 of 360 (91.388888880
MGKRSVIPFGPQHPVLPEPIHLDLVVEDERVIEAIPSIGFIHRGLEGLVKKKDFNTMTYIVERTCGICSFQHGMGYCETLEHIMDVEVPDRAKLLRTIWAELNRMHSHLLWLGLLADGFGYENLFYQCWRIREKVLDLHELTAGARLIFSVNKVGGVLRDIDEDKQKIILNTISEVEKELLVIEKTFFNDYTVQSRLKGVGILTKEKAHELGCVGPFARASGLNVDLRKLNYAGYGMIDLEPITSNDCDSYARCYVRLKEIYQSIDIIRQAISKLPADKTISVPVKGNPNGEFITRLEQPRGEAFYYVKANGTPYLDRMRVRTPTFANVLGLCEMLKNTELADVGLLVLTIDPCISCTER*-
>Strain: Lachnospira_multipara_MC2003|ID: T520DRAFT_01313|Aligned to: gnl|BL_ORD_ID|1862 WP_027431522.1 - Lachnospira multipara - NiFe Group 4e indicated in UPPERCASE|Identity: 331 of 360 (91.944444440
MGKRSVIPFGPQHPVLPEPIHLDLVVEDERVIEAIPSIGFIHRGLEGLVKKKDFNTMTYIVERTCGICSFQHGMGYCETLEHIMDVEVPDRAKLLRTIWAELNRMHSHLLWLGLLADGFGYENLFYQCWRIREKVLDLHELTAGARLIFSVNKIGGVLRDIDEDKQKIILNTISEVEKELLVIEKTFFNDYTVQSRLKGVGILTKEKAHELGCVGPFARASGLSVDLRKLNYAGYGMIDLEPITSNDCDSYARCYVRLKEIYQSIDIIRQAISKLPADKTISVPVKGNPNGEFITRVEQPRGEAFYYVKANGTPYLDRMRVRTPTFANVLGLCEMLKNTELADVGLLVLTIDPCISCTER*-
>Strain: Lachnospira_pectinoschiza_M83|ID: Ga0104397_1109|Aligned to: gnl|BL_ORD_ID|1862 WP_027431522.1 - Lachnospira multipara - NiFe Group 4e indicated in UPPERCASE|Identity: 353 of 360 (98.055555550
MGKRSVIPFGPQHPVLPEPIHLDLVVEDERVIEAIPSIGFIHRGLEGLVKKKDFNTMTYVVERTCGICSFQHGMGYCETLEHIMDVEVPDRAKMLRTIWAELNRMHSHLLWLGLLADGFGFENLFYQCWRIREKILDLHELTAGARLIFSVNTIGGVKRDIDEDKQRTILETLSEVEKELKVIEKTFFYDYTVESRLKGVGILSKEKVHELGCVGPFARASGLAVDLRKLEYAGYSKIDFEPITSNDCDSYARCYVRLKELYQSIDIIRQAIAKLPADKTLSTPVKGNPKGEFIMRVEQPRGEAFYYAKANGTPYLDRIRVRTPTFANIAGLCEMLKNTELADVGLLVLTIDPCISCTER*-
>Strain: Lachnospiraceae_bacterium_AB2028|ID: T322DRAFT_01133|Aligned to: gnl|BL_ORD_ID|1859 WP_027871860.1 - Eubacterium cellulosolvens - NiFe Group 4e indicated in UPPERCASE|Identity: 264 of 359 (730
MGKRSVIPYGPQHPVLPEPIHLDLVLEDEKIVDVLPSIGFIHRGLEKLTEKRDFNQMVYVTERVCGICSFGHGYGYCDTVEHIMNIEVPDRAKFLRTIWFELSRLHSHLLWAGLMADAFGFENLFYQCWRVREKVLDVIELTTGGRVIFSVNKVGGVLKDITPDMQKAILEMLDYVEKETKVLEKTFMNDYTVESRMKGVGVLTKEQAHALGCAGPFARASGIATDMRMRGYAAYGELDMEPIISNDGDCYGRCEVRIGEIYQSIDLIRQALDKLPEGELAAVVKGNPDGEYFMRIEQPRGEADYYIRGNGTPNLDRMRVRTPTFANLAGLCAVLKGADYADVGILAVTIDPCISCTER*
>Strain: Lachnospiraceae_bacterium_AC3007|ID: T321DRAFT_00548|Aligned to: gnl|BL_ORD_ID|1846 WP_026651247.1 - Butyrivibrio proteoclasticus - NiFe Group 4e indicated in UPPERCASE|Identity: 238 of 359 (0
maAKRSVIPFGPQHPVLPEPIHIDLVTEDEKVVEAIPSIGFVHRGLEQLVTKKDFGEMVYVAERICGICSFGHGYGYVKTIEHIMGIEPTDRARYIRTMLFELSRMHSHILWLGLMADAFGFESLFMETWKIREKILDMLEAATGGRVIFSIMRIGGLRKDVPDDVMKGFLPELDKVVEGIKACEAAFLSDPAVLGRLKGVGYISKEDAIALGCEGPFLRASGVEHDNRMRGYAAYGDMDFKIITSDEGDSYGRCYVRIHEIYESASIVRQCIEKMPQEGIYVPIKGFPNGEHMTVIEQPRGGACYYVHASGKKFIERMRVRTPTFANIPALAKTLQGCDVADVPILVVTIDPCISCTER*-
>Strain: Lachnospiraceae_bacterium_AD3010|ID: T526DRAFT_02631|Aligned to: gnl|BL_ORD_ID|1846 WP_026651247.1 - Butyrivibrio proteoclasticus - NiFe Group 4e indicated in UPPERCASE|Identity: 252 of 359 (0
MSSRSVIPFGPQHPVLPEPIHLDLVLEDEKVVEAVPSIGFVHRGLESLVTKKDFKEMVYVAERICGICSFGHGFGYCDAVEHIMDIEVTERANYLRTILFEMSRMHSHILWLGLMADAFGFESLFMDTWRIREKVLDMLEAATGGRVIFSILDVGGLRRDIPDDMLKSFLPVLDEIERELAIDVKTFLNDSAVKSRLCGVGYLSAEQVEKLGCCGPFLRGSGVKRDSRKLGYAAYDDIDFEIITSEDCDTYGRTFVRAQEILQSISIIRQAIEKVPAGEVMVPVKGFPKGEHMTRIEQPRGEACYYVKANGTKFLERMRVRTPTFANIPALTETLQGCSLSDVPILVVAIDPCISCTER*
>Strain: Lachnospiraceae_bacterium_FE2018|ID: T507DRAFT_01533|Aligned to: gnl|BL_ORD_ID|1862 WP_027431522.1 - Lachnospira multipara - NiFe Group 4e indicated in UPPERCASE|Identity: 262 of 360 (72.77770
mavdLSRRSVIPYGPQHPVLPEPIHLDLVIEDEKVVEAIPSIGFIHRGLEGLAMKKDFNDMQYVIERICGICSFMHGMGYCEALEGIFEVEVPDRAKFLRTIWCEMSRIHSHLLWLGLLADGFGFESLFYQAWRIREKILDMAELTTGGRLIASVNKIGGVLKDIDDDMTKAILKNIGEIEEELKQIEKTFLLDYTVQSRLKGVGVLTKEQIHELGGVGPVARASGVNVDLRKRGYAAYKYLDFEPVTSNDGDCYARCNVRLHEVYQSIDLIRQAIAKLPEDRTLAVPVKGNPDGECFVRLEQSRGEAVYYAKATGGKFLDRMRIRTPTFANIPSLCEMLKGATLSDVGLLVITIDPCISCTER*-
>Strain: Lachnospiraceae_bacterium_KH1P17|ID: Ga0059119_105171|Aligned to: gnl|BL_ORD_ID|1846 WP_026651247.1 - Butyrivibrio proteoclasticus - NiFe Group 4e indicated in UPPERCASE|Identity: 262 of 359 0
MGNRSVVPFGPQHPVLPEPIHLDLVLEDEKVVDAIPSIGFIHRGLEKLVDKKDFNEMVYVAERICGICSFGHGFGYCDAVEHIMDIEVPKRADYLRTILFEMSRMHSHILWLGLMADAFGFESLFMDSWRVREKILDMFEAATGGRVIFSIVKIGGMRRDIPNEMLSDFLKTIDEIEKDLEIIIRTFLNDRAVKSRLCGVGVLTPEQVEALGCCGPYLRGSGVRRDTRKLGYAAYDDIEFDIVTSDDCDTYGRTYVRAMEILQSISIIRQAITKIPDGPVETLVKGFPNGEYMTRIEQPRGEACFYVKASGKKFIDRLRVRTPTFANIPALTQTLQGCDLADVPILVLAIDPCISCTER*
>Strain: Lachnospiraceae_bacterium_MC2017|ID: T350DRAFT_01364|Aligned to: gnl|BL_ORD_ID|1846 WP_026651247.1 - Butyrivibrio proteoclasticus - NiFe Group 4e indicated in UPPERCASE|Identity: 259 of 359 (0
MGNRSVVPFGPQHPVLPEPIHLDLVLEDEKVVDAIPSIGFIHRGLEKLVDKKDFNEMVYVAERICGICSFGHGFGYCDAVEHIMNIEVPKRADYLRTIFFELSRMHSHILWLGLMADAFGFESLFMDSWRVREKILDMFEAATGGRVIFSIVKIGGMRRDVPNEMLREFLKSLDDIERDLEIIIRTFLNDRAVKGRLCGVGVLTPEQVEELGCCGPYLRGSGIRRDTRKLGYAAYDDIEFDIVTSNDCDTYGRSYVRAMEVLQSISIIRQAIAKIPDGPVDTVVKGFPNGEYMTRIEQPRGEACFYVKASGKKFIDRLRVRTPTFANIPALTQTLRGCDLADVPILVLAIDPCISCTER*
>Strain: Lachnospiraceae_bacterium_NC2004|ID: T510DRAFT_01301|Aligned to: gnl|BL_ORD_ID|1862 WP_027431522.1 - Lachnospira multipara - NiFe Group 4e indicated in UPPERCASE|Identity: 273 of 360 (75.83330
MGKRSVIPFGPQHPVLPEPIHLDLVVEDERIVEAIPSIGFVHRGLESLIEKRDFNQMTYVVERTCGICSFQHGMGYCETVEKIFDVEIPRRAKFLRTIWAEMSRMHSHLLWAGLLADAFGYENLFYQCWRIREKVLDLQEMTSGGRVIFSVNKVGGVIKDMDADMLKAILETIKDVEKELKVIKKTFFNDYSVKSRLKGVGILTPEQINALGAVGPMARASGVENDMRRLGYAAYSEIDFEPVVSNDCDCYARCYVRIMEIFQSIDIIRQAIAKIPDETDLFVPIKGNPNGEAFVRLEQPRGEAFYYVKANGKPNLQRMRVRTPTFANVLALCEMLKNTEVADVGLLVVTIDPCISCTER*-
>Strain: Lachnospiraceae_bacterium_NK3A20|ID: G595DRAFT_00461|Aligned to: gnl|BL_ORD_ID|1846 WP_026651247.1 - Butyrivibrio proteoclasticus - NiFe Group 4e indicated in UPPERCASE|Identity: 239 of 359 (0
madnsikkiSIVPFGPQHPVLPEPIHLDLVLQDEKVIDALPSIGFVHRGLEKLVEKRDFQDFVLVAERTCGICSFGHGLGYVEAVEKIMHLETTPRTKYLRTMWAELGRMHNHLMWLGLLADAFGFESLFMETWRLREKVLDLLELTTGGRVIFSVNKVGGLRKDVTKGMLDTIMAGMTVLTKECRVATDTFLGDRDVQSRMRGVGRLSPERAEELGCCGPFLRASGVRRDLRLLGYEAYGELQFEPIVSFDGDCYARCEVRIKELYQSMDLVRQCIEKMPDGPIEVPVKGNPNGEYMARIEQPRGEALYYVKANGTKFLTRYRNRTPTYSNIPGLVETIKGAELADVAMMILTIDPCISCTER*-
>Strain: Lachnospiraceae_bacterium_NK4A144|ID: G619DRAFT_01666|Aligned to: gnl|BL_ORD_ID|1846 WP_026651247.1 - Butyrivibrio proteoclasticus - NiFe Group 4e indicated in UPPERCASE|Identity: 260 of 359 0
MGNRSVVPFGPQHPVLPEPIHLDLVLEDEKVVDAIPSIGFIHRGLEKLVDKKDFNEMVYVAERICGICSFGHGFGYCDAVEHIMNIEVPKRADYLRTIFFELSRMHSHILWLGLMADAFGFESLFMDSWRVREKILDMFEAATGGRVIFSIVKIGGMRRDVPNEMLRDFLKSLDDIERDLEVIIRTFLNDRAVKGRLCGVGVLTPEQVEELGCCGPYLRGSGVRRDTRKLGYAAYDDIEFDIVTSDDCDTYGRTYVRAMEVLQSISIIRQAIEKIPDGPVDTLVKGFPNGEYMTRIEQPRGEACFYVKASGKKFIDRLRVRTPTFANIPALTQTLRGCELADVPILVLAIDPCISCTER*
>Strain: Lachnospiraceae_bacterium_NK4A179|ID: G621DRAFT_00471|Aligned to: gnl|BL_ORD_ID|1859 WP_027871860.1 - Eubacterium cellulosolvens - NiFe Group 4e indicated in UPPERCASE|Identity: 262 of 359 (70
MGKRSVIPYGPQHPVLPEPIHLDLVIEDEKIVEAIPSIGFIHRGLEKLTEKRDFNQMAYVAERICGICSFGHGYGYCEAVEHVMNVEVPDRAKFLRTIWFELSRLHSHLLWAGLMADAFGFENLFYQCWRVREKVLDAIELTTGGRVIFSVNKVGGVLKDITPEMQKMILETVDFVEKETKSLQKTFMNDYSVQSRMKGVGILTKEQAHAFGCAGPFARASGIATDMRMRGYAAYGEIDMEPITSDDCDCYARCDVRIREIFQSIDIIRQAISKIPEGEIAAAVKGNPDGEYFMRIEQPRGEADYYIRGNGTPNLDRMRVRTPTFANLAGLCETLKGADYADVGILVVTIDPCISCTER*
>Strain: Lachnospiraceae_bacterium_NLAE-zl-G231|ID: Ga0105821_102216|Aligned to: gnl|BL_ORD_ID|1867 WP_007047619.1 - Subdoligranulum variabile - NiFe Group 4e indicated in UPPERCASE|Identity: 264 of 30
MSTRSTIPFGPQHPVLPEPIHLDLVLEDEKVVEAIPSIGFVHRGLEKLVEKKEFTEYVYVAERICGICSFMHGMGYCEAVEHIMNIELPPRAYYLRTIWCEMSRIHSHLLWLGLLADAFGFESLFMQSWKIREKVLDMFEASTGGRVIFSVNKIGGQRKDMDASMLRQFVADFTDIEKELKVVARTFLEDTAVNSRLRDVGFLTKEQAHDLGAVGPFMRASGIALDNRKLGYAAYADLNFEPITSTVGDCYARCDVRIREIFQSIDLIRQAISRIPGGEVAVPFKGFPDGEYFMREEQPRGEAIYYVKANGTKFIDRFRVRTPTFANLPALLETLKGCQLADVPILILTIDPCISCTER*
>Strain: Lachnospiraceae_bacterium_P6B14|ID: T512DRAFT_00964|Aligned to: gnl|BL_ORD_ID|1862 WP_027431522.1 - Lachnospira multipara - NiFe Group 4e indicated in UPPERCASE|Identity: 263 of 360 (73.055550
MAKKSVIPFGPQHPVLPEPIHLDLVVEDEKIVEAIPSIGFIHRGLESLVTKRDFNQLTYVAERTCGICSFQHGMGYCETVEHIFGVEIPDRAKYLRTIWAELGRMHSHLLWLGLLADGFGFENLFYQAWRVREKVLDLQEMTSGGRLIFSVNCVGGVIKDITDDQMKIILSTLDEVEEELEVLSKTFLEDYSVQSRLVGVGVLTKEQAHELGCCGPFGRASGIYSDMRKLGYAAYPDLDFEPIVSHEGDCYARCKCRVLEIFQSIDLLRQAIAKIPASDELAVPVKGNPDGEYFMRVEQPRGEAVYYVKACGKPFVERMRIRTPTFANLPGLCEMLKNTELADVGLLILTIDPCVSCTER*-
>Strain: Lachnospiraceae_bacterium_V9D3004|ID: T524DRAFT_01002|Aligned to: gnl|BL_ORD_ID|1862 WP_027431522.1 - Lachnospira multipara - NiFe Group 4e indicated in UPPERCASE|Identity: 249 of 360 (69.1660
MGKRSVIPFGPQHPVLPEPIHLDLVVEDEKVVEAIPSVGFVHRGLESLVTKKDFNTMAYVAERTCGICSFMHGMGYCECVENMMGVEVPIRAKFLRTIWSEMSRVHSHLLWLGLLADGFGHENLFYQCWRIRERILDMLEMTTGGRCIFSVNQVGGVLKDIPDDMLKSIEEAITDIEAELKVVQKTLLYDYTVKSRLCGVGILTKEQAHDLGTVGPFMRASGIKSDMRLRGYDAYPYLDFEPITSDDCDCYARCDVRTREIFQAIDLIRQAIAKMPSETDLAVQVKDKPSGEYFMRVEQPRGEAVYYTKGNGSMFLDRMRIRTPTFANLPGLCETLKGADLADVGLLVITIDPCVSCTER*-
>Strain: Lachnospiraceae_bacterium_XPB1003|ID: IE11DRAFT_00256|Aligned to: gnl|BL_ORD_ID|1859 WP_027871860.1 - Eubacterium cellulosolvens - NiFe Group 4e indicated in UPPERCASE|Identity: 269 of 359 (70
MSKRSVIPYGPQHPVLPEPIHLDLVIEDEKIVEAIPSIGFIHRGLESLTDKRDFNQMAYVAERICGICSFGHGYGYCETVEHIMNVEVPDRAKYLRTIWFELSRLHSHLLWAGLMADAFGFENLFYQCWRVREKVLDAIELTTGGRVIFSVNKVGGVLKDITPEMQKMILETLDFVEAETKVLKKTFMNDYSVQSRMKGVGVLTKEQAKALGCAGPFARASGIATDMRMRGYAAYGDLDMEPIISNDGDCYGRCEVRIGEIFQSIDLIRQAIAKIPDGELAAVVKGNPDGEYFMRIEQPRGEADYYVRGNGTPNLDRMRVRTPTFANLAGLCEVLKGADYADIGILVVTIDPCISCTER*
>Strain: Methanobrevibacter_millerae_DSM_16643|ID: IE19DRAFT_00633|Aligned to: gnl|BL_ORD_ID|2002 WP_012955328.1 - Methanobrevibacter ruminantium - Fe indicated in UPPERCASE|Identity: 292 of 338 (86.30
mvleklkaifskeekkiaktvdekieekaeeqiekkaeekkgMKVAILGAGCYRTHAASGITNFSRACEVAEATGKENIAMTHSTIEMGAELLELAGVSEVVVSDPVFDGDFVVVDDFDYAEVIAAHKAGNPEEVMPDIRAKVNELAETVPKPAKGAIHFTHPEDLGMKCINDDSEAVADADWVMTWLPEGGMQPDIIKNFAGDIKEGAIVTHACTIPTTGLNKIFEDLGTNVNVASYHPGAVPEMKGQVYIAEGFADQASIDTLMDLGQKARGSAFTLPANMVGPVCDMCSAVTAITYAGILAYRDTVTQILGAPAGFAQMMALESLTQVNALMQDEGIDKMDDALNPAALLGTADSMNFGSLAEIVPDVLDYLGKEKKe*
>Strain: Methanobrevibacter_millerae_DSM_16643|ID: IE19DRAFT_00776|Aligned to: gnl|BL_ORD_ID|1952 WP_019266264.1 - Methanobrevibacter smithii - NiFe Group 4h indicated in UPPERCASE|Identity: 298 of 370
MIMPIGPIHPALKEPIRLKLQTEGERVVKAEIEYGYVHRGIEKIIEGQTWQRGIYLSERVCGICSYEHTQTFAETIENICGVQAPPRAQFLRVITNELDRIQSHFLANSTFFKSMDHETLFMQVLELREYAMDSIELLTGNRVNMGWNVVGGVKMDADERHFEPILENLKKIEDHFETTRELFAEGPALGLRCKGVGLMTKKEAIRGRAVGPIGRGSGIKYDYREGHYTYKDYFDFKTIWRKEGDNYARTLNRFDEIPESISLVRQAIENIPKGDIRVPVELKSGYAQWRNEAPRGEVTYTIETNGNLIKHISIRTPSIPNMDSCAKYMIRDVPTISDAISTYASCDPCVACAERVAVTNEHGKTYLTDLYggk*-
>Strain: Methanobrevibacter_millerae_DSM_16643|ID: IE19DRAFT_01501|Aligned to: gnl|BL_ORD_ID|2002 WP_012955328.1 - Methanobrevibacter ruminantium - Fe indicated in UPPERCASE|Identity: 305 of 338 (90.20
MKVAILGAGCYRTHAASGITNFSRACEVADATGKENISMTHSTIEMGAELLELAGVDEVVVSDPVFDGDFTVVDDFDYAEVIAAHKAGNPEDVMPAIRAKVNELAETVPKPAKGAIHFTHPEDLGMKCTTDDSEAVADADWVMTWLPEGGMQPDIIKNFADDIKEGAIVTHACTIPTTGLNKIFEDLGTNVNVASYHPGAVPEMKGQVYIAEGFADQASIDTLMDLGQKARGSAFTLPANMVGPVCDMCSAVTAITYAGILAYRDTVTQILGAPAGFAQMMANEALTQVTALMQDEGIDKMDDALNPAALLGTADSMNFGSLAEIVPTVLEYLGKNe*
>Strain: Methanobrevibacter_millerae_DSM_16643|ID: IE19DRAFT_01621|Aligned to: gnl|BL_ORD_ID|1309 WP_019264891.1 - Methanobrevibacter smithii - NiFe Group 3c indicated in UPPERCASE|Identity: 395 of 470
MVKLTMEPVTRIEGHAKITVHLDDAGNVEETRLHVMEFRGFEKFLTGRPVEELPRLVPRICGICDVQHHLAAAKAVDQIFGFDDYEILPTAYRMREIMNWGSYMHSHALHFYFLAAPDLIIPNGTRKTRNVFQVIKDMPEIALQAINIRRNGLEMVRKIGGRPIHPTSSTPGGISTELDADTQKDLLERAKQNVELAQATLDLAIPVFEENIDLVASLGNFGDTRHCGTVKPDGTWDVYNGNIRFRDKDGSEMFEYRNEEYTDYVAEHVKPYSWLKFPYIKDMGYPEGIYRVAPLSRINVCDQMPKEAPLAQEALKAFRDAFGYAQAPLLFNYARLIELLASAECAVAALEEDLSGKKFPDELERTEGKGVGIVEAPRGTLIHHYESDDNGLCNYANIV…
>Strain: Methanobrevibacter_millerae_DSM_16643|ID: IE19DRAFT_01764|Aligned to: gnl|BL_ORD_ID|997 WP_019262624.1 - Methanobrevibacter smithii - NiFe Group 3a indicated in UPPERCASE|Identity: 301 of 4050
LKDRVVISPTTRQEGHAELVMEVDDEGIVTKGMYLSITPVRGLEKMVLNKAPETAPVLCQRICGVCPIPHTLASAEAMDMALGIEIPKAAKLLRKAVAAAHGINSAAIHHFLVAPDVVPDDKFADAVNSVSEVRKTVQYVVEMIAGEGIHPSDIRVGGMARNITPFTKERLVERMTAFKPKLEEHIEFIKNCVLEAGLPNDLGVVNQPLMAMDATYGTNEFDMSKFSEVLPEAWYDDPEIGTKACSVIPLWEGVNVETGPRARMEKFAGFKDKGVVAQHVARADEMMKNYNACLEALDAIDPAAPANVSYDKRGTGELGFGVIEGPRGTDVHMAKVVEGKTAFYSAIVPTTWNIPTMGPATEGFHHEFGPHVIRAYDPCLSCATHVMVVDDEDKSILKN…
>Strain: Methanobrevibacter_millerae_DSM_16643|ID: IE19DRAFT_02059|Aligned to: gnl|BL_ORD_ID|1982 WP_019262598.1 - Methanobrevibacter smithii - NiFe Group 4i indicated in UPPERCASE|Identity: 313 of 370
MEEKVPRSNIIETEIPLGTVHPAALEPYRVRLFVEDEIVQEAEITIGVNHRGIERIMEGLPVEKGNALTEKICGICSNSHVWNSCRTAEIGLDIELPERATYIRVIMGELERLHSHFLYLAHGCETVAHETFSMRVFYLREIVMELLAMIGGNRVQYGCPIIGGVRPRCDLNEAKLQRLKDDMDKLEEGLTGFAERFLADSILISRITGVGVLPTKQAIKLAVTGPTLRATGVARDLRTNMYEYDDFDFNVVTQPDGDVKSNLLMRVLESFESIKIIRQAVANIPEGKVVNRDWEMFDTDLIESYIEVPRGTLYHSYALESGRIRHCIIRTPSMANIGAMQYACIGDHITDAQLSIVQCDPCFTCTDRAIEIIRR*
>Strain: Methanobrevibacter_olleyae_DSM_16632|ID: IE36DRAFT_00039|Aligned to: gnl|BL_ORD_ID|1308 WP_012956704.1 - Methanobrevibacter ruminantium - NiFe Group 3c indicated in UPPERCASE|Identity: 446 of0
mvkltMEPVTRIEGHAKITVHLDDAGNVEDTRLHVMEFRGFEKFLQGRPAEEVPRIVPRICGICDVQHHLAAAKAVDQIYGFDDDEILPAAYKMRELMNWGSFMHSHALHFYFLAAPDLVVPDGTRKTRNVFQIIQDMPEVALQAIKIRRNGLDIVSATGGRPIHPTSSTPGGISTELDEETQADLLAKAKENIELSQATIELAVPILEEKIDLVKTLGYFGDTRHCGLVKDGVWDVYNGNVRIKDKDGSIYTEYNNLEYTDVVAEHVKPYSWLKFPYIKELGYPEGIYRVAPLSRINVCDKMPDDAPLAQAALEDFRERFGYAQYPLLFHWARLIEMLASAEMAAAALEQDLSGDKFPDALERSAGEGAGIVEAARGTLIHHYKTDDNGLITNANIIV…
>Strain: Methanobrevibacter_olleyae_DSM_16632|ID: IE36DRAFT_00116|Aligned to: gnl|BL_ORD_ID|1981 WP_012956799.1 - Methanobrevibacter ruminantium - NiFe Group 4i indicated in UPPERCASE|Identity: 365 of0
MEEKKAKKQEIIETEIQMGTVHPAALEPYRVRFFVEDEIIKDAEITIGVNHRGIERIMEGLPVEKANMLTEKVCGICSNSHTWNSVRTAEKGLGVEVPDRAVYIRVIVGELERLHSHLLYLGHGCETLAHETFSMRVFYIRETVMELLGMIGGNRVQYGCSIIGGVRPRCELDDNRIQRLLDGMDLVEKNVADFADRFIHDSIVSSRITGTGYIPQEQAIKLACSGPTLRATGVKRDLRTDMYEYNNFDYDIITQDTCDVKAQLLMRVYEIFEAIKIIRQAIKGLPEGKITDRSWEMIDTDLIESYIEVPRGTLYHSYAIEDGKVRHSIIRTPSMSNIGAMQYACIDNHITDGQLCIVQCDPCFTCSDRAIEVYDRNNKKLDKSILKSNIH*
>Strain: Methanobrevibacter_olleyae_DSM_16632|ID: IE36DRAFT_00942|Aligned to: gnl|BL_ORD_ID|2002 WP_012955328.1 - Methanobrevibacter ruminantium - Fe indicated in UPPERCASE|Identity: 311 of 338 (92.010
MKVAILGAGCYRTHAASGITNFSRACEVAEISGKENIAMTHSTIEMGAELLELAGVDEIVVSDPVFDGEFTVVDDFDYAEVIAAHKAGNPEDVMPAIRAKVGELAETIPKPSNGAIHFTHPEDLGMKVTTDDCEAVADADWIMTWLPEGGMQPAIIEKFVDSIKEGAIVTHACTIPTPGLNKIFEDLGKNVNVASYHPGAVPEMKGQVYIAEGFADQASIDTLMELGLKARGSAFTLPANMVGPVCDMCSAVTAITYAGILSYRDTVTQILGAPAGFAQSMANEALTNVVALMQNEGIDKMDDALNPGALLGTADSMNFGPLSEIVPTVLESLEKRSK*-
>Strain: Methanobrevibacter_olleyae_DSM_16632|ID: IE36DRAFT_01202|Aligned to: gnl|BL_ORD_ID|1951 WP_012956197.1 - Methanobrevibacter ruminantium - NiFe Group 4h indicated in UPPERCASE|Identity: 348 of0
MILPIGPIHPGLKEPLRLKLQTQGEKVIKAEIDYGYVHRGIEKIMEGKTWQKCIYLAERVCGICSYEHTQSFAETLEIISGVRAPLRAQYLRVITNELDRIQSHLLANSTFFKTLDHETLFMHVLALREYAMDSLELLTGNRVNLGWNVVGGVRMDANERHFDEILANLKKIEDGFDRHIALFEEAPIVALRAKGVGVMTKEEAIKGHAVGPIGRASGIKHDLREDHYTYQDGFDFKPIWRKEGDNYARTLNRLYEVEQSIDLIKQAIDNMPKGDIRIPVEIASGYGEWRNEAPRGEVTYMVETNGDLIKRISIRTPSIMNIDSCARYMLKDVATVSDAVSTYASSDPCIACTERVAITDIDTGKYAIKDFFEVKlne*-
>Strain: Methanobrevibacter_olleyae_DSM_16632|ID: IE36DRAFT_01458|Aligned to: gnl|BL_ORD_ID|996 WP_012956862.1 - Methanobrevibacter ruminantium - NiFe Group 3a indicated in UPPERCASE|Identity: 364 of 0
lsdkivisptsrqeghaelvMEIDDEGIVTKGRYFSITPVRGLEKMVTGKAPESAPVLCQRICGVCPIPHTMASVEAMDDSLDIEIPKAAALLRELTISASNLNSHAIHHFLVAPDFVPEDLFKTAVDSVGTIRKNAQYVVDMVAGEGIHPSDVRIGGMARNLSELARKKLYTRLKALVPVLDNHVELITNLVLEKDIPEGLGVIDAPVFASDVVYGKREFFDLDRFTEIVPELWYDDPEIGKRACTTVPLYDGLNVETGPRARLDRFQAYKERGVVAQHLARAREMKTYLSRAIAILDELDTSAPTLADFDPRGTNKLGIGVIEAPRGTDIHLAQVKDGKTAFYSALVPTTWNIPTMGPATEGFHHEWGPHVIRAYDPCLSCATHVMVVDDEDKSIVE…
>Strain: Methanobrevibacter_wolinii_SH|ID: T523DRAFT_00183|Aligned to: gnl|BL_ORD_ID|2006 WP_010876766.1 - Methanothermobacter thermautotrophicus - Fe indicated in UPPERCASE|Identity: 263 of 347 (75.70
MKVAILGVGCYRTHAASGITNFSRACEVAEKVNKPEIAMTHSTIEMGAELLNLAGVDEVVVSDPVFENGLTIIDDFAYEDVIAAHKEDPEKIMPQIREKVKEVAKDLPTPPKGAIHFTNPEDLGMTTTTDDKAAVEDADWVMTWLPKGDMQKGIIEKFADAIPENAIITHACTIPTPMFKGIFDDLGRSDLNVCSYHPGAVPEMKGQAYISEGYASDEAVKTLLDLGTKARGNAYTLPANLLGPVCDMCSALTAITYAGILGYRDTVTQVLGAPAGFAQMMAAESLKQVTALMEDVGIDKMEDSLNPAALLGTADSMNFGPTAEILPTVLEALGKRGQ*-
>Strain: Methanobrevibacter_wolinii_SH|ID: T523DRAFT_00580|Aligned to: gnl|BL_ORD_ID|1983 WP_016359143.1 - Methanobrevibacter sp. AbM4 - NiFe Group 4i indicated in UPPERCASE|Identity: 313 of 378 (82.80
MIEDKKPSKGQFIETEVPMGTVHPAALEPYRVRFFVEDEIIQEAEITIGVNHRGVERIMEGLPVEKANALTEKICGICSNIHTWNSVLVAEKGLNVDVPDRANYIRVIMGELERLHSHLLYLAHGCEVLGHETFSMRVFYIRETVMELLNMIGGNRVQYGVSLIGGVRPRCELNDMRIQKLEEGMDTLEKNFKNFVDRFVADPMVNSRIEGVGFLSLKQAKKLEVTGPCIRACGYEHDLRTEMEQYNDFDFDVVCLDGCDVKSNLLVRALECFESIKIIRQAVKNLPNGPIVNRSWEMSDCGIIKHYIEAPRGTLYDSYSLEDGRVRSSIIRTPSLTNIGATQYACIGNHITDGQLCIVQCDPCFTCTDRAFEIINL*
>Strain: Methanobrevibacter_wolinii_SH|ID: T523DRAFT_00649|Aligned to: gnl|BL_ORD_ID|1311 WP_016359076.1 - Methanobrevibacter sp. AbM4 - NiFe Group 3c indicated in UPPERCASE|Identity: 431 of 474 (90.90
MAKLTMEPVTRIEGHAKITVQLDDAGNVEETRLHVMEFRGFEKFLQGRPAEELPRLVPRICGICDVQHHLAAAKAVDQIYGFGDDILPTAYRMREIMNWGSFMHSHALHFYFLAAPDLIVPNGTRKTRNVFQIIKDQPDIALQAIEIRRNGLDMVRAIGGRPIHPTSSTPGGISTELTEDKQKELKQKAERNIELAQNTLDLAIPIFEEKIDLVNDLGYFGDTRHCGLVNDGKWDVYNGNVRIKSKDGSKIEYEYNNLEYQDIVAEHVKPYSWLKFPYIKELGYPEGIYRVAPLSRINVCDSMPDEAPLAQERLNEFREKFGYAQQPMLFHWARLIEILASAECAATALDEDLSGKKFPDALERTAGEGAGIVEAPRGTLIHHYKTDDNGLVTKANLVV…
>Strain: Methanobrevibacter_wolinii_SH|ID: T523DRAFT_00915|Aligned to: gnl|BL_ORD_ID|1953 WP_016358530.1 - Methanobrevibacter sp. AbM4 - NiFe Group 4h indicated in UPPERCASE|Identity: 315 of 372 (84.60
MIVPIGPVHPGLKEPLRLKLQLEGEKVVKAEVDYGYVHRGIEKIMEGKTWQKCIYLAERVCGICSYEHTQSFAEVLEHMAGVDVPLRAQFLRVITNELDRIQSHYIANSTYFKAMDHEMLFMKVLELREYVMDSIELLTGNRVNMGWNVVGGVRMDANEEHFDKILENLKFVEENHDRIVELFSEGPALGLRSKGVGYMSKEEALKGRAVGPIGRASGLKHDCREFHPTYKDYLDFKPIWRKEGDNYARTMNRFDEIPQSIDLIKQAINNIPKGEFRTPVEIKTGYNEWRNEAPRGEVKYMCETNGNLIKHISIRTPSIPNIDSCAKYMLVDVPTVTDAIATYTSCDPCIACAERVQLTDTVTNKTVIKDLnsfy*
>Strain: Methanobrevibacter_wolinii_SH|ID: T523DRAFT_01276|Aligned to: gnl|BL_ORD_ID|998 WP_016359193.1 - Methanobrevibacter sp. AbM4 - NiFe Group 3a indicated in UPPERCASE|Identity: 362 of 405 (89.380
LSDKIVISPTTRQEGHAELVMEVDDEGIVTKGRYFSITPVRGLEKMVVGRSPETPPVLCQRICGVCPIPHTLASVEAIDDSLDIEIPKAARIMREMTLFAHCIDSAAIHHFLIAPDFVPDNLFNTAVDSVSNIRKLAQFIVDTIAGEGIHPSDIRVGGMAQNISPLAKEKITEKAKALVPAIEKHTELIEGLVADKGLPKDLGVVKCKPFASDGYYGNRDYFDFDKFSEIMPEQWYDDEEIGKRACSTIPLWEGKNIETGPRARMEMYHGFKDKGVVAQHVARAEEMKLNANRLVELIDQLDTSAPTLADFDPRGTNKLGVGVIEAPRGTDVHMAQIKDGKVQYYTCLVPTTWNIPTMGPATEGFHYKYGAHVIRAYDPCLSCATHVMVVDDEDKSVLK…
>Strain: Methanosarcina_sp._DSM_11855|ID: IE18DRAFT_00381|Aligned to: gnl|BL_ORD_ID|1042 WP_011305486.1 - Methanosarcina barkeri - NiFe Group 3a indicated in UPPERCASE|Identity: 401 of 456 (87.93859640
MTKVVEISPTTRHEGHSKLTMKVNDEGIVERGDWLSITPVRGIEKLAIGKTMEQVPKIASRVCGICPIAHTLASIEAMEASIGCEIPKDAKLLRVILHAANRLHSIALHNLLILPDFYIPGTEKKFNMFAKEEPARSVAARIIRLREIGQTIGAIAGGEAIHPSNPRIGGMYRNVSPLAKQKMADLAKEGLVLAHEQMEFMLEVIRNMQSLEYIDVAGKQIPIPKTLGYHNQGVMATSPMYGSSSLDENPTWDPSRWKETRPWEWYMGEVTIDLEDPSYPIGGTTKVGTKANPQMEACNSVPTYDGQPVEVGPRARLATFKNFTERGTFAQHIARQMEYPDCLYTILKCLDSLNTSGRVVADKIPQGDGSMGWAANEAPRGTDIHLTRVKDGKVLWYEM…
>Strain: Methanosarcina_sp._DSM_11855|ID: IE18DRAFT_00522|Aligned to: gnl|BL_ORD_ID|776 WP_011306833.1 - Methanosarcina barkeri - NiFe Group 1k indicated in UPPERCASE|Identity: 532 of 591 (90.016920470
MVNVTVDPLTRIEGHQRISAEVDANGVITDAQSSSLIFRGFERILQKHDPRDAAFLTQRICGVCPISHGMTATNALDDLYGVAEHVPKDALVMRNILQGLNMVASHATHIYVLFGPDLANPAYRDVLTTLGDTGNAVWKEMVGRFAPISYKMDGVAVPAGSSYLAAIPEKKRLQEAIALIAGRMPGAASLYPGGYTYPATVADITKLSTYYLEVMDFVSKHTLKVDFNTWIENTYKASSPQKAVSFVTEHLQSLVDKSTTSNDFSKEAGWGDVEFFAAFGSELVGEKLLGLPASLKLDTIGGYKDPSKICFVSYGGYYKPKDGYDPRSPAGDRIFTSGVVTGNLEYLKFDPDKITESTAHSFYSNSSNDLPPTKGETVPFTDPDKIVFTGGSDSQYSWD…
>Strain: Methanosarcina_sp._DSM_11855|ID: IE18DRAFT_00527|Aligned to: gnl|BL_ORD_ID|778 WP_011034237.1 - Methanosarcina mazei - NiFe Group 1k indicated in UPPERCASE|Identity: 502 of 596 (84.22818791950
MVEVTVDPLSRIEGHYRINTEVSEDGVITDAQSNGLVFRGFERALQHHDPRDAALFTMRICGVCPVCHSITAANALDDLFGVADQVPKNALVMRNVHQAMNFIASHAAHVYVLWGPDLANPAYRDILTQHGDLGNAVWGELSGRFMPLVNQEGGTRYPAGSSYVAALREFRRLHEGIALIAGKMPHPVLQHVGGVVYSPTVADIQKLISYVSQTARFVENFTLGVPPETWIENTYRASSPESAVNFVIERLQELLDNSLNNNDFSHASGWGDVPLFAAFGSELIGETMLGLPVSLKLDRSGGYKDPNTIGFLSYGVFFKPENGDGYDPTSPAEDKVIPSGYMNGNLQLEKFDHRKISENITHAFYIDEVADRPPWNGVTIPEDNPDEIDYTRGSESRYS…
>Strain: Methanosarcina_sp._DSM_11855|ID: IE18DRAFT_00873|Aligned to: gnl|BL_ORD_ID|1840 WP_011305188.1 - Methanosarcina barkeri - NiFe Group 4e indicated in UPPERCASE|Identity: 311 of 358 (86.87150830
MTTVIPFGPQHPVLPEPVSLKLEIDNDVVVGALPSLGYVHRGLEKFIDTKDYNQTTYICERICGICSALHGITYTRAVEKLFDVEIPERAQYIRVIVGELNRIHSHLLWLGLFADGFGFESLFYECWKYREGVLDVLERITGNRVIHSISKVGGVTKDLTNEHIDMIEKMLDTVEAQVKNIEKVFVNNYTVKKRCVGLATMSKQLAYEAGTAGPTLRGSGNAIDVRNTPDWDIYKDLGFKTAVEQDGDCYARTKVRITELYESIKLIRNALSKLPNGDIATPIKGFPTGEAIMRTEQPRGEVVYYVKGNGTKNLQRLKVRTPTFANIPSLLLTLPGVKLADVPIVVLTIDPCISCTER*-
>Strain: Mitsuokella_jalaludinii_DSM_13811|ID: T518DRAFT_01647|Aligned to: gnl|BL_ORD_ID|485 WP_005840788.1 - Mitsuokella multacida - NiFe Group 1d indicated in UPPERCASE|Identity: 627 of 637 (98.43010
MKHVVVDPITRIEGHLRVEVQVDEGSGKVTDALSSGTAWRGLELVMKDRDPRDAWAYIQRICGVCTSAHALGSLRAVEDALGIKIPKNANYIRNIMAATLTVQDHIVHFYHLHALDWVSPVEALAADPVATANLQVAALNAYKLPFSAPGTSVTEAYDHAFPAATPQYFAEIKNKVQAIVESGQLGIFSANWWDHPDYKLLPPEVHLMAIAHYLEMLDKHRDLVTPQVIFGGKNPHPHYCVGGMPCSISLEDGNAPVNTARLGIVDRAINLGRTLVNNFYIPDVLAIGAAYVKAGRVDGGGLAKERVLGYGSYPIEPFSGTANGDFFKNLLIRTNGVVEDFGKGIDAAKVYEIDAEDLTQPEVFTEGVEHSWYEYPADGEHDRNPWDGVTAPKFTAPKE…
>Strain: Morganella_morganii_NLAE-zl-C84|ID: Ga0104395_102166|Aligned to: gnl|BL_ORD_ID|1627 WP_025151932.1 - Morganella morganii - NiFe Group 4a indicated in UPPERCASE|Identity: 574 of 577 (99.4800690
VSYQNYTDTLQGVRKGAGYLAQVREKFPHAVLEEEWQTANQLTITIKTEMLPEVVEFLYYGCGGWLPVLWGNDERPLNGQFAVYYALSMEEGEKCWVTVKAYVSPITQEFPSVTPRVPAAVWGEREIRDMYGLRPVGLPDERRLVLPDDWPDDLYPLRKDTMDYRQRPAPTTDTETYEFINDSKKDARVVPIGPLHITSDEPGHFRLFVDGERIVDADYRMFYVHRGMEKLAETRMGYNEVTFLSDRVCGICGFTHSVAYTTSVENALGIYVPQRAHTIRSVLLEVERLHSHLLNIGLASHFTGFDTGFMQFFRVREKSMTMAELLTGARKTYGTNLIGGVRRDFLKEQRVKTIQLVREMRADVTQLVDMLLSTPNMEQRTVGVGRLDPQVARDYSPVG…
>Strain: Morganella_morganii_NLAE-zl-C84|ID: Ga0104395_102316|Aligned to: gnl|BL_ORD_ID|303 WP_004236380.1 - Morganella morganii - NiFe Group 1c indicated in UPPERCASE|Identity: 559 of 567 (98.58906520
MSQRITIDPVTRIEGHLRIDCEIDDGVVTKAWASGTMWRGMEKIVKGKDPRDAWMILQRICGVCTTTHALASVRAVENALNLDVPVNAQYIRNIILAAHTTHDHIVHFYQLSALDWVDITSALKADPAKASVMLNGVSDWPLNSTQEFVRVQDKIKALVESGQLGIFANGYWGHPAMQLPPEVNLIAVAHYLQALECQRDANRIVALLGGKTPHIQNLAVGGVANPINLDGIGVLNMERLMYIKSFIDKLNDFVEQVYKIDTAVIAAFYPQWFETGQGAVNYLSTPEFPTDGKNGSFLFPGGYIENADLATFRPINSQTDAFLLEGIQESSPHSWYQDEAPQKPWEGTTEPKYTGWDPDGKYSWVKSPTLYGKTVEVGPLANMFCKLAAKHPGTEEKLN…
>Strain: Proteus_mirabilis_NLAE-zl-C285|ID: Ga0104388_11624|Aligned to: gnl|BL_ORD_ID|307 WP_004248989.1 - Proteus mirabilis - NiFe Group 1c indicated in UPPERCASE|Identity: 567 of 567 (100.0) |Subje0
MSQRITIDPITRIEGHLRVDCEIDNGKVVKAWSSGTMWRGMEEILKGSDPRDAWIIVQRICGVCTTVHAIASVRAVEDALGMDIPVNAQYIRNLILASHIIHDHIVHFYQLSAMDWVDITAALQADPEKASAMLKGVSQWQLNSAEEFRKVQKKIQDLVDSGQLGIFANGYWGHSAMKLPPEVNLIAVAHYLQALECQRDANRIVAVLGGKTPHIQNLAVGGVANPINLDAPNVLNLERLMYVKHFIDNLGDFIEQVYKVDTAIFAAYYPEWLKIGKGANYYLSVPELPINGNNTEFLLSGGYMEGVDFSTYRPIKDWKDQNLKDGIEESGKHAWYEDDEPLKPWEGLTRPKYTGWDENNKYSWVKSPTFYGKPVEVGTLAWLVCGLAGKHEGTVKHYN…
>Strain: Proteus_mirabilis_NLAE-zl-C285|ID: Ga0104388_12121|Aligned to: gnl|BL_ORD_ID|1630 WP_004245689.1 - Proteus mirabilis - NiFe Group 4a indicated in UPPERCASE|Identity: 576 of 577 (99.82668977470
VSYQNYVSRKEGNELGAGYVAKVREKFPSAILDEERQTADQLTITVKTGSLPEVVEYLYYGLGGWLPVLFGNDERSLNGDYAVYYALSMEEGEKCWIVVKAHVSPITLEFPSVTPRVPAAVWGEREIRDMYGLIPVGLPDERRLVLPDDWPEDMYPLRKDAMDYRQRPTPTTETETYPFVNEGKQDARVVPIGPMHITSDEPGHFRLFVDGENIVDADYRMFYVHRGMEKLAETRMGYNEVTFLSDRVCGICGFTHSVAYTTSVENALGIEVPRRAHTIRSILLEVERLHSHLLNIGLASHFTGFDTGFMQFFRIREKSMQIAEMLTGARKTYGLNLIGGIRRDILKDQRIKTIQLVREMRKEVTELVDILLSAPNMEQRTVGVGILDKKVARDFSPVG…
>Strain: Proteus_mirabilis_NLAE-zl-G534|ID: Ga0066901_109167|Aligned to: gnl|BL_ORD_ID|1630 WP_004245689.1 - Proteus mirabilis - NiFe Group 4a indicated in UPPERCASE|Identity: 576 of 577 (99.8266897...
VSYQNYVSRKEGNELGAGYVAKVREKFPSAILDEERQTADQLTITVKTGSLPEVVEYLYYGLGGWLPVLFGNDERSLNGDYAVYYALSMEEGEKCWIVVKAHVSPITLEFPSVTPRVPAAVWGEREIRDMYGLIPVGLPDERRLVLPDDWPEDMYPLRKDAMDYRQRPTPTTETETYPFVNEGKQDARVVPIGPMHITSDEPGHFRLFVDGENIVDADYRMFYVHRGMEKLAETRMGYNEVTFLSDRVCGICGFTHSVAYTTSVENALGIEVPRRAHTIRSILLEVERLHSHLLNIGLASHFTGFDTGFMQFFRIREKSMQIAEMLTGARKTYGLNLIGGIRRDILKDQRIKTIQLVREMRKEVTELVDILLSAPNMEQRTVGVGILDKKVARDFSPVG…
>Strain: Proteus_mirabilis_NLAE-zl-G534|ID: Ga0066901_11745|Aligned to: gnl|BL_ORD_ID|307 WP_004248989.1 - Proteus mirabilis - NiFe Group 1c indicated in UPPERCASE|Identity: 567 of 567 (100.0) |Subje0
MSQRITIDPITRIEGHLRVDCEIDNGKVVKAWSSGTMWRGMEEILKGSDPRDAWIIVQRICGVCTTVHAIASVRAVEDALGMDIPVNAQYIRNLILASHIIHDHIVHFYQLSAMDWVDITAALQADPEKASAMLKGVSQWQLNSAEEFRKVQKKIQDLVDSGQLGIFANGYWGHSAMKLPPEVNLIAVAHYLQALECQRDANRIVAVLGGKTPHIQNLAVGGVANPINLDAPNVLNLERLMYVKHFIDNLGDFIEQVYKVDTAIFAAYYPEWLKIGKGANYYLSVPELPINGNNTEFLLSGGYMEGVDFSTYRPIKDWKDQNLKDGIEESGKHAWYEDDEPLKPWEGLTRPKYTGWDENNKYSWVKSPTFYGKPVEVGTLAWLVCGLAGKHEGTVKHYN…
>Strain: Pseudobutyrivibrio_ruminis_ACV-9|ID: IE77DRAFT_00061|Aligned to: gnl|BL_ORD_ID|1865 WP_028234750.1 - Pseudobutyrivibrio sp. MD2005 - NiFe Group 4e indicated in UPPERCASE|Identity: 349 of 359 0
MGNRSIVPYGPQHPVLPEPIHLDLVLEDEKVLAAIPSIGFIHRGLESLTSKKDFNEMVYVAERICGICSFMHGMGYCMALEDIMNVEVPRRADYLRTIWAEMSRLHSHLLWLGLLADGFGFESLFMHSWRLREKILDMFEASTGGRVIFSVNTIGGVLKDMPNDMLKDFVRQLDEMEKEIRETTSIFLDDYTVKSRLVDVGIITGEDAIRRGAVGPMMRASGINVDMRKNGYAAYNDIDFEVITSNKCDSYARCEVRIGELFQSIDIIRQCVAKIPDTEINTKVTGMPNGESFIRVEQPRGEAFYHVRANGTKFLDRFRVRTPTFANIPALTQTLQGCQYGDVPLLVLTIDPCISCTER*
>Strain: Pseudobutyrivibrio_ruminis_AD2017|ID: G611DRAFT_00776|Aligned to: gnl|BL_ORD_ID|1863 WP_028241974.1 - Pseudobutyrivibrio ruminis - NiFe Group 4e indicated in UPPERCASE|Identity: 359 of 359 (10
MGKRSIVPYGPQHPVLPEPIHLDLVLEDEKVLAAIPSIGFIHRGLESLTSKKDFNEMVYVAERICGICSFMHGMGYCMAVEDIMNVEVPRRADYLRTIWAEMSRLHSHLLWLGLLADGFGFESLFMHSWRLRENILDMFEASTGGRVIFSVNTIGGVLKDMPNDMLKEFVKKLDDMEKEIRETTSIFLNDYTVKSRLVGVGILTGEDAIRRGAVGPMMRASGINVDMRKNGYAAYNDIDFDVITSNNCDSYARCEVRIGEIFQSIDIIRQCVAKIPDTEINTKVTGMPNGESIIRVEQPRGEAFYHVRANGTKFLDRFRVRTPTFANIPALTQTLQGCQYGDVPLLVLTIDPCISCTER*
>Strain: Pseudobutyrivibrio_sp._49|ID: Ga0105825_10777|Aligned to: gnl|BL_ORD_ID|1864 WP_028246016.1 - Pseudobutyrivibrio ruminis - NiFe Group 4e indicated in UPPERCASE|Identity: 343 of 359 (95.5431750
MGNRSVVPYGPQHPVLPEPIHLDLVLEDEKVLAAIPSIGFIHRGLESLTSKKDFNEMVYVAERICGICSFMHGMGYCMAVEDIMNVEVPRRADYLRTIWAEMSRLHSHLLWLGLLADGFGFESLFMHSWRLREKILDMFEASTGGRVIFSVNTIGGVLKDMPADMLQDFVRQLNDMEKEIREMTDIFLTDYTVKSRLVDIGIITGEDAIRRGAVGPMMRASGINVDMRKNGYAAYNDLDFEVITSNKCDSYARCEVRIGEIFQSIDIIRQCVEKIPDTEINTKVTGMPNGESFIRVEQPRGEAFYHVRANGTKFLDRFRVRTPTFANIPALTQTLQGCQYGDVPLLVLTIDPCISCTER*
>Strain: Pseudobutyrivibrio_sp._ACV-2|ID: IE48DRAFT_00564|Aligned to: gnl|BL_ORD_ID|1865 WP_028234750.1 - Pseudobutyrivibrio sp. MD2005 - NiFe Group 4e indicated in UPPERCASE|Identity: 335 of 359 (93.0
MGNRSIVPYGPQHPVLPEPIHLDLVLEDETVVAAIPSIGYIHRGLESLTSKKDFNEMVYVAERICGICSYMHGMAYCMALEDIMNVEVPRRADYLRTIWSELSRLHSHLLWLGLLADAFGFESLFMHSWRLREKILDMFEESTGGRVIFSVNTIGGVLKDMPKEMLEGFVKQLDEMEKEIRETTRIFLDDYTVKSRLVDVGIITGEDSIRRGSVGPMMRASGINVDMRKLGYAAYNDIDFEVITSNKCDSYARCEVRIGEIFQSIDIIRQCVAKIPDTEINTKVTGMPNGESIIRVEQPRGEAFYHVRANGTKFLDRFRVRTPTFANIPALTQTLQGCQYGDVPLLILTIDPCISCTER*
>Strain: Pseudobutyrivibrio_sp._JW11|ID: Ga0066878_10344|Aligned to: gnl|BL_ORD_ID|1865 WP_028234750.1 - Pseudobutyrivibrio sp. MD2005 - NiFe Group 4e indicated in UPPERCASE|Identity: 349 of 359 (97.20
MGNRSIVPYGPQHPVLPEPIHLDLVLEDEKVLAAIPSIGFIHRGLESLTSKKDFNEMVYVAERICGICSFMHGMGYCMALEDIMNVEVPRRADYLRTIWAEMSRLHSHLLWLGLLADGFGFESLFMHSWRLREKILDMFEASTGGRVIFSVNTIGGVLKDMPNDMLKDFVHQLDEMEKEIRETTSIFLDDYTVKSRLVDVGIITGEDAIRRGAVGPMMRASGINVDMRKNGYAAYNDIDFEVITSNKCDSYARCEVRIGELFQSIDIIRQCVAKIPDTEINTKVTGMPNGESFIRVEQPRGEAFYHVRANGTKFLDRFRVRTPTFANIPALTQTLQGCQYGDVPLLVLTIDPCISCTER*
>Strain: Pseudobutyrivibrio_sp._MD2005|ID: T498DRAFT_01270|Aligned to: gnl|BL_ORD_ID|1865 WP_028234750.1 - Pseudobutyrivibrio sp. MD2005 - NiFe Group 4e indicated in UPPERCASE|Identity: 359 of 359 (100
MGNRSIVPYGPQHPVLPEPIHLDLVLEDEKVLAAIPSIGFIHRGLESLTSKKDFNEMVYVAERICGICSFMHGMGYCMAIEDIMGVEVPRRADYLRTIWAEMSRLHSHLLWLGLLADGFGFESLFMHSWRLRETILDMFEESTGGRVIFSVNTIGGVLKDMPNEMLKEFVKKLDAMEKEIRETTSIFLNDYTVKSRLVDVGIITGEDAIRRGAVGPMMRASGINVDMRKNGYAAYNDIDFEVITSNKCDSYARCEVRIGELFQSIDIIRQCVAKIPDTEINTKVTGMPNGESFIRVEQPRGEAFYHVRANGTKFLDRFRVRTPTFANIPALTQTLQGCQYGDVPLLVLTIDPCISCTER*
>Strain: Pseudobutyrivibrio_sp._OR37|ID: Ga0059104_10888|Aligned to: gnl|BL_ORD_ID|1863 WP_028241974.1 - Pseudobutyrivibrio ruminis - NiFe Group 4e indicated in UPPERCASE|Identity: 354 of 359 (98.60720
MGKRSIVPYGPQHPVLPEPIHLDLVLEDEKVLAAIPSIGFIHRGLESLTSKKDFNEMVYVAERICGICSYMHGMGYCMALEDIMNVEVPRRADYLRTIWCEMSRLHSHLLWLGLLADGFGFESLFMHSWRLRENILDMFEASTGGRVIFSVNTIGGVLKDMPNDMLKEFVKKLDDMEKEIRETTSIFLNDYTVKSRLVGVGILTGEDAIRRGAVGPMMRASGISVDMRKNGYAAYNDIDFDVITSNNCDSYARCEVRIGEIFQSIDIIRQAVAKIPDTEINTKVTGMPNGESIIRVEQPRGEAFYHVRANGTKFLDRFRVRTPTFANIPALTQTLQGCQYGDVPLLVLTIDPCISCTER*
>Strain: Pseudobutyrivibrio_sp._UC1225|ID: Ga0059106_108101|Aligned to: gnl|BL_ORD_ID|1864 WP_028246016.1 - Pseudobutyrivibrio ruminis - NiFe Group 4e indicated in UPPERCASE|Identity: 343 of 359 (95.50
MGNRSVVPYGPQHPVLPEPIHLDLVLEDEKVLAAIPSIGFIHRGLESLTSKKDFNEMVYVAERICGICSFMHGMGYCMAVEDIMNVEVPRRADYLRTIWAEMSRLHSHLLWLGLLADGFGFESLFMHSWRLREKILDMFEASTGGRVIFSVNTIGGVLKDMPADMLQDFVRQLNDMEKEIREMTDIFLTDYTVKSRLVDIGIITGEDAIRRGAVGPMMRASGINVDMRKNGYAAYNDLDFEVITSNKCDSYARCEVRIGEIFQSIDIIRQCVEKIPDTEINTKVTGMPNGESFIRVEQPRGEAFYHVRANGTKFLDRFRVRTPTFANIPALTQTLQGCQYGDVPLLVLTIDPCISCTER*
>Strain: Pseudobutyrivibrio_sp._YE44|ID: IE23DRAFT_02440|Aligned to: gnl|BL_ORD_ID|1864 WP_028246016.1 - Pseudobutyrivibrio ruminis - NiFe Group 4e indicated in UPPERCASE|Identity: 338 of 359 (94.15040
MGNRSVVPFGPQHPVLPEPVHLDLVLEDEKVLAAIPSIGFVHRGLESLTSKKDFNEMVYVAERICGICSFMHGMSYCMALEDIMNVEVPRRADYLRTIWGEMSRLHSHLLWLGLLADGFGFESLFMHSWRLREKILDMFEASTGGRVIFSVNTIGGVLKDMPADMLKDFVRQLDEMEKEIRETTAIFLDDYTVKSRLVDIGIISGEDAIRRGAVGPMMRASGINVDMRKNGYGAYNDIDFEVITSNKCDSYARCEVRIGEIFQSIDIIRQCVAKIPDTEINTKVTGMPNGESIIRVEQPRGEAFYHVRANGTKFLDRFRVRTPTFANIPALAQTLQGCQYSDVPLLVLTIDPCISCTER*
>Strain: Pseudobutyrivibrio_sp_AR14|ID: IE25DRAFT_01590|Aligned to: gnl|BL_ORD_ID|1863 WP_028241974.1 - Pseudobutyrivibrio ruminis - NiFe Group 4e indicated in UPPERCASE|Identity: 343 of 359 (95.543170
MGKRSIVPYGPQHPVLPEPIHLDLVLEDEKVLAAIPSIGFIHRGLESLTSKKDFNEMVYVAERICGICSYMHGMGYCMALEDIMNVEVPRRAEFLRTIWCEMSRLHSHLLWLGLLADGFGFESLFMHSWRLRERILDMFEASTGGRVIFSVNTIGGVLKDMPNDMLKDFVRQLDEMEKEIRDTTSIFLNDYTVKSRLVDVGILTGEDAIRRGAVGPMMRASGINVDMRKNGYAAYNEIDFEVITSNKCDSYARCEVRIGEIFQSIDIIRQAVAKIPDTEINTKVTGMPNGESIIRVEQPRGEAFYHVRANGTKFLDRFRVRTPTFANIPALTQTLQGCQYGDVPLLVLTIDPCISCTER*
>Strain: Pseudobutyrivibrio_xylanivorans_DSM_10317|ID: IE28DRAFT_02062|Aligned to: gnl|BL_ORD_ID|1864 WP_028246016.1 - Pseudobutyrivibrio ruminis - NiFe Group 4e indicated in UPPERCASE|Identity: 357 o0
MGNRSIVPYGPQHPVLPEPIHLDLVLEDEKVLAAIPSIGFIHRGLESLTSKKDFNEMVYVAERICGICSYMHGMGYCMALEEIMGVEVPRRADYLRTIWCEMSRLHSHLLWLGLLADGFGFESLFMHSWRLREKILDMFEASTGGRVIFSVNTIGGVLKDMPADMLKDFVRQLNEMEKEIRETTSIFMDDYTVKSRLVDIGIITGEDAIRRGAVGPMMRASGINVDMRKNGYAAYNDIDFEVITSNKCDSYARCEVRIGEIFQSIDIIRQCVEKIPDTEINTKVTGMPNGEAFIRMEQPRGEAFYHVRANGTKFLDRFRVRTPTFANIPALTQTLQGCQYGDVPLLILTIDPCISCTER*
>Strain: Selenomonas_bovis_8-14-1|ID: T485DRAFT_01673|Aligned to: gnl|BL_ORD_ID|488 WP_019542170.1 - Selenomonas bovis - NiFe Group 1d indicated in UPPERCASE|Identity: 631 of 639 (98.7480438185) |Sub0
MKHVVVDPITRIEGHLRAEVTVDESGKVADAVSSGTAWRGLELVMHNRDPRDAWAYIQRICGVCTTAHALASVRAVEDALQIRIPKNANYIRNIMAATLTVQDHLVHFYHLHALDWVSPVEALAADTIATANLQNKVLETYKLPFRTPNASVTEAYEHDFPAATPQYFAEIQGKVKAIVESGQLGIFAANWWDHPDYKLLPPEVHLMAVAHYLEMLDKQRELVTPHVIFGGKNPHPHYVVGGMPCSISMTDGNAPVNAARLSIVDRAINMGRTLVNNYYLPDLLAIGTAYVKAGRVDGGGLAGERVLAYGSYPLEPNKGTTNGDFFNNLLVRCNGVVEDFKGGAKSAKFTEIAAEDISDPAVFTEGVEHSWYTYPDEQQDADLHPWSGVTNAQYTGPKV…
>Strain: Selenomonas_ruminantium_ATCC_12561|ID: G598DRAFT_00552|Aligned to: gnl|BL_ORD_ID|485 WP_005840788.1 - Mitsuokella multacida - NiFe Group 1d indicated in UPPERCASE|Identity: 543 of 637 (85.2430
MKHVVVDPVTRIEGHLRVEVQVDEATGKVTDALSSGTAWRGLELVMKDRDPRDAWAYIQRICGVCTTAHALGSVRAVEDALGIAIPKNANYIRNIMAATLTVQDHIVHFYHLHALDWVSPVEALAADAIATANLQNTLLNTYKLPFRAPDTSVTEAYEHDFPAATPQYFEQIKGKVKAIVESGQLGIFSANWWDHPDYKLLPPEVHLLAVAHYLEMLDKQRELVTPHVIFGGKNPHPHYVVGGMPCSISLDDGNAPVNTARLEIVDRAINMGRSLVNNYYLPDLLAIGAIYVKAGRVDGGGMAKTCVLGYGAYPIEGYTGTSDGGFFKNLLIRCNGVVEDFGKGLAAAKFTEVTAEDVTTENITESVDHAWYEYPAGKKDRHPWEGVTAPKFTAPKEGT…
>Strain: Selenomonas_ruminantium_ATCC_12561|ID: G598DRAFT_01960|Aligned to: gnl|BL_ORD_ID|1918 WP_027406274.1 - Anaerovibrio sp. RM50 - NiFe Group 4f indicated in UPPERCASE|Identity: 339 of 495 (68.480
madwslkvvkPENFRGTANILSNGGKNPLTAMFGRDETENPEVKGYAIYAVFENLSEHKMEAVKAVFGEGESLCYESLTSVIPAAVWYEREIQDMFGIVPQNHPDPRPLVLHDTFPEGFYPLRKTVAKDADVHGSRRMDMSVAKGEGVYEVPVGPIHAGIIEPGHFRFSQAGESMLQLDARLFYTHRGLEKIMEGKTPEEALPIVERICGACTIANTWSFCQAVEKIAGVKVPRRAEIIRTLLMEIERITNHVGDLGNIPAGVGFNPAISLGGRTKEMLMRLQERIAGNRFLRGVIVPGGVRQDIDSALLNDIADIMDKTKANVSDLSEMFAQQANFQNRVRTTGVVRKNTAVDLAMVGVGARASGFAHDSRKDFAYGLYPELDFKLVTEKTGDVAARL…
>Strain: Selenomonas_ruminantium_GACV-9|ID: IE76DRAFT_01486|Aligned to: gnl|BL_ORD_ID|485 WP_005840788.1 - Mitsuokella multacida - NiFe Group 1d indicated in UPPERCASE|Identity: 543 of 637 (85.24332810
MKHVVVDPVTRIEGHLRVEVQVDEATGKVTDALSSGTAWRGLELVMKDRDPRDAWAYIQRICGVCTTAHALGAVRAVEDALGITIPKNANYIRNIMAATLTVQDHIVHFYHLHALDWVSPVEALAADDIATANLQNTLLKDYTLPFRAPGTSVTEAYEHDFPAATPQYFKQIKEKVKAIVESGQLGIFSANWWDHPDYKLLPPEVHLLAVAHYLEMLDKQRELVTPHVIFGGKNPHPHYVVGGMPCSISMEDGNAPVNTARLDIVDRAINMGRSLVNNYYLPDLLAIGSAYVKAGRVDGGGMAKTCVLGYGAYPEEPFSGTKNGGFFKNLLIRCNGVVEDFGKGLAGCKVTEVNGEDFANRKVFTESVDHSWYEYPAKSEDALNPWDGVTSPKYTGPKE…
>Strain: Selenomonas_ruminantium_GACV-9|ID: IE76DRAFT_02027|Aligned to: gnl|BL_ORD_ID|1918 WP_027406274.1 - Anaerovibrio sp. RM50 - NiFe Group 4f indicated in UPPERCASE|Identity: 341 of 495 (68.8888880
menvkeikladlreeAKALSADGRHPLTAMFGRDETAMGRGYALYVMFEIPEEKRLAVLKAEMPADGDLRYDSLTPILPAAAWYEREIQDMFGLVPVGHPDPRPLVLHESFPKDYHPLRKQVSATASPRAQEGAGSEIKMSVAHGEGIYEVPVGPIHAGIIEPGHFRFSQAGESMLQLDAKLFFTHRGLEKVMEGKTPHEVLPIVERICGACSIANTWSFCQAVEKIAKVAVPKRAELIRTLLMEIERITNHVGDCGNIPAGVGFAPAISLGGRTKEMLMRLQERLAGNRFLRGFIVPGGVSMDITDKLRQDIRTTLAVVAENVEALDKMFAEQENFQNRICTTGIVRHQTAVDLALVGVGARASSFAHDSRQDFDYGSYPELDFSVVTQKSGDVAARL…
>Strain: Selenomonas_ruminantium_KH1T6|ID: Ga0104361_10284|Aligned to: gnl|BL_ORD_ID|1918 WP_027406274.1 - Anaerovibrio sp. RM50 - NiFe Group 4f indicated in UPPERCASE|Identity: 305 of 495 (61.61616160
mkleikeitaEALLSEAKAYNESGKHPLTAMFGRDETNVGGGFAVYAVFEFPEEKAHRALKAKVGESMSFPSLSHLIPAASWFEREIQDMFGLKAENHPDPRPLVLHENFPKGIHPLRKDAPKEVEFIEGKHTHMHTVSGEGTFQVPVGPIHAGIIEPGHFRFSQAGESMLQLDAKLFYTHRGLEKMMEGKTALEAHPIAERICGACTAANTWSYCQAVETAAGTTVPRRAEILRTFILEIERITNHVGDLGNIPAGVGFSFAVSIGTRAKEAMMRLQDELTGNRFLRGFIVPGGTAKDLSGSELDRAAEVLSEVEKNVLDLERIFAEQDSFQERVRTTGIVRNKTARDLALVGVGARASGYAHDSRADFGYGVYPELSLNVVTETSGDVAARILVRIG…
>Strain: Selenomonas_ruminantium_KH1T6|ID: Ga0104361_13225|Aligned to: gnl|BL_ORD_ID|492 WP_029541750.1 - Selenomonas ruminantium - NiFe Group 1d indicated in UPPERCASE|Identity: 634 of 637 (99.5290420
MKHVVVDPITRIEGHLRVEVTVDEGSGKVTDALSSGTAWRGLELVMKDRDPRDAWAYIQRICGVCTTAHALGAVRAVEDALGIRIPRNANYIRNIMAATLTVQDHIVHFYHLHALDWVSPVDALAADPVATANLQNNLLATYKLPFRAPNTYNSEAYEHDFPAATPQYFQQIKDKVKSIVDSGQLGIFAAQWWDHPDYKILPPEVHLLAVAHYLEMLDKQRELVTPHVIFGGKNPHPHYVVGGMPCSISMNDGNAPVNAARLAVVDRAINLGRTLVNNYYLPDLLAIGNIYVKAGRVDGGGLAKTRVMSFGCYPMESYTGTSSGGYFEGLLVRSNGVVENFGAGVANAKFSEIVAEDLTTPETITEGVEHAWYEYPEAEGKDLHPWEGVTKAKYTGPKE…
>Strain: Selenomonas_ruminantium_L14|ID: Ga0104399_103342|Aligned to: gnl|BL_ORD_ID|1918 WP_027406274.1 - Anaerovibrio sp. RM50 - NiFe Group 4f indicated in UPPERCASE|Identity: 343 of 495 (69.292929290
madwslkvvkPENFRGTANILSNGGNNPLTAMFGRDETENPEVKGYAIYAVFENLSEHKMEAVKAVFGEGESLCYESLTSVIPAAVWYEREIQDMFGIVPQGHPDPRPLVLHDTFPEGFYPLRKNVAKDVEVRGSRRMDMSVAKGEGVYEVPVGPIHAGIIEPGHFRFSQAGESMLQLDARLFYTHRGLEKIMEGKTPEEALPIVERICGACSIANTWSFCQAVEKIAGVKIPRRAEIIRTLLMEIERITNHVGDLGNIPAGVGFNPAISLGGRTKEMLMRLQERIAGNRFLRGVIVPGGVCQDIDSALLNDIADIMDKVKTNVSDLSEMFAQQANFQNRVRTTGIVRKNTAVDLAMVGVGARASGFAHDSRKDFAYGLYPELDFELVTEKTGDVAARL…
>Strain: Selenomonas_ruminantium_L14|ID: Ga0104399_10538|Aligned to: gnl|BL_ORD_ID|485 WP_005840788.1 - Mitsuokella multacida - NiFe Group 1d indicated in UPPERCASE|Identity: 537 of 637 (84.30141287280
MKHVVVDPVTRIEGHLRVEVQVDEATGKVTDAVSSGTAWRGLELVMKDRDPRDAWAYIQRICGVCTTAHALGAVRAVEDALGIAIPKNANYIRNIMAATLTVQDHIVHFYHLHALDWISPVEALAADAIATANLQNTLLNTYKLPFRAPDTSVTEAYEHDFPAATPQYFEQIKNKVKAIVESGQLGIFSANWWDHPDYKLLPPEVHLLAVAHYLEMLDKQRELVTPHVIFGGKNPHPHYVVGGMPCSISLEDGNAPVNTARLEIVDRAINMGRSLVNNYYLPDLLAIGSAYVKAGRVDGGGMAKTCVLGYGAYPIESYTGTSDGGFFKNLLIRCNGVVEDFGKGLAAAKFTEVTAEDVTTENITESVDHAWYEYPAGKKDRHPWEGVTAAKFTGPKEGT…
>Strain: Selenomonas_ruminantium_subsp._lactilytica_DSM_2872|ID: IE75DRAFT_00290|Aligned to: gnl|BL_ORD_ID|1918 WP_027406274.1 - Anaerovibrio sp. RM50 - NiFe Group 4f indicated in UPPERCASE|Identity: 0
madwslkvvkPENFRGTANILSNGGNNPLTAMFGRDETENPEVMGYAIYAVFENLSEHKMEAVKAVFGEGESLCYESLTSVIPAAVWYEREIQDMFGIVPQGHPDPRPLVLHDTFPEGFYPLRKNVAKDVEVRGSRRMDMSVAKGEGVYEVPVGPIHAGIIEPGHFRFSQAGESMLQLDARLFYTHRGLEKIMEGKTPDEALPIVERICGACSIANTWSFCQAVEKIAGVKIPRRAEIIRTLLMEIERITNHVGDLGNIPAGVGFNPAISLGGRTKEMLMRLQERIAGNRFLRGVIVPGGVCQDIDGALINDIADIMDKVKSNVSDLSEMFAQQANFQNRVRTTGIVRKNTAVDLAMVGVGARASGFAHDSRKDFAYGLYPELDFELVTEKTGDVAARL…
>Strain: Selenomonas_ruminantium_subsp._lactilytica_DSM_2872|ID: IE75DRAFT_01652|Aligned to: gnl|BL_ORD_ID|485 WP_005840788.1 - Mitsuokella multacida - NiFe Group 1d indicated in UPPERCASE|Identity: 50
MKHVVVDPVTRIEGHLRVEVQVDEATGKVTDAVSSGTAWRGLELVMKDRDPRDAWAYIQRICGVCTTAHALGAVRAVEDALGIAIPKNANYIRNIMAATLTVQDHIVHFYHLHALDWISPVEALAADAIATANLQNTLLNTYKLPFRAPDTSVTEAYEHDFPAATPQYFEQIKNKVKAIVESGQLGIFSANWWDHPDYKLLPPEVHLLAVAHYLEMLDKQRELVTPHVIFGGKNPHPHYVVGGMPCSISLEDGNAPVNTARLEIVDRAINMGRSLVNNYYLPDLLAIGSAYVKAGRVDGGGMAKTCVLGYGAYPIESYTGTSDGGFFKNLLIRCNGVVEDFGKGLAAAKFTEVTAEDVTTENITESVDHAWYEYPAGKKDRHPWEGVTAAKFTGPKEGT…
>Strain: Selenomonas_ruminantium_WCT3|ID: Ga0104358_102291|Aligned to: gnl|BL_ORD_ID|485 WP_005840788.1 - Mitsuokella multacida - NiFe Group 1d indicated in UPPERCASE|Identity: 539 of 637 (84.615384610
MKHVVVDPVTRIEGHLRVEVQVDEATGKVTDALSSGTAWRGLELVMKDRDPRDAWAYIQRICGVCTTAHALGAVRAVEDALGITIPKNAHYIRNIMAATLTVQDHIVHFYHLHALDWVSPLEAAAADPIATANLQNTVLNTYKLPFRAPGTSVTEAFEHDFPAATPQYFAQIQEKVKAIVASGQLGIFSANWWDHPDYKLLPPEVHLLAVAHYLEMLDKQRELVTPHVIFGGKNPHPHYVVGGMPCSISLEDGNAPVNTARLDIVDRAINMGRSLVNNYYLPDLLAIGSAYVKAGRVDGGGMAKTCVLGYGAYPEEPFSGTKNGGFFKNLLIRCNGVVEDFGKGLAGCKVTEVNGEDFADRKVFTESVDHSWYEYPAKSEAALNPWDGVTSPKYTGPKE…
>Strain: Selenomonas_ruminantium_WCT3|ID: Ga0104358_11425|Aligned to: gnl|BL_ORD_ID|1918 WP_027406274.1 - Anaerovibrio sp. RM50 - NiFe Group 4f indicated in UPPERCASE|Identity: 338 of 495 (68.282828280
menvkeikvadlraeAGALSEGGKHPLAAMFGRDESAQGKGYALYVVFEIPEEKRMQVLKAAVPADGDLCYESLTPILPAAAWYEREIQDMFGLVPVGHPDPRPLVLHETFPKDFHPLRKQTDRAASPRAKAGEGSEIRMSVAHGEGIYEVPVGPIHAGIIEPGHFRFSQAGESMLQLDAKLFFTHRGLEKIMEGKTPQEALPIVERICGACSIANTWSFCQAVEKIAGVTVPKRAQIIRTLLMEIERITNHIGDCGNIPAGVGFAPAISLGGRTKEMMMRLQERLAGNRFLRGVIVPGGVAMDIGASLQQDIRETLAKAEKNMADLAKMFAEQENFQNRINTTGIVRHQTAVDLAMVGVGARASSFAHDSRRDFAYGCYPGLEFAVVTQKSGDVAARL…
>Strain: Selenomonas_ruminantium_Z108|ID: Ga0066880_11213|Aligned to: gnl|BL_ORD_ID|485 WP_005840788.1 - Mitsuokella multacida - NiFe Group 1d indicated in UPPERCASE|Identity: 542 of 637 (85.0863422...
MKHVVVDPVTRIEGHLRVEVQVDEATGKVTDALSSGTAWRGLELVMKDRDPRDAWAYIQRICGVCTTAHALGAVRAVEDALGITIPKNANYIRNIMAATLTVQDHIVHFYHLHALDWVSPVEALAADDIATANLQNTLLKDYTLPFRAPGTSVTEAYEHDFPAATPQYFKQIKEKVKAIVESGQLGIFSANWWDHPDYKLLPPEVHLLAVAHYLEMLDKQRELVTPHVIFGGKNPHPHYVVGGMPCSISMEDGNAPVNTARLDIVDRAINMGRSLVNNYYLPDLLAIGSAYVKAGRVDGGGMAKTCVLGYGAYPEEPFSGTKNGAFFKNLLIRCNGVVEDFGKGLAGCKVTEVNGEDFANRKVFTESVDHSWYEYPAKSEDALNPWDGVTSPKYTGPKE…
>Strain: Selenomonas_ruminantium_Z108|ID: Ga0066880_12322|Aligned to: gnl|BL_ORD_ID|1918 WP_027406274.1 - Anaerovibrio sp. RM50 - NiFe Group 4f indicated in UPPERCASE|Identity: 340 of 495 (68.686868680
menvkeikladlraeAKALSAAGRHPLTAMFGRDETAVGRGYAIYVMFEIPEEKRLAVLKAAVPADGDLRYDSLTPILPAAAWYEREMQDMFGFVPAGHPDPRPLVLHESFPQGYHPLRKQVSATASPRAKAGEGSEIKMSVAHGEGIYEVPVGPIHAGIIEPGHFRFSQAGESMLQLDAKLFFTHRGLEKVMEGKTPHEALPIVERICGACSIANTWSFCQAVEKIAKVTVPKRAQLIRTLLMEIERITNHVGDCGNIPAGVGFAPAISLGGRTKEMLMRLQERLAGNRFLRGVIVPGGVSLDITAELRQDIRTTLAAVAENVEALDKMFAEQENFQNRIRTTGIVRHQTAVDLALVGVGARASSFAHDSRQDFSYGAYPDLDFAVVTQKSGDVAARL…
>Strain: Selenomonas_ruminatium_S137|ID: Ga0066891_1018|Aligned to: gnl|BL_ORD_ID|1918 WP_027406274.1 - Anaerovibrio sp. RM50 - NiFe Group 4f indicated in UPPERCASE|Identity: 339 of 495 (68.48484848480
madwslkivkPENFRGTANILSNGGKNPLTAMFGRDETENPAVKGYAIYAVFENLGEHKLEAVKAVFGEGESLCYESLTPLIPAAAWYEREIQDMFGIVPQGHPDPRPLVLHDTFPEGFYPLRKSVEKDADVHGSRRMDMSVARGEGVYEVPVGPIHAGIIEPGHFRFSQAGESMLQLDARLFYTHRGLEKVMEGKTPEEALPIVERICGACSIANTWSFCQAVEKIAGVKISRRAEIIRTLLMEIERITNHVGDLGNIPAGVGFNPAISLGGRTKEMLMRLQERIAGNRFLRGVIVPGGVRQDISSALCKDIADIMDKTEVSVNDLTEMFAQQANFQNRVRTTGIVRKETAVDLAMVGVGARASGFAHDSRKDFAYGLYPELDFNMVTEKTGDVAARL…
>Strain: Selenomonas_ruminatium_S137|ID: Ga0066891_11813|Aligned to: gnl|BL_ORD_ID|485 WP_005840788.1 - Mitsuokella multacida - NiFe Group 1d indicated in UPPERCASE|Identity: 546 of 637 (85.71428571430
MKHVVVDPVTRIEGHLRVEVQVDEATGKVTDAVSSGTAWRGLELVMKDRDPRDAWAYIQRICGVCTTAHALGAVRAVEDALGIAIPKNANYIRNIMAATLTVQDHIVHFYHLHALDWVSPVEALAADAIATANLQNTVLNAYKLPFRAPETSVTEAYEHDFPAATPQYFEQIKGKVKAIVESGQLGIFSANWWDHPDYKLLPPEVHLMAVAHYLEMLDKQRELVTPHVIFGGKNPHPHYVVGGMPCSISLDDGNAPVNTARLEIVDRAINMGRSLVNNYYLPDLLAIGAAYVKAGRVDGGGMAKTCVLGYGSYPIEGYTGTSDGGFFKNLLIRCNGVVEDFGKGLAAAKFSEVTAEDVTTENITEGVEHSWYEYPAGKKDLHPWEGVTSPKFTGPKEGT…
>Strain: Selenomonas_sp._AE3005|ID: DL94DRAFT_01048|Aligned to: gnl|BL_ORD_ID|485 WP_005840788.1 - Mitsuokella multacida - NiFe Group 1d indicated in UPPERCASE|Identity: 539 of 637 (84.6153846154) |S0
MKHVVVDPVTRIEGHLRVEVQVDEATGKVTDAVSSGTAWRGLELVMKNRDPRDAWAYIQRICGVCTTAHALGSVRAVEDALGIAIPKNANYIRNIMAATLTVQDHIVHFYHLHALDWVSPVEALAADAIATANLQNTVLNTYKLPFRAPETSVTEAYEHDFPAATPQYFEQIKNKVKAIVESGQLGIFSANWWDHPDYKLLPPEVHLLAVAHYLEMLDKQRELVTPHVIFGGKNPHPHYVVGGMPCSISLEDGNAPVNTARLEIVDRAINMGRSLVNNYYLPDLLAIGSAYVKAGRVDGGGMAKTCVLGYGAYPIESYTGTSDGGFFKNLLIRCNGVVEDFGKGLAAAKFTEVTAEDVTTENITESVDHAWYEYPAGKKDRHPWEGVTAAKFTGPKEGT…
>Strain: Selenomonas_sp._AE3005|ID: DL94DRAFT_02407|Aligned to: gnl|BL_ORD_ID|1917 WP_027397032.1 - Anaerovibrio lipolyticus - NiFe Group 4f indicated in UPPERCASE|Identity: 344 of 495 (69.4949494949)0
maeaiwqlktvkPKALKGTANILSNGGKNPLTAMFGRDESENPDVQGYAIYVVFENLAEHRLEAVKAIFEPGESLCYESLTPLIPAAAWYEREIQDMFGIVPQGHPDPRPLVLHDTFPEGYYPLRKKVDKTAQVRGQRRMDMAVARGEGLFEVPVGPIHAGIIEPGHFRFSQAGESMLQLDARLFYTHRGLEKVMEGKTVTEALPIVERICGACSVANTWSYCQAVEKIAGVKVPRRAEIIRTLLAEVERITNHVGDLGNIPAGVGFNPAISLGGRTKELLMRLQEQLAGNRFLRGVIVPGGVAKDITPALADAVTAALEKAAQNVADLDAMFAQQANFQNRIRTTGTVRKTTAVDLAMVGVGARASGFAHDSRKDFAYGVYPELDFQLITETSGDVAA…
>Strain: Selenomonas_sp._FC4001|ID: T320DRAFT_00055|Aligned to: gnl|BL_ORD_ID|1918 WP_027406274.1 - Anaerovibrio sp. RM50 - NiFe Group 4f indicated in UPPERCASE|Identity: 341 of 495 (68.8888888889) |0
madwslkvvkPENFRGTANILSNGGNNPLTAMFGRDETENPEVKGYAIYAVFENLSEHKMEAVKAVFSEGESLCYESLTSVIPAAVWYEREIQDMFGIVPQGHPDPRPLVLHDTFPEGFYPLRKNVAKDVEVRGSRRMDMSVAKGEGVYEVPVGPIHAGIIEPGHFRFSQAGESMLQLDARLFYTHRGLEKIMEGKTPEEALPIVERICGACSIANTWSFCQAVEKIAGVKIPRRAEIIRTLLMEIERITNHVGDLGNIPAGVGFNPAISLGGCTKEMLMRLQERIAGNRFLRGVIVPGGVCQDIDSALINDIADIMDKVKANVSDLSEMFAQQANFQNRVRTTGIVRKNTAVDLAMVGVGARASGFAHDSRKDFAYGLYPELDFELVTEKTGDVAARL…
>Strain: Selenomonas_sp._FC4001|ID: T320DRAFT_01514|Aligned to: gnl|BL_ORD_ID|485 WP_005840788.1 - Mitsuokella multacida - NiFe Group 1d indicated in UPPERCASE|Identity: 537 of 637 (84.3014128728) |S0
MKHVVVDPVTRIEGHLRVEVQVDEATGKVTDAVSSGTAWRGLELVMKDRDPRDAWAYIQRICGVCTTAHALGAVRAVEDALGIAIPKNANYIRNIMAATLTVQDHIVHFYHLHALDWISPVEALAADAIATANLQNTLLNTYKLPFRAPDTSVTEAYEHDFPAATPQYFEQIKNKVKAIVESGQLGIFSANWWDHPDYKLLPPEVHLLAVAHYLEMLDKQRELVTPHVIFGGKNPHPHYVVGGMPCSISLEDGNAPVNTARLEIVDRAINMGRSLVNNYYLPDLLAIGSAYVKAGRVDGGGMAKTCVLGYGAYPIESYTGTSDGGFFKNLLIRCNGVVEDFGKGLAAAKFTEVTAEDVTTENITESVDHAWYEYPAGKKDRHPWEGVTAAKFTGPKEGT…
>Strain: Selenomonas_sp._ND2010|ID: T504DRAFT_01734|Aligned to: gnl|BL_ORD_ID|485 WP_005840788.1 - Mitsuokella multacida - NiFe Group 1d indicated in UPPERCASE|Identity: 539 of 637 (84.6153846154) |S0
MKHVVVDPVTRIEGHLRVEVQVDEATGKVTDALSSGTAWRGLELVMKDRDPRDAWAYIQRICGVCTTAHALGAVRAVEDALGITIPKNAHYIRNIMAATLTVQDHIVHFYHLHALDWVSPLEAAAADPIATANLQNTVLNTYKLPFRAPGTSVTEAFEHDFPAATPQYFAQIQEKVKAIVASGQLGIFSANWWDHPDYKLLPPEVHLMAVAHYLEMLDKQRELVTPHVIFGGKNPHPHYVVGGMPCSISLEDGNAPVNTARLDIVDRAINMGRSLVNNYYLPDLLAIGSAYVKAGRVDGGGMAKTCVLGYGAYPEEPFSGTKNGGFFKNLLIRCNGVVEDFGKGLAGCKVTEVNGEDFADRKVFTESVDHSWYEYPAKSEAALNPWDGVTSPKYTGPKE…
>Strain: Selenomonas_sp._ND2010|ID: T504DRAFT_02344|Aligned to: gnl|BL_ORD_ID|1918 WP_027406274.1 - Anaerovibrio sp. RM50 - NiFe Group 4f indicated in UPPERCASE|Identity: 336 of 495 (67.8787878788) |0
menvkeikvadlraeAGALSEGGKHPLTAMFGRDETQLGKGYALYVVFEIPEEKRMQVLKAALPADGDLCYESLTPILPAAAWYEREIQDMFGLVPVGHPDPRPLVLHETFPKDFHPLRKRAEKADSPRAKAGEESEIRMSVAHGEGVYEVPVGPIHAGIIEPGHFRFSQAGESMLQLDAKLFFTHRGLEKIMEGKTPWEALPVVERICGACSIANTWSFCQAVEKIAGVTVPQRAQIIRTLLMEIERITNHIGDCGNIPAGVGFAPAISLGGRTKEMMMRLQERLAGNRFLRGVIVPGGVTMDIDAGLQQDIRETLSKAEKNMADLAKMFAEQENFQNRINTTGIVRHQTAVDLAMVGVGARASSFAHDSRRDFDYGCYPGLKFAVVTQKSGDVAARL…
>Strain: Shigella_sonnei_NLAE-zl-G496|ID: Ga0104355_1001479|Aligned to: gnl|BL_ORD_ID|1646 WP_001102284.1 - Shigella boydii - NiFe Group 4a indicated in UPPERCASE|Identity: 550 of 571 (96.3222416813) 0
VNVNSSSNRGEAILAALKTQFPGAELDEERQTPEQVTITVKINLLPDVVHYLYYQHDGWLPVLFGNDERTLNGHYAVYYALSMEGAEKCWIVVKALVDADSREFPSVTPRVPAAVWGEREIRDMYGLIPVGLPDQRRLVLPDDWPEDMHPLRKDAMDYRLRPEPTTDSETYAFINEGNSDARVIPVGPLHITSDEPGHFRLFVDGEQIVDADYRLFYVHRGMEKLAETRMGYNEVTFLSDRVCGICGFAHSVAYTNSVENALGIEVPQRAHTIRSILLEVERLHSHLLNLGLSCHFVGFDTGFMQFFRVREKSMTMAELLIGSRKTYGLNLIGGVRRDILKEQRLQTLKLVREMRADVSELVEMLLATPNMEQRTQGIGILDRQIARDLRFDHPYADYG…
>Strain: Shigella_sonnei_NLAE-zl-G496|ID: Ga0104355_1007179|Aligned to: gnl|BL_ORD_ID|528 WP_000107401.1 - Shigella flexneri - NiFe Group 1d indicated in UPPERCASE|Identity: 596 of 597 (99.8324958124)0
MSTQYETQGYTINNAGRRLVVDPITRIEGHMRCEVNINDQNVITNAVSCGTMFRGLEIILQGRDPRDAWAFVERICGVCTGVHALASVYAIEDAIGIKVPDNANIIRNIMLATLWCHDHLVHFYQLAGMDWIDVLDALKADPRKTSELAQSLSSWPKSSPGYFFDVQNRLKKFVEGGQLGIFRNGYWGHPQYKLPPEANLMGFAHYLEALDFQREIVKIHAVFGGKNPHPNWIVGGMPCAINIDESGAVGAVNMERLNLVQSIITRTADFINNVMIPDALAIGQFNKPWSEIGTGLSDKCVLSYGAFPDIANDFGEKSLLMPGGAVINGDFNNVLPVDLVDPQQVQEFVDHAWYRYPNDQVGRHPFDGITDPWYNPGDVKGSDTNIQQLNEQERYSWIK…
>Strain: Shigella_sonnei_NLAE-zl-G496|ID: Ga0104355_10156|Aligned to: gnl|BL_ORD_ID|297 WP_000083070.1 - Escherichia fergusonii - NiFe Group 1c indicated in UPPERCASE|Identity: 566 of 567 (99.823633...
MSQRITIDPVTRIEGHLRIDCEIENGVVSKAWASGTMWRGMEEIVKNRDPRDAWMIVQRICGVCTTTHALSSVRAAESALNIDVPVNAQYIRNIILAAHTTHDHIVHFYQLSALDWVDITSALQADPTKASEMLKGVSTWHLNSPEEFTKVQNKIKDLVASGQLGIFANGYWGHPAMKLPPEVNLIAVAHYLQALECQRDANRVVALLGGKTPHIQNLAVGGVANPINLDGLGVLNLERLMYIKSFIDKLSDFVEQVYKVDTAVIAAFYPEWLTRGKGAVNYLSVPEFPTDSKNGSFLFPGGYIENADLSSYRPITSHSDEYLIKGIQESAKHSWYKDEAPQAPWEGTTIPAYDGWSDDGKYSWVKSPTFYGKTVEVGPLANMLVKLAAGRESTQNKLN…
>Strain: Shigella_sonnei_NLAE-zl-G496|ID: Ga0104355_102320|Aligned to: gnl|BL_ORD_ID|1615 WP_014639275.1 - Escherichia coli - NiFe Group 4a indicated in UPPERCASE|Identity: 568 of 571 (99.4746059545) 0
MSEEKLGQHYLAALNEAFPGVVLDHAWQTKDQLTVTVKVNYLPEVVEFLYYKQGGWLSVLFGNDERKLNGHYAVYYVLSMEKGTKCWVTVRVEVDANKPEYPSVTPRVPAAVWGEREVRDMYGLIPVGLPDERRLVLPDDWPDELYPLRKDSMDYRQRPAPTTDAETYEFINELGDKKNNVVPIGPLHVTSDEPGHFRLFVDGENIIDADYRLFYVHRGMEKLAETRMGYNEVTFLSDRVCGICGFAHSTAYTTSVENAMGIQVPERAQMIRAILLEVERLHSHLLNLGLACHFTGFDSGFMQFFRVRETSMKMAEILTGARKTYGLNLIGGIRRDLLKDDMIQTRQLAQQMRREVQELVDVLLSTPNMEQRTVGIGRLDPEIARDFSNVGPMVRASGH…
>Strain: Succiniclasticum_ruminis_DSM_9236|ID: Ga0104377_102245|Aligned to: gnl|BL_ORD_ID|1873 WP_022106764.1 - Dialister sp. CAG:486 - NiFe Group 4e indicated in UPPERCASE|Identity: 270 of 361 (74.790
MGKSTVVPFGPQHPVLPEPIHFDLELEDEKVVKAIPSIGYVHRGLEKLVEKRGFQEYVYVAERVCGICSFGHGWGYSKAIEGLMEIEIPKRAEYLRTIWHEISRLHSHLLWAGLGADALGFESLFMQCWRIRETILDIIEQTTGGRVIFSVCKVGGVRRDIPDNELKEIVKRLDALKKEIDGAAAIFLNDETIHARLKGVGTVTYDEAVALGAVGPTARASGVPQDYRIGDEGGAYKELGFTPVLATEGDCFARVKVRLLELYQSLDIIKGCVENMPAGDIAVPVKGFPPAAEYFTRVEQPRGEAVYYVKGNKTKNLERFRLRTPTNANIPVLVKMLQGCDLADVPNIILTIDPCISCCER*
>Strain: Succiniclasticum_ruminis_DSM11005|ID: Ga0066895_103159|Aligned to: gnl|BL_ORD_ID|1873 WP_022106764.1 - Dialister sp. CAG:486 - NiFe Group 4e indicated in UPPERCASE|Identity: 271 of 361 (75.060
MGKSTVVPFGPQHPVLPEPIHFDLELEDEKVVKAIPSIGYVHRGLEKLVEKRGFQEYVYVAERVCGICSFGHGWGYSKAIEGLMEIEIPKRAEYLRTIWHEISRLHSHLLWAGLGADALGFESLFMQCWRIRETILDIIEQTTGGRVIFSVCKVGGVRRDIPDQELKEIVKRLDALKKEIDGVADIFLNDETIHARLKGVGTVTYDEAVALGCVGPTARASGVPQDYRIGDEGGAYKELGFTPVLATEGDCFARVKVRLLELYQSLDIIKGCVENMPAGEIAVPVKGFPPAAEYFTRVEQPRGEAVYYVKGNKTKNLERFRLRTPTNANIPVLVKMLQGCDLADVPNIILTIDPCISCCER*
>Strain: Eubacterium cellulosolvens 6|ID: 000000927 2509325636 EubceDRAFT1_0952 ech hydrogenase subunit E [Eubacterium cellulosolvens 6]|Aligned to: gnl|BL_ORD_ID|1859 WP_027871860.1 - Eubacterium cellulosolvens - [NiFe] Group 4e indicated in UPPERCASE|Identity: 357 of 359 (99.4428969359%) |Coverage (alignment/subject): 100.0%
MAKRSIVPFGPQHPVLPEPVHLDLVLEDEKVIEAIPNVGFVHRGLESLVDKRDFNQMMYVIERTCGICSFGHGMGYVETIEGIMNVEVPDRAKFLRVIWAELGRIHSHLLWMGLMADAFGFENLFYSCWRVREKILDLHEMTAGGRVIFSVNKVGGVIKDITPEMMKAILTTLDEVEEETKILQKTFLYDYTVESRLKGVGVLTKQQAHDLGCCGPVARASGIANDYRLTGYEAYGQLDLEPVIGVNGDSYDRCDVRIREVFQSIDLLRQAIAKIPEGELSVPVKGNPDGEHFVRIEQPRGEAFYYTKASGKKYVDRFRLRTPTFANLAGLTESLKGCDLADVPILIVTIDPCISCTER
>Strain: Selenomonas ruminantium subsp. lactilytica |ID: 000000288 2514204436 SELR_02880 hydrogenase large subunit [Selenomonas ruminantium lactilytica TAM6421]|Aligned to: gnl|BL_ORD_ID|485 WP_005840788.1 - Mitsuokella multacida - [NiFe] Group 1d indicated in UPPERCASE|Identity: 543 of 637 (85.2433281005%) |Coverage (alignment/subject): 100.0%
MKHVVVDPITRIEGHLRVEVQVDEATGKVTDAISSGTAWRGLELVMKDRDPRDAWAYIQRICGVCTTAHALGSVRAVEDALGIAIPKNANYIRNIMAATLTVQDHIVHFYHLHALDWVSPVEALAADAIATANLQNTLLGAYKLPFRAPNTSTTEAYEHDFPAATPQYFEQIKGKVKAIVESGQLGIFSANWWDHPDYKLLPPEVHLLAVAHYLEMLDKQRELVTPHVIFGGKNPHPHYVVGGMPCSISLDDGNAPVNTARLEIVDRAINMGRSLVNNYYLPDLLAIGAAYVKAGRVDGGGMAKTCVLGYGSYPIEGYTGTSDGGFFKNLLIRCNGVVEDFGKGLAAAKFTEVTAEDVTTENITESVDHAWYEYPAGKKDLHPWEGVTAPKFTGPKEGT…
>Strain: Selenomonas bovis DSM 23594|ID: 000000689 2519064286 F599DRAFT_00717 hydrogenase large subunit [Selenomonas bovis DSM 23594]|Aligned to: gnl|BL_ORD_ID|488 WP_019542170.1 - Selenomonas bovis - [NiFe] Group 1d indicated in UPPERCASE|Identity: 639 of 639 (100.0%) |Coverage (alignment/subject): 100.0%
MKHVVVDPITRIEGHLRAEVTVDESGKVTDAVSSGTAWRGLELVMHNRDPRDAWAYIQRICGVCTTAHALASVRAVEDALQIRIPKNANYIRNIMAATLTVQDHLVHFYHLHALDWVSPVEALAADTIATANLQNTVLNTYKLPFRTPNASVTEAYEHDFPAATPQYFAEIQGKVKAIVESGQLGIFAANWWDHPDYKLLPPEVHLMAVAHYLEMLDKQRELVTPHVIFGGKNPHPHYVVGGMPCSISMTDGNAPVNAARLSIVDRAINMGRTLVNNYYLPDLLAIGTAYVKAGRVDGGGLADERVLAYGSYPLEPNKGTTNGDFFNNLLVRCNGVVENFKGGAKSAKFTEIAAEDITDPAVFTEGVEHSWYTYPDEQQDADLHPWSGVTNAQYTGPKV…
>Strain: Methanobrevibacter ruminantium YE286|ID: 000000041 2524161263 ehaO membrane-bound hydrogenase subunit ehaO [Methanobrevibacter ruminantium YE286 (filtered contigs) : YE286_contig01240_1_length_70306.15]|Aligned to: gnl|BL_ORD_ID|1951 WP_012956197.1 - Methanobrevibacter ruminantium - [NiFe] Group 4h indicated in UPPERCASE|Identity: 364 of 375 (97.0666666667%) |Coverage (alignment/subject)…
MILPIGPIHPGLKEPLRLKLKTEGEKVIKAEIDYGYVHRGIEKIMEGKTWQKCIYLSERICGICSYEHTQTFAETLESISGVQAPLRAQYLRVITNELDRIQSHLLANSTFFKTLDHETLFMHVLALREYAMDSLELLTGNRVNLGWNVVGGVRMDADERHFNAILENLKKIEDGFDRHVALFEEAPIVALRAKGVGVMTKEEAIKGHAVGPIGRASGIKHDLREEHYTYKDEFDFKPIWRKEGDNYARTLNRLYEVEQSIDLVKQAIENMPKGDIRTPVDIPSGYGEWRNEAPRGEVRYMAETNGDLIKRISIRTPSIMNIDSCARYMLKDVATVADAVSTYASSDPCIACTERVAITDVDTGKSTVKDFFEVK
>Strain: Methanobrevibacter ruminantium YE286|ID: 000000131 2524161169 frhA coenzyme F420-reducing hydrogenase, alpha subunit [Methanobrevibacter ruminantium YE286 (filtered contigs) : YE286_contig01232_1_length_248973.14]|Aligned to: gnl|BL_ORD_ID|996 WP_012956862.1 - Methanobrevibacter ruminantium - [NiFe] Group 3a indicated in UPPERCASE|Identity: 359 of 385 (93.2467532468%) |Coverage (alignmen…
lsdkivisptsrqeghaelvMEIDDEGIVTKGRYFSITPVRGLEKMVTGKAPETAPVLCQRICGVCPVPHTMASVEAMDDSLDIEIPKAAALLRELTIASSNLNSHAIHHFLVAPDFVPEDLFKTAVDSVGTIRKTAQYVVDMVAGEGIHPSDVRIGGMARNLSELARKKLYTRMKALVPVVDNHVELMTNLILEKDIPEGLGAINAPVFASDVIYGKREFFDLDRFTEIVPELWYDDPEIGKRACTTVPLYDGLAVETGPRARLDKFQGYKEKGVVAQHLARAREMKTYLSRAIALLDELDTAANTLADFDPRGTNKLGIGVVEAPRGTDIHMAQVKDGKTAFYSALVPTTWNIPTMGPATEGFHHEWGPHVIRAYDPCLSCATHVMVVDDEDGSVVK…
>Strain: Methanobrevibacter ruminantium YE286|ID: 000000185 2524161107 ehbN membrane-bound hydrogenase subunit ehbN [Methanobrevibacter ruminantium YE286 (filtered contigs) : YE286_contig01232_1_length_248973.14]|Aligned to: gnl|BL_ORD_ID|1981 WP_012956799.1 - Methanobrevibacter ruminantium - [NiFe] Group 4i indicated in UPPERCASE|Identity: 373 of 391 (95.3964194373%) |Coverage (alignment/subject…
MEEKKAKKQEIIETEIQMGTVHPAALEPYRVRFFVEDEIIKDAEITIGVNHRGIERIMEGLPVEKANMLTEKICGICSNAHTWNSVRTAEKGLGVEVPDRAVYIRVIVGELERLHSHLLYLGHGCETLAHETFSMRVFFIRETIMDLLGMIGGNRVQYGCSIIGGVRPRCELDDNRIRRILDGMDLVEKNVADFAERFVNDSIVLSRITGTGYIPQEQALKLAVTGPTLRATGVKRDLRTDMYEYDNFDYDIITQDTCDVKAQLLMRVFEIFEAIKIIRQAIRDLPEGKITDRSWEMVDTGLIESYIEVPRGTLYHSYAIEDGRVRHSIIRTPSMSNIGAMQYACIDNHITDGQLCIVQCDPCFTCSDRAIEVYDTNNNKLDKSILKSNIH
>Strain: Methanobrevibacter ruminantium YE286|ID: 000000268 2524161024 mvhA F420-non-reducing hydrogenase subunit A [Methanobrevibacter ruminantium YE286 (filtered contigs) : YE286_contig01232_1_length_248973.14]|Aligned to: gnl|BL_ORD_ID|1308 WP_012956704.1 - Methanobrevibacter ruminantium - [NiFe] Group 3c indicated in UPPERCASE|Identity: 462 of 470 (98.2978723404%) |Coverage (alignment/subject…
mvkltMEPVTRIEGHAKITVHLDEAGNVEDTRLHVMEFRGFEKFLQGRPAEEVPRIVPRICGICDVQHHLAAAKAVDQIYGFDDDEILPAAYKMRELMNWGSFMHSHALHFYFLAAPDLVIPDGTRKTRNVFQIIQDMPEVALQAIKIRRNGLDIVSATGGRPIHPTSSTPGGISTELDEETQADLLAKAKENVELAQATIELAVPILEEKIDLVKTLGYFGDTRHCGIVTKDGDWDVYNGKVRIKDKDGSIYTEYRNLEYKDIVAEHVKPYSWLKFPYIKELGYPEGIYRVAPLSRINVCDKMPDAAPLAQGALEDFRERFGYAQYPLLFHWARLIELLASAEMAVDALEQDLSGDKFPDALERTAGEGAGIVEAARGTLIHHYTTDDEGLITQANII…
>Strain: Methanobrevibacter boviskoreani AbM4|ID: 000000903 2540854138 Abm4_0940 energy-converting hydrogenase A subunit O [Methanobrevibacter sp. AbM4]|Aligned to: gnl|BL_ORD_ID|1953 WP_016358530.1 - Methanobrevibacter sp. AbM4 - [NiFe] Group 4h indicated in UPPERCASE|Identity: 372 of 372 (100.0%) |Coverage (alignment/subject): 100.0%
MIVPIGPVHPGLKEPLRLKLETQGERVVKAEIDYGYVHRGIEKIMEGKTWQKCIYLAERICGICSYEHTQSFAEVLEHMAGVYAPPRAQFLRVITNELDRIQSHYLANSTFFKCLDHELLFMKVLELREYAMDSIELLTGNRVNMGWNVLGGVRMDANEEHFNAILENLKVIEENHDRIVELFSEGSVLALRTKGVGEMTREEALKGRAVGPIGRASGLKHDCREFHPTYRDHLDFSPIWRKEGDNYARAMNRFDEIPQSIDLIKQAIDNMPKGDIRVPVEVNTGYSEWVNEAPRGEVKYMCETNGNLIKHISIRTPSITNIDSCAKYMLTNVPTVADAVATYASCDPCIACAERVQVLNRDTNEKIVKDMF
>Strain: Methanobrevibacter boviskoreani AbM4|ID: 000001455 2540854700 Abm4_1510 F420-non-reducing hydrogenase large subunit [Methanobrevibacter sp. AbM4]|Aligned to: gnl|BL_ORD_ID|1311 WP_016359076.1 - Methanobrevibacter sp. AbM4 - [NiFe] Group 3c indicated in UPPERCASE|Identity: 474 of 474 (100.0%) |Coverage (alignment/subject): 100.0%
MAKLTMEPVTRIEGHAKITVLLDDAGNVEETRLHVMEFRGFEKFLQGRPAEELPRLVPRICGICDVQHHFAAAKAVDQIYGFGDDILPTAYRMREIMNWGSFMHSHALSFYFLSAPDLIIPNGNRKTRNVFQIIKDQPEVALQAINMRRNGLEMVRAIGGRPIHPTSSTPGGISTELSEDKQKELLERAKENVDLAQKTLDLAIPIFEEKMDLVNDLGNFGATRHCGLVKDGKWDVYDGNVRITAKDSRKVEYEYNNLEYQDIVAEHVKPYSWLKFPYIKELGYPEGIYRVAPLSRINVCDSMPKEAPLAQERLNEFREKFGYAQQPLLFHWARLIEILACAECAEVALGEDLSGKKFPDELERTAGEGAGIVEAPRGTLIHHYKTDDNGLVTKANIVV…
>Strain: Methanobrevibacter boviskoreani AbM4|ID: 000001522 2540854767 Abm4_1577 energy-converting hydrogenase B subunit N [Methanobrevibacter sp. AbM4]|Aligned to: gnl|BL_ORD_ID|1983 WP_016359143.1 - Methanobrevibacter sp. AbM4 - [NiFe] Group 4i indicated in UPPERCASE|Identity: 378 of 378 (100.0%) |Coverage (alignment/subject): 100.0%
MIEEKIPKSQGELIETEISMGTVHPAALEPYRVRFFVQDEIIQEAEITIGVNHRGVERIMEGLPVEKANALTEKICGICSNCHTWNSVMVAEKGLNIDVPERANYIRVIMGELERLHSHLLYLAHGNEVLGHETFAMRIFYIRETVMELLNMIGGNRVQYGVSVIGGVRPRCQLDDMRVQRLNEGMDKLEKDLTKFTDRFTSDPIVNSRIEGIGILPPKQAKKLGVTGPSLRACGFDYDLRTEMKEYNDFDFNVAVLDGCDVKSNLLLRVLECFESIKIIRQAVRNLPSGPITNRNWEMYDCKAIKHYIEVPRGILYDSYAIEDGRVRSSIIRTPSMTNIGAMQYAAIGNQITDGQLCIVQCDPCFTCTDRTFEIIEL
>Strain: Methanobrevibacter boviskoreani AbM4|ID: 000001572 2540854823 Abm4_1634 coenzyme F420-reducing hydrogenase, alpha subunit [Methanobrevibacter sp. AbM4]|Aligned to: gnl|BL_ORD_ID|998 WP_016359193.1 - Methanobrevibacter sp. AbM4 - [NiFe] Group 3a indicated in UPPERCASE|Identity: 405 of 405 (100.0%) |Coverage (alignment/subject): 100.0%
MSEKIVISPTTRQEGHAELVMEVDDEGIVTKGRYFSITPVRGLEKMVVGKAPETPPVLCQRICGVCPIPHTLASVEAIDDSLDIEVPKAGKIMREVTLAAHCLDSAAIHHFLIAPDFVPDNLFKTAVDSVSNIRKKAQFIVDTLAGEGIHPSDIRVGGMARNISPLAKEKITKIAKELVPDVEKHAELIEGLVADKGLPKDLGVVKNKPFSSSPYYGDRSYFDFDKFSEIMPEQWYDDPEIGKRACSTIPLWEGKPIETGPRARMEMYHGFKDKGVVAQHVARAEEMKLNAARIVELVDQLDTSAPVRADFDPRGTNKLGLGVIEAPRGTDVHMAQIKDGRVQYYSCLVPTTWNIPIMGPATEGFHHEYGPHVIRAYDPCLSCATHVMVVDDDDKSVLK…
>Strain: Arcobacter butzleri 7h1h|ID: 000001395 2541371604 A7H1H_1448 quinone-reactive Ni/Fe-hydrogenase large subunit [Arcobacter butzleri 7h1h]|Aligned to: gnl|BL_ORD_ID|157 WP_014468932.1 - Arcobacter butzleri - [NiFe] Group 1b indicated in UPPERCASE|Identity: 570 of 576 (98.9583333333%) |Coverage (alignment/subject): 100.0%
MPNKRVIIDPITRIEGHLRIEVEVDENNVIQKAYSSSTLWRGLETIVKNRDPRDAGFLMQRICGVCTFSHYRAGIEAVEDALGIVPPINAKLTRSLMNMALFMHDHIVHFYHLHGLDWVDVVSALDADEQKASKEAFKYSDFPIATGENDLKKVKTRVKEFVEKGQLGPFANAYWGHKTYRLSPEQNLILLSHYLKALEVQRDLAKLMAIFGGKQPHPQSLTVGGVTCVMDLLDPSRMGEYLTLFKVGAEFIENAYQADIIMAASVFKDELSVTRPAGVMNFMAHQEMRLNKTEFLFDSGIIFDGDLSKVYDINENLITEEATHSWYENNEALHPYDGKTNPLYTGLRDMDTIGMNNEVVHSKVVDEKGKYTWIKSPRYDEKAMEVGPLACILVSYAKG…
>Strain: Arcobacter butzleri 7h1h|ID: 000001400 2541371609 A7H1H_1453 [NiFe]-hydrogenase I apoprotein, large subunit [Arcobacter butzleri 7h1h]|Aligned to: gnl|BL_ORD_ID|158 WP_014468937.1 - Arcobacter butzleri - [NiFe] Group 1b indicated in UPPERCASE|Identity: 578 of 580 (99.6551724138%) |Coverage (alignment/subject): 100.0%
MAKKHLVIDPITRIEGHLRIEAIIDENNVVTDAYSSSTMFRGIEEILKGRDPRDCGLLAMRICGVCTGTHYQRSIEAVEHAFKITIPKNARLVRNLIQGALYLHDHIVHFYHLHALDWVDITEALKADPKKTVAEAQKWASVSGQRAWNASEDVYAAVQERVTKYVKQGRLGVFGNAYWGSKGFKLTPEQNLIGLSHYLDALELQRDLAKMMAIFGGKNPHPQSFVVGGVTCVQDIKNPARIAEFKQILKKGRKFTKEAYLSDVYMAGTMYAGEALEGIGGGIGNYMSYGDFRLDDTPFYESAKLFPSGIVKNKDLSKVFEIDQTKITEDVTHAWYEGNTNLHPFDGVTKPNYTGFGKKENNIAYLDTDKKYSWIKSPLYDDERMEVGPLARMIVGVAS…
>Strain: Arcobacter butzleri 7h1h|ID: 000001402 2541371611 A7H1H_1455 hydrogenase large subunit [Arcobacter butzleri 7h1h]|Aligned to: gnl|BL_ORD_ID|974 WP_020848144.1 - Arcobacter butzleri - [NiFe] Group 2d indicated in UPPERCASE|Identity: 449 of 449 (100.0%) |Coverage (alignment/subject): 100.0%
MKTVNLVERIEGEAKLNCSWKNGIIIDSRIDFLNFRGFEYILEDKSPLDALVYTPRICGICGQAHLNAAVEVLEKAYENIDEKLEITPKAKLLRQIGLNIEMIDSHIKWFYMFILPDIIKLNSNDLNIYEPLKGKKWLEACKVGSETIKALAIIAGQWPHSSYMIPGGVMSDPTKMDLINMQNYLQIAINFFEDSIVDTSLDNYLSFSSFDNFEKIGGDLKLFKDLAFKYELQNYGKSYNRFISLSETNLFKKGRFSSKVINKIDLSKILENSDSTFTLSGDNTQKHTWSKNVTYDDAFFETGPLARAIISNRKFVKDIHKNFDDSAFTRVLARLDELAFLLEDTKNLISKVNTNEASFIKPKISLNKIDKVEAASAVEATRGSLYHKIDIEKGKIKLY…
>Strain: Clostridium sartagoforme|ID: 000001351 asrv01000090_pro_36|Aligned to: gnl|BL_ORD_ID|61 WP_016206881.1 - Clostridium sartagoforme - [NiFe] Group 1a indicated in UPPERCASE|Identity: 463 of 463 (100.0%) |Coverage (alignment/subject): 100.0%
MIKRITIDPVTRISGFLDVKAEVEKDTIVQATASGLLFRGFEEMLKGRPALDCIYFTERICGICSAAHSMASTLALEDALKVQVTLNDSYIRDIMHGFEFIQNHLRHFYLLSIPSYAKIYSVKLAENSQYNDYRLPSKINNIIGEHYVKSIELSRLAHEGLAILGGKAPHNHGIFVGGVTVDIDAYKIEKVKSIIRKITDFVSNEMIEDVEVIAKYYPDYFKKGISYPNFMSFGVFDKYEDPEITYVKSGVIENNVRYAFEPNKITEQVHYSWYKKEQGLEEVDLTKSNAYTFIKAPRYNGLPMEVGPLARLIISGEYTNGHSCMDRNIARVLETKKILNILENLVKRVELKSNNQKVYLIPDKAYGVGLIDTTRGALGHWIEIENKVIKHYNIITPTV…
>Strain: Eubacterium xylanophilum ATCC 35991 |ID: 000001903 2545748159 L877DRAFT_01950 ech hydrogenase subunit E [Eubacterium xylanophilum ATCC 35991]|Aligned to: gnl|BL_ORD_ID|1860 WP_026835345.1 - Eubacterium xylanophilum - [NiFe] Group 4e indicated in UPPERCASE|Identity: 359 of 359 (100.0%) |Coverage (alignment/subject): 100.0%
MAKRSIVPFGPQHPVLPEPIHLDLVLEDETVVEALPSIGYIHRGLESLVAKKDFNEMAYVTERICGICSFMHGMGYCSTIEKIMGLEVPERANYLRTIWCEMSRLHSHLLWLGLLADAFGFEALFMECWKIREKILDMFEESTGGRVIFSVNKIGGVLKDMPAEMLADFMKRLDGMQKELKKATKVFMNDYTVKSRLEGIGILSKEDAIACGAVGPMMRASGIEVDMRKTGYAAYKDIDFQVITSDRCDSYGRCEVRIGEIFQSIEIIRQAIAQIPDTELSVMAKGFPKGEAFVRFEQPRGEAFYYSRANGTKNLDRMRVRTPTFANLPSLVKILQGAQYGDVPLLVLTIDPCISCTER
>Strain: Methanobrevibacter boviskoreani JH1|ID: 000000452 2553937143 NoneDRAFT_00459 membrane-bound hydrogenase subunit ehaO [Methanobrevibacter boviskoreani JH1]|Aligned to: gnl|BL_ORD_ID|1953 WP_016358530.1 - Methanobrevibacter sp. AbM4 - [NiFe] Group 4h indicated in UPPERCASE|Identity: 372 of 372 (100.0%) |Coverage (alignment/subject): 100.0%
MIVPIGPVHPGLKEPLRLKLETQGERVVKAEIDYGYVHRGIEKIMEGKTWQKCIYLAERICGICSYEHTQSFAEVLEHMAGVYAPPRAQFLRVITNELDRIQSHYLANSTFFKCLDHELLFMKVLELREYAMDSIELLTGNRVNMGWNVLGGVRMDANEEHFNAILENLKVIEENHDRIVELFSEGSVLALRTKGVGEMTREEALKGRAVGPIGRASGLKHDCREFHPTYRDHLDFSPIWRKEGDNYARAMNRFDEIPQSIDLIKQAIDNMPKGDIRVPVEVNTGYSEWVNEAPRGEVKYMCETNGNLIKHISIRTPSITNIDSCAKYMLTNVPTVADAVATYASCDPCIACAERVQVLNRDTNEKIVKDMF
>Strain: Methanobrevibacter boviskoreani JH1|ID: 000000861 2553937557 NoneDRAFT_00873 F420-non-reducing hydrogenase subunit A [Methanobrevibacter boviskoreani JH1]|Aligned to: gnl|BL_ORD_ID|1311 WP_016359076.1 - Methanobrevibacter sp. AbM4 - [NiFe] Group 3c indicated in UPPERCASE|Identity: 474 of 474 (100.0%) |Coverage (alignment/subject): 100.0%
MAKLTMEPVTRIEGHAKITVLLDDAGNVEETRLHVMEFRGFEKFLQGRPAEELPRLVPRICGICDVQHHFAAAKAVDQIYGFGDDILPTAYRMREIMNWGSFMHSHALSFYFLSAPDLIIPNGNRKTRNVFQIIKDQPEVALQAINMRRNGLEMVRAIGGRPIHPTSSTPGGISTELSEDKQKELLERAKENVDLAQKTLDLAIPIFEEKMDLVNDLGNFGATRHCGLVKDGKWDVYDGNVRITAKDSRKVEYEYNNLEYQDIVAEHVKPYSWLKFPYIKELGYPEGIYRVAPLSRINVCDSMPKEAPLAQERLNEFREKFGYAQQPLLFHWARLIEILACAECAEVALGEDLSGKKFPDELERTAGEGAGIVEAPRGTLIHHYKTDDNGLVTKANIVV…
>Strain: Methanobrevibacter boviskoreani JH1|ID: 000000929 2553937625 NoneDRAFT_00941 membrane-bound hydrogenase subunit ehbN [Methanobrevibacter boviskoreani JH1]|Aligned to: gnl|BL_ORD_ID|1983 WP_016359143.1 - Methanobrevibacter sp. AbM4 - [NiFe] Group 4i indicated in UPPERCASE|Identity: 371 of 378 (98.1481481481%) |Coverage (alignment/subject): 100.0%
MIEEKIPKSQGELIETEISMGTVHPAALEPYRVRFFVQDEIIQEAEITIGVNHRGVERIMEGLPVEKANALTEKICGICSNSHTWNSVMVAEKGLNIDVPERANYIRVIMGELERLHSHLLYLAHGNEVLGHETFAMRIFYIRETVMELLNMIGGNRVQYGVSVIGGVRPRCQLDDMRIQRLNEGMDKLEKDLTKFTDRFTSDPIVNSRIEGIGILPPKQAKKLGVTGPSLRACGFEYDLRTEMEEYDDFDFNVAVLDGCDVKSNLLLRVLECFESIKIIRQAVRNLPSGPITNRNWEMYDCKALKHYLEVPRGILYDSYAIEDGRVRSSIIRTPSMTNIGAMQYAAIGNQITDGQLCIVQCDPCFTCTDRTFEIIEL
>Strain: Methanobrevibacter boviskoreani JH1|ID: 000000979 2553937682 NoneDRAFT_00998 coenzyme F420-reducing hydrogenase, alpha subunit [Methanobrevibacter boviskoreani JH1]|Aligned to: gnl|BL_ORD_ID|998 WP_016359193.1 - Methanobrevibacter sp. AbM4 - [NiFe] Group 3a indicated in UPPERCASE|Identity: 404 of 405 (99.7530864198%) |Coverage (alignment/subject): 100.0%
LSEKIVISPTTRQEGHAELVMEVDDEGIVTKGRYFSITPVRGLEKMVVGKAPETPPVLCQRICGVCPIPHTLASVEAIDDSLDIEVPKAGKIMREVTLAAHCLDSAAIHHFLIAPDFVPDNLFKTAVDSVSNIRKKAQFIVDTLAGEGIHPSDIRVGGMARNISPLAKEKITKIAKELVPDVEKHAELIEGLVADKGLPKDLGVVKNKPFSSSPYYGDRSYFDFDKFSEIMPEQWYDDPEIGKRACSTIPLWEGKPIETGPRARMEMYHGFKDKGVVAQHVARAEEMKLNAARIVELVDQLDTSAPVRADFDPRGTNKLGLGVIEAPRGTDVHMAQIKDGRVQYYSCLVPTTWNIPIMGPATEGFHHEYGPHVIRAYDPCLSCATHVMVVDDDDKSVLK…
>Strain: Ruminiclostridium cellobioparum|ID: 000002816 2558227552 T344DRAFT_02875 Ni,Fe-hydrogenase III large subunit [Clostridium cellobioparum ATCC 15832]|Aligned to: gnl|BL_ORD_ID|1849 WP_027631079.1 - Clostridium cellobioparum - [NiFe] Group 4e indicated in UPPERCASE|Identity: 359 of 359 (100.0%) |Coverage (alignment/subject): 100.0%
MSSTVIPFGPQHPVLPEPLHIKLVMEDENIVDAIPAIGYVHRGLEKLTETKEFTQNVFVVERVCGICSVMHAMAYCQGIEELMNIEVPDRAKFLRVIWAELHRMHSHLLWLGLLADAFGFESLFMQVWRDREKVMDIMEETAGARVVISANTIGGTRRDLTKEQMVKINVTVDEIKHDIQQVEAVFLNNYTVKHRLVGRGILSKADAIELCAVGPMARAAGIPMDLRTTGYSAYGQLDFEPVTHSDGDNYARTYVRLHEVYQSIDLIKQAIAKIPDGEHVAPFKGNPPKGEVISRVEQPRGEVLYYLRANGTKNLERLRLRTPTFQNIPSLIKMLPGSQLADVPLLILTIDPCISCTER
>Strain: Corynebacterium vitaeruminis DSM 20294|ID: 000001095 2559205624 B843_05530 hydrogenase large subunit [Corynebacterium vitaeruminis DSM 20294 Genome sequencing]|Aligned to: gnl|BL_ORD_ID|600 WP_025252525.1 - Corynebacterium vitaeruminis - [NiFe] Group 1f indicated in UPPERCASE|Identity: 580 of 580 (100.0%) |Coverage (alignment/subject): 100.0%
MAERIVVDPLTRIEGHLRIEMEVDGGEIKEAWSEATQFRGIETIVQDRDPRDVWAFVGRICGVCTATHSVASIIAVEDAIDTQIPKQAQLVRDLLLAAQEVHDHVVHFYHLHALDWVNVASAAKADPQKAVDFAHSIGSTWKGNSLENFTKVKETVQGILDSGQLSIFTGGYWDHPDYRLPPEANLMAVSHYLDALQFQRSIIRITTVFGGKNPHPNFLVGGMACSIDPEKSETVNQVRLDEIQGWAEEIENFVTGCYLPDALAIMGVYKDYFEIGKSADTFLAVGMAGAAIRGDNLERSMSYGHPEVTPGVILDGDYTQLHPLEADKIKEFVASSWLDYSVGNDEGLEPSQGETTPNYTGPKPPVTWLADNKEYTWSKAPRYDGRPTQVGPVARVLLA…
>Strain: Thermoplasmatales archaeon BRNA1|ID: 000000329 2566176169 TALC_00335 F420-non-reducing hydrogenase subunit A [Thermoplasmatales archaeon BRNA1]|Aligned to: gnl|BL_ORD_ID|1348 WP_022532976.1 - Methanoculleus sp. CAG:1088 - [NiFe] Group 3c indicated in UPPERCASE|Identity: 419 of 504 (83.1349206349%) |Coverage (alignment/subject): 100.0%
MAGPIIWDEKKKAEGNRITVDPITRLEGHGKIEIFLDDHGNVENAYWQVPEVRGFERFCIGRRVTELNQITARLCGVCPGAHHLASTKAIDGCFNAKPTEAAFHIRDTFYQAHYVHSHIAHFYALAAGDFVCGPAAPAAQRNVLGVVAAVGAETGLAVLKAREQAQRIQAIIGGKATHPVMGVPGGVTKAISQAEAKEIQEYSENLVAFSELSLKIFHDVVLANKEYVDIITNKDLYYHETYHMSIVNDKGQCDFHDGKVKVIDQDGKDFDLYDPNDYLDHIAEASLQWSYEKFPYLRNPGFKGLVDGPDSGIYRATPLSRMNVTKDLPTPLANEALKEYRSILAPDGKPVQFTLATHWARLIEMLYAAEKLKEDAYSDKLTDANIKQTDLVPGGRGVG…
>Strain: Butyrivibrio hungatei DSM 14810|ID: 000002598 2583122782 EJ23DRAFT_02653 ech hydrogenase subunit E [Butyrivibrio hungatei DSM 14810]|Aligned to: gnl|BL_ORD_ID|1846 WP_026651247.1 - Butyrivibrio proteoclasticus - [NiFe] Group 4e indicated in UPPERCASE|Identity: 334 of 359 (93.0362116992%) |Coverage (alignment/subject): 100.0%
MSNRSVIPFGPQHPVLPEPIHLDLVMEDEKVVEAIPSIGFIHRGLEKLVDKKDFNEMVYVAERICGICSLGHGLGYSEAVEHIMDIDVPARAKYLRTIWSELSRIHSHLLWLGLLADAFGFESLYMDCWRLREDALDMFEASTGGRVIFSVMKVGGIRRDVSDEMLKDFYQRINKMEEDLKAIAKPFLLDKAVQTRLRGVGVLTAEQADALGCAGPFLRASGIARDIRSTGYCAYGDVDFEPIISNEGDSYARTECRIKEIFQSFDIIRQLIDKMPSGDIDVPAKGMPNGEYMMRIEQPRGEALYYVKANGTKFIDRMRVRTPTFANLSGLVETLKGCELADVPILVLTIDPCISCTER
>Strain: Butyrivibrio hungatei MB2003|ID: 000001400 2620336957 Ga0074201_111446 ech hydrogenase subunit E [Butyrivibrio hungatei MB2003 (Butyrivibrio Pan-genome)]|Aligned to: gnl|BL_ORD_ID|1846 WP_026651247.1 - Butyrivibrio proteoclasticus - [NiFe] Group 4e indicated in UPPERCASE|Identity: 334 of 359 (93.0362116992%) |Coverage (alignment/subject): 100.0%
MSNRSVIPFGPQHPVLPEPIHLDLVMEDEKVIEAIPSIGFIHRGLEKLVDKKDFNEMVYVAERICGICSLGHGLGYSEAVEHIMDIDVPARAKYLRTIWSELSRIHSHLLWLGLLADAFGFESLYMDCWRLREDALDMFEASTGGRVIFSVMKVGGIRRDVSDEMLKDFYQRINKMEEDLKTIAKPFLLDKAVQTRLRGVGVLTAEQADALGCAGPFLRASGIARDIRSTGYCAYGDVDFEPIISNEGDSYARTECRIKEIFQSFDIIRQLIDKMPSGDIDVPVKGMPNGEYMMRIEQPRGEALYYVKANGTKFIDRMRVRTPTFANLSGLVETLKGCDLADVPILVLTIDPCISCTER
>Strain: Schwartzia succinivorans|ID: 000002408 2585087035 EJ98DRAFT_02487 hydrogenase large subunit [Schwartzia succinivorans DSM 10502]|Aligned to: gnl|BL_ORD_ID|488 WP_019542170.1 - Selenomonas bovis - [NiFe] Group 1d indicated in UPPERCASE|Identity: 485 of 639 (75.8998435055%) |Coverage (alignment/subject): 100.0%
MKHVVVDPVTRIEGHLRVEMQVDEASGKVTDSISSGTAWRGLELILHDRDPRDAWAYIQRICGVCTTAHALACVRAVEDALGIKIPKNGNYIRNIMAASLTVQDHIVHFYHLHALDWVSPVAALSANPEATANLQNAVLKTYKLPFSGPAGTVTEAFRKEVPRATPSYFKGIQDKVKAIVESGQLGIFSAQWWDHPDYNLLPPEVHLMAVAHYVEMLDKQRELVTPHVVFGGKNPHPHYVVGGMPCSISMDDGNSPINTARLDIVDRAVNLARTLVNEYYLPDLLAIGHIYVQKGMTDGGGLAKERVMAFGQFPLETTSTTQDGTFFKNLLIRSNGVVENFGQGVMKAKFTEITGDDLKNPEVFGEAVTHAWYEYEGKDGDAQPRHPWEGQTKAKYTGP…
>Strain: Butyrivibrio fibrisolvens D1|ID: 000001551 2587776377 EJ22DRAFT_01573 ech hydrogenase subunit E [Butyrivibrio fibrisolvens DSM 3071]|Aligned to: gnl|BL_ORD_ID|1845 WP_027203889.1 - Butyrivibrio fibrisolvens - [NiFe] Group 4e indicated in UPPERCASE|Identity: 339 of 359 (94.4289693593%) |Coverage (alignment/subject): 100.0%
MGKKSVVPFGPQHPVLPEPLHLDLVIEDEVVEEAIPSIGFIHRGLEGLAEKRDFNEMMYIAERTCGICSFGHGLGYVEAVEHIMNVQVPDRARYLRTIWSELERLHSHLLWLGLAADAFGFESLFYEAWRIREKVLDIHEMTCGGRLIFSVNKVGGVLRDINADQQKFILDQMNVLEKEIKNIAKVFLEDYSVQSRSKGIGILTTQQAHELGAVGPFARACGIKNDIRLTGYCAYGELDIEPIVSNDCDCYARLEVRIKELFQSIDLVRQAFAKIPAGELETKVAGFPKGEYFMRIEQPRGEAIYYVKGNGTKILDRMRIRTPTFANIAPLCEMLKGADYSDVGPLVVSIDPCISCTER
>Strain: Pseudobutyrivibrio xylanivorans Mz 5|ID: 000001590 2587842204 EJ90DRAFT_01622 ech hydrogenase subunit E [Pseudobutyrivibrio xylanivorans DSM 14809]|Aligned to: gnl|BL_ORD_ID|1864 WP_028246016.1 - Pseudobutyrivibrio ruminis - [NiFe] Group 4e indicated in UPPERCASE|Identity: 342 of 359 (95.2646239554%) |Coverage (alignment/subject): 100.0%
MGNRSIVPYGPQHPVLPEPIHLDLVLEDEKVLAAIPSIGFIHRGLESLTSKKDFNEMVYVAERICGICSFMHGMGYCMAVEDIMNVEVPRRADYLRTIWAEMSRLHSHLLWLGLLADGFGFESLFMHSWRLREKILDMFEASTGGRVIFSVNTIGGVLKDMPADMLQDFVRQLNDMEKEIREMTDIFLTDYTVKSRLVDIGIITGEDAIRRGAVGPMMRASGINVDMRKNGYAAYNDLDFEVITSTKCDSYARCEVRIGEIFQSIDIIRQCVKKIPDTEINTKVTGMPNGESFIRVEQPRGEAFYHVRANGTKFLDRFRVRTPTFANIPALTQTLQGCQYGDVPLLVLTIDPCISCTER
>Strain: Anaerovibrio lipolyticus DSM 3074|ID: 000001582 2587856957 EJ16DRAFT_01640 Ni,Fe-hydrogenase III large subunit [Anaerovibrio lipolyticus DSM 3074]|Aligned to: gnl|BL_ORD_ID|1917 WP_027397032.1 - Anaerovibrio lipolyticus - [NiFe] Group 4f indicated in UPPERCASE|Identity: 490 of 495 (98.9898989899%) |Coverage (alignment/subject): 100.0%
mmttiMPEAILMAAEKMSAGGKHPLTAMFGRDETANGVGYVIYCYFEIPENKTVDGFKVVFNPNGSLEYDSITHIIPAAAWYEREIKDMFGLVPKGHPDLRPLVLHETFPEDFYPLRKNVKVNAKVRGERQFKVRTAKGEGLFEVPVGPIHAGIIEPGHFRFSQAGEAMLQLDAKLFYTHRGIEKAVEGKTPYEALPIVERICGACSVSNTWSFCQAVEKAVNVKVPRRAEIIRTLLMELERITNHVGDIGNIPAGVGFNPAISLGGRLKEKLMRLCEAVAGNRFLRGMIIPGGVSMDITPELCDHIHQVMDEVADGVEDMATMFREQENFQNRIQTTGIVRNQTAMDLAMVGVGARASGYSHDSRSDFTYGVYDELDFKPYTKTMGDVAARLLVRIGE…
>Strain: Anaerovibrio lipolyticus 2|ID: 000001159 2633622612 Ga0070877_11213 Ni,Fe-hydrogenase III large subunit [Anaerovibrio lipolyticus 16S]|Aligned to: gnl|BL_ORD_ID|1917 WP_027397032.1 - Anaerovibrio lipolyticus - [NiFe] Group 4f indicated in UPPERCASE|Identity: 492 of 495 (99.3939393939%) |Coverage (alignment/subject): 100.0%
mmttiMPEAILMAAEKMSAGGKHPLTAMFGRDETANGVGYVIYCYFEIPENKTVDGFKVVFNPNGSLEYDSITHIIPAAAWYEREIKDMFGLVPKGHPDLRPLVLHETFPEDFYPLRKNVKVNAKVRGERQFKVRTAKGEGLFEVPVGPIHAGIIEPGHFRFSQAGEAMLQLDAKLFYTHRGIEKAVEGKTPYEALPIVERICGACSVSNTWSFCQAVEKAVNVKVPRRAEIIRTLLMELERITNHVGDIGNIPAGVGFNPAISLGGRLKEKLMRLCEAVAGNRFLRGMIIPGGVSMDITPELCDRIHQVMDEVADGVEDMATMFREQENFQNRIQTTGIVRNQTAMDLAMVGVGARASGYSHDSRSDFTYGVYDELDFKPYTKTMGDVAARLLVRIGE…
>Strain: Methanosarcina barkeri CM1|ID: 000000991 2635678665 Ga0077912_111017 coenzyme F420 hydrogenase subunit alpha [Methanosarcina CM1]|Aligned to: gnl|BL_ORD_ID|1041 WP_011307257.1 - Methanosarcina barkeri - [NiFe] Group 3a indicated in UPPERCASE|Identity: 432 of 456 (94.7368421053%) |Coverage (alignment/subject): 100.0%
LTKVVEISPTTRHEGHSKLTLKVNNEGIVERGDWLSITPVRGIEKLAIGKTMDQVPKIASRVCGICPIAHTLAGIEAMEASIGCEIPTDAKLLRVILHAANRLHSHALHNILILPDFYIPGTETKINPFSKEQPLRSVAVRIFRIREIAQTIGAVAGGEAIHPSNPRVGGMYRNVSLRAKQKMADLAKECLVLAHEQMEFMLEVIRNMQNREFVEVAGKQIPLPKTLGYHNQGVMATAPMYGSSSLDEKPMWDFTRWKETRPWDWYMGEETIDLEDPSYPIGGTTKVGTRVNPRMEACNTVPTYDGQPVEVGPRARLATFKHFTEKGTFAQHIARQMEYTDCCYTILNCLDNLNTSGKVLADNIPLGNGFMGWAANEAPRGTDVHIAWVKDGKVLRYEM…
>Strain: Methanosarcina barkeri CM1|ID: 000001758 2635679449 Ga0077912_111801 hydrogenase large subunit [Methanosarcina CM1]|Aligned to: gnl|BL_ORD_ID|776 WP_011306833.1 - Methanosarcina barkeri - [NiFe] Group 1k indicated in UPPERCASE|Identity: 564 of 591 (95.4314720812%) |Coverage (alignment/subject): 100.0%
MVNVTVDPLTRIEGHQRISTEVGADGVITDAQSSSLIFRGFERILQHQDPRDAAFLTQRICGVCPLSHGLTATNALDDLYGVAESVPKDALMMRNIFQGLNMVASHATHIYVLFGPDLANPAYKNVLTTLGDTGNAVWKEMVGRFAPISYKMDGVAVPAGSSYLAAIPEKKRLAEMIALIAGRMPGPSALYPGGYTYPATVADVTKLASYYLQIMDFVSKHTLRVDFDTWIKNTYKASSPQKAVSFVTEHLQGLVDKSTASNDFSKDAGWGDVEFYAAFGSELVGEQILGLPASLKHDTIGGYKDPSKICFVAYGGYYKYKDGYDPRSPAGDRIFTSGVVSGNLEYQKFDPDKITESTAHSFYQNSSNDLAPTKGETVPFTDPNKIVYTGGSDSQYSWD…
>Strain: Methanosarcina barkeri CM1|ID: 000001764 2635679455 Ga0077912_111807 hydrogenase large subunit [Methanosarcina CM1]|Aligned to: gnl|BL_ORD_ID|777 WP_011306827.1 - Methanosarcina barkeri - [NiFe] Group 1k indicated in UPPERCASE|Identity: 560 of 596 (93.9597315436%) |Coverage (alignment/subject): 100.0%
MVQVTVDPVSRIEGHYRINTEVNGEGVITDAQSNGLQLRGFERLLQHQDPRDAALLSQRICGVCPVSHGIAAANALDELFGVAGEVPKDGLLMRNIHQALNFIASHAAHIYVLWGPDLANPAYRDILAKYGDVGNAVWKELQGRFAPLIYQIDGASYPAGSSYLGAIVEFRRLHEAISLIASKMPHPVLQHVGGVVYSPTVADIGQILSYVTKTMEFVKTFTLGVSPDTWIENTYRASSPQKAANFVLNHLQELLNKSLDSKDFSHSAGWGDVPLFAAFGSELIGEKLLGLPISMKMDLAGTYKDPDKIGFLSYGVFFKPEKGNGYDPTSPADSRVIPSGYMNGYFKLEKFDYKKISESISHSFYIDDVNDRSPWNGITVPEGNPENIDYTKGSKSRYS…
>Strain: Methanosarcina barkeri CM1|ID: 000003052 2635680774 Ga0077912_113126 ech hydrogenase subunit E [Methanosarcina CM1]|Aligned to: gnl|BL_ORD_ID|1840 WP_011305188.1 - Methanosarcina barkeri - [NiFe] Group 4e indicated in UPPERCASE|Identity: 345 of 358 (96.3687150838%) |Coverage (alignment/subject): 100.0%
MTTIIPFGPQHPVLPEPVSLKLEIDNDVVVGVLPSLGYVHRGLETFINTKDFNQTTYVCERICGICSALHGITYTRAVEKLFDTEIPERAQYIRVIVGELNRLHSHLLWLGLFADGFGFESLFYECWKYREEVLDVAERICGNRVIHSISKVGGVTKDLTKEHIDMLLKMCDSLEPEIKNVEKVFVNNYTVKQRLVGLATMSKQVAYEAGTAGPTLRGSGNAIDVRETADWDIYKDLGFKTAVEKDGDCYARTKVRITELLNSLTIIRNAISKMPDGEIETRIKGFPTGEAIMRTEQPRGEVVYYVKGNGTKKLERLKVRTPTFANIPSLLLMLPGVKLADVPIVVLTIDPCVSCTER
>Strain: Methanosarcina barkeri CM1|ID: 000003276 2635681005 Ga0077912_113357 coenzyme F420 hydrogenase subunit alpha [Methanosarcina CM1]|Aligned to: gnl|BL_ORD_ID|1042 WP_011305486.1 - Methanosarcina barkeri - [NiFe] Group 3a indicated in UPPERCASE|Identity: 440 of 456 (96.4912280702%) |Coverage (alignment/subject): 100.0%
LTKVVEISPTTRLEGHSKLTLKVDDQGIVERGDWLSITPVRGIEKLAIGKTMEQVPKIASRVCGICPIAHTLASTEAMEASIGCEIPTDAKLLRIILHAANRIHSHALHNILILPDFYIPGTEKKFNLFANEQPARSVMARIVRIREIAQTIAAIAGGEAIHPSNPRIGGMYHNVSPRAKQKMADLAKECLVLVHEQMEFMLDVIRNMQSREFVEVGGKQIPLPKKLGYHNQGVMATAPMYGSSSLDDNPTWDFTRWKETRPWDWYMGEVTIDLEDPSYPIGGTTKVGTKANPQMESCTGVPTYDGQPVEVGPRARLATFKNFDEKGTFAQHIARQMEYPDCCYTILNCLDNLNTSGKVLADHIPQGDGSMGWAANEAPRGSNIHLARVKDGKVRWYDM…
>Strain: Lachnoclostridium celerecrescens 18A|ID: 000000772 2596300944 H171DRAFT_0789 ech hydrogenase subunit E [Clostridium celerecrescens 18A]|Aligned to: gnl|BL_ORD_ID|1853 WP_024346172.1 - Clostridium methoxybenzovorans - [NiFe] Group 4e indicated in UPPERCASE|Identity: 328 of 359 (91.364902507%) |Coverage (alignment/subject): 100.0%
MGNRTIVPFGPQHPVLPEPIHLDLVLEDERVIEAIPRIGYIHRGLEKLVEKKDYQQYVYVAERICGICSFMHGMGYCMSIESIMEVEIPERAKFLRTIWAELSRLHSHLLWLGLLADAFGFESLFMQSWKLREQVLDIFEETTGGRVIFSVCDVGGVKKDISSETLNRMKEVLTAMERELKEAAAVFLNDSTVKLRTKGIGVLSKEAAFELGAVGPMARASGIEMDIRSQGYAAYDQLDFKPVTDQGGDCYARTKVRIGELYQSIDLIRQCIAIIPDGEVKRKVTGNPKGEHFTRLEQPRGEVLYYAKANGTKFLDRVRVRTPTFANIPALLETLKNCSLADVPILILTIDPCISCTER
>Strain: Lachnoclostridium celerecrescens 18A|ID: 000001429 2596301609 H171DRAFT_1454 hydrogenase large subunit [Clostridium celerecrescens 18A]|Aligned to: gnl|BL_ORD_ID|56 WP_024346501.1 - Clostridium methoxybenzovorans - [NiFe] Group 1a indicated in UPPERCASE|Identity: 397 of 458 (86.6812227074%) |Coverage (alignment/subject): 100.0%
MAERITINPVTRISGFMEIDADIEERSVVDAKMRGLMFRGFEKMLQGRSPFDAVYFTQRICGICSTAHSMASALALEEALNIVPSEQGRYVRDLLHACEFLQNHLRHFYQFTLPDFVKLPEDYPLFKTDHNDYRLPKNINDKMVNDYFESLQFSRAAHQMLAILGGKVPHNHGIFIGGITSPISADKIITIKSILYNIGQFIIEKMVPDVYTIGTFYPEYYHYGGGYGNLLTYGSFNHYKNLGTLYVDPLVYSNGQTSPFDPVLITQEDEYAWFNENDEPDRNKSQAYSWIKAPRYNNIPYEVGPLARQWLSGEYRNGISAMDRTIARVLEAKKIVEIMQTLIDNLIPGVSMQRENEIPVQASGKGLVDTTRGALGHWLYIDNSKIAFYQIITPSAWNL…
>Strain: Pseudobutyrivibrio xylanivorans 2|ID: 000001220 2620339869 Ga0074202_111266 ech hydrogenase subunit E [Pseudobutyrivibrio xylanovorans MA3014 (Draft1)]|Aligned to: gnl|BL_ORD_ID|1865 WP_028234750.1 - Pseudobutyrivibrio sp. MD2005 - [NiFe] Group 4e indicated in UPPERCASE|Identity: 339 of 359 (94.4289693593%) |Coverage (alignment/subject): 100.0%
MGNRSIVPYGPQHPVLPEPIHLDLVLEDEKVLAAIPSIGFIHRGLESLTSKKDFNEMVYVAERICGICSYMHGMSYCLALEDIMNVEVPRRADYLRTIWCELSRLHSHLLWLGLLADAFGFESLFMHSWRLREKILDMFEESTGGRVIFSVNTIGGVLKDMPNEMLQCFVKQLDEMEKEIREMTEIFLTDYTVKSRLVDVGIISGEDAIRRGAVGPMMRASGINVDMRKNGYAAYNDIDFEVITSNKCDSYARCEVRIGEIFQSIDIIRQAVAKIPDTEINTKVTGMPNGESIIRVEQPRGEAFYHVRANGTKFLDRFRVRTPTFANIPALTQTLQGCQYGDVPLLVLTIDPCISCTER
>Strain: Methanobrevibacter gottschalkii|ID: 000000608 Ga0074442_11138|gene_NONE|membrane-bound hydrogenase subunit ehaO|[Methanobrevibacter gottschalkii DSM 11977 (Carly) : Ga0074442_101]|Aligned to: gnl|BL_ORD_ID|1952 WP_019266264.1 - Methanobrevibacter smithii - [NiFe] Group 4h indicated in UPPERCASE|Identity: 297 of 374 (79.4117647059%) |Coverage (alignment/subject): 100.0%
MIVPIGPIHPALKEPIRLKLQTEGERVVKAEIEYGYVHRGIEKIIEGQTWQKGIYLSERVCGICSYEHTQTFAETIEKISNVDVPLRAQFLRVITNELDRIQSHLLANSTFFKSMDHETLFMHVLELREYAMDSIELLTGNRVNMGWNVVGGVRMDADERHFKPILENLKKIEEGFDTTRALFAEGPALALRCKGIGHMSKKEAIKGRAVGPIGRASDIKEDYRIGHYTYDDYFDFKVIRRKEGDNYARTLTRFDEIPESISLIRQAIENMPKGEIRTPADLKSGYAMNKNEAPRGEVTYMIETNGNLIKHISIRTPSIANMDSCAKYMIRDVPTVADAVSTYASCDPCVACAERVAITNEHGKTELKNIYEVi
>Strain: Methanobrevibacter gottschalkii|ID: 000001191 Ga0074442_108127|gene_NONE|Coenzyme F420-reducing hydrogenase, alpha subunit|[Methanobrevibacter gottschalkii DSM 11977 (Carly) : Ga0074442_101]|Aligned to: gnl|BL_ORD_ID|1309 WP_019264891.1 - Methanobrevibacter smithii - [NiFe] Group 3c indicated in UPPERCASE|Identity: 404 of 474 (85.2320675105%) |Coverage (alignment/subject): 100.0%
MVKLTMEPVTRIEGHAKITVHLDDAGNVEETRLHVMEFRGFEKFLQGRPVEELARIVPRICGICDVQHHLAAAKAVDQIFGFDDYDILPAAYRMREIMNWGSYMHSHALHFYFLAAPDLIIPNGTRKTRNVFQVIKDMPEVALQAINIRRNGLEMVRKIGGRPIHPTSSTPGGISTELDDETQKDLLNRAKQNVELAQATLDLAIPVFEENIDLISSLGNFGDTRHCGLVKPDGTWDVYNGNVKIKDKDGSDLLEYRNEEYTDIVAEHVKPYSWLKFPYIKELGYPEGIYRVAPLSRINVCDDMPKEAPLARDALKDFRSAFGYAQAPLLFNYARLIELLASAECAAAALEEDLSGQKFPEELERTEGKGVGIVEAPRGTLIHHYESDENGLTTKANIV…
>Strain: Methanobrevibacter gottschalkii|ID: 000001258 Ga0074442_108194|gene_NONE|membrane-bound hydrogenase subunit ehbN|[Methanobrevibacter gottschalkii DSM 11977 (Carly) : Ga0074442_101]|Aligned to: gnl|BL_ORD_ID|1982 WP_019262598.1 - Methanobrevibacter smithii - [NiFe] Group 4i indicated in UPPERCASE|Identity: 305 of 375 (81.3333333333%) |Coverage (alignment/subject): 100.0%
MDEKLPTNNIIETEIPMGTVHPAALEPYKVRFFVEDEIIQEAEITIGVNHRGIERIMEGLPVQKANSLTEKICGICSNSHIWNSCRTAEIGLDIEIPERATYIRVIMGELERLHSHFLYLAHGCEVLAHETFSMRVFYLREIVMELLAMIGGNRVQYGCSVLGGVRPRCELDANKIQRLKDDMDKLEGGLSDFADRFVADPIVLSRITGVGVLPQKQAIKLAVTGPSLRATGIARDLRTTMFEYDNFDYNIVTQQDGDVKSNLLMRVLESFESIKIIRQAIANIPDGKLVNNDWDMVDTEDIAESYIEVPRGTLYHSYALETGRIRHCIIRTPSMANIGAMQYACIGNHLTDGQLCIVQCDPCFTCTDRAIEVIRR
>Strain: Methanobrevibacter gottschalkii|ID: 000001314 Ga0074442_108259|gene_NONE|coenzyme F420-reducing hydrogenase, alpha subunit (EC 1.12.98.1)|[Methanobrevibacter gottschalkii DSM 11977 (Carly) : Ga0074442_101]|Aligned to: gnl|BL_ORD_ID|997 WP_019262624.1 - Methanobrevibacter smithii - [NiFe] Group 3a indicated in UPPERCASE|Identity: 303 of 405 (74.8148148148%) |Coverage (alignment/subject): …
LKDRVVISPTTRQEGHAELVMEVDDEGIVTKGMYLSITPVRGLEKMVLDKAPESAVVLCQRICGVCPIPHTLASAEAMDMALGIEIPKNAKLLRKATLAAHNINSAAIHQFLIATDFVPENLFATAVDSVSEVRKTVQYVVDMIAGEGIHPSDVRVGGMARNITPFTKERLIERMTALRPKLEEHIELIKNCVVEKGLPDDLGVINRPLMATDATYGTNDFDMDVFSEVLPEAWYDDPEIGKKACSVIPLINGENVETGPRARMEKFAGFKGKGVNAQHVARADEMLKNYDACMEALDAIDPAAPAKVSYDKRGTGELGFGVIEGPRGTNVHMAKVVEGKTKFYSAIVPTTWNIPTMGPATEGFHHEYGPHVIRAYDPCLSCATHVMVVDDEDKSILKN…
>Strain: Methanobrevibacter thaueri|ID: 000000467 Ga0074444_14122|gene_NONE|membrane-bound hydrogenase subunit ehaO|[Methanobrevibacter thaueri DSM 11995 (Carly) : Ga0074444_101]|Aligned to: gnl|BL_ORD_ID|1952 WP_019266264.1 - Methanobrevibacter smithii - [NiFe] Group 4h indicated in UPPERCASE|Identity: 287 of 374 (76.7379679144%) |Coverage (alignment/subject): 100.0%
MIVPIGPIHPALKEPIRLKLQTEGERVVKAEIEYGYVHRGIEKIMEGKTWQKAIYLSERVCGICSYEHTQTFAETIEKISDVDVPPRAQFLRVIANELDRIQSHLLANSTFFKSMDHETLFMHVLELREYAMDSIELLTGNRVNMGWNVVGGVRMDADERHFEPILENLKKIEDRFEIVRALFAEGPALALRCKGIGYMSKKEAIKGRAVGPIGRASDIKEDYRVGHYTYDDYFDFNVIRRKEGDNYARTMTRFDEIPESISLVRQAIENIPDGEVRTPADIKSGYAMRKNEAPRGEVTYMIETNGNLIKNISIRTPSITNMDSCARYMIRDVPTVADAVSTYASCDPCVACAERVAITNEAGKTIYKRLDEVi
>Strain: Methanobrevibacter thaueri|ID: 000000999 Ga0074444_13258|gene_NONE|Coenzyme F420-reducing hydrogenase, alpha subunit|[Methanobrevibacter thaueri DSM 11995 (Carly) : Ga0074444_101]|Aligned to: gnl|BL_ORD_ID|1309 WP_019264891.1 - Methanobrevibacter smithii - [NiFe] Group 3c indicated in UPPERCASE|Identity: 396 of 474 (83.5443037975%) |Coverage (alignment/subject): 100.0%
MVKLTMEPVTRIEGHAKITVHLDDAGNVEETRLHVMEFRGFEKFLTGRPVEELPRLVPRICGICDVQHHLAAAKAVDQIFGFDDYEILPAAYRMREIMNWGSYMHSHALHFYFLAAPDLIIPNGTRKTRNVFQVIKDMPEIALQAINIRRNGLEMVRKIGGRPIHPTSSTPGGISTELDADTQKDLLERAKQNVELAQATLDLAIPVFEENIDLIASLGNFGDTRHCGTVKPDGTWDVYNGNIRFKDKDGSDLFEYRNEEYTDYVAEHVKPYSWLKFPYIKEMGYPEGIYRVAPLSRINVCDQMPKEAPLAQEALKAFRDAFGYAQAPLLFNYARLIELLASAECAAAALEEDLSGKKFPDALERTEGKGVGIVEAPRGTLIHHYESDDNGLCNYANIV…
>Strain: Methanobrevibacter thaueri|ID: 000001068 Ga0074444_132127|gene_NONE|membrane-bound hydrogenase subunit ehbN|[Methanobrevibacter thaueri DSM 11995 (Carly) : Ga0074444_101]|Aligned to: gnl|BL_ORD_ID|1982 WP_019262598.1 - Methanobrevibacter smithii - [NiFe] Group 4i indicated in UPPERCASE|Identity: 323 of 375 (86.1333333333%) |Coverage (alignment/subject): 100.0%
MDKKVPRSNIIETEIPMGTVHPAALEPYRVRFFVEDEIVQEAEITIGVNHRGIERIMEGLPVEKANALTEKICGICSNSHIWNSCRTAEMGLGIEIPERALYIRVIMGELERLHSHFLYLAHGCEVLSHETFSMRVFYLREIVMELLAMIGGNRVQYGCSVLGGVRPRCDLDDAKLLRLKNDMDAVEEGLTGFVERFLADSILLSRVTGIGVLPQKQAIELAVTGPSLRATGVARDLRTTMFEYDDFDFNVITQPDGDVKSNLVMRALESFESIKIIRQAIANIPEGKVINRDWEMFDTDITESYIEVPRGTLYHSYALESGRVRHCIIRTPSMANIGAMQYACIGDQITDAQLCIVQCDPCFTCTDRAIEIIRR
>Strain: Methanobrevibacter thaueri|ID: 000002121 Ga0074444_10194|gene_NONE|coenzyme F420-reducing hydrogenase, alpha subunit (EC 1.12.98.1)|[Methanobrevibacter thaueri DSM 11995 (Carly) : Ga0074444_101]|Aligned to: gnl|BL_ORD_ID|997 WP_019262624.1 - Methanobrevibacter smithii - [NiFe] Group 3a indicated in UPPERCASE|Identity: 304 of 405 (75.0617283951%) |Coverage (alignment/subject): 100.0%
LKDRVVISPTTRQEGHAELVMEVDDEGIVTKGMYFSITPVRGLEKMVLNKAPETAPVLCQRICGVCPIPHTLASAEAMDMALGIEIPKAGKLLRKAVAAAHGINSAAIHHFLVAPDVVPEDKFVAAVDSVSEVRKTVQYVVDMIAGEGIHPSDIRVGGMARNITPFTKERLIERMTALKPKLEEHVEFIKNCVLEAGLPKDLGVVNQPLMATDATYGTNEFDMDKFSEVLPEAWYDDPEIGKRGCSVIPLWEGQNVETGPRARMEKFAGFKDKGVIAQHVARADEMIKNYNACLEALDAIDPAAPANVSYDKRGTGELGFGVIEGPRGTDVHMAQVKEGKTQFYSAIVPTTWNIPTMGPATEGFSHEFGPHVIRAYDPCLSCATHVMVVDDEDKSILKN…
>Strain: Methanobrevibacter woesei|ID: 000000559 Ga0074445_101569|gene_NONE|coenzyme F420-reducing hydrogenase, alpha subunit|[Methanobrevibacter woesei DSM 11979 (Carly), whole genome shotgun]|Aligned to: gnl|BL_ORD_ID|1309 WP_019264891.1 - Methanobrevibacter smithii - [NiFe] Group 3c indicated in UPPERCASE|Identity: 437 of 474 (92.194092827%) |Coverage (alignment/subject): 100.0%
MVKLTMEPVTRIEGHAKITVELDDAGNVVDTKLHVMEFRGFEKFLQGRPIEEVARIVPRICGICDVQHHLAAAKATDQIFGFKDEEILPAAYKMREIMNWGSFMHSHALHFYFLAAPDFIIPDGTRSTRNVFQIIKDQPEIALQAIEIRRNGLEMVRKIGGRPIHPTSSTPGGISTSLDDETQADLLNRAKRNVELAQATLDLAVPIFEEKMDLVESLGNFGDTRHCGLVNDGVWDVYNGNVRIKDVDGSIYTEYKNEEYTDVVAEHVKPYSWLKFPYIKELGYPEGIYRVAPLSRLNVADKMPDAAPLAQAAFEDFHDKFGYAQAPLLFHWARLIELLAAAECAADALDQDLSGEKFPGELERTAGRGVGIVEAARGTLIHDYETDENGLVSKANIVV…
>Strain: Methanobrevibacter woesei|ID: 000000628 Ga0074445_101638|gene_NONE|membrane-bound hydrogenase subunit ehbN|[Methanobrevibacter woesei DSM 11979 (Carly), whole genome shotgun]|Aligned to: gnl|BL_ORD_ID|1982 WP_019262598.1 - Methanobrevibacter smithii - [NiFe] Group 4i indicated in UPPERCASE|Identity: 319 of 375 (85.0666666667%) |Coverage (alignment/subject): 100.0%
MDEKVPNSEIIETEIPMGTVHPAALEPYRVRLFVEDEIVREAEITIGVNHRGIERIMEGLPVEKANALTEKICGICSNSHVWNSVRTAEIGLDIEVPERANYIRVIMGELERLHSHFLYLAHGCEVLAHETFSMRVFYLRETIMELLAMIGGNRVQYGCPIIGGVRPRCELDDNRIARLIEGMDTVEQGLTDFANRFTADSIIMSRITGVGVLPQKQALKLAVTGPTLRATGIARDLRTSMYEYDNFDFNVVTQNDGDVKSNLLMRVLESFESIKIIRQAIKNLPEGKIVNRGWEMKDTDIIKSYIEVPRGTLYHSYSLEDGRVRHCIIRTPSMANIGAMQYACIGDQITDAQLCIVQCDPCFTCTDRAIEIIRR
>Strain: Methanobrevibacter woesei|ID: 000000675 Ga0074445_101694|gene_NONE|coenzyme F420-reducing hydrogenase, alpha subunit|[Methanobrevibacter woesei DSM 11979 (Carly), whole genome shotgun]|Aligned to: gnl|BL_ORD_ID|997 WP_019262624.1 - Methanobrevibacter smithii - [NiFe] Group 3a indicated in UPPERCASE|Identity: 313 of 405 (77.2839506173%) |Coverage (alignment/subject): 100.0%
MKDRIVISPTSRQEGHAELVMDVDDEGIVTKGRYLSITPVRGLEKMVLNKSPETAPVLCQRICGVCPIPHTLASVEAVDSSLGIEIPKAARLLREATLAAHNINSAAIHHFLVAPDIVPDDQFATAVKSVSTIRKTVQYVVDMIAGEGIHPADIRVGGMARNISPLAKDKLVTRMTDLKETLEAHVELIKNFVLEAGLPKDLGVVDAPVLASSGAYGDNDWFDLDKFSEVLPEAWYDDSDIGKKACTTIPLWDGKNVETGPRARMEKFHGFKGKGVIAQHVARADEMLVNYQLCLDALDELDTSASARADYDPRGTGKLGIGVIEGPRGTNVHMSKIENGKTQFYSAIVPTTWNIPTMGPATEGFSHELAPHVIRAYDPCLSCATHVMVVNDEDKSVIK…
>Strain: Methanobrevibacter woesei|ID: 000001146 Ga0074445_10542|gene_NONE|membrane-bound hydrogenase subunit ehaO|[Methanobrevibacter woesei DSM 11979 (Carly), whole genome shotgun]|Aligned to: gnl|BL_ORD_ID|1952 WP_019266264.1 - Methanobrevibacter smithii - [NiFe] Group 4h indicated in UPPERCASE|Identity: 303 of 374 (81.0160427807%) |Coverage (alignment/subject): 100.0%
MILPLGPIHPGFKEPIRLKVQTEGEKVVNAEIEYGYVHRGIEKIMEGKTWQKGIFLAERICGICSYEHTQTFAETIETISDVQAPLRAQFLRVITNELDRIQSHLLANSTYFKTLDHETLFMHVLDMREYIMDSIELLTGNRVNMGWNVVGGVKMDADDRHFEPILENLKIVEDKFDRTRELFAEGPAVGLRSKNVGVMTKKEAIRGRAVGPIGRGSGIKKDYRQDHYTYKDHFDFKTVWRKEGDNYARTLNRFDEIPESISLIRQAIENMPKGKIRTPVDIKTGYAEFQNEAPRGEVNYMMETNGNLIKHISIRTPSIPNIDSCAKYMLKNVATVADAVSTYASSDPCIACAERVAITDENGKCDIKDFYEVv
>Strain: Basfia succiniciproducens*|ID: 000001660 2625508704 Ga0076454_111735 [NiFe]-hydrogenase I apoprotein, large subunit [Mannheimia succiniciproducens MBEL55E (re-annotation)]|Aligned to: gnl|BL_ORD_ID|302 WP_011201506.1 - Mannheimia succiniciproducens - [NiFe] Group 1c indicated in UPPERCASE|Identity: 569 of 569 (100.0%) |Coverage (alignment/subject): 100.0%
MTDKKRITIDPITRIEGHLRIDCEIENGVVTNAWSTGTMWRGMENIVKGADPRDAWMIMQRICGVCTTVHAILSVRAVEDAVGAKVPLNAQYIRNMILAAHSIHDHIVHFYQLSAMDWVDITAVLKADPEKAANMLKGVSSWGLNSANEFRNVQTKVKKLADSGQLGIFANGYFGHPAMKLSPEVNLIAVAHYLQALECQRDANRVVALLGGKTPHIQNLAIGGVANPINLDSQAVLNLERLMYVKSCIDRLNDFINQVYKVDTAIFAAYYPEWLNLGKTSGNYLAVPEYPVNAENSEFALTGGYLQNFDLNTFRPITQQKDNFVVQGIKESGKHAWYEDDEALAPWAGLTRPKYTQWDENGKYSWVKAPSFYDDVVEVGPLAYLLTNLAAKNEVTTKH…
>Strain: Wolinella succinogenes* |ID: 000001558 2626415201 Ga0076602_111613 quinone-reactive Ni/Fe-hydrogenase large subunit [Wolinella succinogenes DSM 1740 (re-annotation)]|Aligned to: gnl|BL_ORD_ID|201 WP_011139497.1 - Wolinella succinogenes - [NiFe] Group 1b indicated in UPPERCASE|Identity: 576 of 576 (100.0%) |Coverage (alignment/subject): 100.0%
MTKRIVVDPITRIEGHLRIEVVVDENNVIQDAFSTATLWRGLETILKGRDPRDAGFFTQRICGVCTYSHYKAGISAVENALGIKPPLNAELIRSLMSISLILHDHTVHFYHLHGLDWCDITSALKADPVAASKLAFKYSPNPIATGADELTAVQKRVAEFAAKGNLGPFANAYWGHKTYRFSPEQNLIVLSHYLKALEVQRVAAQMMAIWGAKQPHPQSLTVGGVTSVMDALDPSRLGDWLTKYKYVADFVNRAYYADVVMAAEVFKSEPSVLGGCNVKNFYSYQEIPLNKTEWMYSTGIVMDGDITKVHEINEDLITEEATHAWYKENKALHPYDGQQDPNYTGFKDMETVGPDGTMVKTKVIDEKGKYTWIKAPRYGGKPLEVGPLATIVVGLAAKN…
>Strain: Wolinella succinogenes* |ID: 000001701 2626415345 Ga0076602_111757 NADH dehydrogenase subunit C [Wolinella succinogenes DSM 1740 (re-annotation)]|Aligned to: gnl|BL_ORD_ID|1568 WP_011139635.1 - Wolinella succinogenes - [NiFe] Group 4a indicated in UPPERCASE|Identity: 579 of 579 (100.0%) |Coverage (alignment/subject): 100.0%
MKCDSLIEALSQRVKVLEVTRQYEDQVTALVELNDLPEAVSFLYYGKGGYLSTMVANDEREINKHYALYYALSMEGGKMFEGDELAQEEKCFITIKALIPADNPTYPSVTPLVPACVWYEREAYDMFGLVAEGLPDKRRLALSDDWPNDLFPLRKDAMDYRYRPDMREHYMEPEFEFLRPEGSGIIDVPLGPLHITADEPGHFRLFCDGDTIIDADYRLFYQHRGMEKLAENRMNYDQMGYLAERVCGICGYAHAIACIEAAEKAINLQIPLRAQAIRIVCLEIERLHSHLLNIGLACEVTGNYNAFMHIFRIREYSMKLAELVTGGRKTYGNVVMGGLRRDMTGTEIKESLKILQIIETQVEEVWDAVMDDKRQISRWKGVGILDKQVARDFSPVGPN…
>Strain: Methanobacterium formicicum BRM9|ID: 000000235 2631416696 Ga0069308_11238 energy-converting hydrogenase B subunit N [Methanobacterium formicicum BRM9]|Aligned to: gnl|BL_ORD_ID|1980 WP_023992909.1 - Methanobacterium sp. MB1 - [NiFe] Group 4i indicated in UPPERCASE|Identity: 356 of 375 (94.9333333333%) |Coverage (alignment/subject): 100.0%
MDDNKQNRTVIEAEIPMGPVHPAALEPYRLRLFVEDEIVRDAEMTVGVNHRGVERIMEGLPVEKANSLTEKICGICSNSHIWNSCRTAEIALGIEVPERANYIRIIMEELERLHSHLLYLAHGNEVLGHETFSMRLFYIRETVMDLLGMIGGNRVQYGSAVLGGVRPRCQLDEMRLQKISEGMDLIEEKATAFADRFVSDPMIMSRITGVGVISSKDALRLACSGPTLRATGVAKDLRTDMPEYDPFEFDVITQDDGDVKSQLLMRVLEIPEAIKIIRQAVRDLPEGPITNRSWEMQDTPITKSYIEVPRGTLYHSYALEDGRVRNCVIRTPSMANIGAMQYACIGHHITDAQLSVVQCDPCFTCTDRAIEIIKI
>Strain: Methanobacterium formicicum BRM9|ID: 000000564 2631417041 Ga0069308_11583 F420-non-reducing hydrogenase large subunit [Methanobacterium formicicum BRM9]|Aligned to: gnl|BL_ORD_ID|1306 WP_023992472.1 - Methanobacterium sp. MB1 - [NiFe] Group 3c indicated in UPPERCASE|Identity: 462 of 482 (95.8506224066%) |Coverage (alignment/subject): 100.0%
MKNIEISPVSRIEGHAKITVQVDDAGNVADAHFHVMEIRGFEKFLEGAAVEEAPRITPRICGICQTAHHLASAKATDMVFGLEIPETAQKLRELMLLGQYIHSHSLHFYFLGAPDLVMGPESDPAMRNVVGILKSNPDLAMMAIKTRKIGQAITGVVGGKPISPVTAIPGGQSRGITAEQQAELLSEAKNAINLIEQGVEVAKPLFAQYSEAIEALGPVESHFGALTNGGSIEFYDGPAKIIDKSGNQVYEFAAADYLDYIEEKVQPWSYLKFPYLKQIGFPEGNYRVGPLARLNVADSIPTEKASALYGEYKDQYGIAQNALLYHYARLIELMYAAERAVQLLEDDSITGTDLRQQLSEPLLTKEEAEASGETKRGVGMIEATRGILIHDYETDAGGF…
>Strain: Methanobacterium formicicum BRM9|ID: 000000911 2631417396 Ga0069308_11938 F420-non-reducing hydrogenase large subunit [Methanobacterium formicicum BRM9]|Aligned to: gnl|BL_ORD_ID|1307 WP_023992781.1 - Methanobacterium sp. MB1 - [NiFe] Group 3c indicated in UPPERCASE|Identity: 466 of 472 (98.7288135593%) |Coverage (alignment/subject): 100.0%
MVTLKMEPVTRIEGHAKITVDLDDAGNVQDTKLHVMEFRGFEKFLQGRNIEEVPRLVPRICGICDVQHHLAAAKAVDACFGFAPDEILPTAYKMREIMSWGSVMHSHALHFYFLAAPDFIAGKDRKTRNVFQIVKDAPDAALQAIELRKNALDVIKATGGRPIHPTSSTPGGISTSLDDETQKDLLQKCQRNVELAVATLDLAKPIFEENIDLVKSLGYVETYHTGLVNDGVWDMYNGDVRMKDKEGNLYTEFAPSDYLDYIGEKVKPYSWLKFPYIKDLGYPDGIYRVAPLSRLNVADKMPDAAPIAQEAFKEFKDTFGYAQEPLLFHWARLIELIAACECAADALEGDLSGQKFPDSLERTAGEGVGIVEASRGTLTHHYACDENGNVTKANIVVAT…
>Strain: Methanobacterium formicicum BRM9|ID: 000001339 2631417827 Ga0069308_111369 energy-converting hydrogenase A subunit O [Methanobacterium formicicum BRM9]|Aligned to: gnl|BL_ORD_ID|1950 WP_023992259.1 - Methanobacterium sp. MB1 - [NiFe] Group 4h indicated in UPPERCASE|Identity: 359 of 378 (94.9735449735%) |Coverage (alignment/subject): 100.0%
MILPIGPIHPALKEPVRLKLKTRGEKVLSAEIDYGYVHRGIEKVMEGKTWQKGIFLSERVCGICSYIHTQTFAETFEKIAGEHAPLRAQYLRVLTNELDRIQSHLLANSTYFKAVEHETLFMYMLYLREPVMDAIELLTGNRVNMGWNVVGGVKMDAKETHLSQIKDIINNLESEYEKYVEMYEEGPLVGLRSKDVGKMSREDAIKGRAVGPIGRGSGLKHDVREDHPTYRDHLDWKVIWRKDGDNFARNMNRFDEVRESIKIINQVIDNIPEGSIREKINIPAGYAEWRNEAPRGEVTYMIETNGNLIKNISIRTPSIMNIDVCAKYMLNDVATVADAVATYASVDPCVACTERVVILDESGAKKEFNGLDTVKHLK
>Strain: Methanobacterium formicicum BRM9|ID: 000002260 2631418770 Ga0069308_112312 coenzyme F420 hydrogenase subunit alpha [Methanobacterium formicicum BRM9]|Aligned to: gnl|BL_ORD_ID|995 WP_023993015.1 - Methanobacterium sp. MB1 - [NiFe] Group 3a indicated in UPPERCASE|Identity: 385 of 405 (95.0617283951%) |Coverage (alignment/subject): 100.0%
LSEKIVISPTSRQEGHAELVMEVDDEGIVTKGRYFSITPVRGLEKMVTGKAPETAPVMVQRICGVCPIPHTLASVEAMDDSLGIEIPKAARQLRELTLAAHTINSHAIHHFLIAPDVVPENLFTTAVESVSEIRKTAQYVVDMVAGEGIHPSDVRIGGMASNITEVARKRLYARLKQLKPKLDAHVELIIGLVADKGFPEGLGVTNAPTLATDVLYGNRDNFDLDRFTEIMPESWYDDPEVAKRACSTIPLYDGRNVEVGPRARAATYGGFTERGVVAQHVARALEMKTALSKAIDILGELDTSAPVMADFDVTGTNKLGVGAIEGPRGMDVHMAQVADGKTQFYSCLVPTTWNIPTMGPATEGFHHEFGPHVIRAYDPCLSCATHMIVVDDEDRSILK…
>Strain: Methanobrevibacter millerae SM9|ID: 000000189 2655682488 Ga0104112_11194 coenzyme F420-reducing hydrogenase, alpha subunit [Methanobrevibacter millerae SM9]|Aligned to: gnl|BL_ORD_ID|997 WP_019262624.1 - Methanobrevibacter smithii - [NiFe] Group 3a indicated in UPPERCASE|Identity: 301 of 405 (74.3209876543%) |Coverage (alignment/subject): 100.0%
LKDRVVISPTTRQEGHAELVMEVDDEGIVTKGMYLSITPVRGLEKMVLNKAPETAPVLCQRICGVCPIPHTLASAEAIDMALGIEIPKAAKLLRKATLAAHNINSAAIHHFLVAPDITDDSNFAQAVDSVSEIRKNVQYVVDMIAGEGIHPSDIRVGGMARNITPFTKDRLIERMTALRPKLEAHVEFIKNLVLEAGLPKDLGVVNQPLMAVDPLYGSNDFDMDKFSEVLPEAWYDDPEIGTKACSVIPLWEGTNVETGPRARMEKYQGFKGKGVIAQHVARADEMLKNYDACLEALDAIDPAASARADYDPRGTGELGFGIIEGPRGTNAHMAKVVDGKTAFYSAIVPTTWNIPTMGPATEGFHHEFGPHVIRAYDPCLSCATHVMVVDDEDKSILKN…
>Strain: Methanobrevibacter millerae SM9|ID: 000000723 2655683038 Ga0104112_11744 membrane-bound hydrogenase subunit ehaO [Methanobrevibacter millerae SM9]|Aligned to: gnl|BL_ORD_ID|1952 WP_019266264.1 - Methanobrevibacter smithii - [NiFe] Group 4h indicated in UPPERCASE|Identity: 309 of 374 (82.6203208556%) |Coverage (alignment/subject): 100.0%
MILPIGPIHPALKEPIRLKLQTEGEKVVKAEIEYGYVHRGIEKIIEGQTWQRGIYLSERVCGICSYEHTQTFAETIENICGVQAPPRAQFLRVITNELDRIQSHFLGNSTFFKSMDHETLFMHVLELREYAMDSIELLTGNRVNMGWNVVGGVRMDADERHFKPILENLEKIEEGFERSREIYAEGPALGLRSKGVGVMTKKEAIKGRAVGPIGRGSGIKHDYREDHYTYKDYFDFKTIWRKEGDNYARTLNRFDEIPESISLIRQAIDNIPKGDVRVPVELKSGYAQWRNEAPRGEVTYTIETNGNLIKHISIRTPSIANMDSCAKYMIRDVPSVSDAVSTYASCDPCVACAERVAVTNEYGETYLTDIGGVR
>Strain: Methanobrevibacter millerae SM9|ID: 000002001 2655684341 Ga0104112_112047 F420-non-reducing hydrogenase subunit A [Methanobrevibacter millerae SM9]|Aligned to: gnl|BL_ORD_ID|1309 WP_019264891.1 - Methanobrevibacter smithii - [NiFe] Group 3c indicated in UPPERCASE|Identity: 406 of 474 (85.6540084388%) |Coverage (alignment/subject): 100.0%
MVKLTMEPVTRIEGHAKITVHLDDAGNVEETRLHVMEFRGFEKFLQGRPVEELARIVPRICGICDVQHHLAAAKAVDQIFGFDDYEILPTAYRMREIMNWGSYMHSHALHFYFLAAPDLIIPNGTRKTRNVFQVIKDMPEVALQAINIRRNGLEIVRKIGGRPIHPTSSTPGGISTELDDETQKDLLQRAKTNVELAQATLDLALPVFEENIDLISSLGNFGDTRHCGLVKPDGTWDVYNGNVRFKDKDGSDLFEYRNEEYTDIVAEHVKPYSWLKFPYIKEMGYPEGIYRVAPLSRINVCDKMPDEAPLAQAALKDFRDAFGYAQAPLLFNYARLIELLASAECAANALEEDLSGQKFPDELERTEGKGVGIVEAPRGTLIHHYESDDNGLTTKANIV…
>Strain: Methanobrevibacter millerae SM9|ID: 000002069 2655684409 Ga0104112_112115 membrane-bound hydrogenase subunit ehbN [Methanobrevibacter millerae SM9]|Aligned to: gnl|BL_ORD_ID|1982 WP_019262598.1 - Methanobrevibacter smithii - [NiFe] Group 4i indicated in UPPERCASE|Identity: 320 of 375 (85.3333333333%) |Coverage (alignment/subject): 100.0%
MEEKVPRSNIIETEIPMGTVHPAALEPYRVRLFVEDEIVQEAEITIGVNHRGIERIMEGLPVEKANALTEKICGICSNSHIWNSCRTAEIGLDIEIPERARYIRIIMGELERLHSHFLYLAHGCETVAHETFSMRVFYLREIVMELLAMIGGNRVQYGCSVIGGVRPRCDLDEAKLQRLKDDLDKLEEGLTDFAQRFMADSILISRVTGVGVLPAKQAIRLAVTGPSLRATGVARDLRTTMFEYDDFDFNVVTQPDGDVKSNLLMRALESFESIKIIRQAIANIPDGKVVNRDWEMFDTDIIESYIEVPRGTLYHSYALESGRIRHSIIRTPSMANIGAMQYACIGDHVTDAQLCIVQCDPCFTCTDRAIEIIRR
>Strain: Methanogenic archaeon ISO4-H5|ID: 000001485 2661859028 Ga0114162_111530 F420-non-reducing hydrogenase subunit A [Methanogenic archaeon ISO4-H5]|Aligned to: gnl|BL_ORD_ID|1355 WP_015504206.1 - Methanomethylophilus alvus - [NiFe] Group 3c indicated in UPPERCASE|Identity: 445 of 504 (88.2936507937%) |Coverage (alignment/subject): 100.0%
MAGPIIWDEKQKVTGNRVTVDPITRLEGHGKIEIFLDEKGDVKNAYWQVPEVRGFERFCIGRRVTELNQITARLCGVCPGAHHLASTKAIDGCYNAKPTEAAFHIRDTFYQAHFVHSHIAHFYALAAGDFVCGPAAPAAQRNVLGVVAAVGLELGGAVLKARANAQRIQEIIGGKATHPVMGVPGGVSKAISNEEAAEIRSYADGLVDFAQTSLKVFHDVVLANKEYVDIITNKDLYYHETYQMGLVNDKKQLEFHDGKVRVLNQDGKEVDLYDAFDYLDHIGEAIEPWSYEKFPYLKNPGYKGLVDGPESGIYRATPLSRLNVCESISTPLANEALQEYRGLLAPDKKPVQFTLATHWARLIELLYAAEKLREDANSDKLTDANIKQTDLVPGGRGVG…
>Strain: Methanogenic archaeon ISO4-H5|ID: 000001485 2661859028 Ga0114162_111530 F420-non-reducing hydrogenase subunit A [Methanogenic archaeon ISO4-H5]|Aligned to: gnl|BL_ORD_ID|1355 WP_015504206.1 - Methanomethylophilus alvus - [NiFe] Group 3c indicated in UPPERCASE|Identity: 445 of 504 (88.2936507937%) |Coverage (alignment/subject): 100.0%
MAGPIIWDEKQKVTGNRVTVDPITRLEGHGKIEIFLDEKGDVKNAYWQVPEVRGFERFCIGRRVTELNQITARLCGVCPGAHHLASTKAIDGCYNAKPTEAAFHIRDTFYQAHFVHSHIAHFYALAAGDFVCGPAAPAAQRNVLGVVAAVGLELGGAVLKARANAQRIQEIIGGKATHPVMGVPGGVSKAISNEEAAEIRSYADGLVDFAQTSLKVFHDVVLANKEYVDIITNKDLYYHETYQMGLVNDKKQLEFHDGKVRVLNQDGKEVDLYDAFDYLDHIGEAIEPWSYEKFPYLKNPGYKGLVDGPESGIYRATPLSRLNVCESISTPLANEALQEYRGLLAPDKKPVQFTLATHWARLIELLYAAEKLREDANSDKLTDANIKQTDLVPGGRGVG…
>Strain: Methanogenic archaeon ISO4-G1|ID: 000001241 cp013703_pro_1241|Aligned to: gnl|BL_ORD_ID|1348 WP_022532976.1 - Methanoculleus sp. CAG:1088 - [NiFe] Group 3c indicated in UPPERCASE|Identity: 399 of 504 (79.1666666667%) |Coverage (alignment/subject): 100.0%
MAGPIIWDDKQKVTGNRVTVDPITRLEGHGKIEIFLDDKGDVTNAYWQVPEVRGFERFCIGRKVTELNQITARLCGVCPGAHHLASTKAIDGCFNTKPTETAYLLRDTFYNAHFVHSHIAHFYALAAPDFVCGPAAPAAERNVLGVVARVGLELGSAVIKTRAEAQKIQAIIGGKPTHPVMGVPGGVTTAITKEQQQEIIGYAKDMVEFAKTSMKVFNDVVLANNEYMNIVLNPDLYYNETYHMGLVNDKGQFEIHDGKVKVVNQKGEDHDLYDPYDYLDHIGEAVEPWSYEKFPYLRKPGYKGLVPGPDSGMYRASPLSRLNVAKEMPTPIAQEEFERYKGILRDNGVEGACQHTLVTHWARIIELICCAEKCLQDAEDPDLTNSDIKQKDIHPGGRG…
>Strain: Methanobrevibacter olleyae |ID: 000000893 cp014265_pro_893|Aligned to: gnl|BL_ORD_ID|1951 WP_012956197.1 - Methanobrevibacter ruminantium - [NiFe] Group 4h indicated in UPPERCASE|Identity: 348 of 375 (92.8%) |Coverage (alignment/subject): 100.0%
MILPIGPIHPGLKEPLRLKLQTQGEKVIKAEIDYGYVHRGIEKIMEGKTWQKCIYLAERVCGICSYEHTQSFAETLEIISGVRAPLRAQYLRVITNELDRIQSHLLANSTFFKTLDHETLFMHVLALREYAMDSLELLTGNRVNLGWNVVGGVRMDANERHFDEILANLKKIEDGFDRHIALFEEAPIVALRAKGVGVMTKEEAIKGHAVGPIGRASGIKHDLREDHYTYQDGFDFKPIWRKEGDNYARTLNRLYEVEQSIDLIKQAIDNMPKGDIRIPVEIASGYGEWRNEAPRGEVTYMVETNGDLIKRISIRTPSIMNIDSCARYMLKDVATVSDAVSTYASSDPCIACTERVAITDIDTGKYAIKDFFEVKlne
>Strain: Methanobrevibacter olleyae |ID: 000001359 cp014265_pro_1359|Aligned to: gnl|BL_ORD_ID|1308 WP_012956704.1 - Methanobrevibacter ruminantium - [NiFe] Group 3c indicated in UPPERCASE|Identity: 446 of 470 (94.8936170213%) |Coverage (alignment/subject): 100.0%
mvkltMEPVTRIEGHAKITVHLDDAGNVEDTRLHVMEFRGFEKFLQGRPAEEVPRIVPRICGICDVQHHLAAAKAVDQIYGFDDDEILPAAYKMRELMNWGSFMHSHALHFYFLAAPDLVVPDGTRKTRNVFQIIQDMPEVALQAIKIRRNGLDIVSATGGRPIHPTSSTPGGISTELDEETQADLLAKAKENIELSQATIELAVPILEEKIDLVKTLGYFGDTRHCGLVKDGVWDVYNGNVRIKDKDGSIYTEYNNLEYTDVVAEHVKPYSWLKFPYIKELGYPEGIYRVAPLSRINVCDKMPDDAPLAQAALEDFRERFGYAQYPLLFHWARLIEMLASAEMAAAALEQDLSGDKFPDALERSAGEGAGIVEAARGTLIHHYKTDDNGLITNANIIV…
>Strain: Methanobrevibacter olleyae |ID: 000001438 cp014265_pro_1438|Aligned to: gnl|BL_ORD_ID|1981 WP_012956799.1 - Methanobrevibacter ruminantium - [NiFe] Group 4i indicated in UPPERCASE|Identity: 365 of 391 (93.3503836317%) |Coverage (alignment/subject): 100.0%
MEEKKAKKQEIIETEIQMGTVHPAALEPYRVRFFVEDEIIKDAEITIGVNHRGIERIMEGLPVEKANMLTEKVCGICSNSHTWNSVRTAEKGLGVEVPDRAVYIRVIVGELERLHSHLLYLGHGCETLAHETFSMRVFYIRETVMELLGMIGGNRVQYGCSIIGGVRPRCELDDNRIQRLLDGMDLVEKNVADFADRFIHDSIVSSRITGTGYIPQEQAIKLACSGPTLRATGVKRDLRTDMYEYNNFDYDIITQDTCDVKAQLLMRVYEIFEAIKIIRQAIKGLPEGKITDRSWEMIDTDLIESYIEVPRGTLYHSYAIEDGKVRHSIIRTPSMSNIGAMQYACIDNHITDGQLCIVQCDPCFTCSDRAIEVYDRNNKKLDKSILKSNIH
>Strain: Methanobrevibacter olleyae |ID: 000001800 cp014265_pro_1800|Aligned to: gnl|BL_ORD_ID|996 WP_012956862.1 - Methanobrevibacter ruminantium - [NiFe] Group 3a indicated in UPPERCASE|Identity: 364 of 385 (94.5454545455%) |Coverage (alignment/subject): 100.0%
msdkivisptsrqeghaelvMEIDDEGIVTKGRYFSITPVRGLEKMVTGKAPESAPVLCQRICGVCPIPHTMASVEAMDDSLDIEIPKAAALLRELTISASNLNSHAIHHFLVAPDFVPEDLFKTAVDSVGTIRKNAQYVVDMVAGEGIHPSDVRIGGMARNLSELARKKLYTRLKALVPVLDNHVELITNLVLEKDIPEGLGVIDAPVFASDVVYGKREFFDLDRFTEIVPELWYDDPEIGKRACTTVPLYDGLNVETGPRARLDRFQAYKERGVVAQHLARAREMKTYLSRAIAILDELDTSAPTLADFDPRGTNKLGIGVIEAPRGTDIHLAQVKDGKTAFYSALVPTTWNIPTMGPATEGFHHEWGPHVIRAYDPCLSCATHVMVVDDEDKSIVE…
>Strain: Methanobrevibacter ruminantium M1|ID: 000001396 646532478 mru_1398 membrane-bound hydrogenase subunit ehaO [Methanobrevibacter ruminantium M1]|Aligned to: gnl|BL_ORD_ID|1951 WP_012956197.1 - Methanobrevibacter ruminantium - [NiFe] Group 4h indicated in UPPERCASE|Identity: 375 of 375 (100.0%) |Coverage (alignment/subject): 100.0%
MILPIGPIHPGLKEPLRLKLQTQGEKVIKAEIDYGYVHRGIEKIMEGKTWQKCIYLSERICGICSYEHTQTFAETLEGISGVQAPLRAQYLRVITNEIDRIQSHLLANSTFFKTLDHETLFMHVLALREYAMDSLELLTGNRVNLGWNVVGGVRMDADERHFNAILENMKKIEDGFDRHVALFEEAPIVALRAKGVGVMTKEEAIKGHAVGPIGRASGIKHDLREEHYTYKDHFDFKPIWRKEGDNYARTLNRLYEVEQSIDLVRQAIENMPKGDIRTPVDIPSGYGEWRNEAPRGEVRYMAETNGDLIKRISIRTPSIMNIDSCARYMLKDVATVADAVSTYASSDPCIACTERVAITDIDSGKYTTKDFFEVK
>Strain: Methanobrevibacter ruminantium M1|ID: 000001904 646533005 mru_1906 F420-non-reducing hydrogenase subunit A [Methanobrevibacter ruminantium M1]|Aligned to: gnl|BL_ORD_ID|1308 WP_012956704.1 - Methanobrevibacter ruminantium - [NiFe] Group 3c indicated in UPPERCASE|Identity: 470 of 470 (100.0%) |Coverage (alignment/subject): 100.0%
MEPVTRIEGHAKITVHLDEAGNVEDTRLHVMEFRGFEKFLQGRPAEEVPRIVPRICGICDVQHHLAAAKAVDQIYGFNDDDILPAAYKMRELMNWGSYMHSHALHFYFLAAPDLVVPNGTRKTRNVFQIIQDMPEVALQAIKIRRNGLDIVSATGGRPIHPTSSTPGGISTELDEETQADLLAKAKENVELAQATIELAVPILEEKIDLVKTLGYFGDTRHCGIVTKDGDWDVYNGKVRIKDKDGSIYTEYRNLEYKDIVAEHVKPYSWLKFPYIKELGYPEGIYRVAPLSRINVCDKMPDAAPLAQGALEDFRDRFGYAQYPLLFHWARLIELLASAEMAVDALEQDLSGDKFPDALERTAGEGAGIVEAARGTLIHHYTTDDEGLITQANIIVATIQ…
>Strain: Methanobrevibacter ruminantium M1|ID: 000001999 646533100 mru_2001 membrane-bound hydrogenase subunit ehbN [Methanobrevibacter ruminantium M1]|Aligned to: gnl|BL_ORD_ID|1981 WP_012956799.1 - Methanobrevibacter ruminantium - [NiFe] Group 4i indicated in UPPERCASE|Identity: 391 of 391 (100.0%) |Coverage (alignment/subject): 100.0%
MEEKKAKKQEIIETEIQMGTVHPAALEPYRVRFFVEDEIIKDAEITIGVNHRGIERVMEGLPVEKANMLTEKICGICSNSHTWNSVRTAEKGLGVEVPDRAVYIRVIVGELERLHSHLLYLGHGCETLAHETFSMRVFYIRETIMDLLAMIGGNRVQYGCSIIGGVRPRCELDDNRIQRILDGMDLVEKNVLDFANRFVKDSVVASRISGTGYIPQEQALKLAVSGPTLRATGVKRDLRTDMYEYDNFDYDIITQDTCDVQAQLLMRVFEIFEAIKIVRQAIRDLPEGKITDRSWEMIDTDLIESYIEVPRGTLYHSYAIEDGRVRHCIIRTPSMSNIGAMQYACIDNHITDGQLCIVQCDPCFTCSDRAIEVYDTNYNKLDKSILKSNIH
>Strain: Methanobrevibacter ruminantium M1|ID: 000002062 646533170 mru_2064 coenzyme F420-reducing hydrogenase, alpha subunit (EC 1.12.98.1) [Methanobrevibacter ruminantium M1]|Aligned to: gnl|BL_ORD_ID|996 WP_012956862.1 - Methanobrevibacter ruminantium - [NiFe] Group 3a indicated in UPPERCASE|Identity: 385 of 385 (100.0%) |Coverage (alignment/subject): 100.0%
MEIDDEGIVTKGRYFSITPVRGLEKMVTGKAPETAPVLCQRICGVCPIPHTLASVEAMDDSLDIEIPKAAALLRELTISASNLNSHAIHHFLVAPDFVPEDLFKTAVDSVGTIRKNAQYVVDMVAGEGIHPSDVRIGGMARNISELARKKLYARLKALVPVVDNHVELMTNLILEKDIPEGLGVIDAPVFASDVVYGKRDFFDLDRFTEIVPEAWYDDPEVGKRACTTIPLYDGVNVETGPRARVDKFQGYKERGVVAQHLSRAREMKTYLSRAIAILDELDTAANTLADFDPRGTNKLGIGVIEAPRGTDVHMAQVKDGKTAFYSALVPTTWNIPTMGPATEGFHHEWGPHVIRAYDPCLSCATHVMVVDDEDKSVVENKMVRI
>Strain: Methanobrevibacter sp. YE315|ID: 000000642 cp010834_pro_642|Aligned to: gnl|BL_ORD_ID|1952 WP_019266264.1 - Methanobrevibacter smithii - [NiFe] Group 4h indicated in UPPERCASE|Identity: 298 of 374 (79.679144385%) |Coverage (alignment/subject): 100.0%
MIVPIGPIHPALKEPIRLKLQTEGERVVKAEIEFGYVHRGIEKIIEGQTWQKGIYLSERVCGICSYEHTQTFAETIEQISDVDVPLRAQFLRVITNELDRIQSHFLANSTFFKSMDHETLFMHVLELREYAMDAIELLTGNRVNMGWNVVGGVRMDADERHFKPILENLEKIEEGFETTRALFAEGPALALRCKGIGVMTKKEAIKGRAVGPIGRASDVKEDYRIGHYTYDDHFDFKVIRRKEGDNYARTLTRFDEIPESISLIRQAIENIPKGEIRTPADLKSGYAMRRNEAPRGEVTYMIETNGHLIKHISIRTPSISNMDACAKYMIRDVPTVADAVSTYASCDPCVACAERVAITDEHGKTEFKNIHEVi
>Strain: Methanobrevibacter sp. YE315|ID: 000001705 cp010834_pro_1705|Aligned to: gnl|BL_ORD_ID|1310 WP_019262575.1 - Methanobrevibacter smithii - [NiFe] Group 3c indicated in UPPERCASE|Identity: 401 of 474 (84.5991561181%) |Coverage (alignment/subject): 100.0%
MVKLTMEPVTRIEGHAKITVHLDDAGNVEETRLHVMEFRGFEKFLQGRPVEELPRIVPRICGICDVQHHLAAAKAVDQIFGFDDYEILPTAYRMREIMNWGSYMHSHALHFYFLAAPDLIIPNGTRKTRNVFQVIKDMPEIALQAINIRRNGLEMVRKIGGRPIHPTSSTPGGISTELDADTQKDLLERAKQNVELAQATLDLAIPVFEENIDLVASLGNFGDTRHCGTVKPDGTWDVYNGNIRFRDKDGSDMFEYRNEEYTDYVAEHVKPYSWLKFPYIKEMGYPEGIYRVAPLSRINVCDQMPKEAPLAQEALNAFRDAFGYAQAPLLFNYARLIELLASAECAAAALEEDLSGKKFPDELERTEGEGVGIVEAPRGTLIHHYKSDDNGQTSYANIV…
>Strain: Methanobrevibacter sp. YE315|ID: 000001770 cp010834_pro_1770|Aligned to: gnl|BL_ORD_ID|1982 WP_019262598.1 - Methanobrevibacter smithii - [NiFe] Group 4i indicated in UPPERCASE|Identity: 315 of 375 (84.0%) |Coverage (alignment/subject): 100.0%
MDKKVPRSNIIETEIPMGTVHPAALEPYRVRFFVEDEIVQEAEITIGVNHRGIERIMEGLPVQKANALTEKICGICSNSHIWNSCRTAEIGLGIEIPERAEYIRVIMSELERLHSHFLYLAHGCEVLSHETFSMRVFYLREIIMELLAMIGGNRVQYGCSVLGGVRPRCELDEAKILRLKEDMDKVEEGLTDFAKRFTADPIVMSRIEGIGVLPQKQAIELAVTGPTLRATGVARDLRTTMFEYDNFDFNVVTQPDGDVKSNLLMRALESFESIKIIRQAIANIPEGKLVNHDWEMVDTDLTESYIEVPRGTLYHSYALESGRVRHCVIRTPSMANIGAMQYACIGDQITDAQLCIVQCDPCFTCTDRAIEIIRR
>Strain: Methanobrevibacter sp. YE315|ID: 000001825 cp010834_pro_1825|Aligned to: gnl|BL_ORD_ID|997 WP_019262624.1 - Methanobrevibacter smithii - [NiFe] Group 3a indicated in UPPERCASE|Identity: 303 of 405 (74.8148148148%) |Coverage (alignment/subject): 100.0%
MKDRVVISPTTRQEGHAELVMEVDDEGIVTKGMYFSITPVRGLEKMVLNKAPETAPVLCQRICGVCPIPHTLASAEAMDMALGIEIPKAGKLLRKAVAAAHGINSAAIHHFLVAPDVVPEDKFVDAVNSVSEVRKNVQYVVDMIAGEGIHPSDIRVGGMARNITPFTKERLVERMTALKPKLEAHVEFIKNCVLEAGLPKDLGVVNQPLMAVDATYGSNDFDMDKFSEVLPEAWYDDPEIGKRGCSVIPLWEGTNVETGPRARMEKFSGFKDKGVVAQHAARADEMLKNFDACMEALDAIDPAAPANVSYDKRGTGELGFGVIEGPRGTDVHMAKVVEGKTQFYSAIVPTTWNIPTMGPATEGFHHELGPHVIRAYDPCLSCATHVMVVDDEDKSILKN…
>Strain: Actinobacillus succinogenes* |ID: 000001294 640808218 Asuc_1280 nickel-dependent hydrogenase large subunit [Actinobacillus succinogenes 130Z]|Aligned to: gnl|BL_ORD_ID|282 WP_012073017.1 - Actinobacillus succinogenes - [NiFe] Group 1c indicated in UPPERCASE|Identity: 569 of 569 (100.0%) |Coverage (alignment/subject): 100.0%
MSEKKRITIDPITRIEGHLRIGCEIENGVVTNAWSTGTMWRGMENIVKGADPRDAWMIMQRICGVCTTVHAIVSVRAVEDAIGAKVPVNAQYIRNMILAAHNIHDHIVHFYQLSAMDWVDITAALKADPAKANEMLKGVSTWSLNSENEFRNVQKKIQKLVDSGQLGIFANGYFGHPAMKLPPEVNLIAVAHYLQALECQRDANRVVALLGGKTPHIQNLAIGGVANPINMDSAAVLNMERLMYVKACIDRLTDFINQVYKVDTAVIAGYYPEWLSYGKTSRNYLAMPEFPIDADNSKFILNGGYIENGDMSAFRQIDGQKSDFVIKGIKESGKHAWYEDDEPLEPWEGLTRPKYTGWDENGKYSWVKAPSFYDKVVEVGPLAYLLTNLAAKNALTTAH…
>Strain: Desulfovibrio desulfuricans subsp. desulfuricans* |ID: 000000824 643581633 Ddes_0836 [NiFe]-hydrogenase I apoprotein, large subunit [Desulfovibrio desulfuricans desulfuricans ATCC 27774]|Aligned to: gnl|BL_ORD_ID|449 WP_009378513.1 - Bilophila sp. 4_1_30 - [NiFe] Group 1d indicated in UPPERCASE|Identity: 424 of 598 (70.9030100334%) |Coverage (alignment/subject): 100.0%
MSYEYKTQGYTVVDAGRRLVVDPVTRIEGHLRCEVNINDDNVITNAVSCGTIFRGIEIILKGRDPRDAWAFTERICGVCTGTHALASVHAVENALGIDIPDNANIIRNLMQLCLMYHDHLVHLYHLTGLDWVDVVSASKADPKATSELAQKLSPWPNSSPGYFKSVKDKLLKLINSNQLGIFTNGYWGHPAYKLSPEANLMVVAHYIEALDFQKDVVHIHTIFGGKNPHPNWLVGGVPCSLNIDGVGAADVINQERLDFVLQVIERCRTFAQQVVIPDTLALAGFYGDWLNIGGGLSKLSVLAYGGIPDIANDYTENSLLMPPGAIINGNFNEVLPVSLTNPEEIQETVNHSWYKPYPAGKTGLHPWEGITEPHYNPGPNIKGTPTDLKQVDERDRYSW…
>Strain: Desulfovibrio desulfuricans subsp. desulfuricans* |ID: 000001025 643581839 Ddes_1038 nickel-dependent hydrogenase large subunit [Desulfovibrio desulfuricans desulfuricans ATCC 27774]|Aligned to: gnl|BL_ORD_ID|144 WP_006008218.1 - Desulfovibrio piger - [NiFe] Group 1b indicated in UPPERCASE|Identity: 428 of 561 (76.2923351159%) |Coverage (alignment/subject): 100.0%
MSQVTKTPRSNYTGPIVVDPLTRIEGHLRIEVEVEGGVIKEARSCATLFRGIETILKGRDPRDAQHFTQRTCGVCTYTHALASTRCLEDAINKPIPANATYIRNLVLGNQFMHDHLVHFYHLHALDFVDVTSALLADPAKAAKLANSISPRKATTEEFAAVQAKLKTFVASGQLGPFTNAYFLGGHEGYYMDPEANLVCTAHYLQALRAQVEVAKGMAVFGAKNPHTQFTVAGGVTCYEALTPERIKQFRELYVKARAFIEEVYIPDLLLVASYYKDWGKIGGTNNFMAFGEFPAPGGERDLNSRWYKPGVIYDRKVGSVQPFDPSKIEEHVRHSWYEGKARAPFEGETNPHFTFMGDTDKYSWNKAPRYDGHAVETGPLAQMLVAYGHNHKTIKPTID…
>Strain: Desulfovibrio desulfuricans subsp. desulfuricans* |ID: 000001648 643582482 Ddes_1669 ech hydrogenase subunit E [Desulfovibrio desulfuricans desulfuricans ATCC 27774]|Aligned to: gnl|BL_ORD_ID|1802 WP_012625292.1 - Desulfovibrio desulfuricans - [NiFe] Group 4e indicated in UPPERCASE|Identity: 360 of 360 (100.0%) |Coverage (alignment/subject): 100.0%
MSNRTTVIPFGPQHPVLPEPLHIKFVVEDETVVGAIPQLGFVHRGLESLVRTKDYNQMVFVVERICGICSCIHANCYCNALENMMGITAPPRAQFLRVIWSELHRIHSHLLWLGLFADAFGFESVFQQFWRIREHVMDICEATAGNRVILSVNVVGGVRRDLAPDQIRWMLGRLDELQKGMRELTTTMLDDYTVQERTRGIGYLSKDDARLLGAAGPTLRGSGWEIDERMHGYAAYNDLNFIPVVEHDGDCYARAKVRFYEVLHAMDLIREALNRLPESELTVKVPGNPDGEAVFRVEQPRGELFYYIRANGTKYLERMRVRTPTFANVPPLLHMLPGCKLPDVPVIVLSIDPCISCTER
>Strain: Desulfovibrio desulfuricans subsp. desulfuricans* |ID: 000001861 643582706 Ddes_1885 NADH dehydrogenase (quinone) [Desulfovibrio desulfuricans desulfuricans ATCC 27774]|Aligned to: gnl|BL_ORD_ID|1714 WP_012625505.1 - Desulfovibrio desulfuricans - [NiFe] Group 4c indicated in UPPERCASE|Identity: 360 of 360 (100.0%) |Coverage (alignment/subject): 100.0%
MTSTFTMPLGPVHVALEEPVYFHLTVDGETVRHVELTSGHVHRGMEAMATQRNLVKNVTLTERVCSLCSNSHSFTYSMVVENVLGITIPDRARYLRVVAEEIKRIASHLFNTAIQAHIIGFKSLFMHVMEVREMMQDLKETVYGNRMNLAANCIGGVKYNVNAELLDYMRKMLDKVEPQVDEIREIYDTNSMVLARTKGLGVLPKEDAIRLGVVGPVARGSGLQLDVRKDSPYAAYPDVEFKTIVEQSGCIHARTMVRMHEVLESFSIIRQCIARMPEGEVTAPMRQIRTAEACARSEAPRGEVFYYIRTNETDIPSRLKWRVPSYMNWEALGVMMRDCKVADVALITNSIDPCVSCTER
>Strain: Slackia heliotrinireducens RHS 1 |ID: 000001241 644986047 Shel_12910 Ni,Fe-hydrogenase I large subunit [Slackia heliotrinireducens RHS 1, DSM 20476]|Aligned to: gnl|BL_ORD_ID|761 WP_012798421.1 - Slackia heliotrinireducens - [NiFe] Group 1i indicated in UPPERCASE|Identity: 545 of 545 (100.0%) |Coverage (alignment/subject): 100.0%
MTRSVIDPITRIEGHLRAEMEVTNGVVTDAWVSGGSFRGMELVVRNRRPEDAAQIVQRICGVCPVSHAHASTIAAERAYGITIPNNARIIRNMLEGAQFLHSHILWFYNLAGLDYVNPINALKAKIGDTYDLAEQLGTEGADFAGLQDRLKAFADNGQLSIFSGNWFDTGEYNLTPEADLILTAHYLEALEMQAAASRISGILGGKMPHVMTLVPGGTMFVPTAENLDDLKGLIDKIYNWVYATLLPDTLAVAQFYPEAATFGQGVGRYGAWGVFEAPSFEYNERYLPAGILEADGTLNDIDESKITEYVGHSWYEGDKDLPPFEQGVHPAYTEYNVEDRYTWNKCPRYDGKPLEAGGLSRLLVAYKRGVPFVVEYVDQVITALGGKKGDYSILQNTLG…
>Strain: Slackia heliotrinireducens RHS 1 |ID: 000001284 644986093 Shel_13380 ech hydrogenase subunit E [Slackia heliotrinireducens RHS 1, DSM 20476]|Aligned to: gnl|BL_ORD_ID|1784 WP_012798463.1 - Slackia heliotrinireducens - [NiFe] Group 4e indicated in UPPERCASE|Identity: 362 of 362 (100.0%) |Coverage (alignment/subject): 100.0%
MGKATVIPFGPQHPVLPEPLHLDLVVQDEKVIEVIPQIGFIHRGLEKLVEKKDIHQFIYVAERICGICSFGHSLGYAETVEKLMGVEVPRRAEYLRVILHELSRIHSHLLWLGLAADAFGFEALFMHSWRIRERVLDIFEATTGGRVILSAVQIGGVIRDIDDEELKQISATLDGMRSEYAELMATFLNDTSVRSRLVNVGRLTQTQAEDLCMVGPFARASNVKFDCRMLGNGAYGELENFQPILDDEGDCYARVRVRCKEVIQSIDIIQELIAKIPHDGIGERSKLTPPDGAQAANVLEQPRGECYYYARGNGSKNLERMRMRTPTSQNLAGLVAACEGAELADVPNILLTIDPCISCTER
>Strain: Butyrivibrio proteoclasticus B316|ID: 000001393 648132130 bpr_I1408 ech hydrogenase subunit E [Butyrivibrio proteoclasticus B316]|Aligned to: gnl|BL_ORD_ID|1846 WP_026651247.1 - Butyrivibrio proteoclasticus - [NiFe] Group 4e indicated in UPPERCASE|Identity: 332 of 359 (92.4791086351%) |Coverage (alignment/subject): 100.0%
MSTRSVIPFGPQHPVLPEPIHLDLVMEDEKVVEAIPSIGFIHRGLEKLVDKKDFNEMVYVAERVCGICSLGHGLGYSEAIEHIMDIDVPTRAKYLRTIWSELSRVHSHLLWLGLLADAFGFESLYMDCWRLREDALDMFEESTGGRVIFSIMKVGGIRRDVSNEMLQDFYKRINKMEEDLKAIAKPFLTDAAVQTRLRGVGYLSAEQADLLGCAGPFLRASGVNRDIRCTGYAAYGDIDFEPIISTEGDSYARTECRIKEIFQAFDIIRQCIDKMPKDGEIDVPVKGMPNGEYMMRIEQPRGEALYYVKANGTKFIDRLRVRTPTFSNLPGLVETLKGCDLADVPILVLTIDPCISCTER
>Strain: Desulfotomaculum ruminis DL |ID: 000003163 650892288 Desru_3264 NADH dehydrogenase (ubiquinone) 30 kDa subunit [Desulfotomaculum ruminis DL, DSM 2154]|Aligned to: gnl|BL_ORD_ID|1912 WP_013843216.1 - Desulfotomaculum ruminis - [NiFe] Group 4f indicated in UPPERCASE|Identity: 527 of 527 (100.0%) |Coverage (alignment/subject): 100.0%
MSSDVLWREIQKHPELDVTQVSSLGGAKTWKLGVPLEKLPEITGSLKEMGARLLTLSAIDERELNRHFALCSAFALPLENTLVEIRVLLDGANPRYPSVTMDFPSAHWLEREVKDMFGIVPEGHPDLRRVAVHPDWPGDLFPLRKDFISGTKVPRVPGKMEFCPVEGEGLYQAPVGPVHAGIIEPGHFRFFTFGEDVINLQAQLFYTHRGIEKTAEGMHFLDAALVAERICGVCSASHAASYAQAIESLADVAVPGRARFIRSILLEMERLYNHVGDIGNVCAGIGFSYAISRGALLKEQLMRMNLRLTGHRYLRGTILPGGVTGELKDLPVIMKELERLQMDLKELTTIMLSSQSLLDRMHTTGILTRETAATLGAVGPAARASSIDCDLRRDLPYAA…
>Strain: Methanobrevibacter gottschalkii DSM 11978|ID: 000000366 2657039712 Ga0104357_0383 membrane-bound hydrogenase subunit ehaO [Methanobrevibacter gottschalkii DSM 11978]|Aligned to: gnl|BL_ORD_ID|1952 WP_019266264.1 - Methanobrevibacter smithii - [NiFe] Group 4h indicated in UPPERCASE|Identity: 297 of 374 (79.4117647059%) |Coverage (alignment/subject): 100.0%
MIVPIGPIHPALKEPIRLKLQTEGERVVKAEIEYGYVHRGIEKIIEGQTWQKGIYLSERVCGICSYEHTQTFAETIEKISNVDVPLRAQFLRVITNELDRIQSHLLANSTFFKSMDHETLFMHVLELREYAMDSIELLTGNRVNMGWNVVGGVRMDADERHFKPILENLKKIEEGFDTTRALFAEGPALALRCKGIGHMSKKEAIKGRAVGPIGRASDIKEDYRIGHYTYDDYFDFKVIRRKEGDNYARTLTRFDEIPESISLIRQAIENMPKGEIRTPADLKSGYAMNKNEAPRGEVTYMIETNGNLIKHISIRTPSIANMDSCAKYMIRDVPTVADAVSTYASCDPCVACAERVAITNEHGKTELKNIYEVi
>Strain: Methanobrevibacter gottschalkii DSM 11978|ID: 000000654 2657040009 Ga0104357_0685 coenzyme F420-reducing hydrogenase, alpha subunit [Methanobrevibacter gottschalkii DSM 11978]|Aligned to: gnl|BL_ORD_ID|997 WP_019262624.1 - Methanobrevibacter smithii - [NiFe] Group 3a indicated in UPPERCASE|Identity: 304 of 405 (75.0617283951%) |Coverage (alignment/subject): 100.0%
MKDRVVISPTTRQEGHAELVMEVDDEGIVTKGMYLSITPVRGLEKMVLDKAPESAVVLCQRICGVCPIPHTLASAEAMDMALGIEIPKNAKLLRKATLAAHNINSAAIHQFLIATDFVPENLFATAVDSVSEVRKTVQYVVDMIAGEGIHPSDVRVGGMARNITPFTKERLIERMTALRPKLEEHIELIKNCVVEKGLPDDLGVINRPLMATDATYGTNDFDMDVFSEVLPEAWYDDPEIGKKACSVIPLINGENVETGPRARMEKFAGFKGKGVNAQHVARADEMLKNYDACMEALDAIDPAAPAKVSYDKRGTGELGFGVIEGPRGTNVHMAKVVEGKTKFYSAIVPTTWNIPTMGPATEGFHHEYGPHVIRAYDPCLSCATHVMVVDDEDKSILKN…
>Strain: Methanobrevibacter gottschalkii DSM 11978|ID: 000000710 2657040073 Ga0104357_0749 membrane-bound hydrogenase subunit ehbN [Methanobrevibacter gottschalkii DSM 11978]|Aligned to: gnl|BL_ORD_ID|1982 WP_019262598.1 - Methanobrevibacter smithii - [NiFe] Group 4i indicated in UPPERCASE|Identity: 305 of 375 (81.3333333333%) |Coverage (alignment/subject): 100.0%
MDEKLPTNNIIETEIPMGTVHPAALEPYKVRFFVEDEIIQEAEITIGVNHRGIERIMEGLPVQKANSLTEKICGICSNSHIWNSCRTAEIGLDIEIPERATYIRVIMGELERLHSHFLYLAHGCEVLAHETFSMRVFYLREIVMELLAMIGGNRVQYGCSVLGGVRPRCELDANKIQRLKDDMDKLEGGLSDFADRFVADPIVLSRITGVGVLPQKQAIKLAVTGPSLRATGIARDLRTTMFEYDNFDYNIVTQQDGDVKSNLLMRVLESFESIKIIRQAIANIPDGKLVNNDWDMVDTEDIAESYIEVPRGTLYHSYALETGRIRHCIIRTPSMANIGAMQYACIGNHLTDGQLCIVQCDPCFTCTDRAIEVIRR
>Strain: Methanobrevibacter gottschalkii DSM 11978|ID: 000000777 2657040140 Ga0104357_0816 F420-non-reducing hydrogenase large subunit [Methanobrevibacter gottschalkii DSM 11978]|Aligned to: gnl|BL_ORD_ID|1309 WP_019264891.1 - Methanobrevibacter smithii - [NiFe] Group 3c indicated in UPPERCASE|Identity: 404 of 474 (85.2320675105%) |Coverage (alignment/subject): 100.0%
MVKLTMEPVTRIEGHAKITVHLDDAGNVEETRLHVMEFRGFEKFLQGRPVEELARIVPRICGICDVQHHLAAAKAVDQIFGFDDYDILPAAYRMREIMNWGSYMHSHALHFYFLAAPDLIIPNGTRKTRNVFQVIKDMPEVALQAINIRRNGLEMVRKIGGRPIHPTSSTPGGISTELDDETQKDLLNRAKQNVELAQATLDLAIPVFEENIDLISSLGNFGDTRHCGLVKPDGTWDVYNGNVKIKDKDGSDLLEYRNEEYTDIVAEHVKPYSWLKFPYIKELGYPEGIYRVAPLSRINVCDDMPKEAPLARDALKDFRSAFGYAQAPLLFNYARLIELLASAECAAAALEEDLSGQKFPEELERTEGKGVGIVEAPRGTLIHHYESDENGLTTKANIV…
>Strain: Methanomicrobium mobile DSM 1539|ID: 000000181 2574178003 T502DRAFT_0187 coenzyme F420-reducing hydrogenase, alpha subunit [Methanomicrobium mobile BP, DSM 1539]|Aligned to: gnl|BL_ORD_ID|1032 WP_004076756.1 - Methanoplanus limicola - [NiFe] Group 3a indicated in UPPERCASE|Identity: 410 of 456 (89.9122807018%) |Coverage (alignment/subject): 100.0%
MSKVVEISPTTRHEGHTKLVLKVNDEGIIERGDWLSITPVRGIEKLAVGKTMHQAPKISSRVCGICPVAHTLAGIEAMEGSIGCEIPDDAYLLRIILQCANKLHSIALHNILSLPDMYLPGTDIHINPFSKEEPVRSVALRIQRLREIGQTIGEIAGGEPIHPSNPRIGGMYKNISPRAKSKIYDLAKEGSELARAHMDFMISVFKDWDNRSTASVASSYEVEKNDKFGFHDQGYMAVDPLYASTNLDADPKWFPERWTEVRPWDWYMGQQDITLDDPNYPNKATTPAGAKAWPQMEACTAVPLYDGAPVEVGPRARLAIFRNYDRKGAMGLQIARQMEYPDCLYAMMDAVDALNTSGPVVADEIPQGDGSLGWAANEAPRGTDVHLAKVKDGRVQWYS…
>Strain: Methanomicrobium mobile DSM 1539|ID: 000000494 2574178333 T502DRAFT_0518 ech hydrogenase subunit E [Methanomicrobium mobile BP, DSM 1539]|Aligned to: gnl|BL_ORD_ID|1835 WP_013328417.1 - Methanoplanus petrolearius - [NiFe] Group 4e indicated in UPPERCASE|Identity: 281 of 360 (78.0555555556%) |Coverage (alignment/subject): 100.0%
magRIVVPFGPQHPVLPEPIHLDLVLEDERVVEAIPSIGYVHRGLEKLVEKRDFKDFVYIAERICGICSFTHSVGYCKAIEAIMDLQVPERAQYLRTIWSEYSRLHSHLLWLGLYADAMGFENLFMNAWRIRETILDAMEETTGGRVIQGVCKVGGVRRDISDAKLKEMTAKLDSIGGEIEDLCHVFFDDASVKHRSVGVGMLSKEDAHKLGAVGPVAKGSGIALDLRQTGYSAYGSLDFKPIVETGCDCYSRCIVRAKELAQSVDLIKQAAANIPAGDIEVKVKGNPDGEYFSRVEQPRGECIHYVKANGSKNILRERVRTPSSANIPPLVKMLEGCQMADVPVIVLSIDPCIGCAER
>Strain: Methanomicrobium mobile DSM 1539|ID: 000001317 2574179186 T502DRAFT_1374 membrane-bound hydrogenase subunit ehaO [Methanomicrobium mobile BP, DSM 1539]|Aligned to: gnl|BL_ORD_ID|1974 WP_013329140.1 - Methanoplanus petrolearius - [NiFe] Group 4h indicated in UPPERCASE|Identity: 267 of 361 (73.9612188366%) |Coverage (alignment/subject): 100.0%
MKKVVDVSLPIGPVHPCFKEPARIKCETMGEKVLSAEVEMGYVKKGIEKIMVGRPWQEVMFLAERICGICSVIHNMVFIETVERISDIEVPIRAQYLRVIVNELDRMQSHLLANYSYCYTIEHETLAMYLINLRETVVDQLELITGARITCAYIIPGGVRFDLRDEDAETLKAALDKCEKDISRFVKIFEEGPLIALRSKDVGIITKEEIIASQAAGPTARASGVDFDHRLNHPTYQKLDFKPIVLNSCDNYARIMLRFKELFQSIELIRECLKRLEGLKGETIRGGGEVGEGEFTWTGEAPRGGLTYHVKTNRYGHVEEISVQTPSIMNMDACAHYMLKGADSAADITAVFISSDPCISCNER

## Sheet: FeFe
>Strain: Porphyromonadaceae_bacterium_KH3R12|ID: Ga0105817_11919|Aligned to: gnl|BL_ORD_ID|3007 WP_019541391.1 Proteiniphilum acetatigenes FeFe Group C1 indicated in UPPERCASE|Identity: 178 of 1780
PSRPMISSYCPAVVRLIQVQYPSLTGQIMRLKAPHDIAAIYLRISKEKEGIDPDKLSIYYITPCAAKIVAARVPVGEANSPIDSTVNMTMIYNKTSRILYDFKKPGLHKTFANMSPDSVNWSLSGTEKKYFPGRGLAIDGMDNVIEFLEKLESGQISDIDFLEMRACDQGCAGGILCP
>Strain: Porphyromonadaceae_bacterium_KH3R12|ID: Ga0105817_11925|Aligned to: gnl|BL_ORD_ID|2345 WP_026327676.1 Proteiniphilum acetatigenes FeFe Group A3 indicated in UPPERCASE|Identity: 215 of 2200
QQYLAGDPEVRLPILTSCCPGWVNFFEHNFPDLLDVPSTAKSPQQMFGAIAKSYFAEKIGVNRKDMIVVSIMPCLAKKYECQRDEFKADGNPDVDYSISTRELAAFIKQANIDFLNLPDGNFDDPLGESSGAGVIFGNTGGVIEAACRTAYELYTGKTLEKVDFHALRGMEGIRSATVDFDGLQLNIGIAHGLGNARKLLNDVKAGKSQYHAIEIMACPGGCIGGGGQPYH
>Strain: Porphyromonadaceae_bacterium_KHP3R9|ID: Ga0105824_101145|Aligned to: gnl|BL_ORD_ID|2345 WP_026327676.1 Proteiniphilum acetatigenes FeFe Group A3 indicated in UPPERCASE|Identity: 193 of 220
KGYLAGDPNVRIPLLTSCCPGWVNFFEHNFPDLLDVPSTAKSPQQMFGAIAKTYFAEKIGVKREDLVVVSIMPCLAKKYECQRDEFKVDGNPDVDYSISTRELAAFIRQANIDFPGLPDEEYDDPLGESSGAGVIFGNTGGVIEAACRTAYELYTGRSLDRVEFHELRGMAGIRSATVDFDGLKLNIGIAHGLGNARKLLDEVRAGRSQYHAIEIMACPGGCISGGGQPYT
>Strain: Bacteroides_ovatus_NLAEzlC500|ID: Ga0104402_100133|Aligned to: gnl|BL_ORD_ID|2333 WP_008021616.1 Bacteroides xylanisolvens FeFe Group A3 indicated in UPPERCASE|Identity: 219 of 220 (99.0
TRYLNGDKSVRLPILTSCCPAWVNFFEHHFPDMLDIPSTARSPQQMFGSIAKSYWAEKMGIPREKLVVVSIMPCLAKKYECARDEFKVNGIPDVDYSISTRELARLIKRANIGFPLVLDSPFDNPMGESTGAGVIFGTTGGVMEAALRSVYEIYTGEPLKNVNFEQVRGLNGVRRATINLNGFELKVGIAHGLGNARHLLEDIRNGHNEYHVIEIMACPGGCIGGGGQPLH
>Strain: Bacteroides_ovatus_NLAEzlC500|ID: Ga0104402_1005117|Aligned to: gnl|BL_ORD_ID|2758 WP_004307174.1 Bacteroides ovatus FeFe Group B indicated in UPPERCASE|Identity: 173 of 176 (98.29545450
EEGQKFMTTSCCPSYIELVEKHIPDMKPYVSTTGSPMYYAARIAKEKHPDAKIVFVGPCVAKRKEVRRDEAVDYILTFEEIGSILDGLGIQLEQMQEFSVLHTSVREAHGFAQAGGVMGAVKAYLKEEAEKINAIQVSDINKKNIALLRACAKTGKAAGQFIEVMACEGGCITGPSTHND
>Strain: Lachnoclostridium_clostridioforme_NLAEzlG208|ID: Ga0104372_101528|Aligned to: gnl|BL_ORD_ID|2892 WP_027640431.1 Lachnoclostridium clostridioforme FeFe Group B indicated in UPPERCASE|Ide0
KEGKKMTTSCCPAFVNMIKQHFPMLLENMSTTVSPMCAVSRMIKSQAPDTVTVFIGPCIAKKSESLDLNVKGNADYAMTFGEIRAMMRAKGVELQPAENDYQESSVFGKRFGNGGGVTAAVLECLKEMDENTDIKVARCNGAAECKKALLLMKVGKLPEDFVEGMACVGGCVGGPSRHKT
>Strain: Lachnoclostridium_clostridioforme_NLAEzlG208|ID: Ga0104372_101530|Aligned to: gnl|BL_ORD_ID|3169 WP_027640429.1 Lachnoclostridium clostridioforme FeFe Group C3 indicated in UPPERCASE|Id0
KMENIITTCCPSANDLVEIYYPQLIPYLAPVVSPMIAHGKLLKEELGRDVKVVFLGPCIAKKKEALDLRHEGYIDAVLNFNDINKWLEEEDIVIEDCEDRPFTAFDPKVNRLYPVTNGVVNSVLATEEKGDGYRKFYVHGEDNCIDLCKSMSRGEIKGCFIEMNMCSGGCIKGPTVD
>Strain: Lachnoclostridium_clostridioforme_NLAEzlG208|ID: Ga0104372_101555|Aligned to: gnl|BL_ORD_ID|2889 WP_002570587.1 Lachnoclostridium bolteae FeFe Group B indicated in UPPERCASE|Identity: 10
PEKLPFMATSCCPAWSMMAKKLFPEHADCISMALTPMTLTARLIKRHHSNAKVVFIGPCAAKKLEAMRTDIRSDVDFVLTFEEMDGIFDARHVDVEKIEEDPEGVNDASTDGRNFAVAGGVAKSVVDVIHQRYPDKEIKVANAEGLKECRKLLTMAKAGKYNGYLLEGMACPGGCVAGAGTMQP
>Strain: Lachnoclostridium_clostridioforme_NLAEzlG208|ID: Ga0104372_10725|Aligned to: gnl|BL_ORD_ID|2118 WP_027643016.1 Lachnoclostridium clostridioforme FeFe Group A1 indicated in UPPERCASE|Ide0
LTGSHPLPQFTSCCPAWVKYVETFHPERIGCLSSAKSPISMQGTLIKTYFAREQGIDPGRIVNVAVAPCTAKKFEISREELCSSGIYQGIPGLMDNDYVLTTRELAEWITESGIEFYGLDPSSFDSLMGEGSGAGVIFGNTGGVMEAALRMAYSVVSGKEPMDLLLKYRPVRGLDQVKETVVSLGGRDVRAAVIYGTRAAEQLIGTGNIDSYDFVEVMTCPGGCISGGGQPDN
>Strain: Lachnoclostridium_clostridioforme_NLAEzlG208|ID: Ga0104372_10763|Aligned to: gnl|BL_ORD_ID|2498 WP_027642167.1 Lachnoclostridium clostridioforme FeFe Group A3 indicated in UPPERCASE|Ide0
QNGGVLPLITSCSPGWVKYCEHYFPDMTENLSSCKSPQQMFGAIAKSYYAEKAGIDPKDIVSVSVMPCTAKKFEIGREDEDANGMPDVDISITTRELARMIKKAGIRFLNLPDEEFDAPLGLGTGAAVIFGATGGVMEAALRTAVETLTGEELPKPDFTEVRGTKGIKEATYNVAGMEVKIAVASGLGNARELLNKVKSGEANYHFIEIMGCPGGCVNGGGQPQQ
>Strain: Lachnoclostridium_clostridioforme_NLAEzlG208|ID: Ga0104372_107610|Aligned to: gnl|BL_ORD_ID|3025 WP_002572006.1 Lachnoclostridium bolteae FeFe Group C1 indicated in UPPERCASE|Identity: 0
EQLPLISTACPSVVRLIRVRFPNLIPHLLPINPPVEVAAVLAVKKAMEDTGLPREEIGIMFISPCPSKVTYVKSPLGTEKSEIDQVLAIKDVYPKLLACMKTVVGEDYPVIGTSGKIGISWGHSGGEASGLFTENYLAADGIENVIRVLEDMEDQKFTNLRFVELNACNGGCVGGVLTV
>Strain: Lachnoclostridium_clostridioforme_NLAEzlC196|ID: Ga0104393_101328|Aligned to: gnl|BL_ORD_ID|2892 WP_027640431.1 Lachnoclostridium clostridioforme FeFe Group B indicated in UPPERCASE|Ide0
KEGKKMTTSCCPAFVNMIKQHFPMLLENMSTTVSPMCAVSRMIKSQAPDTVTVFIGPCIAKKSESLDLNVKGNADYAMTFGEIRAMMRAKGVELQPAENDYQESSVFGKRFGNGGGVTAAVLECLKEMDENTDIKVARCNGAAECKKALLLMKVGKLPEDFVEGMACVGGCVGGPSRHKT
>Strain: Lachnoclostridium_clostridioforme_NLAEzlC196|ID: Ga0104393_101330|Aligned to: gnl|BL_ORD_ID|3169 WP_027640429.1 Lachnoclostridium clostridioforme FeFe Group C3 indicated in UPPERCASE|Id0
KMENIITTCCPSANDLVEIYYPQLIPYLAPVVSPMIAHGKLLKEELGRDVKVVFLGPCIAKKKEALDLRHEGYIDAVLNFNDINKWLEEEDIVIEDCEDRPFTAFDPKVNRLYPVTNGVVNSVLATEEKGDGYRKFYVHGEDNCIDLCKSMSRGEIKGCFIEMNMCSGGCIKGPTVD
>Strain: Lachnoclostridium_clostridioforme_NLAEzlC196|ID: Ga0104393_101355|Aligned to: gnl|BL_ORD_ID|2889 WP_002570587.1 Lachnoclostridium bolteae FeFe Group B indicated in UPPERCASE|Identity: 10
PEKLPFMATSCCPAWSMMAKKLFPEHADCISMALTPMTLTARLIKRHHSNAKVVFIGPCAAKKLEAMRTDIRSDVDFVLTFEEMDGIFDARHVDVEKIEEDPEGVNDASTDGRNFAVAGGVAKSVVDVIHQRYPDKEIKVANAEGLKECRKLLTMAKAGKYNGYLLEGMACPGGCVAGAGTMQP
>Strain: Lachnoclostridium_clostridioforme_NLAEzlC196|ID: Ga0104393_10745|Aligned to: gnl|BL_ORD_ID|2118 WP_027643016.1 Lachnoclostridium clostridioforme FeFe Group A1 indicated in UPPERCASE|Ide0
LTGSHPLPQFTSCCPAWVKYVETFHPERIGCLSSAKSPISMQGTLIKTYFAREQGIDPGRIVNVAVAPCTAKKFEISREELCSSGIYQGIPGLMDNDYVLTTRELAEWITESGIEFYGLDPSSFDSLMGEGSGAGVIFGNTGGVMEAALRMAYSVVSGKEPMDLLLKYRPVRGLDQVKETVVSLGGRDVRAAVIYGTRAAEQLIGTGNIDSYDFVEVMTCPGGCISGGGQPDN
>Strain: Lachnoclostridium_clostridioforme_NLAEzlC196|ID: Ga0104393_108014|Aligned to: gnl|BL_ORD_ID|3025 WP_002572006.1 Lachnoclostridium bolteae FeFe Group C1 indicated in UPPERCASE|Identity: 0
EQLPLISTACPSVVRLIRVRFPNLIPHLLPINPPVEVAAVLAVKKAMEDTGLPREEIGIMFISPCPSKVTYVKSPLGTEKSEIDQVLAIKDVYPKLLACMKTVVGEDYPVIGTSGKIGISWGHSGGEASGLFTENYLAADGIENVIRVLEDMEDQKFTNLRFVELNACNGGCVGGVLTV
>Strain: Lachnoclostridium_clostridioforme_NLAEzlC196|ID: Ga0104393_108021|Aligned to: gnl|BL_ORD_ID|2498 WP_027642167.1 Lachnoclostridium clostridioforme FeFe Group A3 indicated in UPPERCASE|Id0
QNGGVLPLITSCSPGWVKYCEHYFPDMTENLSSCKSPQQMFGAIAKSYYAEKAGIDPKDIVSVSVMPCTAKKFEIGREDEDANGMPDVDISITTRELARMIKKAGIRFLNLPDEEFDAPLGLGTGAAVIFGATGGVMEAALRTAVETLTGEELPKPDFTEVRGTKGIKEATYNVAGMEVKIAVASGLGNARELLNKVKSGEANYHFIEIMGCPGGCVNGGGQPQQ
>Strain: Bacteroides_ovatus_NLAEzlC57|ID: Ga0104390_103025|Aligned to: gnl|BL_ORD_ID|2758 WP_004307174.1 Bacteroides ovatus FeFe Group B indicated in UPPERCASE|Identity: 173 of 176 (98.2954545...
EEGQKFMTTSCCPSYIELVEKHIPDMKPYVSTTGSPMYYAARIAKEKHPDAKIVFVGPCVAKRKEVRRDEAVDYILTFEEIGSILDGLGIQLEQMQEFSVLHTSVREAHGFAQAGGVMGAVKAYLKEEAEKINAIQVSDINKKNIALLRACAKTGKAAGQFIEVMACEGGCITGPSTHND
>Strain: Bacteroides_ovatus_NLAEzlC57|ID: Ga0104390_104224|Aligned to: gnl|BL_ORD_ID|2333 WP_008021616.1 Bacteroides xylanisolvens FeFe Group A3 indicated in UPPERCASE|Identity: 219 of 220 (99.50
TRYLNGDKSVRLPILTSCCPAWVNFFEHHFPDMLDIPSTARSPQQMFGSIAKSYWAEKMGIPREKLVVVSIMPCLAKKYECARDEFKVNGIPDVDYSISTRELARLIKRANIGFPLVLDSPFDNPMGESTGAGVIFGTTGGVMEAALRSVYEIYTGEPLKNVNFEQVRGLNGVRRATINLNGFELKVGIAHGLGNARHLLEDIRNGHNEYHVIEIMACPGGCIGGGGQPLH
>Strain: Eubacterium_pyruvativorans_KHPC4|ID: Ga0105814_10213|Aligned to: gnl|BL_ORD_ID|2485 WP_028086317.1 Dorea longicatena FeFe Group A3 indicated in UPPERCASE|Identity: 158 of 218 (72.477064220
SSGKGVPLFTSCCPAWVQHCEKKYPDLAKYISTCRSPMQMFGAVIREYFRDPEHNAGKKLVNVAIMPCTAKKGEILRPESRTRGIQDVDYVITTEELSSIIEQSGIVFDKVEIESADVPFGIGSGSGMIFGITGGVTEAVMRRLQRGHDRAAMRAITESGVRGMEGIKKFEIPYNGKLLKAAVVSGLANADIIMDGIRSGEEHFDFVEVMACPGGCIMGGGQPAK
>Strain: Eubacterium_pyruvativorans_KHPC4|ID: Ga0105814_10939|Aligned to: gnl|BL_ORD_ID|2303 WP_009165839.1 Pyramidobacter piscolens FeFe Group A2 indicated in UPPERCASE|Identity: 150 of 221 (67.80
KNKDHEKFPMFTSCCPGWVRYCKAHYPEFVDQISTSKSPQQMFGAIAKTWYAQMLNVPPSKLCVVSIMPCIAKKHECAIPTINDADAGRDVDYALTTREMNRMIRSTHIDPHDLKERKLDMPLGLGSGAGAIFGATGGVMEAALRTAYYAVTGENPDPDAFRDVRGIEGWKEETFDLNGTPLRVAVVSGLGNAGKLLEALKRGDVEYDFVEVMACPGGCVGGGGQPIH
>Strain: Acidaminococcus_fermentens_WCC6|ID: Ga0105811_10680|Aligned to: gnl|BL_ORD_ID|3044 WP_012939176.1 Acidaminococcus fermentans FeFe Group C1 indicated in UPPERCASE|Identity: 181 of 181 (1000
GPFPLISSACPAVLRLIQTKYPELVKQVLPILAPAEAAAIYTRRETTKRLQLAPEQVGIWFISPCPAKGTNIHQSVDVAHTAVTGSFTIASIYGPLTQAIKHVQETRYEVPEATLGSSYSLSWGSWQGELESTGVTNALAAQGPEEVDELLEQISMAKLNDVRYACCYSCAGGCIGGPCVA
>Strain: Acidaminococcus_fermentens_WCC6|ID: Ga0105811_11252|Aligned to: gnl|BL_ORD_ID|2299 WP_012939287.1 Acidaminococcus fermentans FeFe Group A2 indicated in UPPERCASE|Identity: 220 of 220 (1000
LAGDTREFPMFTSCCPGWVRFLKGQYPELTDRLSTSKSPQQMFGAIAKTWLADKLQVIPEKLYCVSIMPCLAKKAECALPTMRTDHGPDVDLALTTREFIRVLRADHLDPSLLPEEPLDDPMGTFTGAGTIFGTTGGVLEAALRTAYAKLTGENPDPELFAPLRNGIGLRDAVYTIAGKEIRCAVVSGLGNTRQLIQALKRKEVHYDFVEVMACPGGCAGGGGQPIP
>Strain: Acidaminococcus_fermentens_WCC6|ID: Ga0105811_11917|Aligned to: gnl|BL_ORD_ID|2958 WP_012939228.1 Acidaminococcus fermentans FeFe Group B indicated in UPPERCASE|Identity: 179 of 180 (99.4440
NKEGDFQLTSCCCPMWIAMIRRLYHQLMPNVPGSVSPMIAGGRTVKVLHPEAKTVFIGPCMAKKAEIKEPDLKGAIDYVLTYEELRDLFSTTNLDLASLEEDNVPHASKAGIRYAYAGGVAAAVDATVKKLNPHRKIEMKIRRADSVPECRAMIDNILKGNHEGNFFEGMGCKGGCVGGPKALVN
>Strain: Acidaminococcus_fermentens_WCC6|ID: Ga0105811_12010|Aligned to: gnl|BL_ORD_ID|2957 WP_012938875.1 Acidaminococcus fermentans FeFe Group B indicated in UPPERCASE|Identity: 180 of 180 (10...
PTGKQKILTSSCCPAFVATVKRHAPELADCISDAVSPMVARSKLEKYAHPGALTCFIGPCIAKKVEAREHPDEIDFVLTFEELKCMMDSRGIDPAECEVAPFNPASSADGCSFPQAAGVSTAVKDYIRDNHPEVEVDSLKTLYCNGLDECLGALKDVEAGKLDLQYLEGMACQKGCLNGPGALTE
>Strain: Selenomonas_ruminantium_HD4|ID: Ga0104404_14512|Aligned to: gnl|BL_ORD_ID|2580 WP_014425762.1 Selenomonas ruminantium FeFe Group A3 indicated in UPPERCASE|Identity: 216 of 220 (98.18181810
NNGGVLPMMTSCSPGWVNYMEKHFPSCIDHLSSAKSPMSMFGAIAKTYYAKQAGLKPQEIVTVSIMPCTAKKFEAARPEMGRDGYQDVDIVLTTRELIKLIKYVGLSIGKLPEDDFDSPLGLSSGAGAIFGATGGVMEAALRTVYEKVTGKTLDKVEFMDVRGFDGIKEATIHLPGRDVRIAVAHTLKNARKIMEQVKKGTSPYDFIEIMACPGGCIGGGGQPIG
>Strain: Selenomonas_ruminantium_KH1T6|ID: Ga0104361_12918|Aligned to: gnl|BL_ORD_ID|2581 WP_006191642.1 Selenomonas sputigena FeFe Group A3 indicated in UPPERCASE|Identity: 151 of 220 (68.63636360
EHGGTFPMITSCSPGWVNFLEKNFGDFTAHLSSAKSPMSMFGAIAKTYYPEKTGIPVEDIVTVSIMPCTAKKFEAARPEMGREGRQDVDIVLTTRELIKLIKYVGLTFQNLPESDFDSPLGYGTGAGAIFGASGGVMEAALRTVYEKYTGQTLERLDFQSVRGFEGIKEAEVDLGSRKAKVAIAHTLKNARILMEQIQRNESPYDFIEIMACPGGCIGGGGQPIG
>Strain: Bacteroides_thetaiotaomicron_NLAEzlC579|ID: Ga0104385_109145|Aligned to: gnl|BL_ORD_ID|2036 WP_016268012.1 Bacteroides thetaiotaomicron FeFe Group A3 indicated in UPPERCASE|Identity: 210
TRYLDGDKSVRLPILTSCCPAWVNFFEHHFPDMLDIPSTARSPQQMFGSIAKSYWAEKMGIPREKLVVVSIMPCLAKKYECDRDEFKVNGVPDVDYSISTRELARLIKRANIGFTLVLDSPFDNPMGESTGAGVIFGTTGGVMEAALRSVYEIYTGQPLKNVNFEQVRGLSGVRRATINLNGFELKVGIAHGLGNARHLLEDIRNGHNEYHVIEIMACPGGCIGGGGQPLH
>Strain: Bacteroides_thetaiotaomicron_NLAEzlC579|ID: Ga0104385_11329|Aligned to: gnl|BL_ORD_ID|2762 WP_016266912.1 Bacteroides thetaiotaomicron FeFe Group B indicated in UPPERCASE|Identity: 174 0
EEGQKFMTTSCCPSYIELVEKHMTEMKPYVSTTGSPMYYAARIAKKKHPDAKIVFVGPCVAKRKEVRRDDAVDYILTFEEVGSILDGMDIQLEQVNSFSILHTSVREAHGFAQAGGVMGAVKAYLKEEADKINAIQVSDINKKNIALLRACAKTGKAAGQFIEVMACEGGCITGPSTHND
>Strain: Bacteroides_xylanisolvens_NLAEzlC202|ID: Ga0104384_11324|Aligned to: gnl|BL_ORD_ID|2758 WP_004307174.1 Bacteroides ovatus FeFe Group B indicated in UPPERCASE|Identity: 175 of 176 (99.430
EEGQKFMTTSCCPSYIELVEKHIPDMKPYVSTTGSPMYYAARIAKEKHPDAKVVFVGPCVAKRKEVRRDEAVDYILTFEEIGSILDGLGIELEQVQEFSVLHTSVREAHGFAQAGGVMGAVKAYLKEEADKINAIQVSDINKKNIALLRACAKTGKAAGQFIEVMACEGGCITGPSTHND
>Strain: Bacteroides_xylanisolvens_NLAEzlC202|ID: Ga0104384_11740|Aligned to: gnl|BL_ORD_ID|2333 WP_008021616.1 Bacteroides xylanisolvens FeFe Group A3 indicated in UPPERCASE|Identity: 220 of 220
TRYLNGDKSVRLPILTSCCPAWVNFFEHHFPDMLDIPSTARSPQQMFGSIAKSYWAEKMGIPREKLVVVSIMPCLAKKYECARDEFKVNGIPDVDYSISTRELARLIKRANIGFPLVLDSPFDNPMGESTGAGVIFGTTGGVMEAALRSVYEIYTGESLKNVNFEQVRGLNGVRRATINLNGFELKVGIAHGLGNARHLLEDIRNGHNEYHVIEIMACPGGCIGGGGQPLH
>Strain: Eubacterium_pyruvativorans_KHGC13|ID: Ga0105815_10113|Aligned to: gnl|BL_ORD_ID|2485 WP_028086317.1 Dorea longicatena FeFe Group A3 indicated in UPPERCASE|Identity: 158 of 218 (72.47706420
SSGKGVPLFTSCCPAWVQHCEKKYPDLAKYISTCRSPMQMFGAVIREYFRDPEHNAGKKLVNVAIMPCTAKKGEILRPESRTRGIQDVDYVITTEELSSIIEQSGIVFDKVEIESADVPFGIGSGSGMIFGITGGVTEAVMRRLQRGHDRAAMRAITESGVRGMEGIKKFEIPYNGKLLKAAVVSGLANADIIMDGIRSGEEHFDFVEVMACPGGCIMGGGQPAK
>Strain: Eubacterium_pyruvativorans_KHGC13|ID: Ga0105815_10739|Aligned to: gnl|BL_ORD_ID|2303 WP_009165839.1 Pyramidobacter piscolens FeFe Group A2 indicated in UPPERCASE|Identity: 150 of 221 (67.0
KNKDHEKFPMFTSCCPGWVRYCKAHYPEFVDQISTSKSPQQMFGAIAKTWYAQMLNVPPSKLCVVSIMPCIAKKHECAIPTINDADAGRDVDYALTTREMNRMIRSTHIDPHDLKERKLDMPLGLGSGAGAIFGATGGVMEAALRTAYYAVTGENPDPDAFRDVRGIEGWKEETFDLNGTPLRVAVVSGLGNAGKLLEALKRGDVEYDFVEVMACPGGCVGGGGQPIH
>Strain: Olsenella_umbonata_WCP15|ID: Ga0104371_101130|Aligned to: gnl|BL_ORD_ID|2737 WP_013252233.1 Olsenella uli FeFe Group B indicated in UPPERCASE|Identity: 151 of 181 (83.4254143646) |Subjec0
PDELPFMGTSCCPAWSLMAKLEFPEHAKCISMALTPMTLTARLIRSQHPNAKIVFVGPCSAKKLEAMRKTVRSEVDFVLTFEELAGMMAAKGIDCAALSGDDEGDFEVASADARNFAVSGGVANAVVNAVHRKYPDREVKVTSAEGLRECRAMMKDAVKGKYPGYLLEGMACPGGCVAGAGTLAA
>Strain: Olsenella_umbonata_WCP15|ID: Ga0104371_10682|Aligned to: gnl|BL_ORD_ID|2247 WP_013251691.1 Olsenella uli FeFe Group A2 indicated in UPPERCASE|Identity: 178 of 220 (80.9090909091) |Subjec0
EEESKKDAAARLPMFTSCCPGWVRFVKAHFPQLVDHVSTSKSPQQMFGALVKSYYAQMLGVDPHKVFSVSIMPCIAKKSEAALDSMRDACGDPDVDAVLTVREVTRMVREEHVNVQRLEPSDFDEPLGEGTGAGIIFGATGGVMEAALRTAHYLVSGSAPAGDAFSGVRGLAGRKEATFDLNGTPVRVAVVSGLANARQLCEDVLAGRATFDFVEVMACPGGCVGGGGQPIR
>Strain: Olsenella_umbonata_KHGC19|ID: Ga0104367_101137|Aligned to: gnl|BL_ORD_ID|2737 WP_013252233.1 Olsenella uli FeFe Group B indicated in UPPERCASE|Identity: 151 of 181 (83.4254143646) |Subje0
PDELPFMGTSCCPAWSLMAKLEFPEHAKCISMALTPMTLTARLIRSQHPNAKIVFVGPCSAKKLEAMRKTVRSEVDFVLTFEELAGMMAAKGIDCAALSGDDEGDFEVASADARNFAVSGGVANAVVNAVHRKYPDREVKVTSAEGLRECRAMMKDAVKGKYPGYLLEGMACPGGCVAGAGTLAA
>Strain: Olsenella_umbonata_KHGC19|ID: Ga0104367_10288|Aligned to: gnl|BL_ORD_ID|2247 WP_013251691.1 Olsenella uli FeFe Group A2 indicated in UPPERCASE|Identity: 177 of 220 (80.4545454545) |Subje0
EEESKKDAAARLPMFTSCCPGWVRFAKAHFPQLVDHVSTSKSPQQMFGALVKSYYAQMLGVDPHKVFSVSIMPCIAKKSEAALDSMRDACGDPDVDAVLTVREVTRMVREEHVNVQRLEPSDFDEPLGEGTGAGIIFGATGGVMEAALRTAHYLVSGSAPAGDAFSGVRGLAGRKEATFDLNGTPVRVAVVSGLANARQLCEDVLAGRATFDFVEVMACPGGCVGGGGQPIR
>Strain: Oribacterium_sp._KHPX15|ID: Ga0105813_11842|Aligned to: gnl|BL_ORD_ID|2287 WP_007156182.1 Oribacterium sinus FeFe Group A2 indicated in UPPERCASE|Identity: 166 of 221 (75.1131221719) |Su0
KNPENHKFPMFTSCCPGWVRYVKAHYPEFVDNLSTAKSPQQMFGAVTKSYYAELLKVDPKDIFCVSIMPCVAKKAECAYPNMVDDHGNPEVDCSLTTREVNRLIRSDQIIVKELPEEELDMPLGIGSGAGNIFGATGGVMEAALRSAYFLVTGKNPDPDAFKAVRGMDGWKEAEFDLAGKTLRVAVTNGLGNANKLLTYLKQGRVHYDFVEVMACPGGCVGGGGQPIH
>Strain: Rumen_Methanol_Enrichment_MEC1_CoCulture|ID: Ga0117888_1010971|Aligned to: gnl|BL_ORD_ID|2656 WP_013256232.1 Spirochaeta smaragdinae FeFe Group A1 indicated in UPPERCASE|Identity: 172 of0
TKGSGVLPQITSCCPAWTDYMEKYYPDMIPNFSTAKSPMMMQGAVTKTYYAENAKVDPAKIYSVAIMPCTAKKFEISRDDNMQASGFNDVDLVLTTRELARLIKSAGIDFVDLPDEPADSPIGEYAGAGTIFGNTGGVMEAALRTACYAITGEELKNVEIEAVRGMDGIRKGEIEVAGKKVRVAVAHGMANVKSIMDEIRAAREAGAEPPYEFIEVMACRGGCISGGGQPYA
>Strain: Treponema_bryantii_NK4A124|ID: G626DRAFT_00682|Aligned to: gnl|BL_ORD_ID|2992 WP_022931411.1 Treponema bryantii FeFe Group B indicated in UPPERCASE|Identity: 181 of 181 (100.0) |Subject 0
KRGDKLMTTSCCSAYVRAVHIHVPDLDPCVSETRSPMHYSAELAKKDDPSCVTVFVGPCLAKRREGFDDDLVDYVITAEELSAFFEAKGIEVSKLDAVKKDVVPSSSGRNFARSGGVAEAVRCRLADPSILKLDVINGLDKEGMKKLRYYGEINAGRVQAKEGDGNLVEVMSCPGGCVAGPCVVQK
>Strain: Treponema_bryantii_NK4A124|ID: G626DRAFT_00954|Aligned to: gnl|BL_ORD_ID|3092 WP_022931679.1 Treponema bryantii FeFe Group C2 indicated in UPPERCASE|Identity: 180 of 180 (100.0) |Subject0
EERRNKWNTLDTRKKKKAIKNLNKTIDEFWKPGIYDRAYTDRSEVFHTLLKLPTKAQEQEILHQMGKYSDADIYNCGACGYKTCKQMALAIFNGKNKPGNCHHYVMDKLNEDHSAELNEAIQKVTGKSISLLDGAKNNITSLSVVTEKMSDNVSDSSSAIEQMLKSISSINKIIDNNFTIVNELENATNIGRTNLQEVTGLVGEIEKESKQLVEMSKVIGQISSQTNLLAMNAAIEAAHAGEFGAGFSVVADEIRKLAEDSGRQAKQIGEVLK
>Strain: Oribacterium_sp._NK2B42|ID: G625DRAFT_00174|Aligned to: gnl|BL_ORD_ID|2287 WP_007156182.1 Oribacterium sinus FeFe Group A2 indicated in UPPERCASE|Identity: 166 of 221 (75.1131221719) |Su0
KNPENHKFPMFTSCCPGWVRYVKAHYPEFVDNLSTAKSPQQMFGAVTKSYYAELLKVDPKDIFCVSIMPCVAKKAECAYPNMVDDQGNPEVDCSLTTREVNRLIRSDQIIVKELPEEELDMPLGIGSGAGNIFGATGGVMEAALRSAYFLVTGKNPDPDAFKAVRGMDGWKEAEFDLAGKTLRVAVTNGLGNANKLLTYLKQGRVHYDFVEVMACPGGCVGGGGQPIH
>Strain: Selenomonas_ruminantium_ATCC_12561|ID: G598DRAFT_00757|Aligned to: gnl|BL_ORD_ID|2145 WP_014423937.1 Selenomonas ruminantium FeFe Group A1 indicated in UPPERCASE|Identity: 213 of 239 (89.0
QKYVLNQPAEGELGPLPQFTSCCPAWVRYMELYHPDLRQHLSSAKSPMGMAGPVAKIYGAQEVWKVPPEQIYCVGVYPCTAKKLEGSRPEFTAAADYWKKQGHTATYQDTDVVLTTRDLARLLKKLGIDVRNVTPAEEKDNPLAEYTGAGTIFGATGGVMEAALRTAYFVLTGEELGELHYEPVRGLKEVKTADVPLKLKGNGQEIVLKIAVVHGTKNVEPLLAEVKEGHSPYHFIEVMNCPGGCVNGGGQP
>Strain: Selenomonas_ruminantium_ATCC_12561|ID: G598DRAFT_01444|Aligned to: gnl|BL_ORD_ID|2580 WP_014425762.1 Selenomonas ruminantium FeFe Group A3 indicated in UPPERCASE|Identity: 205 of 220 (93.0
EHGGVFPMMTSCSPGWVSYMEKHFPSCIDHLSSAKSPMSMFGAIAKTYYAEKAGLTPAEIVTVSIMPCTAKKFEAARPEMGRDGCRDVDIVLTTRELIKLIKYVGLSIGKLPENDFDSPLGLSSGAGAIFGATGGVMEAALRTVYEKVTGKTLEKLEFLDVRGFDGIKECTVSLPGRDVRIAVAHTLKNARTIMEQVKKGTSPYDFIEIMACPGGCIGGGGQPIG
>Strain: Butyrivibrio_sp._AD3002|ID: G596DRAFT_00421|Aligned to: gnl|BL_ORD_ID|2934 WP_006905160.1 Shuttleworthia satelles FeFe Group B indicated in UPPERCASE|Identity: 139 of 179 (77.6536312849) 0
AEGKKMTTSCCPAFINMLKKHFPEQFENNMSSTVSPMCAISRYLKATRPGCVTVFVGPCIAKKSEAQDPDVPDNADYVVTYGEIRALMRSKDVEFEPVDDEYQESSIWGKRFATSGGVANAVIECMQERGEDIGDLKLHRAAGGLECKKALTLLKMGKFPDDFIEGMVCPGGCVGGPSKHKT
>Strain: Butyrivibrio_sp._VCD2006|ID: G586DRAFT_00707|Aligned to: gnl|BL_ORD_ID|2934 WP_006905160.1 Shuttleworthia satelles FeFe Group B indicated in UPPERCASE|Identity: 138 of 179 (77.094972067) 0
AEGKKMTTSCCPAFINMLKKHFPEQFENNMSSTISPMCAISRYLKATRPGCVTVFVGPCIAKKSEAQDESVPDNADFVVTYGELRALMRSKDVEFEPVEDEYQESSIWGKRFATSGGVANAVIECMQERGEDIGDLKLHRAAGGIECKKALTLLKMGKFPDDFIEGMVCPGGCVGGPSKHKT
>Strain: Butyrivibrio_sp._AC2005|ID: G602DRAFT_00383|Aligned to: gnl|BL_ORD_ID|2934 WP_006905160.1 Shuttleworthia satelles FeFe Group B indicated in UPPERCASE|Identity: 139 of 179 (77.6536312849) 0
AEGKKMTTSCCPAFINMLKKHFPEQFENNMSSTVSPMCAISRYLKATRPGCVTVFVGPCIAKKSEAQDPEVPDNADYVVTYGEIRALLRSKDVEFEPVEDEYQESSIWGKRFATSGGVANAVIECMQERGEDIGDLKLHRAAGGIECKKALTLLKMGKFPDDFIEGMVCPGGCVGGPSKHKT
>Strain: Butyrivibrio_sp._XPD2002|ID: G587DRAFT_00416|Aligned to: gnl|BL_ORD_ID|2934 WP_006905160.1 Shuttleworthia satelles FeFe Group B indicated in UPPERCASE|Identity: 137 of 179 (76.5363128492)0
AEGKKMTTSCCPAFINMLKKHFPEQFENNMSSTVSPMCAISRYLKATRPGCVTVFVGPCIAKKSEAQDPSVPDNADFVVTYGELRALMRSKDIEFEPVEDEYQESSIWGKRFATSGGVANAVIECMQERGEDIGELKLHRAAGGIECKKALTLLKMGKFPDDFIEGMVCPGGCVGGPSKHKT
>Strain: Butyrivibrio_sp._NC2007|ID: G632DRAFT_03347|Aligned to: gnl|BL_ORD_ID|2934 WP_006905160.1 Shuttleworthia satelles FeFe Group B indicated in UPPERCASE|Identity: 143 of 179 (79.8882681564) 0
KEGRKMTTSCCPAFINMLKKHFPEQYKENMSSTVSPMCAISRYLKATRPGCVTVFIGPCIAKKSEAQDKSVPDNADYVVTYGELRALMRSKDAKFEPVPENYQESSIWGKRFAASGGVANAVIECMQERGEDTEGIKLLRAAGGAECKKALTLLKVGKLPEDFIEGMVCPGGCVGGPSRHKN
>Strain: Clostridium_cadaveris_AGR2141|ID: G605DRAFT_00122|Aligned to: gnl|BL_ORD_ID|2405 WP_027637394.1 Clostridium cadaveris FeFe Group A3 indicated in UPPERCASE|Identity: 220 of 220 (100.0) |S0
KNGGPLPMITSCSPGWINFMEKNFGDLLEHLSTAKSPQQMFGAVSKSYYAKKTGIDPHDIVTVSIMPCTAKKYEATRPEMEHDGIPDVDIVITTRELIKMIKYVGLKFVDLPSTEFDSPLGLGTGAGAIFGTSGGVMEAALRTVYEVYTGKELKKLDFIDVRGYEGIKEASIKLGDKEIKVAIAHGLLNARKLMEGVKAGETPYTFIEIMACPGGCIGGGGQPVT
>Strain: Clostridium_cadaveris_AGR2141|ID: G605DRAFT_00427|Aligned to: gnl|BL_ORD_ID|2808 WP_027637669.1 Clostridium cadaveris FeFe Group B indicated in UPPERCASE|Identity: 178 of 178 (100.0) |Su0
GKNGEVCMMTSCCPAFVEHVRKNHPAVAEHLSTMVSPMVAIARFIRKTDEDCKIVFIGPCTAKKEEARVEELKDAVDYVMTFEELEAMIDAYNIVVEECEAEPMENASPFGRVFARSSGVKDAVVQAIKEEGLTDMEFKPLVCNGIDEIDKALMLLKLGKLPYNFIEGMACKGGCMNGPGSLTH
>Strain: Clostridium_cadaveris_AGR2141|ID: G605DRAFT_00429|Aligned to: gnl|BL_ORD_ID|3135 WP_027637671.1 Clostridium cadaveris FeFe Group C3 indicated in UPPERCASE|Identity: 170 of 170 (100.0) |S0
DGKCYITSYCPSINELIQKYYPEVIPNLIPVIPPMVCHGKMIKKRYGDDTRVIFIGPCVAKKSEAKGEDDVDAIITFDELSLWLKEEGIEFSSLEEVPFDDKSIYGKRFPIFGETVYQMNTRGLKGEVIYVDGINDCKEVLQKVREGKFKDILIEMNLCRHGCLDGPAMP
>Strain: Clostridium_cadaveris_AGR2141|ID: G605DRAFT_02476|Aligned to: gnl|BL_ORD_ID|2809 WP_027639106.1 Clostridium cadaveris FeFe Group B indicated in UPPERCASE|Identity: 181 of 181 (100.0) |Su0
KSKNDLMITSCCCPMWVGMLKRVYEDLVKYVSPSVSPMIASGRVLKALNPDCKVVFVGPCIAKKAEAKEKDLLGDIDYVLTFQELQGIFDILDINPSELEGIPSLEYSSKGGRLYGRAGGVSIAIADAIKELYPNKYDLLSTIHVDGVPDCKAILDKAQSGSLESNFIEGMGCKGGCVGGPKAIIP
>Strain: Clostridium_cadaveris_AGR2141|ID: G605DRAFT_02888|Aligned to: gnl|BL_ORD_ID|2084 WP_027639457.1 Clostridium cadaveris FeFe Group A1 indicated in UPPERCASE|Identity: 217 of 217 (100.0) |S0
KIEENLPMFTSACPSWVRWVELFKPDMIEHLSTSKSPQQMMGTAIKTYYADTFKILPKNIFILSIEPCTSKKYEAEKEEMGRDGYRDIDAVLTVREYAQLLRDNSIDINAMASEKSDEYMGQYSGSGTIFSYSGGNLRAVLREVSNDMEEIKVDYSKLQPINGLDNSVHGIAKIGSMEIRIAIINTIKDVERFLSKDGWKEYDFVEVTVCPGGCINGGGSPKT
>Strain: Clostridium_cadaveris_AGR2141|ID: G605DRAFT_02906|Aligned to: gnl|BL_ORD_ID|2085 WP_027639472.1 Clostridium cadaveris FeFe Group A1 indicated in UPPERCASE|Identity: 229 of 229 (100.0) |S0
TKGDKPLPQFTSCCPSWVKYAETYYPDIIPNISTAKSPIGMQGPTVKTYFATKMGIDPRKIVNVAVTPCTAKKFEIRRNEMNAAGKYLNIEDMRDMDHVITTRELALWAKEKNIDFSSLEDSNYDKLMGEASGAGVIFGNTGGVMEAALRTAYEFITKEKAPADFYRLEAIRGLDGIKEATLNIGDTEINIAVVYGTNNASKMIGHIKGSSKQYHFIEVMTCPGGCIGGGGQPK
>Strain: Clostridium_clostridioforme_AGR2157|ID: G614DRAFT_00412|Aligned to: gnl|BL_ORD_ID|3169 WP_027640429.1 Lachnoclostridium clostridioforme FeFe Group C3 indicated in UPPERCASE|Identity: 177 0
KMENIITTCCPSANDLVEIYYPQLIPYLAPVVSPMIAHGKLLKEELGRDVKVVFLGPCIAKKKEAMDLRHEGYIDAVLNFNDINKWLEEEDIVIGDCEDRPFTAFDPKVNRLYPVTNGVVNSVLATEEKGDGYRKFYVHGEDNCIDLCKSMSRGEIKGCFIEMNMCSGGCIKGPTVD
>Strain: Clostridium_clostridioforme_AGR2157|ID: G614DRAFT_00414|Aligned to: gnl|BL_ORD_ID|2892 WP_027640431.1 Lachnoclostridium clostridioforme FeFe Group B indicated in UPPERCASE|Identity: 177 o0
KEGKKMTTSCCPAFVNMIKQHFPMLLENMSTTVSPMCAVSRMIKSQNPDTVTVFIGPCIAKKSESMDLNVKGNADYAMTFGEIRAMMRAKGVELQPAENDYQESSVFGKRFGNGGGVTAAVLECLKEMDENTDIKVARCNGAAECKKALLLMKLGKLPEDFVEGMACVGGCVGGPSRHKT
>Strain: Clostridium_clostridioforme_AGR2157|ID: G614DRAFT_02639|Aligned to: gnl|BL_ORD_ID|2498 WP_027642167.1 Lachnoclostridium clostridioforme FeFe Group A3 indicated in UPPERCASE|Identity: 220 0
QNGGVLPLITSCSPGWVKYCEHYFPDMTENLSSCKSPQQMFGAIAKSYYAEKSGIDPKDIVSVSVMPCTAKKFEIGRDDEDANGMPDVDISITTRELARIIKKAGIKFLDLPDEEFDAPLGLGTGAAVIFGATGGVMEAALRTAVETLTGEELPKPDFTEVRGTKGIKEATYNVAGMEVKIAVASGLGNARELLNKVKSGEANYHFIEIMGCPGGCVNGGGQPQQ
>Strain: Clostridium_clostridioforme_AGR2157|ID: G614DRAFT_02646|Aligned to: gnl|BL_ORD_ID|3027 WP_027642172.1 Lachnoclostridium clostridioforme FeFe Group C1 indicated in UPPERCASE|Identity: 178 0
EQLPLISTACPSVVRLIRVRFPNLIPHLLPINPPVEVAAALAIRKAMEDTGLPREQIGIIFISPCPSKVTYVKSPLGTEKSEIDQVLAIKDVYPKLLACMKTVVGEDYPVIGTSGKIGISWGHSGGEASGLFTENYLAADGIENVIRVLEDMEDQKFTNLRFVELNACNGGCVGGVLTV
>Strain: Clostridium_clostridioforme_AGR2157|ID: G614DRAFT_03623|Aligned to: gnl|BL_ORD_ID|2893 WP_027642984.1 Lachnoclostridium clostridioforme FeFe Group B indicated in UPPERCASE|Identity: 180 o0
PEKLPFMATSCCPAWSMMAKKLFPEHADCISMALTPMTLTARLIKRHHSNAKVVFIGPCAAKKLEAMRTDIRSDVDFVLTFEEMDGIFDARHVDMEKIEEDPEGVNDASADGRNFAVAGGVAKSVVDVIHERYPEKEIKVANAEGLKECRKLLTMAKAWKYNGYLLEGMACPGGCVAGAGTMQP
>Strain: Clostridium_clostridioforme_AGR2157|ID: G614DRAFT_03667|Aligned to: gnl|BL_ORD_ID|2118 WP_027643016.1 Lachnoclostridium clostridioforme FeFe Group A1 indicated in UPPERCASE|Identity: 227 0
LTGSHPLPQFTSCCPAWVKYVETFHPDRIGCLSSAKSPISMQGALIKTYFAREQGIDPGRIVNVAVAPCTAKKFEISREELCSSGIYQGIPGLMDNDYVLTTRELAEWITESGIEFYGLDPSPFDSLMGEGSGAGVIFGNTGGVMEAALRMAYSVVSGKEPMDLLLKYWPVRGLDQVKETVVSLGGRDVRAAVIYGTRAAEQLIGTGNIDSYDFVEVMTCPGGCISGGGQPDN
>Strain: Clostridium_paraputrificum_AGR2156|ID: G594DRAFT_02530|Aligned to: gnl|BL_ORD_ID|2827 WP_027098445.1 Clostridium paraputrificum FeFe Group B indicated in UPPERCASE|Identity: 181 of 181 (10
KGPNDLMITSCCCPMWVGMLKKVYNELIDDLSPSVSPMVAAGRVIKKLNPDAKVVFVGPCIAKKAEAKEKDVAGAIDFVLTFQEVDEIFNAMDIRPRDLEGVPTKEYASKGGRLYARTGGVSVAVHDVLNELYPDQIKNFKAVQANGVIECKKILNSALNGEINASFLEGMGCVGGCVGGPKANIP
>Strain: Clostridium_paraputrificum_AGR2156|ID: G594DRAFT_02730|Aligned to: gnl|BL_ORD_ID|2095 WP_027098630.1 Clostridium paraputrificum FeFe Group A1 indicated in UPPERCASE|Identity: 220 of 220 (0
EKKGPFPMFTSCCPGWVRQVENYYPELLENLSSAKSPQQIFGTASKTYYPHIAGIDPEKIFTVTIMPCTAKKFEADREDMELDGLRNIDAVLTTRELAKFIKEKKIAFAKLEDSEADPAMGEYTGAGVIFGATGGVMEAAIRTAKEFVEKKELENLDYTEVRGLNGIKEASVNIGGEDYNVAVINGSANLFEFIESGRMNSKEYHFIEVMTCPGGCVNGGGQPHV
>Strain: Clostridium_paraputrificum_AGR2156|ID: G594DRAFT_03053|Aligned to: gnl|BL_ORD_ID|2828 WP_027098927.1 Clostridium paraputrificum FeFe Group B indicated in UPPERCASE|Identity: 178 of 178 (10
EKGENYMTNSCCPGFLNYIEKMFPDQKDKISGTVSPMVATGRYIKKNDPDSKVVFIGPCTAKKSEAVRDGIKGAVDYVLTFEELIALFEAFDIDPAECENEVVDDASIFGRGFGTAGGLTAAIENYIKEAGVDVEFKPVKVSGGIEIKKTMNMAKVGRLSGNFIEGMMCEGGCINGAGTIVP
>Strain: Dorea_longicatena_AGR2136|ID: G617DRAFT_00043|Aligned to: gnl|BL_ORD_ID|2872 WP_028085756.1 Dorea longicatena FeFe Group B indicated in UPPERCASE|Identity: 179 of 179 (100.0) |Subject co0
ATGELPFLLTSCCPSWAMLAKKYFPDMIDEVSQELTPMVATARTIKKEHPNAKVVFIGPCAAKKLEAMRRTVRSDVDFVVTFEELQGMFDAKGIDLSEYEAESSFHNATGVGRGYAVAGGVASAIEKCVNEYYPGVEVKIEHAEGLADCKKILSMAKIGRMNGCLIEGMGCPGGCVAGAGTNIP
>Strain: Dorea_longicatena_AGR2136|ID: G617DRAFT_00859|Aligned to: gnl|BL_ORD_ID|2485 WP_028086317.1 Dorea longicatena FeFe Group A3 indicated in UPPERCASE|Identity: 218 of 218 (100.0) |Subject c0
TAGEKLPLFTSCCPAWVKHCETKYPELAENLSTCRSPQQMFGAVVREYYKDPEKNEGKRLVSVSIMPCTAKKEEILRPESMTNGKQDVDYVLTTTEIIRMIKKSGIVFDKVEIEAADVPFGIGSGSGVIFGVTGGVTEAVLRRLQQGHNRVDMEAIKTSGVRGDEGIKELTYNYNGREIKAAVVSGLANADKVIERIKNNEVHYDFVEVMACRRGCIMGGGQPVN
>Strain: Dorea_longicatena_AGR2136|ID: G617DRAFT_01023|Aligned to: gnl|BL_ORD_ID|2276 WP_028088444.1 Dorea longicatena FeFe Group A2 indicated in UPPERCASE|Identity: 226 of 226 (100.0) |Subject c0
TAGELKERPMFTSCCPGWLRFIKSQYPHLVRQLSTAKSPQQMFGAVMKTYFAEKLGVSPQRIYTVSVMPCVAKKEEKEMEMFYQEYAGHDIDTVITTRELTKMIKSAHISPDTLSDIESDRPMQDGTGAGVIFGVTGGVMEAALRTAYYLLKSENPPEDAFKAVRSTGFNENEGIQEADFQIDNVTVRTAAVSGLGNARALLDRINKGEVHYDFVEVMACPGGCVGGGGQPIH
>Strain: Dorea_sp._AGR2135|ID: G593DRAFT_01386|Aligned to: gnl|BL_ORD_ID|2275 WP_005338995.1 Dorea formicigenerans FeFe Group A2 indicated in UPPERCASE|Identity: 223 of 226 (98.6725663717) |Subje0
TSGELKDRPMFTSCCPGWVRFIKSQFPHLVKYLSSAKSPQQMFGAVMKTYFAEKLGVSPEKIYTVSVMPCVAKKSEREMDLYYEEYAGHDIDAVITTRELIRMIRSAHISPQTLSDVESDRPMHEGTGAGVIFGATGGVMEAALRSAYYIIKGENPPAEAFTAVRSQGFNENDGVQEANFQINDITVRTAVVSGLGNTRELIRKIESGVVHYDFVEVMACPGGCVGGGGQPIH
>Strain: Dorea_sp._AGR2135|ID: G593DRAFT_01732|Aligned to: gnl|BL_ORD_ID|2484 WP_005333143.1 Dorea formicigenerans FeFe Group A3 indicated in UPPERCASE|Identity: 218 of 218 (100.0) |Subject cover0
NAGENLPLFTSCCPAWVKFCENRYPEFVPHLSSCRSPQQMFGAVVREYYKNPENNAGKKLVSVSIMPCTAKKEEILRPESKTNGRQDIDYVLTTTELISMIKRAGIMFDQVEIESADVPFGIGSGAGVIFGVTGGVTEAVLRKITQGHKRADMEELKSSGVRGDDGIKEIVYDYNGKEIKAAIVSGLANADQLLKKIKSGEIHYDFVEVMACRRGCVMGGGQPLD
>Strain: Lachnospiraceae_bacterium_NK4A144|ID: G619DRAFT_02170|Aligned to: gnl|BL_ORD_ID|2875 WP_004602330.1 Eubacterium cellulosolvens FeFe Group B indicated in UPPERCASE|Identity: 148 of 180 (820
AEGKKMTTSCCPAFINMLRKHFPDQYRDNMSTVVSPMCAISRYLKAMNPDCVTVFIGPCIAKKSEAADKENTPENADYVMTYGEFRALLRSKGVELKPCDDPYQESSIFGKRFATSGGVANAVIECMQERGEDTDGIKLKKCAGGDECKKALLLLKAGKLPEDFIEGMVCEGGCVGGPSKHRT
>Strain: Clostridium_butyricum_AGR2140|ID: G607DRAFT_02063|Aligned to: gnl|BL_ORD_ID|2404 WP_002580338.1 Clostridium butyricum FeFe Group A3 indicated in UPPERCASE|Identity: 220 of 220 (100.0) |S0
KWESGCISSNNDLKDKDLDVVDCHNKNIKKEDFENRRNIRYPLFTSCCPAWYRYAETKHPELMPHISSCKSPMEMFGVVIKEYFKERDLKEGRETISVAVMPCTAKKAEADREEFTRDHIKDIDYVLTTSELCDMINESGIKFDEVEGESLDTPFSLYSGGGVIFGVTGGVTESVIRTIYEDQSQKGLKDLQFVGMRGMDGVKVCEIEINGLQLKIGIVSGLANAEKIIQSIESGKEHFDFVEVMACNGGCIGGAGQPFG
>Strain: Clostridium_butyricum_AGR2140|ID: G607DRAFT_02396|Aligned to: gnl|BL_ORD_ID|2806 WP_002580023.1 Clostridium butyricum FeFe Group B indicated in UPPERCASE|Identity: 180 of 181 (99.447513810
NKDGDLMITSCCCPMWVGMLKKVYTSLVKDLSPSISPMIAAGRIIKKINPDAKVVFIGPCIAKKAEAKENDLKDVIDFVLTFAELDEIFKALKIDLSSLNGIPSKDYTSRGGRMYARSGGVSTAVSDIIEELYPDKFKSFKSSTASGVKECKEILEKALNKELDSNFIEGMGCKGGCVGGPKTLIP
>Strain: Clostridium_butyricum_AGR2140|ID: G607DRAFT_02547|Aligned to: gnl|BL_ORD_ID|2807 WP_002582769.1 Clostridium butyricum FeFe Group B indicated in UPPERCASE|Identity: 175 of 178 (98.314606740
SIGDSYMTNSCCPGFVSYIEKLVPDQSSRISSTVSPMVATGRYIKNKNANAKVVFIGPCTAKKNEVLIDSIKDSVDYVLTFEELFALFDAFEINPSECEEITVDDGSIFGRGFAIGGGLTASIENYISEKGIETEFKPVKVSGGAEIKKTMIMAKAGKLNGNFIEGMMCEGGCINGAAKVVS
>Strain: Clostridium_butyricum_AGR2140|ID: G607DRAFT_03096|Aligned to: gnl|BL_ORD_ID|2083 WP_002583070.1 Clostridium butyricum FeFe Group A1 indicated in UPPERCASE|Identity: 216 of 220 (98.18181810
NNNGPFPMFTSCCPAWVRQAENYYPELLGNLSSAKSPQQIFGAASKTYYPTVEGLDPKSVYTVTIMPCTAKKYEADRTEMENEGLRNIDAVLTTRELAKMIKDAKINFAALEDEKSDPAMGEYTGAGVIFGATGGVMEAALRSAKDFVEDKDLTDIEYKQVRGLDGIKEATVEIGGKNYNVAVINGSANLTKFVEGGQMDEKQYHFVEVMSCPGGCVNGGGQPHV
>Strain: Butyrivibrio_fibrisolvens_FE2007|ID: G624DRAFT_02564|Aligned to: gnl|BL_ORD_ID|2793 WP_027207458.1 Butyrivibrio fibrisolvens FeFe Group B indicated in UPPERCASE|Identity: 175 of 178 (98.30
PEKLPFMGTSCCPAWSAMAKRDFPEQAKCISMALTPMVLTGRLLKQKHPDCKIAFIGPCAAKKLEAMRKSVRSDIDFVLTFEEVMGMFEAKGVNFAEFETHNTMHGGSGDGRAFAIGGGVANAVANVIKERYPDREVKVERAEGLDECKKMLMMAKAGKYNGYLLEGMACPGGCIGGAGTVMP
>Strain: Butyrivibrio_fibrisolvens_YRB2005|ID: G591DRAFT_03762|Aligned to: gnl|BL_ORD_ID|2793 WP_027207458.1 Butyrivibrio fibrisolvens FeFe Group B indicated in UPPERCASE|Identity: 178 of 178 (1000
PEKLPFMGTSCCPAWSAMAKRDFPEQANCISMALTPMVLTGRLLKQQHPDCKIAFIGPCAAKKLEAMRKSVRSDIDFVLTFEEVMGMFEAKGVNFAEFETHNTMHGGSGDGRAFAIGGGVANAVANVIKERYPDREVKMERAEGLDECKKMLMMAKAGKYNGYLLEGMACPGGCIGGAGTVMP
>Strain: Butyrivibrio_fibrisolvens_WTE3004|ID: G623DRAFT_02377|Aligned to: gnl|BL_ORD_ID|2793 WP_027207458.1 Butyrivibrio fibrisolvens FeFe Group B indicated in UPPERCASE|Identity: 178 of 178 (1000
PEKLPFMGTSCCPAWSAMAKRDFPEQANCISMALTPMVLTGRLLKQQHPDCKIAFIGPCAAKKLEAMRKSVRSDIDFVLTFEEVMGMFEAKGVNFAEFETHNTMHGGSGDGRAFAIGGGVANAVANVIKERYPDREVKMERAEGLDECKKMLMMAKAGKYNGYLLEGMACPGGCIGGAGTVMP
>Strain: Blautia_wexlerae_AGR2146|ID: G599DRAFT_02144|Aligned to: gnl|BL_ORD_ID|2074 WP_026649549.1 Blautia wexlerae FeFe Group A3 indicated in UPPERCASE|Identity: 218 of 218 (100.0) |Subject cov0
KKGEKLPLLTSCCPAWVKFITDQYKEYIPNLSTCRSPQGMLSAVIKEYFRDPEHAGGKKTVMISIMPCTAKKAEAVRPNSFTDGEQDTDIVITTTELLRMIDNFGLDFATLDPEACDMPFGFGSGGGVIFGVTGGVTEAVLRRLTPDHSKETMHEIAECGVRGDEGIKEFTVSYEGMNLNICVASGLANARTVMEQVKNGEKEYHLIEIMACRRGCIMGGGQPTR
>Strain: Blautia_wexlerae_AGR2146|ID: G599DRAFT_02482|Aligned to: gnl|BL_ORD_ID|3132 WP_026649803.1 Blautia wexlerae FeFe Group C3 indicated in UPPERCASE|Identity: 166 of 166 (100.0) |Subject cov0
EPGIMISSACPVIVQLVKKHYPHLLGNLVQSASMMQFHASYLKKKYPKAEIVYVSPCISAISELRDSGNEVDYVITLEELAQWMKKEGISITEKEPEQIAYRSREIAIADGLTDLLGAVKGIRRLSVSGMEQCREVLEELHPEDFENCFLEMYACSGGCVAGPSFQ
>Strain: Butyrivibrio_sp._MC2013|ID: G636DRAFT_01210|Aligned to: gnl|BL_ORD_ID|2552 WP_028043706.1 Stoquefichus massiliensis FeFe Group A3 indicated in UPPERCASE|Identity: 149 of 221 (67.4208144...
QNGGTLPMITSCSPGWINYAEYYYGDLLDHVSSCKSPHQMQGAIIKSYWAKQMGYDPADVFVVSIMPCTAKKFEKDRPEMEHDGIRDVDVVLTTRELGKMIKRSGINFKRLPDEDWDQDIMGEYTGAAVIFGVTGGVMEAALRTVYYKLTGSEYGKIEFTEVRGHDAGIREASLDINGTVVNVAIASGMKSAKVLLDQIRNGESKYHFIEIMGCPGGCINGGGQSYV
>Strain: Sarcina_sp._DSM_11001|ID: Ga0059085_106103|Aligned to: gnl|BL_ORD_ID|2287 WP_007156182.1 Oribacterium sinus FeFe Group A2 indicated in UPPERCASE|Identity: 159 of 221 (71.9457013575) |Sub0
KKAAETKDTGAEEKFPMFTSCCPGWVRFCKANYPEFVDQLSTSKSPQQMFGAISKSYYAKLLNVDPSKIFVISVMPCLAKKAECAYPTMVDDQGSPEVDVSITNRELVRLIRLENLNPAEFPESEPDMPLGVGSGAGNIFGATGGVMEAALRSAYNFVTGENPAPDTFSDVRGMDGWKEQVFDLAGTPLKVAVVNGLGNARKLLNELKKGRVSYDFVEVMACPGGCVGGGGQPIH
>Strain: Sarcina_sp._DSM_11001|ID: Ga0059085_11721|Aligned to: gnl|BL_ORD_ID|2534 WP_002853139.1 Ruminococcus albus FeFe Group A3 indicated in UPPERCASE|Identity: 149 of 219 (68.0365296804) |Subj0
TSKRMDKPPLPMFTSCCPAWIRFMEYNYPELLPNISSCKSPQGMFGAILKSYYCQKNHIDPKDLYVVSVIPCTAKKFEAGRPELAVNDIPDVDMALTTRELALMIKEAGIAFNRLPGEEFDDPFGIATGAGKIFGATGGVMEAALRTAAHMLDGTNEKIDFMDVRGVPGIKEATYRIAGKEVDVCVASGLGNARKVVEMVKSGEKNYLFIEIMSCPGGCVNGGGAPIQ
>Strain: Ruminococcus_flavefaciens_Y1|ID: Ga0066885_109106|Aligned to: gnl|BL_ORD_ID|2535 WP_028515986.1 Ruminococcus flavefaciens FeFe Group A3 indicated in UPPERCASE|Identity: 215 of 218 (98.6230
SNGGTLPLITSCSPGWIKFCEHYYPDLLDHLSTCKSPQQMFGATAKTYWAQKMGIDPKNIVMVSIMPCTAKKFEIGRPDQSAAGVPDVDYALTTRELGRMIERAGILFNSLPEEKFDDPLGISTGAAVIFGATGGVMEAALRTAVYKLTGENVTDLPEVRGTKDIKEATYNVAGTDVNVIVTSGLANARKVLDSIRDGSCKAQFIEIMACPGGCVNGGGQPQV
>Strain: Ruminococcus_flavefaciens_Y1|ID: Ga0066885_12332|Aligned to: gnl|BL_ORD_ID|3083 WP_028517519.1 Ruminococcus flavefaciens FeFe Group C2 indicated in UPPERCASE|Identity: 169 of 177 (95.48020
KIGNIITQQCPAVVKYIETYQPKLLQNLSPIHSPIACSAIYIKKYLRRNNPIAVISPCIAEKNEAIDTGLINYTITIKKLLEYFDRNDINIDIDTSEDYEYKFDEAQGQMGSVYSRPGGLRDNMWLHDPDMNITNSEGVHKVFAEIDMYGRMPESKHPRIFDVLSCEFGCNIGPASGTK
>Strain: Eubacterium_callanderi_NLAEzlG225|ID: Ga0070260_101553|Aligned to: gnl|BL_ORD_ID|3023 WP_013379176.1 Eubacterium limosum FeFe Group C1 indicated in UPPERCASE|Identity: 178 of 178 (100.00
YPKPMISSACPAVAKLIQVRFPELTGNINRLKAPMGLTARITRKRLIESKNLKSEDIGIFFITPCAAKATEVSNPLPSDDLFSTIDGAIAIKDIYAPLMGAMKTVEVEDGIHNSSAEGFSWAVSGGESSYLKNKKVLHVDGISNVIKVLEEIENGKLDNIDFFEGLACIGGCVGGCLTV
>Strain: Eubacterium_callanderi_NLAEzlG225|ID: Ga0070260_101560|Aligned to: gnl|BL_ORD_ID|2487 WP_013379183.1 Eubacterium limosum FeFe Group A3 indicated in UPPERCASE|Identity: 222 of 222 (100.00
KNGGVLPMITSCSPGWIKMIETYYPEMIPHLSSCKSPQNMTGALLKSHYAEMNGIDPKDLVVVSVMPCTAKKYEVQRDELSVDGNQDVDISITTRELARMIKEARLDFPALPDEEFDPYYGDYSGAAVIFGATGGVMEAAVRTVADVLNDKDIQKIDYEAVRGVDGLKTAEVEVTPDLTVKVAVASGGSNIRKVMEGIKNGEYKDYHFIELMACPGGCVNGGGQPII
>Strain: Eubacterium_callanderi_NLAEzlG225|ID: Ga0070260_104390|Aligned to: gnl|BL_ORD_ID|2877 WP_013380841.1 Eubacterium limosum FeFe Group B indicated in UPPERCASE|Identity: 178 of 178 (100.0)0
VKGDDPFIGTSCCPSWSVMAKTKFPEIAHCISGELTPMVATARIIKKEHPKSRIVFIGPCAAKKLEASRKSVRSDVDFVITFEELMGMFVAKGIEFGDLEDDGRLDDATAAGRGYSVAGGVADAICNAVHDLYPDVDVKIDRAEGLKECQKMLKLAQAGKRDGYLLEGMACPGGCIGGAGTLMP
>Strain: Eubacterium_callanderi_NLAEzlG225|ID: Ga0070260_106184|Aligned to: gnl|BL_ORD_ID|3162 WP_013379523.1 Eubacterium limosum FeFe Group C3 indicated in UPPERCASE|Identity: 170 of 171 (99.410
KRHVITTSCPTVNMMIEKYYPDVVEYLSEVVSPMTAHGMMLKERYPNAKVVFAGPCISKKMEAVDAASPIIDGVLTFDELDVWFKEEGINVADMPAGSFDAAGCNVARFYPLAGGVEKTSVPGVQGVRRVIKIDGLKNCRDFLDDIGKLEGQYWIEMNACVEGCVNGPGNT
>Strain: Lachnoclostridium_citroniae_NLAEzlG70|ID: Ga0070263_101672|Aligned to: gnl|BL_ORD_ID|2117 WP_007866252.1 Lachnoclostridium citroniae FeFe Group A1 indicated in UPPERCASE|Identity: 228 o0
TTGRRPLPQFTSCCPAWVKFAEIYYPDMLPHISTAKSPIGMQGPTIKTYFARKMGIDPKKIVNVAVTPCTAKKYEIRRQEMKAAGEYLGEDDMRDMDYVITTRELAQWARMKRIDFSSLEDSDYDRLMGQGSGAGVIFGNTGGVMEAALRTAYEYITGEQAPGVLYELTPVRGMEAVREASLQIADMTVNVAVVYGTASLRRFLEEMRNGEKQYHFVEVMTCPGGCIGGGGQPK
>Strain: Lachnoclostridium_citroniae_NLAEzlG70|ID: Ga0070263_101931|Aligned to: gnl|BL_ORD_ID|2890 WP_007861015.1 Lachnoclostridium citroniae FeFe Group B indicated in UPPERCASE|Identity: 180 of0
PEKLPFMATSCCPAWSMMAKKLFPEQADCISMALTPMTLTARLIKRHHKNAKVVFIGPCAAKKLEAMRTDIRSDVDFVLTFEEMTGIFDAKHLEVEKMEEDPDGVNDASMDGRNFAVSGGVARSVVDVIHKRFPDREIKIANAEGLKECRKLLTMAKAGKYNGYLLEGMACPGGCVAGAGTMQP
>Strain: Lachnoclostridium_citroniae_NLAEzlG70|ID: Ga0070263_11324|Aligned to: gnl|BL_ORD_ID|2891 WP_007863166.1 Lachnoclostridium citroniae FeFe Group B indicated in UPPERCASE|Identity: 177 of 0
KEGKKMTTSCCPAFVNMIKQHFPMLLENMSTTVSPMCAVSRMIKSQDPESITVFIGPCIAKKSESLDLNVKGNADYAMTFGEIRAMMRAKGVELQPAENDYQESSVFGKRFGNGGGVTAAVLQCLKEMDENTDIKVNRCNGAAECKKALLLLKVGRLPEDFIEGMACVGGCVGGPSRHKT
>Strain: Lachnoclostridium_citroniae_NLAEzlG70|ID: Ga0070263_11326|Aligned to: gnl|BL_ORD_ID|3168 WP_007863168.1 Lachnoclostridium citroniae FeFe Group C3 indicated in UPPERCASE|Identity: 177 of0
RMDNIITTCCPSVNDLIEIYYPQLVPYMAPVVSPMIAHGKLLKEELGRNVKVVFLGPCIAKKKESRDPRHDTYIDAVLNFNDINKWLEEEDIVIEDCEDQPFTAFDPRVNRLYPVTNGVVNSVLATEEESDGYRKFYVHGVANCIDLCKSMSRGEIKGCFIEMNMCSGGCIKGPTVN
>Strain: Lachnoclostridium_citroniae_NLAEzlG70|ID: Ga0070263_115105|Aligned to: gnl|BL_ORD_ID|2497 WP_007862872.1 Lachnoclostridium citroniae FeFe Group A3 indicated in UPPERCASE|Identity: 231 o0
NAVLKGDDNKEGPTALPMITSCSPGWIKHIEHQFPEELDHLSTCKSPHTMLGAVVKSFYAERTGTDPKDMFVVSVMPCTAKKYEIQRPEMEVDGRRDVDAVLTTRELARMIKKAGLDFANLPEGEFDSPLGLGTGAADIFGVTGGVMEAALRTVYEVVTGRELPFEKLHVTPIVGLDQVKTASITIEEPLPVYGHLNGVTVNVAVTSGLEGASKLMEEVAAGTSPYHFIEVMGCPGGCINGGGQPRC
>Strain: Lachnoclostridium_citroniae_NLAEzlG70|ID: Ga0070263_115106|Aligned to: gnl|BL_ORD_ID|2496 WP_007862869.1 Lachnoclostridium citroniae FeFe Group A3 indicated in UPPERCASE|Identity: 220 o0
QNGGVLPLITSCSPGWVKYCEHYFPDMTENLSSCKSPQQMFGAIAKSYYAEKAGIDPKNIVSVSVMPCTAKKFEIGRDDQDANGVPDVDISITTRELARMIKKSGIRFLDLPDEKFDDPLGLGTGAAVIFGATGGVMEAALRTAVETLTGEELPKLDFEEVRGTKGIKEATYNVAGMDVKVAVASGLGNAKELLEKVKSGEADYHFIEIMGCPGGCVNGGGQPQQ
>Strain: Lachnoclostridium_citroniae_NLAEzlG70|ID: Ga0070263_115113|Aligned to: gnl|BL_ORD_ID|3026 WP_007862856.1 Lachnoclostridium citroniae FeFe Group C1 indicated in UPPERCASE|Identity: 178 o0
EQLPFISTACPSVVRLIRVRFPNLIPHLLPLNPPVEVAAILAAEKAMKDTGLPREKIGIMFISPCPSKVTYVKAPLGTEKSQVDHVLAIKDVYPKLLACMKAVVAEDYPVIGTSGKIGISWGHSGGEASGLFTENYLAADGIENVIRVLEDMEDQKFTNLRFVELNACNGGCVGGVLTV
>Strain: Treponema_bryantii_B25|ID: Ga0070255_110107|Aligned to: gnl|BL_ORD_ID|2992 WP_022931411.1 Treponema bryantii FeFe Group B indicated in UPPERCASE|Identity: 163 of 181 (90.0552486188) |Sub0
KRGDKLMTTSCCSAYVRAVHIHVPDLDPCVSETRSPMHYAAEIAKKDDSSCVTVFVGPCLAKRREGFDDDLVDYVITAEELGAFFEAKGIAVSKLEPVVKTEVPSASGRNFARTGGVAEAVKCRLTDPSILKLDVINGLDKEGMKKLKYYGEINAGRVEAKEEDGNLVEVMSCEGGCVAGPCVIQK
>Strain: Clostridium_innocuum_NLAEzlG197|ID: Ga0066900_101256|Aligned to: gnl|BL_ORD_ID|2301 WP_013738980.1 Sphaerochaeta coccoides FeFe Group A2 indicated in UPPERCASE|Identity: 152 of 221 (68.0
HHNKEQEMPMFTSCCPGWVRFLKSQYPDMVSHLSTSKSPHQMFGAVTKTWFAEKLGVDPSSIYNISVMPCVAKKHEIDIPVMNDSGYRDVDVVLTTREVVRMIHAEHIDVGYLQDHPLDDPLGTASGAGVIFGATGGVMEAALRSAYYFVTDENADADAFADVRGMDGWKESTFEIQGIPVRCAIVSGLGNTRRLIEAMRRKEVAYDFIEVMACPGGCSGGGGQPIH
>Strain: Clostridium_innocuum_NLAEzlG197|ID: Ga0066900_10710|Aligned to: gnl|BL_ORD_ID|2134 WP_002607524.1 Erysipelatoclostridium innocuum FeFe Group A1 indicated in UPPERCASE|Identity: 228 of 20
QTKQPLPQFTSCCPAWVKFAETYYPELLPNISTSKSPISMFAPTIKTWFAEKESLDADDIYVVAITPCTAKKFEIMREELSDAANYLDHKPAQDCDRVVTTRELASWMRACNLDLESVEESDYDSLMPRGSGAGIIFGNTGGVMEAAIRSAYYFLTKKQPQEDLLQLQAVRGLEGVKTAELTIQELPLKVAVVHGTDNARKFLHHIKESGEHFDFVEVMTCPGGCISGGGQTK
>Strain: Butyrivibrio_sp._XPD2006|ID: G590DRAFT_00497|Aligned to: gnl|BL_ORD_ID|2934 WP_006905160.1 Shuttleworthia satelles FeFe Group B indicated in UPPERCASE|Identity: 143 of 179 (79.8882681564)0
KEGRKMTTSCCPAFINMLKKHFPEQYKENMSSTVSPMCAISRYLKATRPGCVTVFIGPCIAKKSEAQDKSVPDNADYVVTYGELRALMRSKDAKFEPVPEDYQESSIWGKRFAASGGVANAVIECMHERGEDTEGIKLHRAAGGAECKKALTLLKVGKLPEDFIEGMVCPGGCVGGPSRHKN
>Strain: Butyrivibrio_sp._VCB2001|ID: G589DRAFT_01834|Aligned to: gnl|BL_ORD_ID|2934 WP_006905160.1 Shuttleworthia satelles FeFe Group B indicated in UPPERCASE|Identity: 143 of 179 (79.8882681564)0
KEGRKMTTSCCPAFINMLKKHFPEQYKENMSSTVSPMCAISRYLKATRPGCVTVFIGPCIAKKSEAQDKSVPDNADYVVTYGELRALMRSKDTKFEPVPENYQESSIWGKRFAASGGVANAVIECMHERGEDTEGIKLHRAAGGAECKKALTLLKVGKLPEDFIEGMVCPGGCVGGPSRHKN
>Strain: Butyrivibrio_sp._WCD2001|ID: G630DRAFT_00067|Aligned to: gnl|BL_ORD_ID|2934 WP_006905160.1 Shuttleworthia satelles FeFe Group B indicated in UPPERCASE|Identity: 139 of 179 (77.6536312849)0
AEGKKMTTSCCPAFINMLKKHFPEQFENNMSSTVSPMCAISRYLKATRPGCVTVFVGPCIAKKSEAQDPDVPDNADYVVTYGEIRALMRSKDVEFEPVDDEYQESSIWGKRFATSGGVANAVIECMQERGEDIGDLKLHRAAGGLECKKALTLLKMGKFPDDFIEGMVCPGGCVGGPSKHKT
>Strain: Butyrivibrio_sp._AE2015|ID: G585DRAFT_02423|Aligned to: gnl|BL_ORD_ID|2934 WP_006905160.1 Shuttleworthia satelles FeFe Group B indicated in UPPERCASE|Identity: 139 of 179 (77.6536312849) 0
EKGHKMTTSCCPAFINMLKKHFPDQYRDNMSSTVSPMCAISRYLKATRPGCVTVFVGPCIAKKSEAQDKSVPGNADYVVTYGELRALMRSKDVKFEPVSDEYQESSIWGKRFATSGGVANAVIECMQERGVDTSQLKLLRAAGGAECKKALTLLKVGKLPEDFVEGMVCPGGCVGGPSRHKQ
>Strain: Butyrivibrio_fibrisolvens_AB2020|ID: G616DRAFT_01640|Aligned to: gnl|BL_ORD_ID|2793 WP_027207458.1 Butyrivibrio fibrisolvens FeFe Group B indicated in UPPERCASE|Identity: 178 of 178 (10...
PEKLPFMGTSCCPAWSAMAKRDFPEQANCISMALTPMVLTGRLLKQQHPDCKIAFIGPCAAKKLEAMRKSVRSDIDFVLTFEEVMGMFEAKGVNFAEFETHNTMHGGSGDGRAFAIGGGVANAVANVIKERYPDREVKMERAEGLDECKKMLMMAKAGKYNGYLLEGMACPGGCIGGAGTVMP
>Strain: Butyrivibrio_fibrisolvens_ND3005|ID: G615DRAFT_01954|Aligned to: gnl|BL_ORD_ID|2793 WP_027207458.1 Butyrivibrio fibrisolvens FeFe Group B indicated in UPPERCASE|Identity: 175 of 178 (98.30
PEKLPFMGTSCCPAWSAMAKRDFPEQAKCISMALTPMVLTGRLLKQKHPDCKIAFIGPCAAKKLEAMRKSVRSDIDFVLTFEEVMGMFEAKGVNFAEFETHNTMHGGSGDGRAFAIGGGVANAVANVIKERYPDREVKVERAEGLDECKKMLMMAKAGKYNGYLLEGMACPGGCIGGAGTVMP
>Strain: Butyrivibrio_fibrisolvens_MD2001|ID: G635DRAFT_03096|Aligned to: gnl|BL_ORD_ID|2793 WP_027207458.1 Butyrivibrio fibrisolvens FeFe Group B indicated in UPPERCASE|Identity: 178 of 178 (10...
PEKLPFMGTSCCPAWSAMAKRDFPEQANCISMALTPMVLTGRLLKQQHPDCKIAFIGPCAAKKLEAMRKSVRSDIDFVLTFEEVMGMFEAKGVNFAEFETHNTMHGGSGDGRAFAIGGGVANAVANVIKERYPDREVKMERAEGLDECKKMLMMAKAGKYNGYLLEGMACPGGCIGGAGTVMP
>Strain: Butyrivibrio_sp._FC2001|ID: G601DRAFT_00585|Aligned to: gnl|BL_ORD_ID|2934 WP_006905160.1 Shuttleworthia satelles FeFe Group B indicated in UPPERCASE|Identity: 137 of 179 (76.5363128492) 0
AEGKKMTTSCCPAFINMLKKHFPEQFENNMSSTVSPMCAISRYLKATRPGCVTVFVGPCIAKKSEAQDPSVPDNADFVVTYGELRALMRSKDIEFEPVEDEYQESSIWGKRFATSGGVANAVIECMQERGEDIGELKLHRAAGGIECKKALTLLKMGKFPDDFIEGMVCPGGCVGGPSKHKT
>Strain: Butyrivibrio_sp._AE3009|ID: G588DRAFT_02711|Aligned to: gnl|BL_ORD_ID|2934 WP_006905160.1 Shuttleworthia satelles FeFe Group B indicated in UPPERCASE|Identity: 139 of 179 (77.6536312849) 0
KEGRKMTTSCCPAFINMLKKHFPDQYRDNMSTTVSPMCAISRYLKATRPGCVTVFIGPCIAKKSEAQDKTVPGNADYVVTYGELRALMRSKDVKFGPVSNEYQESSIWGKRFATSGGVANAVIECMQERGEDTSGIKLLRAAGGNECKKALTLLKVGRLPEDFIEGMVCPGGCVGGPSRHRH
>Strain: Butyrivibrio_sp._FCS014|ID: T456DRAFT_01046|Aligned to: gnl|BL_ORD_ID|2934 WP_006905160.1 Shuttleworthia satelles FeFe Group B indicated in UPPERCASE|Identity: 142 of 179 (79.3296089385) 0
REGHKMTTSCCPAFINMLKKHFPDQYRDNMSSTVSPMCAISRYLKATRPGCVTVFIGPCIAKKAEAQDKSVPDNADFVVTYGELRALMRSKDVKFEPVPEGYQESSIWGKRFAASGGVANAVIECMQERGEDTSQLKLHRAAGGAECKKALTLLKVGKLPEDFIEGMVCPGGCVGGPSRHKN
>Strain: Butyrivibrio_sp._LB2008|ID: T356DRAFT_02163|Aligned to: gnl|BL_ORD_ID|2934 WP_006905160.1 Shuttleworthia satelles FeFe Group B indicated in UPPERCASE|Identity: 138 of 179 (77.094972067) 0
AEGKKMTTSCCPAFINMLKKHFPEQFENNMSSTVSPMCAISRYLKATRPGCVTVFVGPCIAKKSEAIDESVPDNADYVVTYGELRALMRSKDVEFEPVTDEYQESSIWGKRFATSGGVANAVIECMKERGEDVSNIKLHRVAGGNECKKALLLLKAGRLPDDFIEGMVCPGGCVGGPSKHKT
>Strain: Ruminococcus_flavefaciens_ND2009|ID: T488DRAFT_00237|Aligned to: gnl|BL_ORD_ID|2535 WP_028515986.1 Ruminococcus flavefaciens FeFe Group A3 indicated in UPPERCASE|Identity: 206 of 218 (94.0
TNGGTLPLITSCSPGWVKFCEHYYPDLLDHLSSCKSPQQMFGATAKTYYAQKMGIDPKNIVMVSIMPCTAKKFEIGRPDQSAAGVPDVDYALTTRELGRMIERAGILFNSLPDEKFDDPLGISTGAGVIFGATGGVMEAALRTAVYTLTGENVTDLPEVRGTKAIKEATYNVAGNDVKVIVTSGLANARKVLDDIRAGKCDAQFVEVMACPGGCVNGGGQPQV
>Strain: Ruminococcus_flavefaciens_ND2009|ID: T488DRAFT_01882|Aligned to: gnl|BL_ORD_ID|3083 WP_028517519.1 Ruminococcus flavefaciens FeFe Group C2 indicated in UPPERCASE|Identity: 150 of 177 (84.0
KIGNIITQQCPAIVKYIEIYQPKLLQNLSPIHSPAACSAIYIKKYLRRNNPIAFITPCIAARNEAKDTELFDYNITIKKLLEYFDRNDITIPIDTSEDYEYKFDEPQGQLGSIYSRPGGLRDNLWIHDPELNITNSEGVHKVFSEIEMYGRMPESKHPKVFDVLSCEFGCNIGPASGTK
>Strain: Ruminococcus_sp._FC2018|ID: T494DRAFT_00955|Aligned to: gnl|BL_ORD_ID|2534 WP_002853139.1 Ruminococcus albus FeFe Group A3 indicated in UPPERCASE|Identity: 180 of 219 (82.1917808219) |Su0
KGGKTLPMFTSCCPGWVKFCEHYYPDFLDHISTCKSPQQMFGAVLKSYYCEKNGIDPKNLFVVSVIPCTAKKFEVTREEQRTQEFDDVDVALTTRELGRMIQSAGIDFVNLQDEKFDQPFETATGAGVIFGATGGVMEAALRTAAATLDGTCKAVEFKEVRGTQGIKEATYKVGGVELNVAVASGLANARKIVDQIISGEKNYHFVEVMACPGGCINGGGQPVT
>Strain: Ruminococcus_flavefaciens_MA2007|ID: T497DRAFT_00157|Aligned to: gnl|BL_ORD_ID|3083 WP_028517519.1 Ruminococcus flavefaciens FeFe Group C2 indicated in UPPERCASE|Identity: 154 of 177 (87.0
KIGNIVTQQCPAIVKYVEKYQPKLLQNLSPIHSPVACSAIYIKKYLRRNNPIALISPCIAEKYESQDTELFEYNVTIKKLLEYFDRNDINIPIDTSEDYEYKFDEPQGQMGAIYSRPGGLRDNMWLHDPDLNITNSEGVHKVYSEIEMYSRMPESKHPRIFDVLSCEFGCNIGPASGTK
>Strain: Ruminococcus_flavefaciens_MA2007|ID: T497DRAFT_00603|Aligned to: gnl|BL_ORD_ID|2535 WP_028515986.1 Ruminococcus flavefaciens FeFe Group A3 indicated in UPPERCASE|Identity: 218 of 218 (1000
KNGGTLPLITSCSPGWVKFCEHYYPDLLDHLSTCKSPQQMFGATAKTYWAQKMGIDPKNIVMVSIMPCTAKKFEIGRPDQSAAGVPDVDYALTTRELGRMIERAGILFNSLPEEKFDDPLGISTGAGVIFGATGGVMEAALRTAVYTLTGENVTDLPEVRGTKDIKEATYNVAGTDVNVIVTSGLANARKVLDSIRDGSCKAQFIEIMACPGGCVNGGGQPQV
>Strain: Kandleria_vitulina_MC3001|ID: T547DRAFT_01934|Aligned to: gnl|BL_ORD_ID|2311 WP_022418208.1 Acidiphilium sp. CAG:727 FeFe Group A3 indicated in UPPERCASE|Identity: 145 of 221 (65.610859720
QNGGTLPMITSCSPGWVNYAEYQYGDLLDHLSSCKSPHQMQGAIIKSYWAKQNGYDSKDVFVVSVMPCVAKKFEKQRDQLKVDENYDVDAVITTRELAKMIKRSGIRFDRLPDEDWDQDIMGDYSGAGVIFGVTGGVMEAALRTVYYKLTGQEYGRIAFDEVRGHDAGIREATIDINGLEVKVAIASGMKSAKPLLDDIRNNKSPYHFIEIMGCPGGCINGGGQPYV
>Strain: Megasphaera_elsdenii_T81|ID: T505DRAFT_00407|Aligned to: gnl|BL_ORD_ID|2141 WP_014016432.1 Megasphaera elsdenii FeFe Group A1 indicated in UPPERCASE|Identity: 231 of 231 (100.0) |Subject0
QSEEIPIPQFTSCCPAWVEFAETFYPDLLQHLSSTKSPISILSPVIKTYFAQQKNIDPKKIVNVCVTPCTAKKAEIRRPELSASGLFWDEPEIRDTDICITTRELAQWIQDENIDFASLEDSKFDKAFGEASGGGRIFGNSGGVMEAAIRTAYHMFTGRPAPKDFIPFEPVRGLQGVKKATVIFGHFVLHVAAISGLGNARAFIDDLIKNDAFEDYSFIEVMACPGGCIGGGGQPK
>Strain: Megasphaera_elsdenii_T81|ID: T505DRAFT_01812|Aligned to: gnl|BL_ORD_ID|2963 WP_014015718.1 Megasphaera elsdenii FeFe Group B indicated in UPPERCASE|Identity: 180 of 180 (100.0) |Subject 0
NNEDQFQLTSCCCPMWIAMIKKLYHQLLPNVPGSVSPMIAGGRTVKALHPKAKTVFIGPCLAKKAERKEPDLVGAVDYVLTYQELRDLFSVTNIDLASLPEDNLPHASEAGISYAYAGGVSEAVTETVHQLNPDRQVDIKTRKADGVPACKAMINDILAGNRDGNFFEGMGCMGGCVGGPRAIIK
>Strain: Megasphaera_elsdenii_T81|ID: T505DRAFT_02084|Aligned to: gnl|BL_ORD_ID|2140 WP_014015846.1 Megasphaera elsdenii FeFe Group A1 indicated in UPPERCASE|Identity: 231 of 231 (100.0) |Subject0
HNKKELLPQFTSCCPSWVEFTEIFFPELIPHLSTAKSPISMLSPMIKTYFAKRMKIDPADIVTVCVTPCTSKKAEIARPERNAAGRYWKKPEIRDTDYCITTRELAKWIKDAQIDFNSLKDSDYDPIFGQSSGGGTIFGNSGGVMEAALRTLVYLQTGKPADEEFLHFEEVRGLEGVKEAALTLDNDIIRVVAISGLANARRFINLMEEKHSWKKYAFIEVMACPGGCIGGGGQPR
>Strain: Ruminococcaceae_bacterium_AB4001|ID: T486DRAFT_01432|Aligned to: gnl|BL_ORD_ID|2311 WP_022418208.1 Acidiphilium sp. CAG:727 FeFe Group A3 indicated in UPPERCASE|Identity: 162 of 221 (73.30
QNGGVLPMITSCSPGWINYAEYNYGDLLPHLSSCKSPHEMQGAIIKSYWAQEKGIDPKDIFVVSIMPCVAKKFEKEREQLITNGNPDVDAVLTTRELARMIRRAGIMFNRLPDEEWDQDIMGDYTGAAVIFGVTGGVMEAALRTVYFKLTGKESEPVEFTAVRGHDAGIREASLDINGTTVNVAIASGMKSAKVLLDEIREGKSKYQFIEIMGCPGGCINGGGQPYV
>Strain: Lachnospiraceae_bacterium_V9D3004|ID: T524DRAFT_01380|Aligned to: gnl|BL_ORD_ID|2793 WP_027207458.1 Butyrivibrio fibrisolvens FeFe Group B indicated in UPPERCASE|Identity: 145 of 178 (81.0
PDKIPFMGTSCCPAWSVMAKKEFPEYADCISMALTPMVLTGRMIKKNHPGCKVAFIGPCAAKKLEASRRTIRSDVDFVLTFEEVMGMFEAKDVDFKEFESHNTMHGGSGDGRAFAISGGVAEAVSNVIEERYPEIDVKIERAEGLDNCRKMMLMAKAGKYNGYLLEGMACPGGCIGGAGTVKP
>Strain: Anaerovibrio_lipolyticus_LB2005|ID: T355DRAFT_00450|Aligned to: gnl|BL_ORD_ID|2139 WP_027396346.1 Anaerovibrio lipolyticus FeFe Group A1 indicated in UPPERCASE|Identity: 224 of 224 (100.00
TKKKDEIPHLTSCCPGWVKYCEYFYPELMHNLSTCKSPQNMLGATIKSFYADKMGINPSNIVNVSIMPCTAKKFEVGREELEVDGQQDMDYVLTTRELAVLLKHKGIDLNTVAEAEYDSVLGESTGAGRIFGATGGVTEAAVRTAYYLATGSNPPADLLDWKPIRGMQSVKEAVASIPGVGAVNIAVCHGLENARQLLEGIKATGSSKWQFIEFMACPGGCIGGGGQPKS
>Strain: Oribacterium_sp._FC2011|ID: T357DRAFT_00385|Aligned to: gnl|BL_ORD_ID|2287 WP_007156182.1 Oribacterium sinus FeFe Group A2 indicated in UPPERCASE|Identity: 166 of 221 (75.1131221719) |Su0
KNPENHKFPMFTSCCPGWVRYVKAHYPEFVDNLSTAKSPQQMFGAVTKSYYAELLKVDPKDIFCVSIMPCVAKKAECAYPNMVDDHGNPEVDCSLTTREVNRLIRSDQIIVKELPEEELDMPLGIGSGAGNIFGATGGVMEAALRSAYFLVTGKNPDPDAFKAVRGMDGWKEAEFDLAGKTLRVAVTNGLGNANKLLTYLKQGRVHYDFVEVMACPGGCVGGGGQPIH
>Strain: Ruminococcus_flavefaciens_YAD2003|ID: IE35DRAFT_00166|Aligned to: gnl|BL_ORD_ID|2535 WP_028515986.1 Ruminococcus flavefaciens FeFe Group A3 indicated in UPPERCASE|Identity: 208 of 218 (950
SNGGTLPLITSCSPGWVKFCEHYYPDLLDHLSSCKSPQQMFGATAKTYYAQKMGIDPKNIVMVSIMPCTAKKFEIGRPDQSAAGVPDVDYALTTRELGRMIERAGILFNSLPEEKFDDPLGISTGAGVIFGATGGVMEAALRTAVYTLTGENVTDLPEVRGTKDIKEATYDVAGNKVKVIVTSGLANARKVLDDIRAGKCDAQFIEIMACPGGCVNGGGQPQV
>Strain: Ruminococcus_flavefaciens_YAD2003|ID: IE35DRAFT_01081|Aligned to: gnl|BL_ORD_ID|3083 WP_028517519.1 Ruminococcus flavefaciens FeFe Group C2 indicated in UPPERCASE|Identity: 165 of 177 (930
KIGNIITQQCPAVVKYIETYQPKLLQNLSPIHSPIACSAIYIKKYLRRNNPIAVISPCIAEKYEAIDTGLIDYTVTIKKLFEYFDRNDINIDLDTSEDFEYKFDEAQGQMGSVYSRPGGLRDNMWLHDPDMNITNSEGVHKVFAEIDMYGRMPESKHPRIFDVLSCEFGCNIGPASGTK
>Strain: Lachnospiraceae_bacterium_NK3A20|ID: G595DRAFT_00051|Aligned to: gnl|BL_ORD_ID|2934 WP_006905160.1 Shuttleworthia satelles FeFe Group B indicated in UPPERCASE|Identity: 139 of 179 (77.6530
KSGKKMTTSCCPAFINMLKKHFPEQFEENMSTTVSPMCAVSRYLKATHPGCVTVFIGPCIAKKSEAADKSVPDNADYVMTYGELRALLRSRGVEPKEEENDYQEASIWGKRFATSGGVANAVIECMQERGEDTSGIKLRRAAGGQDCKTALSLLKAGRLPEDFIEGMVCPGGCVGGPSKHRT
>Strain: Butyrivibrio_hungatei_XBD2006|ID: IE69DRAFT_01201|Aligned to: gnl|BL_ORD_ID|2934 WP_006905160.1 Shuttleworthia satelles FeFe Group B indicated in UPPERCASE|Identity: 137 of 179 (76.5363120
AEGKKMTTSCCPAFINMLKKHFPEQFENNMSSTVSPMCAISRYLKATRPGCVTVFVGPCIAKKSEAIDESVPDNADYVVTYGELRALMRSKDIDFEPVTDEYQESSIWGKRFATSGGVANAVIECMKERGEDVSDLKLHRVAGGNECKKALLLLKAGKLADDFIEGMVCPGGCVGGPSKHKT
>Strain: Sharpea_azabuensis_DSM_20406|ID: Ga0059086_101318|Aligned to: gnl|BL_ORD_ID|2298 WP_033162999.1 Sharpea azabuensis FeFe Group A2 indicated in UPPERCASE|Identity: 221 of 221 (100.0) |Subj0
QHPTDHKFPMFTSCCPGWVRFVKAHYPEFVDQLSTSKSPQQMFGAIAKSYYAKLLQVEPENIYSVSIMPCLAKKQECDIPVMNDACGDPDVDVVLTTREVNRMIRRAYIIPSEIKERALDMPLGLGSGAGNIFGATGGVMEAALRTAYHFATGHNPDPDAFREVRGMEGWKEKVFDMDGTSVKVAVANGLGNASRLLDALKAGKVSYDFVEVMACPGGCVGGGGQPIH
>Strain: Kandleria_vitulina_WCE2011|ID: T511DRAFT_00422|Aligned to: gnl|BL_ORD_ID|2311 WP_022418208.1 Acidiphilium sp. CAG:727 FeFe Group A3 indicated in UPPERCASE|Identity: 145 of 221 (65.61085970
QNGGTLPMITSCSPGWVNYAEYQYGDLLDHLSSCKSPHQMQGAIIKSYWAKQNGYDSKDVFVVSVMPCVAKKFEKQRDQLKVDENYDVDAVITTRELAKMIKRSGIRFDRLPDEDWDQDIMGDYSGAGVIFGVTGGVMEAALRTVYYKLTGQEYGRIAFDEVRGHDAGIREATIDINGLEVKVAIASGMKSAKPLLDDIRNNKSPYHFIEIMGCPGGCINGGGQPYV
>Strain: Clostridium_aerotolerans_DSM_5434|ID: T546DRAFT_02340|Aligned to: gnl|BL_ORD_ID|2886 WP_026891848.1 Lachnoclostridium aerotolerans FeFe Group B indicated in UPPERCASE|Identity: 180 of 1800
VNDGDFQLTSCCCPMWIGMIRKVYHQLLPHVPGSVSPMVACANVVKALHPDAMTVFIGPCLAKKAEAREKDLVGAVDYVLTFQEVKNIFDALGIDPADMEESEKDHSSRAGRIYARKGGVSEAVELTVKAIDPEKKTKIITKRADGVPACKKMIQDIMEGNIEANFYEGMGCVGGCVGGPRSILD
>Strain: Clostridium_aerotolerans_DSM_5434|ID: T546DRAFT_02743|Aligned to: gnl|BL_ORD_ID|3165 WP_026892185.1 Lachnoclostridium aerotolerans FeFe Group C3 indicated in UPPERCASE|Identity: 177 of 170
KMDTIITTCCPGVNDLIEIYYPQLIGHLAPVVSPMIAHGKLLKREMGYDTKVVFLGPCIAKKKEAEDPRHAGYIDAVLNFVDLKRWLLEEGISVEECEDIPFTNENPRVNRLYPVTNGIISSVVATEKEQDHYRKLYVHGIKSCIDLCESIKEGSMNGCFIEMNICSGGCINGPMVE
>Strain: Clostridium_aerotolerans_DSM_5434|ID: T546DRAFT_02745|Aligned to: gnl|BL_ORD_ID|2887 WP_026892187.1 Lachnoclostridium aerotolerans FeFe Group B indicated in UPPERCASE|Identity: 177 of 1780
EEGKKMTTSCCPAFVNMIRQHYPMLLENMSTTVSPMCAVSRMLKEKDPETVTVFIGPCIAKKSESLDLNVKDNADYVLTLGEAVALMQAKGVELEPEENTYQQASVFGKRFGNGGGVTAAVLECLKETEKNTDIQVMKCNGAAECKKALMLLKVGKLPADFVEGMVCTGGCVGGPARYKN
>Strain: Clostridium_aerotolerans_DSM_5434|ID: T546DRAFT_02748|Aligned to: gnl|BL_ORD_ID|2492 WP_026892188.1 Lachnoclostridium aerotolerans FeFe Group A3 indicated in UPPERCASE|Identity: 220 of 220
QHGGVLPMITSCSPGWIKYCEHYFPDMTENLSSCKSPQQMFGAIAKSYYADKMGLKPEDIVSISVMPCTAKKFEIGRDDQDANGSPDVDYTITTRELARMIKQAGLRFETLPDESFDTPLGLGSGAGVIFGTTGGVMEAALRTAVEKLTGEELAKLEFNDVRGMEGIKEASYEVGDLKVNVAVASGLINARDLLNRVKSGEADYHFIEIMGCPGGCIGGGGQPQQ
>Strain: Clostridium_lundense_DSM_17049|ID: T514DRAFT_01467|Aligned to: gnl|BL_ORD_ID|2824 WP_027626678.1 Clostridium lundense FeFe Group B indicated in UPPERCASE|Identity: 178 of 178 (100.0) |Su0
EKGDKYMTNSCCSGFLSYIEKKFPDQIERASSTVSPMVAVGRMIKKMDNEAVVVFVGPCTAKKNEIKRPSVKDAVDYVMTFEEIVALMGAYDVETEKCEALEINDASVLGRGFAQGGGVIAAIQNYMKSKEVSIDFKPVRVSGPAEIKRAMIMAKVGRLSGNFIEGMMCEGGCIGGPATMVP
>Strain: Clostridium_lundense_DSM_17049|ID: T514DRAFT_02688|Aligned to: gnl|BL_ORD_ID|3138 WP_027625074.1 Clostridium lundense FeFe Group C3 indicated in UPPERCASE|Identity: 176 of 176 (100.0) |S0
KLENYITTCCPSANYLIEKYFPKLIPYIIPIVSPMIAHGKILKDIYQNDSFTVFIGPCAAKKVEADSYSEDPRPIDAVLTYEEIQKWIEEENINIDELEEDSVSSMAFKTGRGYPIHGGIIKAVGDLPALTNFDKLSVSGMEECIELLNSIEQGNLNKVLVEISACKGSCIGGPNRI
>Strain: Clostridium_lundense_DSM_17049|ID: T514DRAFT_02844|Aligned to: gnl|BL_ORD_ID|2414 WP_027625220.1 Clostridium lundense FeFe Group A3 indicated in UPPERCASE|Identity: 220 of 220 (100.0) |S0
EHGGRLPMLTSCCPGWIKFFEHQFSDLLDIPSTCKSPQQMFGAIAKTYLAEKMGVDPKNLIVVSVMPCLAKKYEAARPEMSNNGVPDVDIVISTRELAKMIKEAGIDFSSLDDDNFDNPLGESTGAAVIFGATGGVMEAALRTAYEWLTKEELKDVNLITVRGMEGIKEATIKINDMDVKVAIASGLGNARKLLQAIREGKVNYHMIEIMACPGGCIDGGGQPYM
>Strain: Clostridium_lundense_DSM_17049|ID: T514DRAFT_03023|Aligned to: gnl|BL_ORD_ID|2823 WP_027625395.1 Clostridium lundense FeFe Group B indicated in UPPERCASE|Identity: 181 of 181 (100.0) |Su0
KSEDDFMITSCCCPMWVGMLKKVYNDLIKHVSPSISPMIASGRVLKTLNPDCKVVFVGPCVAKKGEAKEKDLLGDIDFVLTFTEIKDIFDSLGICPEELEEDLFSEYASKGGRLYGRTGGVSIAVSEAIERLFPNKYKLLKTTQANGVKECKDMLEKIKSREITANFIEGMGCVGGCVGGPKAIIK
>Strain: Clostridium_lundense_DSM_17049|ID: T514DRAFT_04218|Aligned to: gnl|BL_ORD_ID|3073 WP_027626440.1 Clostridium lundense FeFe Group C2 indicated in UPPERCASE|Identity: 176 of 176 (100.0) |S0
NINSIIAQPCPAIVNYIEKNNLDLLNSLCKVQSPLLCSAIYIKKYLKEDSSLAFLSPCIAKKDEIMNETSHGFVNYNVTFKKLLAYIINNNIDLSKYEEVNFNSDNGLGFLFSRPGGLKENIQAYDENLWVRQIEGQEVVYDYLDEYGERVKKNLQVPNVIDALNCEFGCNIGTGSIKE
>Strain: Bifidobacterium_merycicum_DSM_6492|ID: T531DRAFT_00046|Aligned to: gnl|BL_ORD_ID|2547 WP_023388223.1 Youngiibacter fragilis FeFe Group A3 indicated in UPPERCASE|Identity: 175 of 220 (79.50
EHDGKLPILTSCCPAWVRFFEYQFPELLDIPSTCKSPQIMMGTMIKTYYAEKMGISPNDIIVVSVMPCIAKKAEVQREELRLGELKDVDWVITTRELGYMLKEAGIDFSTLPEGEFDQILGESTGASVIFGATGGVIEAALRTAYEWITGEELLDVDFQQLRGLDGIRQATVMIKDKELHIGIAHGLGNARKMLEGISRGDLHFDAIEIMACPGGCIGGGGQPYH
>Strain: Bifidobacterium_merycicum_DSM_6492|ID: T531DRAFT_01762|Aligned to: gnl|BL_ORD_ID|2548 WP_023388270.1 Youngiibacter fragilis FeFe Group A3 indicated in UPPERCASE|Identity: 166 of 220 (75.40
QNNKKLPILTSCCPAWVKFFEHQFPDLLDIPSSCKSPHEMFGAITKHYFAKKMNIDPKDVVVVSVMPCVAKKYEAERPELEYGGVKDVDVVITTRELGRMIKEAGMNFLMLEDSEYDNPLGESSGAAQIFGTTGGVIEAALRTAAVQLTGGAIDKIDYNEVRGMEGLREATVEIGDLKLNIAIANGLGNARTLLENIRKGKSNYHAIEIMACPGGCIGGGGQPYH
>Strain: Anaerovibrio_sp._RM50|ID: T525DRAFT_00232|Aligned to: gnl|BL_ORD_ID|2139 WP_027396346.1 Anaerovibrio lipolyticus FeFe Group A1 indicated in UPPERCASE|Identity: 215 of 224 (95.9821428571) 0
TKKQDEIPHLTSCCPGWVKYCEYFYPELMHNLSTCKSPQNMMGATIKSFYADKIGVDPSNIVNVSIMPCTAKKFEVAREELEVDGQQDMDYVLTTRELAVLLKHKGIDLNTVAEAEYDSILGESTGAGRIFGATGGVTEAAVRTAYYLATGSNPPADLLDWKPIRGMQSVKEAVASIPGVGAVNIAVCHGLENVRQLLDGIKASGSSKWQFIEFMACPGGCIGGGGQPKS
>Strain: Lachnospiraceae_bacterium_YSB2008|ID: T533DRAFT_00483|Aligned to: gnl|BL_ORD_ID|2550 WP_004610503.1 Erysipelatoclostridium spiroforme FeFe Group A3 indicated in UPPERCASE|Identity: 146 of0
ENGGVLPMFTSCSPGWIRYIEYQYPELLPHLSSAKSPHMMFGAIVKTYWAEKNNIDPKDIYVVSIMPCIAKKSEIKRPECKTGEYVDVDAVLTTRECARLIKCFGIDWEELPDEKFDPDLLGDYTGAGVIFGATGGVMEAALRTVKQKLDGKVLEEVDFMACRGMDGVKEAEVEVGGKTLKIAIASSMTAAKPLLEAVKAGESPYTFIEIMGCPGGCINGGGQSII
>Strain: Eubacterium_cellulosolvens_LD2006|ID: T358DRAFT_01340|Aligned to: gnl|BL_ORD_ID|2875 WP_004602330.1 Eubacterium cellulosolvens FeFe Group B indicated in UPPERCASE|Identity: 176 of 180 (970
EAGRKMTTSCCPAFINMLRKHFPDLYKNNMSSVVSPMCAISRYLKATHPGCITVFIGPCIAKKSEAADKELVAENADYVLTYGEFRAFLRSKDVELKPCEDQYQESSIFGKRFATSGGVAKAVIECMEERGVDTNDISLRKCAGGDECRKALTLLQFGKLPEDFVEGMVCPGGCVGGPSKHRT
>Strain: Clostridium_beijerinckii_HUN142|ID: T483DRAFT_00401|Aligned to: gnl|BL_ORD_ID|2403 WP_026888482.1 Clostridium beijerinckii FeFe Group A3 indicated in UPPERCASE|Identity: 218 of 218 (100.00
ESDDNEFPLFTSCCPAWVRYVENKYPELLPYVSSCKSPMEMFGAVVKAYFKEKDSLEDRETISVAVMPCTAKKAEAAREEFISDNIPDVDYVITTAELCAMIKEIGIQFNEIEAESSDIPLSLYSGSGVIFGVTGGVTEAVIREVIKDNAPRMLKDIEFIGVRGMKGVKICELQVKGKPIRIGIVSGLRNAESLIEKIKSGEEHFDFVEVMACPGGCIAGAGQPFG
>Strain: Clostridium_beijerinckii_HUN142|ID: T483DRAFT_00515|Aligned to: gnl|BL_ORD_ID|2081 WP_026888587.1 Clostridium beijerinckii FeFe Group A1 indicated in UPPERCASE|Identity: 219 of 219 (100.00
ANKEKLPMFTSFCPSFIRYAEIFHPEILDNISTSKSPQQMMGAGIKTYFADVYNILPTNIVIVSVQPCSAKKYEAEKEDMGRDGYKDIDIVLTVREYANLLKEKGIDITAIPDEKPDDFMGEYTGAAALFGMSQGAMQAIFRTVMSYLKSDISEAENMTLKPVEGYKEIGEALVALGNKNCKVAVINGLKEIEKFLISNKWKEYCFIEVVACNGGCINGGGTPRI
>Strain: Clostridium_beijerinckii_HUN142|ID: T483DRAFT_02250|Aligned to: gnl|BL_ORD_ID|2713 WP_026885750.1 Clostridium beijerinckii FeFe Group A4 indicated in UPPERCASE|Identity: 220 of 220 (100.00
TEGGKLPMFTSCCPAWVKFMEQSYPELLNHLSSCKSPQQMAGTIFKTYGAKIDKVDPKKIYNVAIMPCTCKQFECDREEMQDSGFKDVDIVITTREFAQLIRDNEIDFKNLKDEEFDLPLGSYTGAGNIFGVTGGVMEAALRSGYEMLTKKSIRNLELNFVRGSEGIRVAEVKLPKITLKIAVVSGLKNVVQILEDIKEGKCDFDFIEVMTCPEGCVSGGGQPKF
>Strain: Clostridium_beijerinckii_HUN142|ID: T483DRAFT_03456|Aligned to: gnl|BL_ORD_ID|2802 WP_026886567.1 Clostridium beijerinckii FeFe Group B indicated in UPPERCASE|Identity: 178 of 178 (100.0)0
ENGDSYMTNSCCPGFLSYIEKMMPDQADKISGTVSPMVATGRYIKSKDKDAKVVFIGPCTAKKSEVLIESIKDAIDYALTFEELVAIFDAFEVDPTTCEDIVVDGASIFGRNFAVGGGLTAAIENYVQEKGVNIDFKPVKISGGAEIKKTMTMAKVGKLPGNFIEGMMCEGGCINGAAKIVS
>Strain: Clostridium_beijerinckii_HUN142|ID: T483DRAFT_04494|Aligned to: gnl|BL_ORD_ID|2080 WP_026887313.1 Clostridium beijerinckii FeFe Group A1 indicated in UPPERCASE|Identity: 220 of 220 (100.00
ERHLAGDESVKLPILTSCCPSWIKFIEQNYGDMLDVPSSAKSPMEMFAIVAKEIWAKEKGLSRDEVTSVAIMPCIAKKYEASRAEFSVEMNYDVDYVITTRELIKIFENSGINLKEIEDEEIDTVMGEYTGAGIIFGRTGGVIEAATRTALEKMTGERFDNIEFEGLRGWDGFRVCELEAGDIKLRIGVAHGLREAAKMLDKIRSGEEFFHAIEIMACVGGCIGGGGQPKT
>Strain: Clostridium_beijerinckii_HUN142|ID: T483DRAFT_04617|Aligned to: gnl|BL_ORD_ID|2803 WP_026887424.1 Clostridium beijerinckii FeFe Group B indicated in UPPERCASE|Identity: 181 of 181 (100.0)0
NGPKDLMITSCCCPIWIGMLRKVYKELVPDLSPSVSPMVAAARMIKSLNSDAKVVFIGPCIAKKAEAKDKDLNDAVDFVLTFQELEEVFRSLDISPGDLNGVPSVEYASRGGRLYARSGGVSIAVSETVEELFPEKHKYFKAAKASGVKDCKELLENALNRNVDANFLEGMGCVGGCVGGPKAIIP
>Strain: Lachnospiraceae_bacterium_AD3010|ID: T526DRAFT_00588|Aligned to: gnl|BL_ORD_ID|2934 WP_006905160.1 Shuttleworthia satelles FeFe Group B indicated in UPPERCASE|Identity: 140 of 179 (78.2120
KEGRKMTTSCCPAFINMLKKHFPDQYKENMSSTVSPMCAVSRYLKTVRPGCVTVFIGPCIAKKSEAQDKSVKDNADYVITYGELRALMRSRDIKFEPVNEDYQESSIWGKRFAGSGGVANAVIECMQERGEDTADIKLFKAAGGSECKKALALLKAGKLTEDFIEGMVCPGGCVGGPSRHKN
>Strain: Selenomonas_sp._FC4001|ID: T320DRAFT_01379|Aligned to: gnl|BL_ORD_ID|2145 WP_014423937.1 Selenomonas ruminantium FeFe Group A1 indicated in UPPERCASE|Identity: 232 of 239 (97.0711297071) 0
QKYVLQKPVTEELGPLPQFTSCCPAWVRYMELYHPDLRQHLSSAKSPQGMAGPVAKIYGAKEIWKVEPEQIFCVGVYPCTAKKLEASRPEFTAAADYWKKQGHTATYQDTDVVLTTRDLARLLKKLDIDVRNVQPAEEKDNPLAEYTGAGTIFGATGGVMEAALRTAYFVLTGQELADLSYKPVRGLAEVKSAEIPLKLKDGGQEITLKIAVVHGTKNVEPLLAEIKAGKSPYHFIEVMNCPGGCVNGGGQP
>Strain: Selenomonas_sp._FC4001|ID: T320DRAFT_01800|Aligned to: gnl|BL_ORD_ID|2580 WP_014425762.1 Selenomonas ruminantium FeFe Group A3 indicated in UPPERCASE|Identity: 197 of 220 (89.5454545455) 0
EHGGVLPMMTSCSPGWVNYMEKHFPTCINHLSSAKSPMSMFGAIAKTYYAKQAGLKPQEIVTVSIMPCTAKKFEAARPEMGRDGYRDVDVVLTTRELIKLIKYVGLSIGQLPENDFDSPLGLSTGAGAIFGATGGVMEAALRTVYEKVTGKTLEKLEFMDVRGFEGIKEATVHLPGRDVHIAVAHTLKNARLIMEQVKKGTSPYDFIEIMACPGGCIGGGGQPIG
>Strain: Proteiniclasticum_ruminis_DSM_24773|ID: T487DRAFT_00046|Aligned to: gnl|BL_ORD_ID|2547 WP_023388223.1 Youngiibacter fragilis FeFe Group A3 indicated in UPPERCASE|Identity: 175 of 220 (79.0
EHDGKLPILTSCCPAWVRFFEYQFPELLDIPSTCKSPQIMMGTMIKTYYAEKMGISPNDIIVVSVMPCIAKKAEVQREELRLGELKDVDWVITTRELGYMLKEAGIDFSTLPEGEFDQILGESTGASVIFGATGGVIEAALRTAYEWITGEELLDVDFQQLRGLDGIRQATVMIKDKELHIGIAHGLGNARKMLEGISRGDLHFDAIEIMACPGGCIGGGGQPYH
>Strain: Proteiniclasticum_ruminis_DSM_24773|ID: T487DRAFT_01762|Aligned to: gnl|BL_ORD_ID|2548 WP_023388270.1 Youngiibacter fragilis FeFe Group A3 indicated in UPPERCASE|Identity: 166 of 220 (75.0
QNNKKLPILTSCCPAWVKFFEHQFPDLLDIPSSCKSPHEMFGAITKHYFAKKMNIDPKDVVVVSVMPCVAKKYEAERPELEYGGVKDVDVVITTRELGRMIKEAGMNFLMLEDSEYDNPLGESSGAAQIFGTTGGVIEAALRTAAVQLTGGAIDKIDYNEVRGMEGLREATVEIGDLKLNIAIANGLGNARTLLENIRKGKSNYHAIEIMACPGGCIGGGGQPYH
>Strain: Kandleria_vitulina_DSM_20405|ID: T513DRAFT_01681|Aligned to: gnl|BL_ORD_ID|2311 WP_022418208.1 Acidiphilium sp. CAG:727 FeFe Group A3 indicated in UPPERCASE|Identity: 146 of 221 (66.063340
QNGGTLPMITSCSPGWVNYAEYQYGDLLDHLSSCKSPHQMQGAIIKSYWAKQNGYDPKDVFVVSVMPCVAKKFEKQRDQLKVDENYDVDAVITTRELAKMIKRSGIRFDRLPDEDWDQDIMGDYSGAGVIFGVTGGVMEAALRTVYYKLTGQEYGRIAFDEVRGHDAGIREATIDINGLEVKVAIASGMKSAKPLLDDIRNNKSPYHFIEIMGCPGGCINGGGQPYV
>Strain: Proteiniclasticum_ruminis_DSM_24773|ID: T487DRAFT_00046|Aligned to: gnl|BL_ORD_ID|2547 WP_023388223.1 Youngiibacter fragilis FeFe Group A3 indicated in UPPERCASE|Identity: 175 of 220 (7(2)
EHDGKLPILTSCCPAWVRFFEYQFPELLDIPSTCKSPQIMMGTMIKTYYAEKMGISPNDIIVVSVMPCIAKKAEVQREELRLGELKDVDWVITTRELGYMLKEAGIDFSTLPEGEFDQILGESTGASVIFGATGGVIEAALRTAYEWITGEELLDVDFQQLRGLDGIRQATVMIKDKELHIGIAHGLGNARKMLEGISRGDLHFDAIEIMACPGGCIGGGGQPYH
>Strain: Proteiniclasticum_ruminis_DSM_24773|ID: T487DRAFT_01762|Aligned to: gnl|BL_ORD_ID|2548 WP_023388270.1 Youngiibacter fragilis FeFe Group A3 indicated in UPPERCASE|Identity: 166 of 220 (7(2)
QNNKKLPILTSCCPAWVKFFEHQFPDLLDIPSSCKSPHEMFGAITKHYFAKKMNIDPKDVVVVSVMPCVAKKYEAERPELEYGGVKDVDVVITTRELGRMIKEAGMNFLMLEDSEYDNPLGESSGAAQIFGTTGGVIEAALRTAAVQLTGGAIDKIDYNEVRGMEGLREATVEIGDLKLNIAIANGLGNARTLLENIRKGKSNYHAIEIMACPGGCIGGGGQPYH
>Strain: Sharpea_azabuensis_DSM_18934|ID: T529DRAFT_01585|Aligned to: gnl|BL_ORD_ID|2298 WP_033162999.1 Sharpea azabuensis FeFe Group A2 indicated in UPPERCASE|Identity: 221 of 221 (100.0) |Subje0
QHPTDHKFPMFTSCCPGWVRFVKAHYPEFVDQLSTSKSPQQMFGAIAKSYYAKLLQVEPENIYSVSIMPCLAKKQECDIPVMNDACGDPDVDVVLTTREVNRMIRRAYIIPSEIKERALDMPLGLGSGAGNIFGATGGVMEAALRTAYHFATGHNPDPDAFREVRGMEGWKEKVFDMDGTSVKVAVANGLGNASRLLDALKAGKVSYDFVEVMACPGGCVGGGGQPIH
>Strain: Oribacterium_sp._P6A1|ID: T515DRAFT_00377|Aligned to: gnl|BL_ORD_ID|2303 WP_009165839.1 Pyramidobacter piscolens FeFe Group A2 indicated in UPPERCASE|Identity: 155 of 221 (70.1357466063) 0
SHPEKNKFPMFTSCCPGWVRYVKAHYPEFVDQLSSAKSPQQMFGAVAKSYFAEKLNVDPSKIFCISIMPCLAKKAECAYPSMVDAQGDPEVDCSLTTREVNRLIRSEQIIVKDLPEEELDMPFGIGSGAGNIFGATGGVMEAALRSAYYLVNKKNPDPDAFKAVRGMDGWKEAEFELGGKTLKVAVTNGLGNANKLLTYLKQGRVKYDFVEVMACPGGCVGGGGQPIH
>Strain: Oribacterium_sp._P6A1|ID: T515DRAFT_02292|Aligned to: gnl|BL_ORD_ID|2903 WP_007157603.1 Oribacterium sinus FeFe Group B indicated in UPPERCASE|Identity: 135 of 179 (75.4189944134) |Subje0
QEGKKMTTSCCPAFINMLRMHYPEQFHENMSETVSPMCAISRYLKAIHPGCKTVFIGPCIAKKSEAHEMGIKDNADYVMTFGEMQALMRSKDVELKPVVDPYQESSIWGKSFASSGGVANAVMEVMRERNQDASGIQLRAAAGGKECITALSLLKMGKLPEDFIEGMVCEGGCVGGPSKHKT
>Strain: Lachnospiraceae_bacterium_MC2017|ID: T350DRAFT_02880|Aligned to: gnl|BL_ORD_ID|2875 WP_004602330.1 Eubacterium cellulosolvens FeFe Group B indicated in UPPERCASE|Identity: 147 of 180 (81.0
AEGKKMTTSCCPAFINMLRKHFPDQYRDNMSTVVSPMCAISRYLKAMNPGCVTVFIGPCIAKKSEAADQENTPENADFVMTYGEFRALLRSKGVELKPCDDPYQESSIFGKRFATSGGVANAVIECMQERGEDTDGIKLKKCAGGDECKKALLLLKAGKLPEDFIEGMVCEGGCVGGPSKHRT
>Strain: Selenomonas_bovis_8141|ID: T485DRAFT_00855|Aligned to: gnl|BL_ORD_ID|2139 WP_027396346.1 Anaerovibrio lipolyticus FeFe Group A1 indicated in UPPERCASE|Identity: 151 of 224 (67.4107142...
TKKQEELPHFTSCCPGWVKFCEYFYPDLMGHLSTCKSPAAMLGATVKTYYAAKMGIAPESIVTVSIMPCTAKKFEAQRAELSEDSLADVDYVLTTRELARLIKRHGIDFSALAPAAYDSVLGESSGAGRIFAATGGVTEAAVRSLYYFATKQQPPADLLSWQAVRGLTAIKEAQAEVPGIGTVHVAVVSGMAAARRMLEEVRRTGRSRWQFIEFMACPGGCLGGGGQPKS
>Strain: Selenomonas_bovis_8141|ID: T485DRAFT_00913|Aligned to: gnl|BL_ORD_ID|2580 WP_014425762.1 Selenomonas ruminantium FeFe Group A3 indicated in UPPERCASE|Identity: 155 of 220 (70.45454545450
QHGGVLPMLTSCCPAWVTYMEKEYGSSLAHLSSAKSPMGMFGAVAKTYYAEKADIPAKDIVTVAIMPCTAKKAEAQRPGLGRGGRPDIDYVLTTRELIKLIKYVGLTFRDLPESPFDSPLGEATGAGAIFGATGGVMEAALRTVVEKATGKPLDAIEFTAVRGLEGIREASLDIAGRTVRVAVCHTLKNAAKLMAAVRSGTSPYDFIEVMACPGGCAGGGGQPIG
>Strain: Selenomonas_bovis_8141|ID: T485DRAFT_00913|Aligned to: gnl|BL_ORD_ID|2580 WP_014425762.1 Selenomonas ruminantium FeFe Group A3 indicated in UPPERCASE|Identity: 155 of 220 (70.45454545(2)
QHGGVLPMLTSCCPAWVTYMEKEYGSSLAHLSSAKSPMGMFGAVAKTYYAEKADIPAKDIVTVAIMPCTAKKAEAQRPGLGRGGRPDIDYVLTTRELIKLIKYVGLTFRDLPESPFDSPLGEATGAGAIFGATGGVMEAALRTVVEKATGKPLDAIEFTAVRGLEGIREASLDIAGRTVRVAVCHTLKNAAKLMAAVRSGTSPYDFIEVMACPGGCAGGGGQPIG
>Strain: Blautia_schinkii_DSM_10518|ID: T506DRAFT_00933|Aligned to: gnl|BL_ORD_ID|2711 WP_014355220.1 Acetobacterium woodii FeFe Group A4 indicated in UPPERCASE|Identity: 168 of 219 (76.71232876710
KDGGVLPMFTSCCPAWVTFMERNYPEISDHLSSCKSPQQMGGAVFKSYGAHLDDVDGSRVYSVAVMPCTCKEFECNRVEMRDSGWKDVDVAITTRELAYLLKEKGIDFNSLPEEEFDMPLGDYTGAGAIFGVTGGVMEAAIRTGYELITGEAIPDVKVEAVRGTEGFRTANVKVGDLTLKVGIVTGLKNVIPVIEDMKAGRLDLHFIEVMTCPEGCVSGGGQPKL
>Strain: Blautia_schinkii_DSM_10518|ID: T506DRAFT_02687|Aligned to: gnl|BL_ORD_ID|2277 WP_013486154.1 Ethanoligenens harbinense FeFe Group A2 indicated in UPPERCASE|Identity: 168 of 221 (76.0180990
KHKEEHTFPMFTSCCPGWVRFLKSQYPDMVSQLSTAKSPQQMFGAVTKSYYAELLGVDPSKIFCVSVMPCLAKKHECALPNMNDAGAGPDVDIVLTTREVDRMIRAEHIDVPGLEEEEFDTPLGVGTGAAVIFGATGGVMEAALRSAYYLVTGENPQPDAFKEVRGLDGWKEATFDLAGTPLRVAVASGLGNTRRLIEALRRKEVSYDFVEIMTCPGGCVGGGGQPIH
>Strain: Blautia_schinkii_DSM_10518|ID: T506DRAFT_02690|Aligned to: gnl|BL_ORD_ID|2074 WP_026649549.1 Blautia wexlerae FeFe Group A3 indicated in UPPERCASE|Identity: 192 of 218 (88.0733944954) |S0
EKGENLPLLTSCCPAWVKFITDQYKEYIPNISTCRSPQGMLSAVIKEYFRDPEHAKGKKTVMVSIMPCTAKKAEAIRPNSYTNGEKDTDIVITTTELIRMINNFGVDFAGLDPEACDMPFGFGSGGGVIFGVTGGVTEAVLRRLSPEHTKEAMREIAECGVRGDEGIKEFTVPYNGIDVKICVASGLANAKTVMERVKNGEAEYHLIEVMACRRGCIMGGGQPTR
>Strain: Blautia_schinkii_DSM_10518|ID: T506DRAFT_02693|Aligned to: gnl|BL_ORD_ID|2894 WP_004840268.1 Lachnoclostridium gnavus FeFe Group B indicated in UPPERCASE|Identity: 140 of 179 (78.212290500
ATGHLPFLLTSCCPSWSMMAKKYFPDMIDNISQELTPMVATARKIKQEHPNAKVVFIGPCASKKLEAMRTTVRSDVDFVVTFEEMWGMFDAKEIDPASFEGEVSLHDATGAGRGYAVAGGVAGAIESCLKEYYPDVPVHIEHAESLAECKKLLALAKAGKIKGCMIEGMACPGGCLGGAGTNAP
>Strain: Blautia_schinkii_DSM_10518|ID: T506DRAFT_02696|Aligned to: gnl|BL_ORD_ID|2546 WP_004614049.1 Tyzzerella nexilis FeFe Group A3 indicated in UPPERCASE|Identity: 183 of 220 (83.1818181818) 0
QNGGVLPMMTSCSPGWIKYCEYYYPDQLAHLSSCKSPQQMFGAIAKTYYAEKMGLDPKDIVCVSVMPCTAKKFEIGRDNQSAAGVPDVDISITTRELARMIKRLGIDFKGLPNEGFDDPLGESTGAGVIFGATGGVMEAALRTAVETLTGETLENVEFTDVRGTQGIKEAVYHVAGMDVKVAVASGLSNAKIIMDKVRAGEADYHFIEIMCCPGGCVNGGGQPQV
>Strain: Blautia_schinkii_DSM_10518|ID: T506DRAFT_02703|Aligned to: gnl|BL_ORD_ID|3030 WP_004608279.1 Lachnoclostridium scindens FeFe Group C1 indicated in UPPERCASE|Identity: 141 of 176 (80.113630
EEAPFISTACPSIVRLVRVKFPSLIPKLLPFKPPVEVAAEIARKRAMEKTGLASEDIGIIFISPCPSKVSYVKAPLGIKKSQIDNVVAIKEVYPLLLPHMTHDENSLTPLSASGRIGIGWGNSGGEAAGIITDSYLAADGIVNVLRVLEGLEDEKIHGLKFIELNACNGGCVGGVLTV
>Strain: Mitsuokella_jalaludinii_DSM_13811|ID: T518DRAFT_00320|Aligned to: gnl|BL_ORD_ID|2576 WP_005841395.1 Mitsuokella multacida FeFe Group A3 indicated in UPPERCASE|Identity: 200 of 220 (90.9090
QHGGVLPMMTSCCPGWVSYVEKHYSDCLPHLSSTKSPMSIFGAVAKTYYPKAAGIDPKDIVTVSVMPCTAKKFEAARPEMGREGRQDVDIVLTTRELIKLIKYVGLSFGQLPETDFDSPLGTASGAGAIFGTTGGVMEAALRTVCDKLTGKTLERLDFQEARGFQGIKECTLEIGGHTLHIAIAHTLKNAEILMEQVRKGISPYDFIEVMACPGGCIGGGGQPVG
>Strain: Selenomonas_sp._ND2010|ID: T504DRAFT_00789|Aligned to: gnl|BL_ORD_ID|2580 WP_014425762.1 Selenomonas ruminantium FeFe Group A3 indicated in UPPERCASE|Identity: 170 of 220 (77.2727272727) 0
QNGGTLPMMTSCSPGWVNYMEKHFPNCIGHLSSAKSPMSMFGAIAKTYYPENAGIDVGDIVTVSVMPCTAKKFEAARPEMGRNGIPDVDIVLTTRELIKLIKYVGLSFKNLPESEFDNPLGLSTGAGAIFGATGGVMEAALRTVYEKVTGETLDKIEFNEVRGFEGIKEAVIKIKDREIRVCVAHTLRNARRIMEQVKKGTSPYDFIEIMACPGGCIGGGGQPIG
>Strain: Selenomonas_sp._ND2010|ID: T504DRAFT_02341|Aligned to: gnl|BL_ORD_ID|2145 WP_014423937.1 Selenomonas ruminantium FeFe Group A1 indicated in UPPERCASE|Identity: 216 of 239 (90.3765690377) 0
QKYVLNQSVEGELGPLPQFTSCCPAWVRYMELYHPNLRQHLSSAKSPQGMAGPVAKIYGAEEIWHVQPEQIFCVGVYPCTAKKLEASRPEFTAAADYWKKKGHTATYQDTDVVLTTRDLARLLKKLNIDVRNVEPAEEKDNPLAEYTGAGTIFGATGGVMEAALRTAYFVLTGEELGELRYEPVRGLKEVKTAEVPIKLKENGQEITLKIAVVHGTKNVEPLLAEIEAGNSPYHFIEVMNCPGGCVNGGGQP
>Strain: Lachnospiraceae_bacterium_FE2018|ID: T507DRAFT_01782|Aligned to: gnl|BL_ORD_ID|2509 WP_006861102.1 Marvinbryantia formatexigens FeFe Group A3 indicated in UPPERCASE|Identity: 172 of 218 (0
ETGGKLPLLTSCCPAWVKFVGENFPEFQDNVSTCRSPQGMLSAVVKEYFRDRKNNPDGRKTIMVSVMPCTAKKMEAKRPNSFTEGQQDTDFVLTTKEMVDMVLSTGVDFDAIEPEAPDIPFGFGSGGGVIFGVSGGVTEAVIRRLVPGNDQHTLNEIAECGVRDGAEESFIREFSIPYNGMDVKICVASGLANARKIMEQVKSGEKEYHLIEIMACRRGCIMGGGQPRL
>Strain: Selenomonas_sp._AE3005|ID: DL94DRAFT_01426|Aligned to: gnl|BL_ORD_ID|2580 WP_014425762.1 Selenomonas ruminantium FeFe Group A3 indicated in UPPERCASE|Identity: 203 of 220 (92.2727272727) 0
ENGGTLPMMTSCSPGWVNYMEKHFPSCINHLSSAKSPMSMFGAIAKTYYADKAGLKPQDIVTVSIMPCTAKKYEAARPEMGRDGYRDVDIVLTTRELIKLIKYVGLSIGRLPENDFDSPLGLSTGAGAIFGATGGVMEAALRTVYEKVTGKTLDKLEFMDVRGFAGIKECTVKLPGRDVRIAVAHTLKNARLIMEQVKKGTSPYDFIEIMACPGGCIGGGGQPIG
>Strain: Selenomonas_sp._AE3005|ID: DL94DRAFT_01732|Aligned to: gnl|BL_ORD_ID|2145 WP_014423937.1 Selenomonas ruminantium FeFe Group A1 indicated in UPPERCASE|Identity: 213 of 239 (89.1213389121) 0
QKFVLHQPAEGELGPLPQFTSCCPAWVRYMELYHPNLRQHLSSAKSPMGMAGPVAKIYGAEEIWKVQPEQIFCVGVYPCTAKKLEASRPEFTAAADYWKKKGHTATYQDTDVVLTTRDLARLLKKLGIDIRNVTPAEEKDNPLAEYTGAGTIFGATGGVMEAALRTAYYVLSGEELGELRYEPVRGLKEVKTADVPIKLKDNGQEITLKVAVVHGTKNVEPLLKEIEAGNSPYHFIEVMNCPGGCVNGGGQP
>Strain: Butyrivibrio_sp._INlla16|ID: IE61DRAFT_01905|Aligned to: gnl|BL_ORD_ID|2934 WP_006905160.1 Shuttleworthia satelles FeFe Group B indicated in UPPERCASE|Identity: 139 of 179 (77.6536312849)0
AEGKKMTTSCCPAFINMLKKHFPEQFENNMSSTVSPMCAISRYLKATRPGCVTVFVGPCIAKKSEAQDPDVPDNADYVVTYGEIRALMRSKDVEFEPVDDEYQESSIWGKRFATSGGVANAVIECMQERGEDIGDLKLHRAAGGLECKKALTLLKMGKFPDDFIEGMVCPGGCVGGPSKHKT
>Strain: Ruminococcus_flavefaciens_SAb67|ID: IE37DRAFT_00340|Aligned to: gnl|BL_ORD_ID|2535 WP_028515986.1 Ruminococcus flavefaciens FeFe Group A3 indicated in UPPERCASE|Identity: 205 of 218 (94.00
TNGGTLPLITSCSPGWVKFCEHYYPDLLDHLSSCKSPQQMFGATAKTYYAQKMGLDPKNIVMVSIMPCTAKKFEIGRPDQSAAGVPDVDYALTTRELGRMIERAGILFNSLPDEKFDDPLGISTGAGVIFGATGGVMEAALRTAVYTLTGENVTDLPEVRGTKAIKEATYNVAGNDVKVIVTSGLANARKVLDDIRAGKCDAQFVEVMACPGGCVNGGGQPQV
>Strain: Ruminococcus_flavefaciens_SAb67|ID: IE37DRAFT_03282|Aligned to: gnl|BL_ORD_ID|3083 WP_028517519.1 Ruminococcus flavefaciens FeFe Group C2 indicated in UPPERCASE|Identity: 150 of 177 (84.70
KIGNIVTQQCPAIVKYIETYQPKLLQNLSPIHSPVACSAIYIKKYLRRNNPIALVTPCIASRNEAKDTELFDYNITIKKLLEYFDRNDITIPIDTSEDYEYKFDEPQGQLGSIYSRPGGLRDNLWVHDPEINITNSEGVHKVFREIDMYGRMPESKHPKVFDVLSCEFGCNIGPASGTK
>Strain: Ruminococcus_flavefaciens_YRD2003|ID: IE38DRAFT_00838|Aligned to: gnl|BL_ORD_ID|2535 WP_028515986.1 Ruminococcus flavefaciens FeFe Group A3 indicated in UPPERCASE|Identity: 191 of 218 (870
TTGGTLPMITSCSPGWVKFCEHYYPDLLDHLSTCKSPQQMFGATAKTYWAEKMGLDPKNIVMVSIMPCTAKKFEIGRPDQSAAGVPDVDFALTTRELGRMIERAGINFLGLPDEKFDDPLGISTGAGVIFGATGGVMEAALRTAYNTLTGDNLIDIPEVRGTDAIKEATYKVGDLDVKVIVTSGLSNARKVLDDIRAGKCDAQFIEVMACPGGCVNGGGQPQV
>Strain: Clostridium_clostidiforme_ATCC_25537|ID: IE41DRAFT_01396|Aligned to: gnl|BL_ORD_ID|2118 WP_027643016.1 Lachnoclostridium clostridioforme FeFe Group A1 indicated in UPPERCASE|Identity: 2230
LTGSHPLPQFTSCCPAWVKYVETFHPERIGCLSSAKSPISMQGTLIKTYFAREQGIDPGRIVNVAVAPCTAKKFEISREELCSSGIYQGIPGLMDNDYVLTTRELAEWITESGIEFYGLDPSSFDSLMGEGSGAGVIFGNTGGVMEAALRMAYSVVSGKEPMDLLLKYRPVRGLDQVKETVVSLGGRDVRAAVIYGTRAAEQLIGTGNIDSYDFVEVMTCPGGCISGGGQPDN
>Strain: Clostridium_clostidiforme_ATCC_25537|ID: IE41DRAFT_01889|Aligned to: gnl|BL_ORD_ID|2498 WP_027642167.1 Lachnoclostridium clostridioforme FeFe Group A3 indicated in UPPERCASE|Identity: 2150
QNGGVLPLITSCSPGWVKYCEHYFPDMTENLSSCKSPQQMFGAIAKSYYAEKAGIDPKDIVSVSVMPCTAKKFEIGREDEDANGMPDVDISITTRELARMIKKAGIRFLNLPDEEFDAPLGLGTGAAVIFGATGGVMEAALRTAVETLTGEELPKPDFTEVRGTKGIKEATYNVAGMEVKIAVASGLGNARELLNKVKSGEANYHFIEIMGCPGGCVNGGGQPQQ
>Strain: Clostridium_clostidiforme_ATCC_25537|ID: IE41DRAFT_01896|Aligned to: gnl|BL_ORD_ID|3025 WP_002572006.1 Lachnoclostridium bolteae FeFe Group C1 indicated in UPPERCASE|Identity: 176 of 178 0
EQLPLISTACPSVVRLIRVRFPNLIPHLLPINPPVEVAAVLAVKKAMEDTGLPREEIGIMFISPCPSKVTYVKSPLGTEKSEIDQVLAIKDVYPKLLACMKTVVGEDYPVIGTSGKIGISWGHSGGEASGLFTENYLAADGIENVIRVLEDMEDQKFTNLRFVELNACNGGCVGGVLTV
>Strain: Clostridium_clostidiforme_ATCC_25537|ID: IE41DRAFT_02044|Aligned to: gnl|BL_ORD_ID|2892 WP_027640431.1 Lachnoclostridium clostridioforme FeFe Group B indicated in UPPERCASE|Identity: 174 0
KEGKKMTTSCCPAFVNMIKQHFPMLLENMSTTVSPMCAVSRMIKSQAPDTVTVFIGPCIAKKSESLDLNVKGNADYAMTFGEIRAMMRAKGVELQPAENDYQESSVFGKRFGNGGGVTAAVLECLKEMDENTDIKVARCNGAAECKKALLLMKVGKLPEDFVEGMACVGGCVGGPSRHKT
>Strain: Clostridium_clostidiforme_ATCC_25537|ID: IE41DRAFT_02046|Aligned to: gnl|BL_ORD_ID|3169 WP_027640429.1 Lachnoclostridium clostridioforme FeFe Group C3 indicated in UPPERCASE|Identity: 1750
KMENIITTCCPSANDLVEIYYPQLIPYLAPVVSPMIAHGKLLKEELGRDVKVVFLGPCIAKKKEALDLRHEGYIDAVLNFNDINKWLEEEDIVIEDCEDRPFTAFDPKVNRLYPVTNGVVNSVLATEEKGDGYRKFYVHGEDNCIDLCKSMSRGEIKGCFIEMNMCSGGCIKGPTVD
>Strain: Clostridium_clostidiforme_ATCC_25537|ID: IE41DRAFT_02071|Aligned to: gnl|BL_ORD_ID|2889 WP_002570587.1 Lachnoclostridium bolteae FeFe Group B indicated in UPPERCASE|Identity: 178 of 180 (0
PEKLPFMATSCCPAWSMMAKKLFPEHADCISMALTPMTLTARLIKRHHSNAKVVFIGPCAAKKLEAMRTDIRSDVDFVLTFEEMDGIFDARHVDVEKIEEDPEGVNDASTDGRNFAVAGGVAKSVVDVIHQRYPDKEIKVANAEGLKECRKLLTMAKAGKYNGYLLEGMACPGGCVAGAGTMQP
>Strain: Desulfovibrio_desulfuricans_DSM_7057|ID: IE73DRAFT_01416|Aligned to: gnl|BL_ORD_ID|2058 WP_012625129.1 Desulfovibrio desulfuricans FeFe Group A1 indicated in UPPERCASE|Identity: 220 of 220
GEKKHLPQFTSCCPGWQKYAETFYPDLLPYFSSCKSPVGMNGRLSKTYGAEKQGYDPAQVYTVSIMPCIAKKYEGLRPEMAAGGQRDIDATLTTRELAYLIRQAGIDFARLPEGQRDSLMGESTGGATIFGVSGGVMEAALRYAYEAVTGQRPDSWDFKEVRGLKGVKEYAVTINGTELRLAVVHGAKHFAAVCDQVRAGNSPYHFIEFMACPGGCVCGGGQPIM
>Strain: Ruminococcus_sp._YE71|ID: IE40DRAFT_00927|Aligned to: gnl|BL_ORD_ID|2534 WP_002853139.1 Ruminococcus albus FeFe Group A3 indicated in UPPERCASE|Identity: 180 of 219 (82.1917808219) |Subj0
SNGGTMPMFTSCCPGWVKFCEHYYPDFLPHLSSCKSPQQMFGAVLKSYYCEKNGIDPKDLFVVSVIPCTAKKFEVTREEQRSGDFDDVDVALTTRELARMIKNSAIKFTDLEDEKFDDPFEIATGGGAIFGATGGVMEAALRTAACILDGSSKAVDFVEVRGTKGIKEATYTVAGKEIKVAVASGLANARKVVDSIISGEKDYTFVEIMACPGGCINGGGQPYQ
>Strain: Ruminococcus_sp._YE71|ID: IE40DRAFT_01001|Aligned to: gnl|BL_ORD_ID|3082 WP_002848484.1 Ruminococcus albus FeFe Group C2 indicated in UPPERCASE|Identity: 134 of 177 (75.7062146893) |Subj0
KVGNIITQPCAAIVKYIEMYQPKLLQNLSPIHSPVMCEATYVRKYLRRNNPIAMLSPCIAKKNEFIDTGLIDYNITFKKLKEYFDKNDIRIPTNSAQELDYSFDDQQGQMGSVYSRPGGLRDNLWLFDPDINITTSEGAHKVYPELDMYAQMPEFKHPEVFDVLSCEFGCNVGPGTGTA
>Strain: Ruminococcus_sp._YE78|ID: IE43DRAFT_00926|Aligned to: gnl|BL_ORD_ID|2534 WP_002853139.1 Ruminococcus albus FeFe Group A3 indicated in UPPERCASE|Identity: 180 of 219 (82.1917808219) |Subj0
SNGGTMPMFTSCCPGWVKFCEHYYPDFLPHLSSCKSPQQMFGAVLKSYYCEKNGIDPKDLFVVSVIPCTAKKFEVTREEQRSGDFDDVDVALTTRELARMIKNSAIKFTDLEDEKFDDPFEIATGGGAIFGATGGVMEAALRTAACILDGSSKAVDFVEVRGTKGIKEATYTVAGKEIKVAVASGLANARKVVDSIISGEKDYTFVEIMACPGGCINGGGQPYQ
>Strain: Ruminococcus_sp._YE78|ID: IE43DRAFT_01000|Aligned to: gnl|BL_ORD_ID|3082 WP_002848484.1 Ruminococcus albus FeFe Group C2 indicated in UPPERCASE|Identity: 134 of 177 (75.7062146893) |Subj0
KVGNIITQPCAAIVKYIEMYQPKLLQNLSPIHSPVMCEATYVRKYLRRNNPIAMLSPCIAKKNEFIDTGLIDYNITFKKLKEYFDKNDIRIPTNSAQELDYSFDDQQGQMGSVYSRPGGLRDNLWLFDPDINITTSEGAHKVYPELDMYAQMPEFKHPEVFDVLSCEFGCNVGPGTGTA
>Strain: Ruminococcus_albus_AR67|ID: IE33DRAFT_00322|Aligned to: gnl|BL_ORD_ID|2534 WP_002853139.1 Ruminococcus albus FeFe Group A3 indicated in UPPERCASE|Identity: 202 of 219 (92.2374429224) |Su0
QNKGTLPMFTSCCPGWVKFCEHYYPDFLPHLSSCKSPQQMFGALLKSYYCQKNGIDPKNLFVVSVIPCTAKKFEVTREEQRNGDYDDVDVALTTRELGRMIREAGIDFNALPDEKFDDPFEIASGAGAIFGATGGVMEAALRTAAVKLDGKCEPLEFHDVRGTKGLKEATYTVGGVTVKVAVASGLANAREIIDGILSGERDYQFVEIMACPGGCINGGGQPVQ
>Strain: Ruminococcus_albus_AR67|ID: IE33DRAFT_01164|Aligned to: gnl|BL_ORD_ID|3185 WP_002849014.1 Ruminococcus albus FeFe Group C3 indicated in UPPERCASE|Identity: 164 of 167 (98.2035928144) |Su0
SRDVVISSCCHSVNLLIQKYFPDLLPMLADVISPMQAHCADIKRRIPDAKTVFIGPCVSKKDEAQHYGDTVDAVLTFEELSVWLKEENIEIEREFSADENSRARFFPTAGGILKTMDCDLPDYTYIAIDGIEKCISVLRELEKGSIHKCFIEMSACKGSCIGGPVME
>Strain: Ruminococcus_albus_AR67|ID: IE33DRAFT_01166|Aligned to: gnl|BL_ORD_ID|2931 WP_002848990.1 Ruminococcus albus FeFe Group B indicated in UPPERCASE|Identity: 172 of 178 (96.6292134831) |Sub0
FLTSSCCPAFVSYVKSAFPELTEHISHNPSPMAAIAKYIKDIEPSAKVVFIGPCTAKKAEAQLKEIKAYVDSVLTFEELQSLFDSRDLDITRLEEEALDNASYFGRIFARSGGLSDAVAEAIKEQVIEDFELKPCSCDGIEECRTALMKKKRGVLTENFIEGMACSGGCIGGAGCLTH
>Strain: Ruminococcus_albus_AR67|ID: IE33DRAFT_02805|Aligned to: gnl|BL_ORD_ID|3082 WP_002848484.1 Ruminococcus albus FeFe Group C2 indicated in UPPERCASE|Identity: 149 of 177 (84.1807909605) |Su0
KVGNIITQPCSAIVKYVETYQPKLLANLSPIHSPVSCCAIYVRKYLNRNNPIAMLSPCVAKKYEFEETGLVDFNVTFRKLNEYFEKNGISIPVSSAEDYEYKFDDQQGQVGAIYPRPGGLRDNLWLHNPDINVTTSEGVNKVYPELDMYAEMPDFKHPEVFDVLSCEFGCNVGPGTDTN
>Strain: Lachnospiraceae_bacterium_XBB1006|ID: IE13DRAFT_01501|Aligned to: gnl|BL_ORD_ID|2422 WP_015513462.1 Coprococcus catus FeFe Group A3 indicated in UPPERCASE|Identity: 183 of 220 (83.18181810
QNGGKLPLITSCSPGWVKFCEHYYPDMTENLSSCKSPQQMFGAITKSYFAEKMRIPKDKIVVVSVMPCTAKKFEIGREDQAGAGLADVDIALTTRELARLIKKVGIKYNELPNEEFDNPLGEYTGAGVIFGATGGVMEAALRTAVETLTGEELKELNFTDVRGTEGIKEATYHVADMDVKVAVASGLGNARTLLDKVKNGEAEYHFIEIMGCPGGCVNGGGQPQV
>Strain: Lachnospiraceae_bacterium_RM5|ID: IE08DRAFT_01295|Aligned to: gnl|BL_ORD_ID|2311 WP_022418208.1 Acidiphilium sp. CAG:727 FeFe Group A3 indicated in UPPERCASE|Identity: 153 of 221 (69.23070
TNGGVLPMITSCSPGWINYAEYNYGDLLPHLSSCKSPHQMQGAVIKSYWAEQNGIDPKDVFVVSVMPCVAKKFEKEREQEKVNGIADVDAVITTRELARMIKRSGILFNKLPDEEWDQDIMGDYTGAGVIFGVTGGVMEAALRTVYFKLTGKEKEGIEFKEVRGHEAGIREASIDINGTVVNVALASGMKSAKVLLDEIKEGKSKYHFIEIMGCPGGCINGGGQPYV
>Strain: Ruminococcaceae_bacterium_YAD3003|ID: IE29DRAFT_00123|Aligned to: gnl|BL_ORD_ID|2311 WP_022418208.1 Acidiphilium sp. CAG:727 FeFe Group A3 indicated in UPPERCASE|Identity: 164 of 221 (74.0
QNGGVLPMITSCSPGWINYAEYNYGDLLPHLSSCKSPHEMQGAVIKSYWAQEKGIDPKDIFVVSIMPCVAKKFEKEREQLVTNGYPDVDAVLTTRELARMIRRAGIMFNRLPDEEWDQDIMGDYTGAGVIFGVTGGVMEAALRTVYYKLTGKECEPIEIKAVRGHDAGIREASLDINGTTVNVAIASGMKSAKVLLDEIREGKSKYQFIEIMGCPGGCINGGGQPYV
>Strain: Megasphaera_elsdenii_YE34|ID: IE14DRAFT_01247|Aligned to: gnl|BL_ORD_ID|2963 WP_014015718.1 Megasphaera elsdenii FeFe Group B indicated in UPPERCASE|Identity: 180 of 180 (100.0) |Subject0
NSEDQFQLTSCCCPMWIAMIKKLYHQLLPNVPGSVSPMIAGGRTVKALHPKAKTVFIGPCLAKKAERKEPDLVGAVDYVLTYQELRDLFSVTNIDLASLPEDNLPHASEAGISYAYAGGVSEAVTETVHQLNPDRQVDIKTRKADGVPACKAMINDILAGNRDGNFFEGMGCMGGCVGGPRAIIK
>Strain: Megasphaera_elsdenii_YE34|ID: IE14DRAFT_01615|Aligned to: gnl|BL_ORD_ID|2141 WP_014016432.1 Megasphaera elsdenii FeFe Group A1 indicated in UPPERCASE|Identity: 231 of 231 (100.0) |Subjec0
QSEEIPIPQFTSCCPAWVEFAETFYPDLLQHLSSTKSPISILSPVIKTYFAQQKNIDPKKIVNVCVTPCTAKKAEIRRPELSASGLFWDEPEIRDTDICITTRELAQWIQDENIDFASLEDSKFDKAFGEASGGGRIFGNSGGVMEAAIRTAYHMFTGRPAPKDFIPFEPVRGLQGVKKATVIFGHFVLHVAAISGLGNARAFIDDLIKNDAFEDYSFIEVMACPGGCIGGGGQPK
>Strain: Megasphaera_elsdenii_YE34|ID: IE14DRAFT_01942|Aligned to: gnl|BL_ORD_ID|2140 WP_014015846.1 Megasphaera elsdenii FeFe Group A1 indicated in UPPERCASE|Identity: 231 of 231 (100.0) |Subjec0
HNKKELLPQFTSCCPSWVEFTEIFFPELIPHLSTAKSPISMLSPMIKTYFAKRMKIDPADIVTVCVTPCTSKKAEIARPERNAAGRYWKKPEIRDTDYCITTRELAKWIKDAQIDFNSLKDSDYDPIFGQSSGGGTIFGNSGGVMEAALRTLVYLQTGKPADEEFLHFEEVRGLEGVKEAALTLDNDIIRVVAISGLANARRFINLMEEKHSWKKYAFIEVMACPGGCIGGGGQPR
>Strain: Acidaminococcus_fermentans_pGA4|ID: IE51DRAFT_00355|Aligned to: gnl|BL_ORD_ID|3044 WP_012939176.1 Acidaminococcus fermentans FeFe Group C1 indicated in UPPERCASE|Identity: 181 of 181 (100
GPFPLISSACPAVLRLIQTKYPELVKQVLPILAPAEAAAIYTRRETTKRLQLAPEQVGIWFISPCPAKGTNIHQSVDVAHTAVTGSFTIASIYGPLTQAIKHVQETRYEVPEATLGSSYSLSWGSWQGELESTGVTNALAAQGPEEVDELLEQISMAKLNDVRYACCYSCAGGCIGGPCVA
>Strain: Acidaminococcus_fermentans_pGA4|ID: IE51DRAFT_01471|Aligned to: gnl|BL_ORD_ID|2958 WP_012939228.1 Acidaminococcus fermentans FeFe Group B indicated in UPPERCASE|Identity: 179 of 180 (99.440
NKEGDFQLTSCCCPMWIAMIRRLYHQLMPNVPGSVSPMIAGGRTVKVLHPEAKTVFIGPCMAKKAEIKEPDLKGAIDYVLTYEELRDLFSTTNLDLASLEEDNVPHASKAGIRYAYAGGVAAAVDATVKKLNPHRKIEMKIRRADSVPECRAMIDNILKGNHEGNFFEGMGCKGGCVGGPKALVN
>Strain: Acidaminococcus_fermentans_pGA4|ID: IE51DRAFT_01523|Aligned to: gnl|BL_ORD_ID|2957 WP_012938875.1 Acidaminococcus fermentans FeFe Group B indicated in UPPERCASE|Identity: 180 of 180 (1000
PTGKQKILTSSCCPAFVATVKRHAPELADCISDAVSPMVARSKLEKYAHPGALTCFIGPCIAKKVEAREHPDEIDFVLTFEELKCMMDSRGIDPAECEVAPFNPASSADGCSFPQAAGVSTAVKDYIRDNHPEVEVDSLKTLYCNGLDECLGALKDVEAGKLDLQYLEGMACQKGCLNGPGALTE
>Strain: Acidaminococcus_fermentans_pGA4|ID: IE51DRAFT_01714|Aligned to: gnl|BL_ORD_ID|2299 WP_012939287.1 Acidaminococcus fermentans FeFe Group A2 indicated in UPPERCASE|Identity: 219 of 220 (990
LAGDTREFPMFTSCCPGWVRFLKGQYPELTDRLSTSKSPQQMFGAIAKTWLADKLQVIPEKLYCVSIMPCLAKKAECALPTMRTDHGPDVDLALTTREFIRVLRADHLDPSLLPEEPLDDPMGTFTGAGTIFGTTGGVLEAALRTAYAKLTGENPDPELFAPLRNGIGLRDAVYTIADKEIRCAVVSGLGNTRQLIQALKRKEVHYDFVEVMACPGGCAGGGGQPIP
>Strain: Ruminococcaceae_bacterium_P7|ID: IE30DRAFT_01519|Aligned to: gnl|BL_ORD_ID|2498 WP_027642167.1 Lachnoclostridium clostridioforme FeFe Group A3 indicated in UPPERCASE|Identity: 150 of 220 0
QNGGTLPMITSCSPGWVKFCEHYYPDLIPHLSTCKSPQQMQGAMIKSYYAEKAGIDPRDIVVVSVMPCVAKKFEIKRPDQGRDDMQDNDISITTRELAKMIKTAGIQFTALADEEFDPIMAIGSGAGTIFGATGGVMEAALRTVADKLTGEDLKTIDYNEVRGTDPIKEATYDVAGMQVKVAVTSGLKNAAKLLDEIRAGKSPYQFIEVMCCPGGCVNGGGQPIQ
>Strain: Selenomonas_ruminantium_subsp._lactilytica_DSM_2872|ID: IE75DRAFT_02778|Aligned to: gnl|BL_ORD_ID|2580 WP_014425762.1 Selenomonas ruminantium FeFe Group A3 indicated in UPPERCASE|Identity0
EHGGVLPMMTSCSPGWVNYMEKHFPTCINHLSSAKSPMSMFGAIAKTYYAKQAGLKPQEIVAVSIMPCTAKKFEAARPEMGRDGYRDVDVVLTTRELIKLIKYVGLSIGQLPENDFDSPLGLSTGAGAIFGATGGVMEAALRTVYEKVTGKTLEKLEFMDVRGFEGIKEATVHLPGRDVHIAVAHTLKNARLIMEQVKKGTSPYDFIEIMACPGGCIGGGGQPIG
>Strain: Ruminococcus_bromii_YE282|ID: IE32DRAFT_00732|Aligned to: gnl|BL_ORD_ID|2534 WP_002853139.1 Ruminococcus albus FeFe Group A3 indicated in UPPERCASE|Identity: 159 of 219 (72.602739726) |S0
TNHETLPMFTSCCPGWVKFAEHYYPEMLPHLSSCKSPQAMFGAILKSYYAEKYNIDPEKMFVVSVIPCTGKKFEVTRQELRSKEFDDVDVALTTRELARMIKSTGIDFADLEDEDYDAPFNKATGGGAIFGATGGVLEAALRTAARMLDGDFKAVEFKEVRGPEQIREAKYEVAGVEVKVAVTSGLGNARKLIEKIKSGEADYQMVEVMACPGGCINGGGQPIR
>Strain: Bacteroides_thetaiotaomicron_KPPR3|ID: IE52DRAFT_02182|Aligned to: gnl|BL_ORD_ID|2036 WP_016268012.1 Bacteroides thetaiotaomicron FeFe Group A3 indicated in UPPERCASE|Identity: 218 of 220
TRYLDGDKSVRLPILTSCCPAWVNFFEHHFPDMLDIPSTARSPQQMFGSIAKSYWAEKMGIPREKLVVVSIMPCLAKKYECDRDEFKVNGVPDVDYSISTRELARLIKRANIGFTLVLDSPFDNPMGESTGAGVIFGTTGGVMEAALRSVYEIYTGQPLKNVNFEQVRGLSGVRRATINLNGFELKVGIAHGLGNARHLLEDIRNGHNEYHVIEIMACPGGCIGGGGQPLH
>Strain: Bacteroides_thetaiotaomicron_KPPR3|ID: IE52DRAFT_03880|Aligned to: gnl|BL_ORD_ID|2762 WP_016266912.1 Bacteroides thetaiotaomicron FeFe Group B indicated in UPPERCASE|Identity: 175 of 1760
EEGQKFMTTSCCPSYIELVEKHMTEMKPYVSTTGSPMYYAARIAKEKHPDAKIVFVGPCVAKRKEVRRDDAVDYILTFEEVGSILDGMDIQLEQVNSFSILHTSVREAHGFAQAGGVMGAVKAYLKEEADKINAIQVSDINKKNIALLRACAKTGKAAGQFIEVMACEGGCITGPSTHND
>Strain: Ruminococcaceae_bacterium_YRB3002|ID: IE47DRAFT_01063|Aligned to: gnl|BL_ORD_ID|2311 WP_022418208.1 Acidiphilium sp. CAG:727 FeFe Group A3 indicated in UPPERCASE|Identity: 155 of 221 (70.0
TNGGTLPMITSCSPGWINYAEYNYGDLLPHLSSCKSPHQMQGAIIKSYWAEQNGIDPKDIFVVSVMPCTAKKFEKEREQEKVNGIPDVDAVITTRELARMIKRSGILFERLPDEDWDQDIMGDYTGAGVIFGVTGGVMEAALRTVYFKLTGKESEPIEFTAVRGHDAGIREASIDINGTTVNVAIASGMKSAKVLLDEIREGKSKYQFIEIMGCPGGCINGGGQPYV
>Strain: Butyrivibrio_sp._TB|ID: IE63DRAFT_03542|Aligned to: gnl|BL_ORD_ID|2793 WP_027207458.1 Butyrivibrio fibrisolvens FeFe Group B indicated in UPPERCASE|Identity: 175 of 178 (98.3146067416) |0
PEKLPFMGTSCCPAWSAMAKRDFPEQAKCISMALTPMVLTGRLLKQKHPDCKIAFIGPCAAKKLEAMRKSVRSDIDFVLTFEEVMGMFEAKGVNFAEFETHNTMHGGSGDGRAFAIGGGVANAVANVIKERYPDREVKVERAEGLDECKKMLMMAKAGKYNGYLLEGMACPGGCIGGAGTVMP
>Strain: Butyrivibrio_sp._INlla18|ID: IE60DRAFT_01049|Aligned to: gnl|BL_ORD_ID|2934 WP_006905160.1 Shuttleworthia satelles FeFe Group B indicated in UPPERCASE|Identity: 138 of 179 (77.094972067) 0
NSGRKMTTSCCPAFINMLKKHFPEQYRDNMSTTVSPMCAISRYLKATRPGCVTVFVGPCIAKKSEAQDKSVPGNADYVVTYGELRALMRSKDISFEPITDEYQESSIWGKRFATSGGVANAVIECMQERGEDTSGIKLLRAAGGAECKKALTLLKVGKLPEDFIEGMVCPGGCVGGPSKHKH
>Strain: Ruminococcaceae_bacterium_D5|ID: IE26DRAFT_00229|Aligned to: gnl|BL_ORD_ID|2278 WP_012738474.1 Eubacterium eligens FeFe Group A2 indicated in UPPERCASE|Identity: 140 of 215 (65.11627906980
KNLNYDGRPLFTSCCPGWVRFAKSHYPALVSDLSTAKSPQQMFGAVTKSYFAEKIGVAPEKVRCISVMPCLAKKQECALPTMQDAGAGQDVDLVLTTREMTRMLKSEHVRPELLDEEPFDSPLGTGSGAAVIFGTTGGVMEAALRSACFLATGSNPDPDAFAEIRGEKGWREAQFSLGGDTLRVAAVSGLGNADRLIRALLRGEAQYDFVEVMACPGGCAGGGGQPIC
>Strain: Clostridium_aminophilum_F|ID: IE67DRAFT_02401|Aligned to: gnl|BL_ORD_ID|2286 WP_009536327.1 Oribacterium asaccharolyticum FeFe Group A2 indicated in UPPERCASE|Identity: 149 of 221 (67.4200
KHPEGQKFPMFTSCCPGWVRYCKSHYPEFVDNLSTAKSPMEMFGALIKTYYANLLGVDPAKIFVVAIMPCVAKKAEAEYPSMKNAEGDPDVDVVLTTREIARLIRADQIDVTSLPESDPDLPLGVGSGAGNIFGATGGVMEAALRTAYYMVNGKNPKPDAFKSVRGMKGWKEEEFELGGKTLKVAVVSGLGNANELLRQMKQGRVSYDFVEVMACPGGCVGGGGQPIR
>Strain: Blautia_sp._SF50|ID: IE57DRAFT_02315|Aligned to: gnl|BL_ORD_ID|2074 WP_026649549.1 Blautia wexlerae FeFe Group A3 indicated in UPPERCASE|Identity: 200 of 218 (91.7431192661) |Subject co0
EKGENLPLLTSCCPAWVKFITDQYKEYVPNISTCRSPQGMMSAVIKEYFRDPEHAAGKKTVMVSIMPCTAKKAEAIRPNSFTDGEQDTDIVITTTELLRMIDNFGLDFATLDPEACDMPFGFGSGGGVIFGVTGGVTEAVLRRLSPDHSKEAMHEIAECGVRGEEGIKEFTVPYKGMDINVCVASGLANARTVMERVKNGEANYHLIEVMACRRGCIMGGGQPTR
>Strain: Lachnospiraceae_bacterium_NE2001|ID: IE09DRAFT_01992|Aligned to: gnl|BL_ORD_ID|2311 WP_022418208.1 Acidiphilium sp. CAG:727 FeFe Group A3 indicated in UPPERCASE|Identity: 158 of 221 (71.40
TNGGTLPMITSCSPGWVNYAEYNYGDLLPHLSSCKSPHQMQGAIIKSYWAEQNGVNPEDIFVVSVMPCTAKKFERQREQLKVNGLDDVDAVITTRELARMIKRSGILFDRLPDEDWDQDIMGDYTGAGVIFGVTGGVMEAALRTVYFKLTGKESEPIEFHAVRGHDAGIREASLDINGTTVNVAIASGMKSASVLLDEIREGKSKYQFIEIMGCPGGCINGGGQPYV
>Strain: Bacteroides_sp._AR29|ID: IE59DRAFT_00340|Aligned to: gnl|BL_ORD_ID|2036 WP_016268012.1 Bacteroides thetaiotaomicron FeFe Group A3 indicated in UPPERCASE|Identity: 219 of 220 (99.5454545...
TRYLDGDKSVRLPILTSCCPAWVNFFEHHFPDMLDIPSTARSPQQMFGSIAKSYWAEKMGIPREKLVVVSIMPCLAKKYECDRDEFKVNGVPDVDYSISTRELARLIKRANIGFTLVLDSPFDNPMGESTGAGVIFGTTGGVMEAALRSVYEIYTGQPLKNVNFEQVRGLSGVRRATIDLNGFELKVGIAHGLGNARHLLEDIRNGHNEYHVIEIMACPGGCIGGGGQPLH
>Strain: Bacteroides_sp._AR29|ID: IE59DRAFT_03946|Aligned to: gnl|BL_ORD_ID|2762 WP_016266912.1 Bacteroides thetaiotaomicron FeFe Group B indicated in UPPERCASE|Identity: 175 of 176 (99.43181818180
EEGQKFMTTSCCPSYIELVEKHMTEMKPYVSTTGSPMYYAARIAKEKHPDAKIVFVGPCVAKRKEVRRDDAVDYILTFEEVGSILDGMDIQLEQVNSFSILHTSVREAHGFAQAGGVMGAVKAYLKEEADKINAIQVSDINKKNIALLRACAKTGKAAGQFIEVMACEGGCITGPSTHND
>Strain: Peptostreptococcus_anaerobius_C|ID: IE17DRAFT_00082|Aligned to: gnl|BL_ORD_ID|2912 WP_002843191.1 Peptostreptococcus anaerobius FeFe Group B indicated in UPPERCASE|Identity: 178 of 178 (10
PEKLDFMATSCCPAWSVMAKKQFPEFKENISMAMTPMVLSARFIKQAHPDSKVVFIGPCVAKKSEATRKSVKSHVDYVLTFEEVMGMFEAKGINLEEMVPDKEVNYGTGAGRGFAVSGGVANAVLDVIKKEHPDMEVPIDSADGLKDCKKMLMLAKAGKRNGYLLEGMACPGGCVAGTGTIQP
>Strain: Peptostreptococcus_anaerobius_C|ID: IE17DRAFT_01142|Aligned to: gnl|BL_ORD_ID|2292 WP_002846126.1 Peptostreptococcus anaerobius FeFe Group A2 indicated in UPPERCASE|Identity: 221 of 221 (0
TAGPMEFPMFTSCCPGWVRFIKSQYPDLVKYLSTAKSPQQMFGTIAKTYYAKLLNINPKKIFCVSIMPCTAKKHEADIPSINDSEAPKDVDVVITTRGLEKMIRSENIKFDMLEEEAFDMPLGIGSGAGAIFGATGGVMEAALRSAYYFVTGKDPEPDAFKSVRGQKGWRESTFDIEGNTVRVAVASGLKNARRLIEALLRKEVSYDFVEIMACPGGCSGGGGQPIK
>Strain: Peptostreptococcus_sp._D1|ID: IE22DRAFT_00995|Aligned to: gnl|BL_ORD_ID|2292 WP_002846126.1 Peptostreptococcus anaerobius FeFe Group A2 indicated in UPPERCASE|Identity: 166 of 221 (75.1130
SKGNMKYPLFTSCCPGWVRFMKSQYPDMVKYLSTSKSPQQMFGVVAKSYYADILGVNPNKIFCVSIMPCSAKKHEAGIPSINDSQADRDVDVVITTRELEKMIKAENLDFTMLKEESFDTPLGIGSGAGAIFGVTGGVMEAALRSAYYLVTGKNPDPDSFKSVRGSQGWKESKFNIDGSQINVAVVSGLGNARKLMDNIIKGEVKYDFVEVMACPGGCSGGGGQPIR
>Strain: Peptostreptococcus_sp._D1|ID: IE22DRAFT_01477|Aligned to: gnl|BL_ORD_ID|2912 WP_002843191.1 Peptostreptococcus anaerobius FeFe Group B indicated in UPPERCASE|Identity: 146 of 178 (82.02240
PDKLEFMATSCCPSWSVMAKKQFPEFKDNISMAMTPMVFTARFIKQKHEDAKVAFIGPCVSKKLEATRNSVKSHVDYVLTFEEVMGMFEAKDIQLEEIEPAKDMNYGTAAGRGFAVSGGVVNAVVDVIKKIDPEREVPVDSADGLKECRNMLLLAKAGKRKGYLLEGMACPGGCVAGTGTIQP
>Strain: Butyrivibrio_sp._Su6|ID: IE64DRAFT_02695|Aligned to: gnl|BL_ORD_ID|2934 WP_006905160.1 Shuttleworthia satelles FeFe Group B indicated in UPPERCASE|Identity: 139 of 179 (77.6536312849) |S0
EKGHKMTTSCCPAFINMLKKHFPDQYRDNMSSTVSPMCAISRYLKATRPGCVTVFVGPCIAKKSEAQDKSVPGNADYVVTYGELRALMRSKDVKFEPVSDEYQESSIWGKRFATSGGVANAVIECMQERGVDTSQLKLLRAAGGAECKKALTLLKVGKLPEDFVEGMVCPGGCVGGPSRHKQ
>Strain: Selenomonas_ruminantium_GACV9|ID: IE76DRAFT_01088|Aligned to: gnl|BL_ORD_ID|2580 WP_014425762.1 Selenomonas ruminantium FeFe Group A3 indicated in UPPERCASE|Identity: 174 of 220 (79.09090
QNGGTLPMMTSCSPGWVNYMEKHFPDCISHLSSAKSPMSMFGAIAKTYYAEKSGIDVKDIVTVSVMPCTAKKFEAARPEMGRDGRPDVDIVLTTRELIKLIKYVGLRLRQLPESEFDSPLGLATGAGAIFGATGGVMEAALRTVYEKLTGKTLERLEFSEVRGFEGIKECTIDINGREIRICVAHTLRNARRIMEQVKKGTSPYDFIEIMACPGGCIGGGGQPIG
>Strain: Selenomonas_ruminantium_GACV9|ID: IE76DRAFT_02015|Aligned to: gnl|BL_ORD_ID|2145 WP_014423937.1 Selenomonas ruminantium FeFe Group A1 indicated in UPPERCASE|Identity: 215 of 239 (89.95810
QKYVLNQSVEGELGPLPQFTSCCPAWVRYMELYHPNLRQHLSSAKSPQGMAGPVAKIYGAEEIWHVQPEQIFCVGVYPCTAKKLEASRPEFTAAADYWKKKGHTATYQDTDVVLTTRDLARLLKKLNIDVRNVEPAEEKDNPLAEYTGAGTIFGATGGVMEAALRTAYFVLTGEELGELHYEPVRGLKEVKTADVPLKLKENGQEITLKIAVVHGTKNVEPLLAEVEAGSSPYHFIEVMNCPGGCVNGGGQP
>Strain: Bacteroides_sp._AR20|ID: IE58DRAFT_02962|Aligned to: gnl|BL_ORD_ID|2763 WP_005836589.1 Bacteroides uniformis FeFe Group B indicated in UPPERCASE|Identity: 175 of 176 (99.4318181818) |Sub0
EEGQKFMTTSCCPSYIELVNKHIPAMKPYVSGTGSPMYYAARIAKEKYPDAKVVFIGPCVAKRKEAQRDEAVDFIMTFEEVASVLAGLDIQMEQAKPYSMSFTSVREAHGFAQAGGVMGAVKAYLKEEADKINAVQVANLDKKAIGALRAYAKSGKAPGQFIEVMACEGGCITGPCSHNE
>Strain: Lachnospiraceae_bacterium_YSD2013|ID: IE16DRAFT_01804|Aligned to: gnl|BL_ORD_ID|2503 WP_029502586.1 Lachnoclostridium phytofermentans FeFe Group A3 indicated in UPPERCASE|Identity: 149 of0
EKGDNKYPLFTSCCPAWIRYVETKHRELLPYVSSCKSPMEMFGATIKEYYKKADEEEGLKTVSVAIMPCAAKKYEITREEFIRNGIRDVDIVITTSELARMIKEIGIQFNEIEPQGPDMPFSISSGAGTIFGTTGGVTEAALRRVAKAKTNEELKAIEYLGLREFDGVKTAKVPYGDKELDIAVVSGLGNAEKLIKAIESGELHFDFVEVMACPLGCVAGAGQPFV
>Strain: Ruminococcaceae_bacterium_FB2012|ID: IE31DRAFT_00102|Aligned to: gnl|BL_ORD_ID|2534 WP_002853139.1 Ruminococcus albus FeFe Group A3 indicated in UPPERCASE|Identity: 192 of 219 (87.67123280
QNGGTLPMFTSCCPGWVKFCEHYYPDFLPHLSSCKSPQQMFGAVLKSYYCQKNNIDPKKLFVVSVIPCTSKKFEVTREEQRSGDYDDVDVALTTRELARMIKRAGLDFNALPDEDWDNPFEIASGAGAIFGATGGVMEAALRTAAFKLDGKCDALVFNEVRGTKGIKEAEYTVGGVTVKVAVASGLANARTLIDAINKGEKDYQFVEIMACPGGCINGGGQPYQ
>Strain: Treponema_bryantii_XBD1002|ID: Ga0059110_102232|Aligned to: gnl|BL_ORD_ID|2992 WP_022931411.1 Treponema bryantii FeFe Group B indicated in UPPERCASE|Identity: 166 of 181 (91.7127071823) 0
KRGDKLMTTSCCSAYVRAVHIHVPDLDPCVSETRSPMHYTAELAKKDDPSCVTVFVGPCLAKRREGFDDEFVDYVITAEELSAFFEAKGIEVSKLEAVKKTEVPTASGRNFARTGGVAEAVRCRLADSSILKLDVINGLNIEGMKKLKYYGEINAGRVEAKEGDGNLVEVMSCEGGCVAGPCVVQK
>Strain: Lachnospiraceae_bacterium_KH1P17|ID: Ga0059119_110101|Aligned to: gnl|BL_ORD_ID|2875 WP_004602330.1 Eubacterium cellulosolvens FeFe Group B indicated in UPPERCASE|Identity: 148 of 180 (820
KEGKKMTTSCCPAFINMLKKHFPDQYKENMSSVVSPMCAISRYLKAMNPGCVTVFIGPCIAKKSESADQENTPENADYVMTYGEFRALLRSKGVELKPCDDKYQESSIFGKRFATSGGVANAVIECMQERGEDTDGIKLKKCAGGDECKKALLLLKAGKLPEDFIEGMVCEGGCVGGPSKHRT
>Strain: Lachnospiraceae_bacterium_G41|ID: Ga0007617_101262|Aligned to: gnl|BL_ORD_ID|2504 WP_029502830.1 Lachnoclostridium phytofermentans FeFe Group A3 indicated in UPPERCASE|Identity: 166 of 220
TNGGVLPMITSCSPGWIKFCEHYYPDQLDHVSSCKSPQQMFGGILKTYYAEKMGWDPKDIVSVSVMPCTAKKFEIGRPDQSAAGVPDLDYTMTTRELARLIERCGIDFKNLPDEAFDDPMGESTGAAVIFGATGGVMEAALRTAVWKLTGESNDSPLEFKEVRGVEGIKEATYEVAGMKVKVAVASGLSNARIIMDKIRAGEADYTFVEIMACPGGCVNGGGQPQV
>Strain: Olsenella_sp._KH2P3|ID: Ga0059127_10353|Aligned to: gnl|BL_ORD_ID|2737 WP_013252233.1 Olsenella uli FeFe Group B indicated in UPPERCASE|Identity: 165 of 181 (91.1602209945) |Subject cove0
PDKLPFMGTSCCPAWSVMAKKEFPKYANCISMALTPMTLTARMIRTQHPHAKIVFVGPCAAKKLEAMRKSIRSEVDFVLTFEEMAGMMEAKQIDYLSLADDNKSDFDVASADGRGFAVAGGVATAVVNAIHRRYPDREVNVANAEGLEDCRKMMKDAVRGKYPGYLLEGMACPGGCVAGAGTLQA
>Strain: Olsenella_sp._KH2P3|ID: Ga0059127_11411|Aligned to: gnl|BL_ORD_ID|2245 WP_021726228.1 Olsenella profusa FeFe Group A2 indicated in UPPERCASE|Identity: 149 of 219 (68.0365296804) |Subject0
KHPEGVKFPMFTSCCPGWVRYCKARHPRFTDQLSTSKSPGQMFGAIAKSYYAGLLGVDPHRIFCVEIMPCLAKKAEVDIPVMNDACGDPDVDVSLTVREVDRMIRAEHIDVFSLAETDFDQPLGTATGAAVIFGATGGVMEAALRTAYYLVTGENCDADAFKDVRGLDGWKEASFDIAGTTLHVAVASGLGNANRLLNALEAGEVSYDFVEIMACPGGCSGGGGLPIH
>Strain: Ruminococcus_flavefaciens_XPD3002|ID: Ga0059109_101275|Aligned to: gnl|BL_ORD_ID|2535 WP_028515986.1 Ruminococcus flavefaciens FeFe Group A3 indicated in UPPERCASE|Identity: 204 of 218 (90
QNGGKLPMITSCSPGWVKFCEHYYPDLLDHLSTCKSPQQMFGATAKTYYAQKMGIDPKNIVMVSIMPCTAKKFEIGRPDQSAAGVPDVDFALTTRELGRMIERAGINFNALPEEKFDDPLGISTGAGVIFGATGGVMEAALRTAVHTLTGETVTDLPEVRGTKDIKEATYKVGDLDVNVLVTSGLANARKVLDSIRDGSCNAQFIEIMACPGGCVNGGGQPQV
>Strain: Sharpea_azabuensis_KH1P5|ID: Ga0059118_11314|Aligned to: gnl|BL_ORD_ID|2298 WP_033162999.1 Sharpea azabuensis FeFe Group A2 indicated in UPPERCASE|Identity: 221 of 221 (100.0) |Subject c0
QHPTDHKFPMFTSCCPGWVRFVKAHYPEFVDQLSTSKSPQQMFGAIAKSYYAKLLQVEPENIYSVSIMPCLAKKQECDIPVMNDACGDPDVDVVLTTREVNRMIRRAYIIPSEIKERALDMPLGLGSGAGNIFGATGGVMEAALRTAYHFATGHNPDPDAFREVRGMEGWKEKVFDMDGTSVKVAVANGLGNASRLLDALKAGKVSYDFVEVMACPGGCVGGGGQPIH
>Strain: Sharpea_azabuensis_KH2P10|ID: Ga0059122_11214|Aligned to: gnl|BL_ORD_ID|2298 WP_033162999.1 Sharpea azabuensis FeFe Group A2 indicated in UPPERCASE|Identity: 221 of 221 (100.0) |Subject 0
QHPTDHKFPMFTSCCPGWVRFVKAHYPEFVDQLSTSKSPQQMFGAIAKSYYAKLLQVEPENIYSVSIMPCLAKKQECDIPVMNDACGDPDVDVVLTTREVNRMIRRAYIIPSEIKERALDMPLGLGSGAGNIFGATGGVMEAALRTAYHFATGHNPDPDAFREVRGMEGWKEKVFDMDGTSVKVAVANGLGNASRLLDALKAGKVSYDFVEVMACPGGCVGGGGQPIH
>Strain: Clostridium_polysaccharolyticum_DSM1801|ID: Ga0059111_1147|Aligned to: gnl|BL_ORD_ID|2121 WP_029504843.1 Lachnoclostridium phytofermentans FeFe Group A1 indicated in UPPERCASE|Identity: 10
EGYEAGDPNVKLPLLTSCCPAWVKFIEHNYGDMLDIPSTTKSPMQMFATIAKDLWGKEKGIPRDRIISVAIMPCLAKKFEASRREFSKGLNYDVDYVITTNDLIDIFKDTGIDLKEMEEEEIDQIMGEYTGGGIIFGRTGGVIEAATRVAVEKITGKRLDEIEFKSLQGWDSFRSCDVEVGDVKLKIGVTYGLKEAKKMLDKIRSGEEFYHAIEIMACTGGCIGGGGQPKA
>Strain: Clostridium_polysaccharolyticum_DSM1801|ID: Ga0059111_1359|Aligned to: gnl|BL_ORD_ID|2503 WP_029502586.1 Lachnoclostridium phytofermentans FeFe Group A3 indicated in UPPERCASE|Identity: 10
ESGDTKYPLFTSCCPAWIRYAETKHPELLSYISSCKSPMEMFGAVLKEYYKPADKEEEKETVSVAVMPCAAKKSEAAREEFIRNGIPDVDYVITTNELIHMIKEEGIQFTKIEPEAPDMPFSIASGSGVIFGATGGVTEAALRKVVSDKTNKSLQEIEYSGIRGFEGIKTADISLGDKTVRIAVVSGLGNAEEIIRRIQSGEDHFDFVEVMACPGGCIAGAGQPFS
>Strain: Kandleria_vitulina_S3b|ID: Ga0007614_13115|Aligned to: gnl|BL_ORD_ID|2311 WP_022418208.1 Acidiphilium sp. CAG:727 FeFe Group A3 indicated in UPPERCASE|Identity: 147 of 221 (66.5158371041)0
QNGGTLPMITSCSPGWVNYAEYQYGDLLDHLSSCKSPHQMQGAIIKSYWAKQNGYDPKDVFVVSVMPCVAKKFEKQRVQLKVDENYDVDAVITTRELAKMIKRSGIRFDRLPDEDWDQDIMGDYSGAGVIFGVTGGVMEAALRTVYYKLTGKEYGRIAFDEVRGHDAGIREATIDINGLEVKVAIASGMKSAKPLLDDIRNNKSPYHFIEIMGCPGGCINGGGQPYV
>Strain: Butyrivibrio_sp._OB235|ID: Ga0059103_101440|Aligned to: gnl|BL_ORD_ID|2934 WP_006905160.1 Shuttleworthia satelles FeFe Group B indicated in UPPERCASE|Identity: 139 of 179 (77.6536312849) 0
AEGKKMTTSCCPAFINMLKKHFPEQFENNMSSTVSPMCAISRYLKATRPGCVTVFVGPCIAKKSEAQDPDVPDNADYVVTYGEIRALMRSKDVEFEPVDDEYQESSIWGKRFATSGGVANAVIECMQERGEDIGDLKLHRAAGGLECKKALTLLKMGKFPDDFIEGMVCPGGCVGGPSKHKT
>Strain: Lachnoclostridium_aminophilum_KH1P1|ID: Ga0059116_10927|Aligned to: gnl|BL_ORD_ID|2286 WP_009536327.1 Oribacterium asaccharolyticum FeFe Group A2 indicated in UPPERCASE|Identity: 147 of 20
KHPEGQKFPMFTSCCPGWVRYCKAHYPEFVDNLSTAKSPMEMFGALIKTYYANLLGVDPAKIFVVAIMPCVAKKAEAEYPSMKNAEGDPDVDVVLTTREIARLIRADQIDVTSLPESDPDLPLGVGSGAGNIFGATGGVMEAALRTAYYMVNGKNPKPDAFKSVRGQKGWKEEEFELGGKTLKVAVVSGLGNANELLKQMKQGRVSYDFVEVMACPGGCVGGGGQPIR
>Strain: Olsenella_umbonata_DSM_22619|ID: Ga0059087_10851|Aligned to: gnl|BL_ORD_ID|2245 WP_021726228.1 Olsenella profusa FeFe Group A2 indicated in UPPERCASE|Identity: 185 of 219 (84.4748858447) 0
RRNANGGSGFPMFTSCCPGWVRFVKAHYPELVDDVSTSKSPQQMFGAVVKSYYAEMLGIDPHKIFSLSIMPCVAKKAECAYPNMNDACGDPDVDCVLTVREVSRMLRADHVDVANLEPEPFDEPLGYGTGAGIIFGATGGVMEAALRTAYHIVTGKVPKDDMFDEVRGLRGWKEATFDMDGTKVRVAVASGLQNAKDLCDAIVSGEVSYDFVEVMACPGGCVGGGGQPIH
>Strain: Olsenella_umbonata_DSM_22619|ID: Ga0059087_1295|Aligned to: gnl|BL_ORD_ID|2736 WP_009277946.1 Olsenella sp. 809 FeFe Group B indicated in UPPERCASE|Identity: 168 of 181 (92.817679558) |S0
PDKLPFMGTSCCPAWSVMAKREFPEHADCISMALTPMTLTARMIRMQHPDAKIVFVGPCSAKKLEAMRKSVRSEVDFVLTFEEMAGMMDAKGIDYLSLEDDNKSDFDVASTDGRNFAVAGGVATAVVNAIHRRYPDREVNVVNAEGLDDCRKMMKDAVKGKYPGYLIEGMACPGGCVAGAGTLVA
>Strain: Enterococcus_sp._KPPR6|ID: Ga0059091_111146|Aligned to: gnl|BL_ORD_ID|2571 WP_010740236.1 Enterococcus malodoratus FeFe Group A3 indicated in UPPERCASE|Identity: 218 of 220 (99.0909090...
GNNGPFPMFTSCSPGWVKYCEHYHPELIPNLSTCKSPQQMFGALAKTWYAEKASIDPKDIFVVGIMPCTAKKFEVTREDEAAAGYSDCDVALTTRELARMIDKAGVRFVELEDESFDNPLGEATGAGYIFGATGGVMEAALRTAAETLAGHSLEQVEFTEVRGMKGIKEATYEMSGATINVAVASGIGNAKKLLKRIESGEKFYHFVEIMGCPGGCINGGGQPVQ
>Strain: Eubacterium_ruminantium_FB3002|ID: Ga0066876_11064|Aligned to: gnl|BL_ORD_ID|2311 WP_022418208.1 Acidiphilium sp. CAG:727 FeFe Group A3 indicated in UPPERCASE|Identity: 154 of 221 (69.6830
QTGGILPMITSCSPGWINYAEMNYSDLLPHLSSCKSPHEMQGAIIKSYWAEQNGIDPKDIFVVSVMPCIAKKYERQRDQLKVNGLFDVDAVITTRELAKMIKRSGIIYNRLPDEEWDPDIMGDYSGAAVIFGVTGGVMEAALRTVYYKLTGKEHDAIAFNEVRGHDAGIREASLDINGTTINVAIASGMKSAKVLLDEIRNGNSKYHFIEIMGCPGGCINGGGQPYV
>Strain: Oscillibacter_sp._PC13|ID: Ga0066884_10186|Aligned to: gnl|BL_ORD_ID|2510 WP_014117537.1 Oscillibacter valericigenes FeFe Group A3 indicated in UPPERCASE|Identity: 163 of 218 (74.770642200
KKGGPFPMFTSCCPAWIKYLEEENPKYLKNISSCKSPMEMFAAVLKDQYAKKDADDGKTTYHIAIMPCTAKKMEARREEFTHDGKPDVDLVLTTQEVIMMIKESGIRFAELEGESPDLPFGMGTGAATIFGTTGGVAEAVARRVVEDKSKNTLQAIQFSGVRGSETIRSVTLPVGDRALRIAVVHGLVNAQKLLRDIEEGKEYYDLVEVMTCKTGCVGGAGQPYG
>Strain: Lachnospiraceae_bacterium_LC2019|ID: Ga0066877_11660|Aligned to: gnl|BL_ORD_ID|2311 WP_022418208.1 Acidiphilium sp. CAG:727 FeFe Group A3 indicated in UPPERCASE|Identity: 157 of 221 (71.00
TNGGTLPMITSCSPGWVNYAEYNYGDLLPHLSSCKSPHQMQGAIIKSYWAEQNNVKPEDIFVVSVMPCTAKKFERQRDVMNVNGNDDVDAVITTRELARMIKRAGILFNRLPDEDWDQDIMGDYTGAGVIFGVTGGVMEAALRTVYFKLTGKESEPIEFTAVRGHDAGIREASIDINGTTVNVAIASGMKSAKVLLDEIREGKSKYQFIEIMGCPGGCINGGGQPYV
>Strain: Clostridium_cadaveris_NLAEzlG419|ID: Ga0070261_104185|Aligned to: gnl|BL_ORD_ID|2405 WP_027637394.1 Clostridium cadaveris FeFe Group A3 indicated in UPPERCASE|Identity: 220 of 220 (10...
KNGGPLPMITSCSPGWINFMEKNFGDLLEHLSTAKSPQQMFGAVSKSYYAKKTGIDPHDIVTVSIMPCTAKKYEATRPEMEHDGIPDVDIVITTRELIKMIKYVGLKFVDLPSTEFDSPLGLGTGAGAIFGTSGGVMEAALRTVYEVYTGKELKKLDFIDVRGYEGIKEASIKLGDKEIKVAIAHGLLNARKLMEGVKAGETPYTFIEIMACPGGCIGGGGQPVT
>Strain: Clostridium_cadaveris_NLAEzlG419|ID: Ga0070261_10684|Aligned to: gnl|BL_ORD_ID|2085 WP_027639472.1 Clostridium cadaveris FeFe Group A1 indicated in UPPERCASE|Identity: 228 of 229 (99.560
TKGDKPLPQFTSCCPSWVKYAETYYPDIIPNISTAKSPIGMQGPTVKTYFATKMGIDPRKIVNVAVTPCTAKKFEIRRNEMNAAGKYLNIEDMRDMDHVITTRELALWAKEKNIDFSSLEDSNYDKLMGEASGAGIIFGNTGGVMEAALRTAYEFITKEKAPADFYRLEAIRGLDGIKEATLNIGDTEINIAVVYGTNNASKMIGHIKGSSKQYHFIEVMTCPGGCIGGGGQPK
>Strain: Clostridium_cadaveris_NLAEzlG419|ID: Ga0070261_1197|Aligned to: gnl|BL_ORD_ID|2809 WP_027639106.1 Clostridium cadaveris FeFe Group B indicated in UPPERCASE|Identity: 181 of 181 (100.0) 0
KSKNDLMITSCCCPMWVGMLKRVYEDLVKYVSPSVSPMIASGRVLKALNPDCKVVFVGPCIAKKAEAKEKDLLGDIDYVLTFQELQGIFDILDINPSELEGIPSLEYSSKGGRLYGRAGGVSIAIADAIKELYPNKYDLLSTIHVDGVPDCKAILDKAQSGSLESNFIEGMGCKGGCVGGPKAIIP
>Strain: Clostridium_cadaveris_NLAEzlG419|ID: Ga0070261_12012|Aligned to: gnl|BL_ORD_ID|2084 WP_027639457.1 Clostridium cadaveris FeFe Group A1 indicated in UPPERCASE|Identity: 217 of 217 (100.00
KIEENLPMFTSACPSWVRWVELFKPDMIEHLSTSKSPQQMMGTAIKTYYADTFKILPKNIFILSIEPCTSKKYEAEKEEMGRDGYRDIDAVLTVREYAQLLRDNSIDINAMASEKSDEYMGQYSGSGTIFSYSGGNLRAVLREVSNDMEEIKVDYSKLQPINGLDNSVHGIAKIGSMEIRIAIINTIKDVERFLSKDGWKEYDFVEVTVCPGGCINGGGSPKT
>Strain: Clostridium_cadaveris_NLAEzlG419|ID: Ga0070261_1306|Aligned to: gnl|BL_ORD_ID|3135 WP_027637671.1 Clostridium cadaveris FeFe Group C3 indicated in UPPERCASE|Identity: 170 of 170 (100.0)0
DGKCYITSYCPSINELIQKYYPEVIPNLIPVIPPMVCHGKMIKKRYGDDTRVIFIGPCVAKKSEAKGEDDVDAIITFDELSLWLKEEGIEFSSLEEVPFDDKSIYGKRFPIFGETVYQMNTRGLKGEVIYVDGINDCKEVLQKVREGKFKDILIEMNLCRHGCLDGPAMP
>Strain: Clostridium_cadaveris_NLAEzlG419|ID: Ga0070261_1308|Aligned to: gnl|BL_ORD_ID|2808 WP_027637669.1 Clostridium cadaveris FeFe Group B indicated in UPPERCASE|Identity: 178 of 178 (100.0) 0
GKNGEVCMMTSCCPAFVEHVRKNHPAVAEHLSTMVSPMVAIARFIRKTDEDCKIVFIGPCTAKKEEARVEELKDAVDYVMTFEELEAMIDAYNIVVEECEAEPMENASPFGRVFARSSGVKDAVVQAIKEEGLTDMEFKPLVCNGIDEIDKALMLLKLGKLPYNFIEGMACKGGCMNGPGSLTH
>Strain: Selenomonas_ruminantium_Z108|ID: Ga0066880_11646|Aligned to: gnl|BL_ORD_ID|2580 WP_014425762.1 Selenomonas ruminantium FeFe Group A3 indicated in UPPERCASE|Identity: 170 of 220 (77.2727270
QNGGTLPMMTSCSPGWVNYMEKHFPDCIGHLSSAKSPMSMFGAIAKTYYAEKAGIDVKDIVTVSVMPCTAKKFEAARPEMGRNGQQDVDIVLTTRELIKLIKYVGLRLRQLPESDFDSPLGLASGAAAIFGTTGGVMEAALRTVYEKLTGQTLEKLAFNEVRGFEGIKECSVNINGREIRICVAHTLRNARRIMEQVQQGTSPYDFIEIMACPGGCIGGGGQPIG
>Strain: Selenomonas_ruminantium_Z108|ID: Ga0066880_12319|Aligned to: gnl|BL_ORD_ID|2145 WP_014423937.1 Selenomonas ruminantium FeFe Group A1 indicated in UPPERCASE|Identity: 218 of 239 (91.2133890
QKYVLKQPVEGELGPLPQFTSCCPAWVRYMELYHPNLRQHLSSAKSPQGMAGPVAKIYGAEEIWHVQPEQIFCVGVYPCTAKKLEASRPEFTAAADYWKKKGHTATYQDTDVVLTTRDLARLLKKLNIDVRNVEPAEEKDNPLAEYTGAGTIFGATGGVMEAALRTAYFVLTGEELGELRYEPVRGLKEVKTADIPLKLKDNGQEITLKIAVVHGTKNVEPLLAEIEAGSSPYHFIEVMNCPGGCVNGGGQP
>Strain: Eubacterium_pyruvativorans_i6|ID: Ga0070253_10270|Aligned to: gnl|BL_ORD_ID|2303 WP_009165839.1 Pyramidobacter piscolens FeFe Group A2 indicated in UPPERCASE|Identity: 150 of 221 (67.87330
KNKDHEKFPMFTSCCPGWVRYCKAHYPEFVDQISTSKSPQQMFGAIAKTWYAQMLNVPPSKLCVVSIMPCIAKKHECAIPTINDADAGRDVDYALTTREMNRMIRSTHIDPHDLKERKLDMPLGLGSGAGAIFGATGGVMEAALRTAYYAVTGENPDPDAFRDVRGIEGWKEETFDLNGTPLRVAVVSGLGNAGKLLEALKRGDVEYDFVEVMACPGGCVGGGGQPIH
>Strain: Eubacterium_pyruvativorans_i6|ID: Ga0070253_13110|Aligned to: gnl|BL_ORD_ID|2485 WP_028086317.1 Dorea longicatena FeFe Group A3 indicated in UPPERCASE|Identity: 158 of 218 (72.4770642202)0
SSGKGVPLFTSCCPAWVQHCEKKYPDLAKYISTCRSPMQMFGAVIREYFRDPEHNAGKKLVNVAIMPCTAKKGEILRPESRTRGIQDVDYVITTEELSSIIEQSGIVFDKVEIESADVPFGIGSGSGMIFGITGGVTEAVMRRLQRGHDRAAMRAITESGVRGMEGIKKFEIPYNGKLLKAAVVSGLANADIIMDGIRSGEEHFDFVEVMACPGGCIMGGGQPAK
>Strain: Bacteroides_xylanisolvens_NLAEzlG339|ID: Ga0066898_10424|Aligned to: gnl|BL_ORD_ID|2758 WP_004307174.1 Bacteroides ovatus FeFe Group B indicated in UPPERCASE|Identity: 175 of 176 (99.430
EEGQKFMTTSCCPSYIELVEKHIPDMKPYVSTTGSPMYYAARIAKEKHPDAKVVFVGPCVAKRKEVRRDEAVDYILTFEEIGSILDGLGIELEQVQEFSVLHTSVREAHGFAQAGGVMGAVKAYLKEEADKINAIQVSDINKKNIALLRACAKTGKAAGQFIEVMACEGGCITGPSTHND
>Strain: Bacteroides_xylanisolvens_NLAEzlG339|ID: Ga0066898_12640|Aligned to: gnl|BL_ORD_ID|2333 WP_008021616.1 Bacteroides xylanisolvens FeFe Group A3 indicated in UPPERCASE|Identity: 220 of 220
TRYLNGDKSVRLPILTSCCPAWVNFFEHHFPDMLDIPSTARSPQQMFGSIAKSYWAEKMGIPREKLVVVSIMPCLAKKYECARDEFKVNGIPDVDYSISTRELARLIKRANIGFPLVLDSPFDNPMGESTGAGVIFGTTGGVMEAALRSVYEIYTGESLKNVNFEQVRGLNGVRRATINLNGFELKVGIAHGLGNARHLLEDIRNGHNEYHVIEIMACPGGCIGGGGQPLH
>Strain: Selenomonas_ruminatium_S137|ID: Ga0066891_12652|Aligned to: gnl|BL_ORD_ID|2580 WP_014425762.1 Selenomonas ruminantium FeFe Group A3 indicated in UPPERCASE|Identity: 216 of 220 (98.18181810
NNGGVLPMMTSCSPGWVNYMEKHFPSCIDHLSSAKSPMSMFGAIAKTYYAKQAGLKPQEIVTVSIMPCTAKKFEAARPEMGRDGYQDVDIVLTTRELIKLIKYVGLSIGKLPENDFDSPLGLASGAGAIFGATGGVMEAALRTVYEKVTGKTLDKVEFMDVRGFDGIKEAVVHLPGRDVRIAVAHTLKNARKIMEQVKKGTSPYDFIEIMACPGGCIGGGGQPIG
>Strain: Selenomonas_ruminatium_S137|ID: Ga0066891_12837|Aligned to: gnl|BL_ORD_ID|2145 WP_014423937.1 Selenomonas ruminantium FeFe Group A1 indicated in UPPERCASE|Identity: 239 of 239 (100.0) |S0
QKYVLNKPVTEELGPLPQFTSCCPAWVRYMELYHPDLRQHLSSAKSPQGMAGPVAKIYGAKEIWKVEPERIFCVGVYPCTAKKLEASRPEFTAAADYWKKQGHTAAYQDTDVVLTTRDLARLLKKLDIDIRNVQPAEEKDNPLAEYTGAGTIFGATGGVMEAALRTAYFVLTGQELADLDYEPVRGLDEVKSAEIPLKLKDGGQEITLKIAVVHGTKNVEPLLAEIKAGKSSYHFIEVMNCPGGCVNGGGQP
>Strain: Butyrivibrio_proteoclasticus_P18|ID: Ga0066879_10880|Aligned to: gnl|BL_ORD_ID|2934 WP_006905160.1 Shuttleworthia satelles FeFe Group B indicated in UPPERCASE|Identity: 140 of 179 (78.2120
EKGHKMTTSCCPAFINMLKKHFPEQYKDNMSSTVSPMCAISRYLKATRPGCVTVFIGPCIAKKSEAQDKSVPGNADYVVTYGELRALMRSKDVKFEPVSDEYQESSIWGKRFATSGGVANAVIECMQERGVDTSQIKLFRAAGGAECKKALTLLKVGKLPEDFIEGMVCPGGCVGGPSRHKQ
>Strain: Butyrivibrio_fibrisolvens_AR40|ID: Ga0070254_12146|Aligned to: gnl|BL_ORD_ID|2793 WP_027207458.1 Butyrivibrio fibrisolvens FeFe Group B indicated in UPPERCASE|Identity: 178 of 178 (100.0)0
PEKLPFMGTSCCPAWSAMAKRDFPEQANCISMALTPMVLTGRLLKQQHPDCKIAFIGPCAAKKLEAMRKSVRSDIDFVLTFEEVMGMFEAKGVNFAEFETHNTMHGGSGDGRAFAIGGGVANAVANVIKERYPDREVKMERAEGLDECKKMLMMAKAGKYNGYLLEGMACPGGCIGGAGTVMP
>Strain: Lachnoclostridium_lavalense_NLAEzlG277|ID: Ga0070262_104185|Aligned to: gnl|BL_ORD_ID|2115 WP_007716914.1 Lachnoclostridium asparagiforme FeFe Group A1 indicated in UPPERCASE|Identity: 0
TKGSKPLPQFTSCCPAWVKFAEIYYPDMLDHISSAKSPIGMQGPTIKTYFAKKMGIDPRKIVNVAVTPCTAKKYEIRREEMSAAGKYLGIEDMRDMDYVITTRELAQWAREAEVDFAALEDGTYDRLMGEGSGAGVIFGNTGGVMEAALRTAYEYITGEKAPQVLYQLEPVRGLEAVKEASLQVGDLTVNVAVIFGTANVRRFIQRMKEGGKQYHFVEVMTCPGGCIGGGGQPK
>Strain: Lachnoclostridium_lavalense_NLAEzlG277|ID: Ga0070262_11278|Aligned to: gnl|BL_ORD_ID|3166 WP_007715934.1 Lachnoclostridium asparagiforme FeFe Group C3 indicated in UPPERCASE|Identity: 10
QMENIITTCCPSVNDLIEIYYPQLVPYLAPVVSPMIAHGLLLKEELGSQVKVVFLGPCIAKKKEAQDPRHESCIDAVLNFNDINQWLEEEEIEISDCEDKPFTCFDPKVNRLYPVTNGVVNSVLATEEQADNYRKFYVHGVQNCIDLCKSMARGEIKGCFIEMNMCSGGCIKGPTVN
>Strain: Lachnoclostridium_lavalense_NLAEzlG277|ID: Ga0070262_11280|Aligned to: gnl|BL_ORD_ID|2895 WP_006778913.1 Lachnoclostridium hathewayi FeFe Group B indicated in UPPERCASE|Identity: 142 of0
KEGKKLTTSCCPAFVNMIKKHFPMLLDNMSTTVSPMCAVSRLLKAMDPETITVFIGPCIAKKSEALDLNVKDNADYVLNLEEVNAMMKAKGVELEPEPNGYQESSVFGKRFGNGGGVTNAVLECMQEAGESTDGIKVAKCNGAVECKKALLMLRVGKLPEDFVEGMACVGGCVGGPSKRKA
>Strain: Lachnoclostridium_lavalense_NLAEzlG277|ID: Ga0070262_112127|Aligned to: gnl|BL_ORD_ID|2493 WP_007715797.1 Lachnoclostridium asparagiforme FeFe Group A3 indicated in UPPERCASE|Identity: 0
NAALTGGQAALPMITSCSPGWIKHIEHQFPGELDHLSTCKSPHTMMGAVVKTFYAEKTGTKPEDMFVVSVMPCTAKKYEIQRPEMEVDGIRDVDAVLTTRELARMIKKCGIDFVNLPEGEFDAPLGLGTGAADIFGVTGGVMEAALRTVYEVVTGSELPFEQLHVTPIVGLEQVKTASITIENTLPAYEHLKGVTVNIAVTSGLEGASMLMKEVAEGTSPYHFIEVMGCPGGCINGGGQPRC
>Strain: Lachnoclostridium_lavalense_NLAEzlG277|ID: Ga0070262_112131|Aligned to: gnl|BL_ORD_ID|2496 WP_007862869.1 Lachnoclostridium citroniae FeFe Group A3 indicated in UPPERCASE|Identity: 206 0
QNGGVLPLITSCSPGWVKYCEHYFPDMTENLSSCKSPQQMFGAIAKSYYAEKMGIDPKDIVSVSVMPCTAKKFEIGREDEAANGVPDVDISITTRELARMIKKAGIKFLSLPDEKFDDPLGIGTGAGVIFGATGGVMEAALRTAVETLTGEELPKLDFTEVRGTAGIKEATYNVAGMDVKIAVASGLGNAKTLLEKVKSGEADYHFIEIMGCPGGCVNGGGQPQQ
>Strain: Lachnoclostridium_lavalense_NLAEzlG277|ID: Ga0070262_112138|Aligned to: gnl|BL_ORD_ID|3026 WP_007862856.1 Lachnoclostridium citroniae FeFe Group C1 indicated in UPPERCASE|Identity: 163 0
GQIPLISTACPSVVRLIRVRFPNLIPHLLPLNPPVEVAAVLAARRAMEQTGLPREKIGIMFISPCPSKVTYAKAPLGTEKSEVDKVLAIKDVYPKLLACMKAVGSQEDYPQIGTAGKIGISWGHSGGEASGLFTESYLAADGIENVIRVLEDMEDQKFTNLRFVELNACNGGCVGGVLTV
>Strain: Bacteroides_vulgatus_NLAEzlG202|ID: Ga0066897_10145|Aligned to: gnl|BL_ORD_ID|2764 WP_011964716.1 Bacteroides vulgatus FeFe Group B indicated in UPPERCASE|Identity: 176 of 176 (100.0) 0
EEGQKFMTTSCCPSYIELVNKYIPDMKKYVSGTGSPMYYAARIAKEKYPDAKIVFVGPCVAKRKEAQRDEAVDFVMTFEEISSIFDAFEINLEIVQPYAMEFSSVREAHGFAQAGGVMGAVKAFLKMEADKINAIQVSDLNKKNIGTLRAYAKSGKAPGQFIEVMACEGGCITGPSTHSG
>Strain: Clostridiales_bacterium_R7|ID: Ga0066890_10852|Aligned to: gnl|BL_ORD_ID|2399 WP_026895551.1 Clostridiisalibacter paucivorans FeFe Group A3 indicated in UPPERCASE|Identity: 169 of 220 (70
TNGGVLPMITSCSPGWIKFCETYYPDFIPNLSSCKSPHEMEGAMIKTYWAEKVGIDPKDIKVVSVMPCTAKKFEAKRPELGHNGLADVDEVITTRELAKMIKEAGIDFANLPDEDFDPVLGESTGAGVIFGATGGVMEAALRTVYEIVTKETLDKVDFTAVRGIEGVKEATIKVGDLDVNVAVAHGTANAAKLLDSVRSGEKTYHFIEVMGCPGGCVTGGGQPIV
>Strain: Clostridium_sp._DSM8431|ID: Ga0070257_10175|Aligned to: gnl|BL_ORD_ID|2095 WP_027098630.1 Clostridium paraputrificum FeFe Group A1 indicated in UPPERCASE|Identity: 183 of 220 (83.181818180
KNNGPFPMFTSCCPGWVRQVENYYPELLDNISSAKSPQQIFGTITKTYYPHISDIDPSNIFTVTIMPCTAKKFEADREEMEINGLRQIDAVLTTRELAKLIKDSKIQFAKLEDEEADPAMGEYTGAGVIFGATGGVMEAAIRSAKEFVEKKELNKLDYTEVRGLEGIKEATIKIGDNDINVAVINGAKNLTKFMESGMMKEKQYHFIEVMACPGGCVNGGGQPHV
>Strain: Megasphaera_elsdenii_J1|ID: Ga0070631_10613|Aligned to: gnl|BL_ORD_ID|2963 WP_014015718.1 Megasphaera elsdenii FeFe Group B indicated in UPPERCASE|Identity: 180 of 180 (100.0) |Subject c0
NSEDQFQLTSCCCPMWIAMIKKLYHQLLPNVPGSVSPMIAGGRTVKALHPKAKTVFIGPCLAKKAERKEPDLVGAVDYVLTYQELRDLFSVTNIDLASLPEDNLPHASEAGISYAYAGGVSEAVTETVHQLNPDRQVDIKTRKADGVPACKAMINDILAGNRDGNFFEGMGCMGGCVGGPRAIIK
>Strain: Megasphaera_elsdenii_J1|ID: Ga0070631_106147|Aligned to: gnl|BL_ORD_ID|2140 WP_014015846.1 Megasphaera elsdenii FeFe Group A1 indicated in UPPERCASE|Identity: 231 of 231 (100.0) |Subject0
HNKKELLPQFTSCCPSWVEFTEIFFPELIPHLSTAKSPISMLSPMIKTYFAKRMKIDPADIVTVCVTPCTSKKAEIARPERNAAGRYWKKPEIRDTDYCITTRELAKWIKDAQIDFNSLKDSDYDPIFGQSSGGGTIFGNSGGVMEAALRTLVYLQTGKPADEEFLHFEEVRGLEGVKEAALTLDNDIIRVVAISGLANARRFINLMEEKHSWKKYAFIEVMACPGGCIGGGGQPR
>Strain: Megasphaera_elsdenii_J1|ID: Ga0070631_11539|Aligned to: gnl|BL_ORD_ID|2141 WP_014016432.1 Megasphaera elsdenii FeFe Group A1 indicated in UPPERCASE|Identity: 231 of 231 (100.0) |Subject 0
QSEEIPIPQFTSCCPAWVEFAETFYPDLLQHLSSTKSPISILSPVIKTYFAQQKNIDPKKIVNVCVTPCTAKKAEIRRPELSASGLFWDEPEIRDTDICITTRELAQWIQDENIDFASLEDSKFDKAFGEASGGGRIFGNSGGVMEAAIRTAYHMFTGRPAPKDFIPFEPVRGLQGVKKATVIFGHFVLHVAAISGLGNARAFIDDLIKNDAFEDYSFIEVMACPGGCIGGGGQPK
>Strain: Olsenella_sp._KH3B4|ID: Ga0105818_101351|Aligned to: gnl|BL_ORD_ID|2737 WP_013252233.1 Olsenella uli FeFe Group B indicated in UPPERCASE|Identity: 165 of 181 (91.1602209945) |Subject cov0
PDKLPFMGTSCCPAWSVMAKKEFPKYANCISMALTPMTLTARMIRTQHPHAKIVFVGPCAAKKLEAMRKSIRSEVDFVLTFEEMAGMMEAKQIDYLSLADDNKSDFDVASADGRGFAVAGGVATAVVNAIHRRYPDREVNVANAEGLEDCRKMMKDAVRGKYPGYLLEGMACPGGCVAGAGTLQA
>Strain: Olsenella_sp._KH3B4|ID: Ga0105818_10269|Aligned to: gnl|BL_ORD_ID|2245 WP_021726228.1 Olsenella profusa FeFe Group A2 indicated in UPPERCASE|Identity: 148 of 219 (67.5799086758) |Subject0
KHPEGVKFPMFTSCCPGWVRYCKARHPRFTDQLSTSKSPGQMFGAIAKSYYAELLGVDPHRIFCVEIMPCLAKKSEVDIPVMNDACGDPDVDVSLTVREVDRMIRAEHIDVFSLAESDFDQPLGTATGAGVIFGATGGVMEAALRSAYYLVTGENCDADAFKDVRGLDGWKEASFDIAGTTLHVAVASGLGNANRLLNALETGEVSYDFVEIMACPGGCSGGGGLPIH
>Strain: Lachnoclostridium_contortum_NLAEzlC134|ID: Ga0104392_101364|Aligned to: gnl|BL_ORD_ID|2546 WP_004614049.1 Tyzzerella nexilis FeFe Group A3 indicated in UPPERCASE|Identity: 186 of 220 (80
QNGGVLPLLTSCSPGWIKYCEHYYPDQLEHLSSCKSPQQMFGAVAKTYYAEKMGLDPKNIVCVSVMPCTAKKFEIDREDQNAAGVPDVDISITTRELARLIRKLGIDFKSLPDEPFDDPLGESTGAGVIFGATGGVMEAALRTAVETLTGEELENVEFQEVRGTQGIKEATYNVAGMDVKVAVASGLSNAKQIMDKVRAGEADYHFVEIMGCPGGCVNGGGQPQV
>Strain: Lachnoclostridium_contortum_NLAEzlC134|ID: Ga0104392_101369|Aligned to: gnl|BL_ORD_ID|2389 WP_006567084.1 Anaerostipes caccae FeFe Group A3 indicated in UPPERCASE|Identity: 178 of 218 (0
EADESLPLFTSCCPAWVTFCEKKYPEFRRNISSCRSPQEMFGALIKEEARMNAEKDTRKTMVVSIMPCTAKKAEIKRPEHFTDGEQDVDYVLTTTEITRMIQEAGIDLAQVQPEAMDMPFGIASGAGAIFGVTGGVSEAVLRRLVDSNRAEDLEAISFTGVRGVDSIKEATIQLGDREVKIAVVNGLQSAAEVLDKIKAGEAYYDFVEVMACKRGCIAGGGQPVP
>Strain: Lachnoclostridium_contortum_NLAEzlC134|ID: Ga0104392_101405|Aligned to: gnl|BL_ORD_ID|2901 WP_015529112.1 Lachnoclostridium torques FeFe Group B indicated in UPPERCASE|Identity: 164 of 0
VSGDLPFLLTSCCPSWAMMAKKFFPDLIDQISRELTPMVATARTIKQENPDAKVVFIGPCAAKKLEASRRSVRSDVDFVVTFEEVQAMFDAKGIDLSKYEAESSFHDATGAGRGYACAGGVAEAIEKCINEYYPDVDVNIEHAEGLAECKKILTLAKAGKMNGCLIEGMGCPGGCIAGAGTNIP
>Strain: Lachnoclostridium_contortum_NLAEzlC134|ID: Ga0104392_12425|Aligned to: gnl|BL_ORD_ID|2900 WP_004605002.1 Lachnoclostridium scindens FeFe Group B indicated in UPPERCASE|Identity: 146 of 0
LEVGDYQLTSCCCPIWIAMIRKIYHELMPHVPGAVSPMIACGRMVKLLHPDAVTVFAGPCLAKKSEAREPDIAGAVDYVLTFQEVQDIFEAADIHPEEMADNEKEHSSRAGRIYARTGGVSEAVRETTLQLRPDRKIKVQAEQADGIPACREMIKRIQNKETEANFFEGMGCPGGCVGGPKAILD
>Strain: Porphyromonadaceae_bacterium_KH3CP3RA|ID: Ga0105816_1206|Aligned to: gnl|BL_ORD_ID|2345 WP_026327676.1 Proteiniphilum acetatigenes FeFe Group A3 indicated in UPPERCASE|Identity: 220 of 220
QRYLAGDTEVRLPILTSCCPGWVNFFEHNFPDLLDVPSTAKSPQQMFGAIAKSYFAEKIGVSRKDMIVVSIMPCLAKKYECQRDEFKADGNPDVDYSISTRELAAFIKQANIDFLNLPDGDFDDPLGESSGAGVIFGNTGGVIEAACRTAYELYTGKTLEKVDFYALRGMEGIRSATVDFDGLPLNIGIAHGLGNARKLLNDVRAGKSQYHAIEIMACPGGCIGGGGQPYH
>Strain: Porphyromonadaceae_bacterium_KH3CP3RA|ID: Ga0105816_12012|Aligned to: gnl|BL_ORD_ID|3007 WP_019541391.1 Proteiniphilum acetatigenes FeFe Group C1 indicated in UPPERCASE|Identity: 178 of 10
PSRPMISSYCPAVVRLIQVQYPSLTGQIMRLKAPHDIAAIYLRISKEKEGIDPDKLSIYYITPCAAKIVAARVPVGEANSPIDSTVNMTMIYNKTSRILYDFKKPGLHKTFANMSPDSVNWSLSGTEKKYFPGRGLAIDGMDNVIEFLEKLESGQISDIDFLEMRACDQGCAGGILCP
>Strain: Ruminococcus_albus_KH2T6|ID: Ga0104370_102330|Aligned to: gnl|BL_ORD_ID|2534 WP_002853139.1 Ruminococcus albus FeFe Group A3 indicated in UPPERCASE|Identity: 203 of 219 (92.6940639269) |0
QNKGTLPMFTSCCPGWVKFCEHYYPDFLPHLSSCKSPQQMFGAVLKSYYCQKNGIDPKNLFVVSVIPCTAKKFEVTREEQRNGDYDDVDVALTTRELGRMIREAGIDFNALPDEKFDDPFEIASGAGAIFGATGGVMEAALRTAAVKLDGKCEPLEFHDVRGTKGLKEATYTVGGVTVKVAVASGLANAREIIDGILSGERDYQFVEIMACPGGCINGGGQPVQ
>Strain: Ruminococcus_albus_KH2T6|ID: Ga0104370_10643|Aligned to: gnl|BL_ORD_ID|3082 WP_002848484.1 Ruminococcus albus FeFe Group C2 indicated in UPPERCASE|Identity: 148 of 177 (83.615819209) |Su0
KVGNIITQPCSAIVKYVETYQPKLLANLSPIHSPVSCAAIYVRKYLNRNNPIAMLSPCVAKKYEFEETGLVDFNVTFRKLNDYFEKNGISIPVSSAEDYEYKFDDQQGQVGAIYPRPGGLRDNLWLHNPDINVTTSEGVNKVYPELDMYAEMPDFKHPEVFDVLSCEFGCNVGPGTNNN
>Strain: Ruminococcus_albus_KH2T6|ID: Ga0104370_1334|Aligned to: gnl|BL_ORD_ID|2931 WP_002848990.1 Ruminococcus albus FeFe Group B indicated in UPPERCASE|Identity: 175 of 178 (98.3146067416) |Sub0
FLTSSCCPAFVSYVKSAFPELTEHISHNPSPMAAIAKYIKDIEPSAKVVFIGPCTAKKAEAQLKEVKAYVDSVLTFEELQALFDSRDLDITQLEEEALDNASYFGRIFARSGGLSDAVAEAIKEQGIEDFDLKPCSCDGIEECRTALMKKKRGVLNENFIEGMACNGGCIGGAGCLTH
>Strain: Ruminococcus_albus_KH2T6|ID: Ga0104370_1336|Aligned to: gnl|BL_ORD_ID|3185 WP_002849014.1 Ruminococcus albus FeFe Group C3 indicated in UPPERCASE|Identity: 162 of 167 (97.005988024) |Sub0
NRDVVISSCCHSVNLLIQKYFPDLLPMLADVISPMQAHCADIKRRIPDAKTVFIGPCVSKKDEAQHYGDTVDAVLTFEELSVWLKAENIEIERSFSADEHSRARFFPTAGGILKTMDCDLPDYTYIAIDGIEKCISVLRELEKGSIHKCFIEMSACNGSCIGGPVME
>Strain: Oribacterium_sp._WCC10|ID: Ga0105810_102232|Aligned to: gnl|BL_ORD_ID|2287 WP_007156182.1 Oribacterium sinus FeFe Group A2 indicated in UPPERCASE|Identity: 162 of 221 (73.3031674208) |Su0
QHPEKNRFPMFTSCCPGWVRYVKAHYPEFVDNLSSAKSPQQMFGAVTKSYYAEILNVDPSKIFCVSIMPCLAKKAECAYPSMVDAQGNPEVDCSLTTREMNRLIRSDQIMVKELPEEELDMPLGIGSGAGNIFGATGGVMEAALRSAYFLVNGKNPDADAFKAVRGMDGWKEAEFELAGKTLKVAVTNGLGNANKLLTYLKQGRVHYDFVEVMACPGGCVGGGGQPIH
>Strain: Acetitomaculum_ruminis_DSM_5522|ID: Ga0104376_11351|Aligned to: gnl|BL_ORD_ID|2500 WP_006778965.1 Lachnoclostridium hathewayi FeFe Group A3 indicated in UPPERCASE|Identity: 176 of 220 (800
KNGGTLPLITSCSPGWVKYCEHYFPDMTENLSSCKSPQQMFGAVAKTYYAQKMGLDPKNIVMVSVMPCTAKKFEVGREDQCAAGEGIADVDIAITTRELAYMIKRAGIKFNELPDEEFDNPLGVGTGAGVIFGATGGVMEAALRTAYETLTGSEPASLDFVDVRGTDGIKEASYEIAGMNIKVAVASGLANAKKLLKAVKNGEADYQFIEIMGCPGGCVNGGGQPKQ
>Strain: Megamonas_sp._Calf982|ID: Ga0105829_11055|Aligned to: gnl|BL_ORD_ID|2575 WP_008538939.1 Megamonas funiformis FeFe Group A3 indicated in UPPERCASE|Identity: 220 of 220 (100.0) |Subject c0
KSGKKMPMATSCCPGWVNYMEKHYPDLLDHLSTTKSPMQIFSAITKTHYAKQENLDPKNIFTVAIMPCIAKKYEITRPEMAHDGRPDTDAVLTTRELIKLIKYIGIDFENLPESEFDNPMGTATGAAAIFGATGGVMEAALRTTYEWLTGEEMKNVEYTPVRGFDGIKEAQINIGDKTINIAVAHTLNNAKILMDKLRAGECKYDFIEVMACPGGCLGGGGQPIG
>Strain: Lachnospiraceae_bacterium_NLAEzlG231|ID: Ga0105821_10310|Aligned to: gnl|BL_ORD_ID|2895 WP_006778913.1 Lachnoclostridium hathewayi FeFe Group B indicated in UPPERCASE|Identity: 141 of 10
KEGKKMTTSCCPAFVNYIKKHFPELVDNISTTVSPMCAVSRMLKAKDPEVITVFIGPCIGKKSEAQDKSIKGNADYVLTFGEIRAMMRAKGVELEPEENTSQEASVFGKRFGNGGGVTEAVVECLKETGESTDIKVAKCSGIADCKKALMLLKLGKLPEDFIEGMICEGGCVGGPSRHKA
>Strain: Lachnospiraceae_bacterium_NLAEzlG231|ID: Ga0105821_113233|Aligned to: gnl|BL_ORD_ID|2503 WP_029502586.1 Lachnoclostridium phytofermentans FeFe Group A3 indicated in UPPERCASE|Identity: 0
ENGDDRFPLFTSCCPAWIRFAETRHPDILPYISTCKSPMEMFGAVLKEYYKEKDAEEEKSTISVAIMPCVAKKMEAVREEFKRDGIPDVDYVITTKELIRMIRESGIQFDEIDPEAPDMPFSISSGAGVIFGVTGGVTEAALRRLVQEKSTQALRDIKFSGIRGMEGVKEALLELNGRTLRIGVVSGLGNADDLIEKIKSGEEHFDFVEVMACPYGCIAGAGQPFC
>Strain: Lachnospiraceae_bacterium_NLAEzlG231|ID: Ga0105821_11430|Aligned to: gnl|BL_ORD_ID|2162 WP_005884626.1 Fusobacterium mortiferum FeFe Group A1 indicated in UPPERCASE|Identity: 171 of 2290
TKGTAPLPQFTSCCPAWVKYVETYYPEMRDNVSSAKSPIGMQGPTIKTYFAKKMGIDPKRIVNVALTPCTAKKFEIRREEMNAAGRYLGIEGMRDMDYCITTRELAKWAKEEEIDFAGLADEDYDDLMGEGSGAGVIFGNTGGVMEAAVRTAYHMVTGEEAPPLLYELQSVRGLDGVKEAFVYINDDVILKLAVVYGTANAGRLLEKIKNGEKQYHFVEVMTCPGGCIGGGGQPK
>Strain: Selenomonas_ruminantium_L14|ID: Ga0104399_1077|Aligned to: gnl|BL_ORD_ID|2580 WP_014425762.1 Selenomonas ruminantium FeFe Group A3 indicated in UPPERCASE|Identity: 197 of 220 (89.545454540
EHGGVLPMMTSCSPGWVNYMEKHFPTCINHLSSAKSPMSMFGAIAKTYYAKQAGLKPQEIVTVSIMPCTAKKFEAARPEMGRDGYRDVDVVLTTRELIKLIKYVGLSIGQLPENDFDSPLGLSTGAGAIFGATGGVMEAALRTVYEKVTGKTLEKLEFMDVRGFEGIKEATVHLPGRDVHIAVAHTLKNARLIMEQVKKGTSPYDFIEIMACPGGCIGGGGQPIG
>Strain: Selenomonas_ruminantium_WCT3|ID: Ga0104358_11428|Aligned to: gnl|BL_ORD_ID|2145 WP_014423937.1 Selenomonas ruminantium FeFe Group A1 indicated in UPPERCASE|Identity: 218 of 239 (91.2133890
QKYVLNQSVEGELGPLPQFTSCCPAWVRYMELYHPNLRQHLSSAKSPQGMAGPVAKIYGAEEVWKVQPEQIFCVGVYPCTAKKLEASRPEFTAAADYWKKKGHTATYQDTDVVLTTRDLARLLKKLNIDVRNVEPAEEKDNPLAEYTGAGTIFGATGGVMEAALRTAYFVLTGEELGELRYEPVRGLKEVKTAEVPLKLKDNGQEITLKIAVVHGTKNVEPLLAEIEAGNSPYHFIEVMNCPGGCVNGGGQP
>Strain: Selenomonas_ruminantium_WCT3|ID: Ga0104358_11617|Aligned to: gnl|BL_ORD_ID|2580 WP_014425762.1 Selenomonas ruminantium FeFe Group A3 indicated in UPPERCASE|Identity: 171 of 220 (77.7272720
QNGGPLPMMTSCSPGWVNYMEKHFPNCIGHLSSAKSPMSMFGAIAKTYYPENAGIDVKDIVTVSVMPCTAKKFEAARPEMGRNGIPDVDVVLTTRELIKLIKYVGLSFKNLPESEFDNPLGLGTGAGAIFGATGGVMEAALRTVYEKVTGETLEKIEFSEIRGFEGIKEAVIHIKDREVRVCVAHTLQNARRIMEQVKKGTSPYDFIEIMACPGGCIGGGGQPIG
>Strain: Lachnoclostridium_oroticum_NLAEzlC242|ID: Ga0104394_101178|Aligned to: gnl|BL_ORD_ID|2901 WP_015529112.1 Lachnoclostridium torques FeFe Group B indicated in UPPERCASE|Identity: 168 of 10
VSGELPFLLTSCCPSWAMMAKKFFPDLIDQISQELTPMVATARTIKQEHPNARVVFIGPCAAKKLEASRRTVRSDVDFVVTYEELQAMFDAKEIDLTKYSAESSFHDATGAGRGYACAGGVAEAIEKCVNEYYPGVDVNIEHAEGLAECKKILTLAKAGRMNGCLIEGMGCPGGCIAGAGTNIP
>Strain: Lachnoclostridium_oroticum_NLAEzlC242|ID: Ga0104394_101527|Aligned to: gnl|BL_ORD_ID|2900 WP_004605002.1 Lachnoclostridium scindens FeFe Group B indicated in UPPERCASE|Identity: 146 of 0
LEKGDYQLTSCCCPVWIAMIRKMYKELMPHVPGAVSPMVACGRMIKLLHPDAVTVFAGPCLAKKSEAREKDVAGAVDYVLTFQEVQDIFEAADIHPEELEDQEKEHSSRAGRIYARTGGVSEAVRETERQLRPDRKIKVRAEQADGIQDCRALISRIQNQETDANFFEGMGCPGGCVGGPKAILN
>Strain: Lachnoclostridium_oroticum_NLAEzlC242|ID: Ga0104394_102209|Aligned to: gnl|BL_ORD_ID|2276 WP_028088444.1 Dorea longicatena FeFe Group A2 indicated in UPPERCASE|Identity: 181 of 226 (80.0
TNGELKSRPMFTSCCPGWVRFVKSQYPHLVRQLSTAKSPQQMFGAVMKTYFAEKIGVSPDDIYTVSVMPCVAKKGEREKELFYGEYAGHDIDAVITTRELVKMIRSAHICPDTLQDIESDRPMQSGSGAGLIFGVTGGVMEAALRTAYHTLTGENPHADIFKPVRSKGFDANSGVQEADFTINGTTLRIAAVSGLGNTRNLLERMQRGEVQYDFVEVMACPGGCVGGGGQPIH
>Strain: Lachnoclostridium_oroticum_NLAEzlC242|ID: Ga0104394_10312|Aligned to: gnl|BL_ORD_ID|2120 WP_006442921.1 Lachnoclostridium hylemonae FeFe Group A1 indicated in UPPERCASE|Identity: 166 of0
TENDKPLPQFTSCCPGWVKFVETFYPEILPHISSAKSPIGMQGPTVKTYFAKSRAIDPEKIVNVAVTPCTAKKFEIRRDEMNDSAYLLDIANLRDMDHVITTRELARWMREEGIELKDVGVSGYDELMGEASGAGVIFGNTGGVMEAAARTAHFLITGENPPDDYLKLNPVRGMDGIREADVKIGDTSLKLAVIHGTENARKFLDKWKEDQPHYDFVEVMACRGGCIGGGGQPK
>Strain: Lachnoclostridium_oroticum_NLAEzlC242|ID: Ga0104394_12219|Aligned to: gnl|BL_ORD_ID|2546 WP_004614049.1 Tyzzerella nexilis FeFe Group A3 indicated in UPPERCASE|Identity: 187 of 220 (8...
QNGGVLPMMTSCSPGWIKYCEHYYPDLLDHLSSCKSPQQMFGAITKTYYAEKMGIDPKDIVCVSVMPCTAKKFEIGRDDQNAAGVPDVDISITTRELARLIRKVGIDFRVLPDEGFDDPLGESTGAAVIFGATGGVMEAALRTAVEKLTGEELANVEFTDVRGTEGIKEAVYHVAGMDVKVAVASGLSNAKVLMDKIRAGEADYHFIEIMCCPGGCVNGGGQPQV
>Strain: Lachnoclostridium_oroticum_NLAEzlC242|ID: Ga0104394_12229|Aligned to: gnl|BL_ORD_ID|2389 WP_006567084.1 Anaerostipes caccae FeFe Group A3 indicated in UPPERCASE|Identity: 182 of 218 (830
ESGENLPLFTSCCPAWVKFCEKKYPEFRKNISTCRSPQEMFGALIKEEARMNAKKDTRKTMVISIMPCTAKKSEITRPEHFTDGEQNVDYVLTTTEVTRMIQEAGIDLAQVKPEALDMPFGIASGAGAIFGVTGGVTEAVLRRLVNSNKVEDLEAISFTGVRGVDGIKEAKVQLGDREVRIAVVNGLQSASEVLDQMKAGEVNYDFVEVMACKRGCIAGGGQPVP
>Strain: Kandleria_vitulina_KH4T7|ID: Ga0104368_12421|Aligned to: gnl|BL_ORD_ID|2311 WP_022418208.1 Acidiphilium sp. CAG:727 FeFe Group A3 indicated in UPPERCASE|Identity: 146 of 221 (66.0633484...
QNGGTLPMITSCSPGWVNYAEYQYGDLLDHLSSCKSPHQMQGAIIKSYWAKQNGYDPKDVFVVSVMPCVAKKFEKQRDQLKVDENYDVDAVITTRELAKMIKRSGIRFDRLPDEDWDQDIMGDYSGAGVIFGVTGGVMEAALRTVYYKLTGQEYGRIAFDEVRGHDAGIREATIDINGLEVKVAIASGMKSAKPLLDDIRNNKSPYHFIEIMGCPGGCINGGGQPYV
>Strain: Clostridium_cochlearium_NLAEzlC224|ID: Ga0104387_103181|Aligned to: gnl|BL_ORD_ID|2414 WP_027625220.1 Clostridium lundense FeFe Group A3 indicated in UPPERCASE|Identity: 181 of 220 (82.0
ENNGKLPMLTSCCPGWIKFFEHDFNDLLDIPSTCKSPQQMFGAIAKTYLADLMGVNPKNLIVVSLMPCLAKKYEANRPEMSTNGISDVDIVVSTREMAKMIKEAGIDFNSLQDEDFDNPLGESTGAGTIFGVTGGVMEAALRTAYEWITKEELQYVNFEALRGFDGIREATIKIKDQDIKVAIASGLGNTRKLLKAIQEGKAHYHMIEIMACPGGCIDGAGQPYI
>Strain: Clostridium_cochlearium_NLAEzlC224|ID: Ga0104387_10540|Aligned to: gnl|BL_ORD_ID|2843 WP_023436998.1 Clostridium tetani FeFe Group B indicated in UPPERCASE|Identity: 165 of 181 (91.16020
KDEQDFMITSCCCPMWVGMLKKVYNDLVKYVSPSVSPMIAAGRVLKLLNPNCKVVFIGPCIAKKAEAKEKDLIGDIDFVLTFTEVKDIFEVLDVHPESLEEDMSSEYASKGGRLYARTGGVSIAVSEAIEKLFPKKYKFLKTIQADGVKGCKSLLDKINQKDINANFVEGMGCIGGCVGGPKVILD
>Strain: Kandleria_vitulina_WCC7|ID: Ga0104359_12621|Aligned to: gnl|BL_ORD_ID|2311 WP_022418208.1 Acidiphilium sp. CAG:727 FeFe Group A3 indicated in UPPERCASE|Identity: 146 of 221 (66.06334841630
QNGGTLPMITSCSPGWVNYAEYQYGDLLDHLSSCKSPHQMQGAIIKSYWAKQNGYDPKDVFVVSVMPCVAKKFEKQRDQLKVDENYDVDAVITTRELAKMIKRSGIRFDRLPDEDWDQDIMGDYSGAGVIFGVTGGVMEAALRTVYYKLTGQEYGRIAFDEVRGHDAGIREATIDINGLEVKVAIASGMKSAKPLLDDIRNNKSPYHFIEIMGCPGGCINGGGQPYV
>Strain: Peptostreptococcus_russellii_Calf135|ID: Ga0104382_102183|Aligned to: gnl|BL_ORD_ID|2292 WP_002846126.1 Peptostreptococcus anaerobius FeFe Group A2 indicated in UPPERCASE|Identity: 164 of0
TSGGRDLPMFTSCCPGWVRFMKSQYPDMVKYLSTSKSPQQMFGAVAKSYYADLLGVDANKICCISIMPCTAKKKEAEIETINDTEAQRDVDIVITTREMEKMIRAENLDFSKLKEESFDSPLGIGSGAGVIFGATGGVMEAALRSAYYFVTGKNPDPDSFVSVRGEEGWRESKFSIAGNELSVAVVSGLRNARELMDALIRGEVKYDFVEVMACPGGCSGGGGQPIK
>Strain: Peptostreptococcus_russellii_Calf135|ID: Ga0104382_10651|Aligned to: gnl|BL_ORD_ID|2912 WP_002843191.1 Peptostreptococcus anaerobius FeFe Group B indicated in UPPERCASE|Identity: 146 of 10
PDKLDFMATSCCPAWSVMAKKLFPEFKDNISMAMTPMVFTARWIKQRHEDAKVVFIGPCVSKKLEATRKSVKSHVDYVLTFEEVMGMFQAKNIDLENIEESEEVNQGTGAGRGFAVSGGVASAVADIIKKTNPDVEVKIDKADGLKECRNMLLLAKAGKRNGYLLEGMACPGGCVAGTGTIQP
>Strain: Clostridium_innocuum_NLAEzlC381|ID: Ga0105826_101209|Aligned to: gnl|BL_ORD_ID|2301 WP_013738980.1 Sphaerochaeta coccoides FeFe Group A2 indicated in UPPERCASE|Identity: 152 of 221 (68.0
HHNKEQEMPMFTSCCPGWVRFLKSQYPDMVSHLSTSKSPHQMFGAVTKTWFAEKLGVDPSSIYNISVMPCVAKKHEIDIPVMNDSGYRDVDVVLTTREVVRMIHAEHIDVGYLQDHPLDDPLGTASGAGVIFGATGGVMEAALRSAYYFVTGENADADAFADVRGMDGWKESTFEIQGIPVRCAIVSGLGNTRRLIEAMRRKEVAYDFIEVMACPGGCSGGGGQPIH
>Strain: Clostridium_innocuum_NLAEzlC381|ID: Ga0105826_11441|Aligned to: gnl|BL_ORD_ID|2134 WP_002607524.1 Erysipelatoclostridium innocuum FeFe Group A1 indicated in UPPERCASE|Identity: 228 of 20
QTKQPLPQFTSCCPAWVKFAETYYPELLPNISTSKSPISMFAPTVKTWFAEKESLDADDIYVVAITPCTAKKFEIMREELSDAANYLDRKPAQDCDRVVTTRELASWMRACNLDLESVEESDYDSLMPRGSGAGIIFGNTGGVMEAAIRSAYYFLTKKQPQEDLLQLQAVRGLEGVKTAELTIQELPLKVAVVHGTDNARKFLHHIKESGEHFDFVEVMTCPGGCISGGGQTK
>Strain: Porphyromonadaceae_bacterium_NLAEzlC104|ID: Ga0105827_10295|Aligned to: gnl|BL_ORD_ID|3007 WP_019541391.1 Proteiniphilum acetatigenes FeFe Group C1 indicated in UPPERCASE|Identity: 178 0
PSRPMISSYCPAVVRLIQVQYPSLTGQIMRLKAPHDIAAIYLRISKEKEGIDPDKLSIYYITPCAAKIVAARVPVGEANSPIDSTVNMTMIYNKTSRILYDFKKPGLHKTFANMSPDSVNWSLSGTEKKYFPGRGLAIDGMDNVIEFLEKLESGQISDIDFLEMRACDQGCAGGILCP
>Strain: Porphyromonadaceae_bacterium_NLAEzlC104|ID: Ga0105827_102101|Aligned to: gnl|BL_ORD_ID|2345 WP_026327676.1 Proteiniphilum acetatigenes FeFe Group A3 indicated in UPPERCASE|Identity: 2130
QQYLAGDPEVRLPILTSCCPGWVNFFEHNFPDLLDVPSTTKSPQQMFGAIAKSYFAEKTGVNRKDMIVVSIMPCLAKKYECQRDEFKADGNPDVDYSISTRELAAFIKQANIDFLNLPDGNFDDPLGESSGAGVIFGNTGGVIEAACRTAYELYTGKTLEKVDFHALRGMEGIRSATVDFDGLQLNIGIAHGLGNARKLLNDVKAGKSQYHAIEIMACPGGCIGGGGQPYH
>AAN39277.1 iron hydrogenase precursor partial Neocallimastix frontalis
NNGGKFPMFTSCCPGWINMVEKSYPELRENLSTCKSPQQMIGALIKSYFAKKLGVSTEDIIHVSVMPCTAKKGEAKRPEFVQKGKDGKNYPDIDYVLTTRELLTLMKLKKVNPAELADDKLDSPLGISSSAGNLFGVTGGVMEAAVRTAQIITGVENPIPLGELKAVRGLEGIKAATVPLKTKEGKDINVRAAVVSGGANIQKFLEKIKNKEVEFDFVEMMMCPGGCINGGGQPKS
>ORX75213.1 hydrogenase Anaeromyces robustus
NEGGKFPMFTSCCPGWINMVEKSYPELRDNLSSCKSPQQMIGAVIKTYFAKQLNLNPEDIIHVSVMPCTAKKGEAKRPEFVRKGSDGKDVPDIDYVITTRELLTLLKLKKINPSELKDAKFDSPLGIGSSAGNLFGVTGGVMEAAVRTAQIITGVENPIPLGELKAIRGLDGIKAANVPLKTKDGKDVSVRAAVVSGGANIQKFLEKIKNKELEFDFVEMMMCPGGCINGGGQPKS
>ORY77471.1 hydrogenase Neocallimastix californiae
NNGGKFPMFTSCCPGWINMVEKSYPELRENLSTCKSPQQMIGAVIKTYFAKKLGLSTEDIIHVSVMPCTAKKGEAKRPEFVQKGKDGKNYPDIDYVITTRELLTLLKLKKINPAELVDEKFDSPLGIGSSAGNLFGVTGGVMEAAVRTAQIITGVENPIPLGELKAVRGLDGIKAANVPLKTKDGKDISVRAAVVSGGANIQKFLEKIKNKEVEFDFVEMMMCPGGCINGGGQPKS
>ORY52215.1 hydrogenase Neocallimastix californiae
NNGGKFPMFTSCCPGWINMVEKSYPELRDNLSSCKSPQQMIGAVIKSYFAKKLGLSTEDIIHVSIMPCTAKKGEARRPEFVQKGKDGKDYPDIDYVITTRELLTLLKLKKINPAELPDDKFDSPLGIGSSAGNLFGVTGGVMEAAVRTAQVITGVENPIPLGELKAIRGLDGIKAADVPLKTKDGKDVSVRAAVVSGGANIQKFLEKIKNKELEFDFVEMMMCPGGCINGGGQPKS
>AAK60409.1 hydrogenase Neocallimastix frontalis
NNGGKFPMFTSCCPGWINMVEKSYPELSDNLSSCKSPQQMIGAVIKSYFAKKLGLSTEDIIHVSIMPCTAKKGEARRPEFVQKGKDGKDYPDIDYVITTRELLTLLKLKKINPAELPDDKFDSPLGIGSSAGNLFGVTGGVMEAAIRTAQVITGVENPIPLGELKAIRGLDGIKAANVPLKTKDGKEVSVRAAVVSGGANIQKFLEKIKNKELEFDFIEMMMCPGGCINGGGQPKS
>CAL36952.1 putative Fehydrogenase partial (macronuclear) Epidinium ecaudatum
PGWINFCETFYPDLLDNLSTCKSPQQMFGALVKTYWAEKMNIDPAKIYSVSIMPCTAKKYEASRPEMCDSGYRDVDLVLTTREIGRLFRMSGIDFSKLAPSQFDSWMGQYTGAAVIFGAT
>CAL36951.1 putative Fehydrogenase partial (macronuclear) Epidinium ecaudatum
PAWVNYIEKSRPDLIPHLSSCRSPMSMLSSVVKNVFAQKIGVPKENIYNVGIMPCTAKKDEIKRPQLNNETDVIITSRELATMIQEAGIDFANLEETELDTIYSQYTGGGALFCAT
>CAL36948.1 putative Fehydrogenase partial (macronuclear) Entodinium caudatum
PGWVDYAEKNYHDFLPNLSSAKSPQQMQGAITKTYWAEKAGLKADKIYHVSIMPCTAKAYEARRDDHMKSSGAQDVDKVLTTRELAAVLRQAGINFADLPDSEADSPIGPYSGAGTIFGAT
>CAL36949.1 putative Fehydrogenase partial (macronuclear) Entodinium caudatum
PGWIDYCEKKFHDMLPHLSTCKSPQAMQGAITKTYFAEKNGIKKENIFNVSIMPCTAKLWESQRDKSMSSSGLKDYDMVLTTRELAMLIREAGIDFANLPEENADSLIGAYTGAGTIFGVT
>CAL36947.1 putative Fehydrogenase partial (macronuclear) Entodinium caudatum
PGWIDYCEKKFHDMLPHISTCKSPQAMQGAITKTYFAEKNGIKKENIFNVSIMPCTAKLWESQRDKSMSSSGVKDYDMVLTTRELAMLIREAGIDFANLPEEAADSLIGAYTGAGTIFGVT
>CAL36953.1 putative Fehydrogenase partial (macronuclear) Isotricha intestinalis
PAWVNYVEQSAPELIPHLSSCRSPMSMLAPVVKEEFSQMMKVNINQIYHVGIMPCIAKKDEIERPQLVMENGDKIVDKVISTRELARWIKEAGINYKDLPESNFDEPYSEASGGGAIFCAT
>CAL36946.1 putative Fehydrogenase partial (macronuclear) Diploplastron affine
PSWVKYIEMNYPDQIGHLSTCKSPHQMYGALLKSYYAEKEGIDPSKIFVVSVMPCIAKKFERTRDDMDGAGYPDVDAVITTRELARMIRQAHINFVNLEDSEFDDPMGEATGAAAIFGCN
>Strain: Synergistetes sp. Syn_Fa1|ID: 000000839 000000839 2501763185 Sfa1_08640 NADH-quinone oxidoreductase subunit G [Synergistetes Syn_Fa1]|Aligned to: gnl|BL_ORD_ID|2670 WP_008711190.1 - Synergistes sp. 3_1_syn1 - FeFe Group A3 indicated in UPPERCASE|Identity: 189 of 213 (88.7323943662%) |Coverage (alignment/subject): 100.0%
MPLFTSCCPAWVSYVEKNEPEVVKNLSTCRSPMQMFAAVIKEHHKHSPRKHVHVAVMPCTAKKAEAAREEFRGELGPDVDYVITTQELIQMIKESGIVFSELEPEAVDMPFGTMSGAGVIFGVTGGVTEAVLRRVISDKSAAALRTIAFKGVRGGEGIKVATVKYGDRELKIAVVSGLGNAHELIKRIKEGEHYDFVEVMACPGGCVCGAGQP
>Strain: Synergistetes sp. Syn_Fa1|ID: 000001387 000001387 2501763751 Sfa1_14340 Iron only hydrogenase large subunit, C-terminal domain [Synergistetes sp. Syn_Fa1]|Aligned to: gnl|BL_ORD_ID|3236 WP_008709061.1 - Synergistes sp. 3_1_syn1 - FeFe Group C3 indicated in UPPERCASE|Identity: 169 of 179 (94.4134078212%) |Coverage (alignment/subject): 100.0%
MDNMITTCCPSVVFLVQKYFPKLTPQLAQVLSPMEAHGEFLRRKYGDDALIVFFAPCISKIEEARVSEKRYIDGVITFKQLSRWFVKEDIELEKCAEGYFGNDPSSSAIYPIFEGIVKDVRANLPEDSHVFNKYNFISVQGAKDVIELLEEISEGRIHNCFIEASTCYGSCINGPEKP
>Strain: Synergistetes sp. Syn_Fa1|ID: 000001545 000001545 2501763909 Sfa1_15920 [FeFe] hydrogenase, group B1/B3 [Synergistetes sp. Syn_Fa1]|Aligned to: gnl|BL_ORD_ID|2996 WP_008713427.1 - Synergistes sp. 3_1_syn1 - FeFe Group B indicated in UPPERCASE|Identity: 161 of 174 (92.5287356322%) |Coverage (alignment/subject): 100.0%
ERPFMTTSCCPAYIQAARRHMPELTPHISDTPTPMHFTAEMMKTKNPRNINVFIGPCVAKRKEAMEDSCVDYVMTFEELEALFEAAGITPSKCEAAELKKNASAQGRGFAISGGVASAVKHALGDDAGVRTACINGLSKAAMAQLKAYAKNGAPFDLIEVMTCPGGCISGAGVA
>Strain: Synergistetes sp. Syn_Fa1|ID: 000002729 000002729 2501765107 Sfa1_27990 NAD(P)-dependent iron-only hydrogenase catalytic subunit [Synergistetes sp. Syn_Fa1]|Aligned to: gnl|BL_ORD_ID|2669 WP_008708834.1 - Synergistes sp. 3_1_syn1 - FeFe Group A3 indicated in UPPERCASE|Identity: 211 of 226 (93.3628318584%) |Coverage (alignment/subject): 100.0%
GVLPMITSCSPGWINFIEIKYPDLLPHLSTAKSPQGMFGALAKTYWPETQGIAVEDIYSVSIMPCTAKKAECVRPQLQSNPGIPDVDTVLTTRELARMIKNAGIDFKNLPEEEYDSPLGSSTGAAAIFGVTGGVMEAALRTVYSVLNSGADIPGIIFQPVRGMEGIKEATIEVPVNGEKVNVKLAVAHTLKNAKILMDKVRAGKADYHFIEVMACPGGCIGGGGQP
>Strain: Eubacterium cellulosolvens 6|ID: 000000331 2509325016 EubceDRAFT1_0331 [FeFe] hydrogenase, group B1/B3 [Eubacterium cellulosolvens 6]|Aligned to: gnl|BL_ORD_ID|2875 WP_004602330.1 - Eubacterium cellulosolvens - FeFe Group B indicated in UPPERCASE|Identity: 180 of 180 (100.0%) |Coverage (alignment/subject): 100.0%
AGKKMTTSCCPAFINMLRKHFPELYKNNMSSVVSPMCAISRYLKATHPGCITVFVGPCIAKKSEAADKELVAENADYVLTYGEFRAFLRSKDVELKPCEDRYQESSIFGKRFATSGGVAKAVIECMEERGVDTNDISLRKCAGGDECRKALTLLQFGKLPEDFVEGMVCPGGCVGGPSKH
>Strain: Treponema saccharophilum PB* |ID: 000000654 2509550123 TresaDRAFT_0660 [FeFe] hydrogenase, group B1/B3 [Treponema saccharophilum PB, DSM 2985]|Aligned to: gnl|BL_ORD_ID|2994 WP_002704855.1 - Treponema saccharophilum - FeFe Group B indicated in UPPERCASE|Identity: 185 of 185 (100.0%) |Coverage (alignment/subject): 100.0%
GDKMMTTSCCPAYVRAVNIHVPELSGCISDTKSPMMYTAELAKQANPDCITVFIGPCLAKRREGFDTDIVDYVLSVEEINALFTAKGIDIAKVESKPDSVPTSYVPTVSGRNFAKTGGVAESVRVRLSDKSILRPSVINGLDKAGMKQLTTYGQINAGTIPSTPETPNLIEVMACEGGCIAGPLV
>Strain: Treponema saccharophilum* |ID: 000001898 2509551408 TresaDRAFT_1945 Methyl-accepting chemotaxis protein [Treponema saccharophilum PB, DSM 2985]|Aligned to: gnl|BL_ORD_ID|3092 WP_022931679.1 - Treponema bryantii - FeFe Group C2 indicated in UPPERCASE|Identity: 133 of 180 (73.8888888889%) |Coverage (alignment/subject): 100.0%
PMIMISQPCPALVSFIEIYRPQLIQYLAKADSPMAHTVECIRHFYPEYRDCRIAVISPCFAKRREFDENGRGDYNVTMKNLDLYFREHNIDLTSYPQVDYDNPLAERAVLYSTPGGLMRTAERFVPGISSKTRKIEGQPAVFEYLAGLDRSLSSGCKPYYQLVDCLNCEKGCNRGGGSI
>Strain: Lachnospiraceae bacterium JC7 |ID: 000001264 2510832992 LacJC7draft1_01292 NADH-quinone oxidoreductase subunit G [Lachnospiraceae bacterium JC7]|Aligned to: gnl|BL_ORD_ID|2287 WP_007156182.1 - Oribacterium sinus - FeFe Group A2 indicated in UPPERCASE|Identity: 160 of 221 (72.3981900452%) |Coverage (alignment/subject): 100.0%
FPMFTSCCPGWVRYVKAHYPEFVDNLSTAKSPQQMFGAVAKSYFAEKLNVDPSKIFCVSIMPCLAKKAECAYPSMVDEQGDPEVDCSLTTREVNRLIRSEQIIVKDLPEEELDMPFGIGSGAGNIFGATGGVMEAALRSAYYLVNKENPDPDAFKAVRGMDGWKEAEFELAGKTLRVAVTNGLGNANKLLTYLKQGRVKYDFVEIMACPGGCVGGGGQP
>Strain: Lachnospiraceae bacterium JC7 |ID: 000001963 2510833706 LacJC7draft1_02010 [FeFe] hydrogenase, group B1/B3 [Lachnospiraceae bacterium JC7]|Aligned to: gnl|BL_ORD_ID|2903 WP_007157603.1 - Oribacterium sinus - FeFe Group B indicated in UPPERCASE|Identity: 135 of 179 (75.4189944134%) |Coverage (alignment/subject): 100.0%
EGKKMTTSCCPAFINMLRMHYPEQFHENMSETVSPMCAISRYLKAIHPGCKTVFIGPCIAKKSEAHEMGIKDNADYVMTFGEMQALMRSKEVELQPVVDPYQESSIWGKSFASSGGVANAVMEVMRERNQDATGIQLRAAAGGKECITALSLLKMGKLPEDFIEGMVCEGGCVGGPSKH
>Strain: Megasphaera elsdenii DSM 20460 |ID: 000000752 000000752 2511555788 MELS_0755 Iron only hydrogenase large subunit, C-terminal domain [Megasphaera elsdenii DSM 20460]|Aligned to: gnl|BL_ORD_ID|2963 WP_014015718.1 - Megasphaera elsdenii - FeFe Group B indicated in UPPERCASE|Identity: 180 of 180 (100.0%) |Coverage (alignment/subject): 100.0%
DQFQLTSCCCPMWIAMIKKLYHQLLPNVPGSVSPMIAGGRTVKALHPKAKTVFIGPCLAKKAERKEPDLVGAVDYVLTYQELRDLFSVTNIDLASLPEDNLPHASEAGISYAYAGGVSEAVTETVHQLNPDRQVDIKTRKADGVPACKAMINDILAGNRDGNFFEGMGCMGGCVGGPRAI
>Strain: Megasphaera elsdenii DSM 20460 |ID: 000000885 000000885 2511555921 MELS_0888 phosphate acetyltransferase [Megasphaera elsdenii DSM 20460]|Aligned to: gnl|BL_ORD_ID|2140 WP_014015846.1 - Megasphaera elsdenii - FeFe Group A1 indicated in UPPERCASE|Identity: 231 of 231 (100.0%) |Coverage (alignment/subject): 100.0%
ELLPQFTSCCPSWVEFTEIFFPELIPHLSTAKSPISMLSPMIKTYFAKRMKIDPADIVTVCVTPCTSKKAEIARPERNAAGRYWKKPEIRDTDYCITTRELAKWIKDAQIDFNSLKDSDYDPIFGQSSGGGTIFGNSGGVMEAALRTLVYLQTGKPADEEFLHFEEVRGLEGVKEAALTLDNDIIRVVAISGLANARRFINLMEEKHSWKKYAFIEVMACPGGCIGGGGQP
>Strain: Megasphaera elsdenii DSM 20460 |ID: 000001477 000001477 2511556538 MELS_1481 NADH-quinone oxidoreductase subunit G [Megasphaera elsdenii DSM 20460]|Aligned to: gnl|BL_ORD_ID|2141 WP_014016432.1 - Megasphaera elsdenii - FeFe Group A3 indicated in UPPERCASE|Identity: 231 of 231 (100.0%) |Coverage (alignment/subject): 100.0%
IPIPQFTSCCPAWVEFAETFYPDLLQHLSSTKSPISILSPVIKTYFAQQKNIDPKKIVNVCVTPCTAKKAEIRRPELSASGLFWDEPEIRDTDICITTRELAQWIQDENIDFASLEDSKFDKAFGEASGGGRIFGNSGGVMEAAIRTAYHMFTGRPAPKDFIPFEPVRGLQGVKKATVIFGHFVLHVAAISGLGNARAFIDDLIKNDAFEDYSFIEVMACPGGCIGGGGQP
>Strain: Bacteroides ovatus NLAE-zl-C11 |ID: 000000571 000000571 2513123195 C11DRAFT_00573 [FeFe] hydrogenase, group B1/B3 [Bacteroides ovatus NLAE-zl-C11 (Illumina Draft assembly with Velvet)]|Aligned to: gnl|BL_ORD_ID|2758 WP_004307174.1 - Bacteroides ovatus - FeFe Group B indicated in UPPERCASE|Identity: 173 of 176 (98.2954545455%) |Coverage (alignment/subject): 100.0%
GQKFMTTSCCPSYIELVEKHIPDMKPYVSTTGSPMYYAARIAKEKHPDAKIVFVGPCVAKRKEVRRDEAVDYILTFEEIGSILDGLGIQLEQMQEFSVLHTSVREAHGFAQAGGVMGAVKAYLKEEAEKINAIQVSDINKKNIALLRACAKTGKAAGQFIEVMACEGGCITGPSTH
>Strain: Bacteroides ovatus NLAE-zl-C11|ID: 000001819 000001819 2513124455 C11DRAFT_01835 NAD(P)-dependent iron-only hydrogenase catalytic subunit [Bacteroides ovatus NLAE-zl-C11 (Illumina Draft assembly with Velvet)]|Aligned to: gnl|BL_ORD_ID|2333 WP_008021616.1 - Bacteroides xylanisolvens - FeFe Group A3 indicated in UPPERCASE|Identity: 219 of 220 (99.5454545455%) |Coverage (alignment/subject):…
VRLPILTSCCPAWVNFFEHHFPDMLDIPSTARSPQQMFGSIAKSYWAEKMGIPREKLVVVSIMPCLAKKYECARDEFKVNGIPDVDYSISTRELARLIKRANIGFPLVLDSPFDNPMGESTGAGVIFGTTGGVMEAALRSVYEIYTGEPLKNVNFEQVRGLNGVRRATINLNGFELKVGIAHGLGNARHLLEDIRNGHNEYHVIEIMACPGGCIGGGGQP
>Strain: Bacteroides xylanisolvens NLAE-zl-C182|ID: 000000456 2513127716 C182DRAFT_00461 NAD(P)-dependent iron-only hydrogenase catalytic subunit [Bacteroides xylanisolvens NLAE-zl-C182]|Aligned to: gnl|BL_ORD_ID|2333 WP_008021616.1 - Bacteroides xylanisolvens - FeFe Group A3 indicated in UPPERCASE|Identity: 220 of 220 (100.0%) |Coverage (alignment/subject): 100.0%
VRLPILTSCCPAWVNFFEHHFPDMLDIPSTARSPQQMFGSIAKSYWAEKMGIPREKLVVVSIMPCLAKKYECARDEFKVNGIPDVDYSISTRELARLIKRANIGFPLVLDSPFDNPMGESTGAGVIFGTTGGVMEAALRSVYEIYTGESLKNVNFEQVRGLNGVRRATINLNGFELKVGIAHGLGNARHLLEDIRNGHNEYHVIEIMACPGGCIGGGGQP
>Strain: Bacteroides xylanisolvens NLAE-zl-C182|ID: 000001520 2513128793 C182DRAFT_01538 [FeFe] hydrogenase, group B1/B3 [Bacteroides xylanisolvens NLAE-zl-C182]|Aligned to: gnl|BL_ORD_ID|2758 WP_004307174.1 - Bacteroides ovatus - FeFe Group B indicated in UPPERCASE|Identity: 175 of 176 (99.4318181818%) |Coverage (alignment/subject): 100.0%
GQKFMTTSCCPSYIELVEKHIPDMKPYVSTTGSPMYYAARIAKEKHPDAKVVFVGPCVAKRKEVRRDEAVDYILTFEEIGSILDGLGIELEQVQEFSVLHTSVREAHGFAQAGGVMGAVKAYLKEEADKINAIQVSDINKKNIALLRACAKTGKAAGQFIEVMACEGGCITGPSTH
>Strain: Bacteroides xylanisolvens NLAE-zl-C29|ID: 000000602 2513132619 C29DRAFT_00613 NAD(P)-dependent iron-only hydrogenase catalytic subunit [Bacteroides xylanisolvens NLAE-zl-C29 (Illumina Draft assembly with Velvet)]|Aligned to: gnl|BL_ORD_ID|2333 WP_008021616.1 - Bacteroides xylanisolvens - FeFe Group A3 indicated in UPPERCASE|Identity: 219 of 220 (99.5454545455%) |Coverage (alignment/subje…
VRLPILTSCCPAWVNFFEHHFPDMLDIPSTARSPQQMFGSIAKSYWAEKMGIPREKLVVVSIMPCLAKKYECARDEFKVNGIPDVDYSISTRELARLIKRANIGFPLVLDSPFDNPMGESTGAGVIFGTTGGVMEAALRSVYEIYTGEPLKNVNFEQVRGLNGVRRATINLNGFELKVGIAHGLGNARHLLEDIRNGHNEYHVIEIMACPGGCIGGGGQP
>Strain: Bacteroides xylanisolvens NLAE-zl-C29|ID: 000002569 2513134611 C29DRAFT_02607 [FeFe] hydrogenase, group B1/B3 [Bacteroides xylanisolvens NLAE-zl-C29 (Illumina Draft assembly with Velvet)]|Aligned to: gnl|BL_ORD_ID|2758 WP_004307174.1 - Bacteroides ovatus - FeFe Group B indicated in UPPERCASE|Identity: 174 of 176 (98.8636363636%) |Coverage (alignment/subject): 100.0%
GQKFMTTSCCPSYIELVEKHIPDMKPYVSTTGSPMYYAARIAKEKHPDAKVVFVGPCVAKRKEVRRDKAVDYILTFEEIGSILDGLGIELEQVQEFSVLHTSVREAHGFAQAGGVMGAVKAYLKEEADKINAIQVSDINKKNIALLRACAKTGKAAGQFIEVMACEGGCITGPSTH
>Strain: Bacteroides xylanisolvens NLAE-zl-C339|ID: 000001234 2513138083 C339DRAFT_01245 NAD(P)-dependent iron-only hydrogenase catalytic subunit [Bacteroides xylanisolvens NLAE-zl-C339 (Illumina Draft assembly with Velvet)]|Aligned to: gnl|BL_ORD_ID|2333 WP_008021616.1 - Bacteroides xylanisolvens - FeFe Group A3 indicated in UPPERCASE|Identity: 220 of 220 (100.0%) |Coverage (alignment/subject): …
VRLPILTSCCPAWVNFFEHHFPDMLDIPSTARSPQQMFGSIAKSYWAEKMGIPREKLVVVSIMPCLAKKYECARDEFKVNGIPDVDYSISTRELARLIKRANIGFPLVLDSPFDNPMGESTGAGVIFGTTGGVMEAALRSVYEIYTGESLKNVNFEQVRGLNGVRRATINLNGFELKVGIAHGLGNARHLLEDIRNGHNEYHVIEIMACPGGCIGGGGQP
>Strain: Bacteroides xylanisolvens NLAE-zl-C339|ID: 000003264 2513140145 C339DRAFT_03312 [FeFe] hydrogenase, group B1/B3 [Bacteroides xylanisolvens NLAE-zl-C339 (Illumina Draft assembly with Velvet)]|Aligned to: gnl|BL_ORD_ID|2758 WP_004307174.1 - Bacteroides ovatus - FeFe Group B indicated in UPPERCASE|Identity: 175 of 176 (99.4318181818%) |Coverage (alignment/subject): 100.0%
GQKFMTTSCCPSYIELVEKHIPDMKPYVSTTGSPMYYAARIAKEKHPDAKVVFVGPCVAKRKEVRRDEAVDYILTFEEIGSILDGLGIELEQVQEFSVLHTSVREAHGFAQAGGVMGAVKAYLKEEADKINAIQVSDINKKNIALLRACAKTGKAAGQFIEVMACEGGCITGPSTH
>Strain: Bacteroides ovatus NLAE-zl-C34|ID: 000001089 2513142671 C34DRAFT_01094 NAD(P)-dependent iron-only hydrogenase catalytic subunit [Bacteroides ovatus NLAE-zl-C34 (Illumina Draft assembly with Velvet)]|Aligned to: gnl|BL_ORD_ID|2333 WP_008021616.1 - Bacteroides xylanisolvens - FeFe Group A3 indicated in UPPERCASE|Identity: 219 of 220 (99.5454545455%) |Coverage (alignment/subject): 100.0%
VRLPILTSCCPAWVNFFEHHFPDMLDIPSTARSPQQMFGSIAKSYWAEKMGIPREKLVVVSIMPCLAKKYECARDEFKVNGIPDVDYSISTRELARLIKRANIGFPLVLDSPFDNPMGESTGAGVIFGTTGGVMEAALRSVYEIYTGEPLKNVNFEQVRGLNGVRRATINLNGFELKVGIAHGLGNARHLLEDIRNGHNEYHVIEIMACPGGCIGGGGQP
>Strain: Bacteroides ovatus NLAE-zl-C34|ID: 000001749 2513143337 C34DRAFT_01760 [FeFe] hydrogenase, group B1/B3 [Bacteroides ovatus NLAE-zl-C34 (Illumina Draft assembly with Velvet)]|Aligned to: gnl|BL_ORD_ID|2758 WP_004307174.1 - Bacteroides ovatus - FeFe Group B indicated in UPPERCASE|Identity: 173 of 176 (98.2954545455%) |Coverage (alignment/subject): 100.0%
GQKFMTTSCCPSYIELVEKHIPDMKPYVSTTGSPMYYAARIAKEKHPDAKIVFVGPCVAKRKEVRRDEAVDYILTFEEIGSILDGLGIQLEQMQEFSVLHTSVREAHGFAQAGGVMGAVKAYLKEEAEKINAIQVSDINKKNIALLRACAKTGKAAGQFIEVMACEGGCITGPSTH
>Strain: Bacteroides thetaiotaomicron NLAE-zl-C523|ID: 000001085 2513147375 C523DRAFT_01093 [FeFe] hydrogenase, group B1/B3 [Bacteroides thetaiotaomicron NLAE-zl-C523 (Illumina Draft assembly with Velvet)]|Aligned to: gnl|BL_ORD_ID|2762 WP_016266912.1 - Bacteroides thetaiotaomicron - FeFe Group B indicated in UPPERCASE|Identity: 174 of 176 (98.8636363636%) |Coverage (alignment/subject): 100.0%
GQKFMTTSCCPSYIELVEKHMTEMKPYVSTTGSPMYYAARIAKKKHPDAKIVFVGPCVAKRKEVRRDDAVDYILTFEEVGSILDGMDIQLEQVNSFSILHTSVREAHGFAQAGGVMGAVKAYLKEEADKINAIQVSDINKKNIALLRACAKTGKAAGQFIEVMACEGGCITGPSTH
>Strain: Bacteroides thetaiotaomicron NLAE-zl-C523|ID: 000002648 2513148959 C523DRAFT_02678 NAD(P)-dependent iron-only hydrogenase catalytic subunit [Bacteroides thetaiotaomicron NLAE-zl-C523 (Illumina Draft assembly with Velvet)]|Aligned to: gnl|BL_ORD_ID|2036 WP_016268012.1 - Bacteroides thetaiotaomicron - FeFe Group A3 indicated in UPPERCASE|Identity: 218 of 220 (99.0909090909%) |Coverage (ali…
VRLPILTSCCPAWVNFFEHHFPDMLDIPSTARSPQQMFGSIAKSYWAEKMGIPREKLVVVSIMPCLAKKYECDRDEFKVNGVPDVDYSISTRELARLIKRANIGFTLVLDSPFDNPMGESTGAGVIFGTTGGVMEAALRSVYEIYTGQPLKNVNFEQVRGLSGVRRATINLNGFELKVGIAHGLGNARHLLEDIRNGHNEYHVIEIMACPGGCIGGGGQP
>Strain: Selenomonas ruminantium subsp. lactilytica |ID: 000000790 2514204957 SELR_07900 ferredoxin hydrogenase large subunit [Selenomonas ruminantium lactilytica TAM6421]|Aligned to: gnl|BL_ORD_ID|2145 WP_014423937.1 - Selenomonas ruminantium - FeFe Group A1 indicated in UPPERCASE|Identity: 239 of 239 (100.0%) |Coverage (alignment/subject): 100.0%
GPLPQFTSCCPAWVRYMELYHPDLRQHLSSAKSPQGMAGPVAKIYGAKEIWKVEPERIFCVGVYPCTAKKLEASRPEFTAAADYWKKQGHTAAYQDTDVVLTTRDLARLLKKLDIDIRNVQPAEEKDNPLAEYTGAGTIFGATGGVMEAALRTAYFVLTGQELADLDYEPVRGLDEVKSAEIPLKLKDGGQEITLKIAVVHGTKNVEPLLAEIKAGKSSYHFIEVMNCPGGCVNGGGQP
>Strain: Selenomonas ruminantium subsp. lactilytica |ID: 000002636 2514206846 SELR_26360 NAD(P)-dependent iron-only hydrogenase catalytic subunit [Selenomonas ruminantium lactilytica TAM6421]|Aligned to: gnl|BL_ORD_ID|2580 WP_014425762.1 - Selenomonas ruminantium - FeFe Group A3 indicated in UPPERCASE|Identity: 220 of 220 (100.0%) |Coverage (alignment/subject): 100.0%
GVLPMMTSCSPGWVNYMEKHFPSCIDHLSSAKSPMSMFGAIAKTYYAQQAGLKPQEIVTVSIMPCTAKKFEAARPEMGRDGYQDVDIVLTTRELIKLIKYVGLSIGKLPENDFDSPLGLASGAGAIFGATGGVMEAALRTVYEKVTGKTLEKVEFMDVRGFDGIKEATIHLPGRDVRIAVAHTLKNARKIMEQVKKGTSPYDFIEIMACPGGCIGGGGQP
>Strain: Treponema sp. JC4 |ID: 000000091 2514373143 MSI_00920 ferredoxin hydrogenase large subunit [Treponema sp. JC4]|Aligned to: gnl|BL_ORD_ID|2934 WP_006905160.1 - Shuttleworthia satelles - FeFe Group B indicated in UPPERCASE|Identity: 126 of 179 (70.3910614525%) |Coverage (alignment/subject): 100.0%
EGKKMTTSCCPAFINLLRQHYPDVFENNMSNTVSPMCAISRYLKYTHPGCVTVFVGPCIAKKSEANDPTIPDNADYAVTYGELRALMRSKDIDFEEVTDEYQEASVWGKRFASSGGVANAVLECMQERGEDVSNITLLKCAGGADCKKAVAQLKVGKLQEDFVEGMVCPGGCVGGPSKH
>Strain: Bacteroides thetaiotaomicron NLAE-zl-G288|ID: 000000249 2514900790 G288DRAFT_00249 [FeFe] hydrogenase, group B1/B3 [Bacteroides thetaiotaomicron NLAE-zl-G288]|Aligned to: gnl|BL_ORD_ID|2762 WP_016266912.1 - Bacteroides thetaiotaomicron - FeFe Group B indicated in UPPERCASE|Identity: 174 of 176 (98.8636363636%) |Coverage (alignment/subject): 100.0%
GQKFMTTSCCPSYIELVEKHMTEMKPYVSTTGSPMYYAARIAKKKHPDAKIVFVGPCVAKRKEVRRDDAVDYILTFEEVGSILDGMDIQLEQVNSFSILHTSVREAHGFAQAGGVMGAVKAYLKEEADKINAIQVSDINKKNIALLRACAKTGKAAGQFIEVMACEGGCITGPSTH
>Strain: Bacteroides thetaiotaomicron (2)|ID: 000000330 2514900871 G288DRAFT_00330 NAD(P)-dependent iron-only hydrogenase catalytic subunit [Bacteroides thetaiotaomicron NLAE-zl-G288]|Aligned to: gnl|BL_ORD_ID|2036 WP_016268012.1 - Bacteroides thetaiotaomicron - FeFe Group A3 indicated in UPPERCASE|Identity: 219 of 220 (99.5454545455%) |Coverage (alignment/subject): 100.0%
VRLPILTSCCPAWVNFFEHHFPDMLDIPSTARSPQQMFGSIAKSYWAEKMGIPREKLVVVSIMPCLAKKYECDRDEFKVNGVPDVDYSISTRELARLIKRANIGFTLVLDSPFDNPMGESTGAGVIFGTTGGVMEAALRSVYEIYTGQPLKNVNFEQVRGLSGVRRATIDLNGFELKVGIAHGLGNARHLLEDIRNGHNEYHVIEIMACPGGCIGGGGQP
>Strain: Bacteroides xylanisolvens NLAE-zl-G310|ID: 000001066 2514906748 G310DRAFT_01088 NAD(P)-dependent iron-only hydrogenase catalytic subunit [Bacteroides xylanisolvens NLAE-zl-G310]|Aligned to: gnl|BL_ORD_ID|2333 WP_008021616.1 - Bacteroides xylanisolvens - FeFe Group A3 indicated in UPPERCASE|Identity: 220 of 220 (100.0%) |Coverage (alignment/subject): 100.0%
VRLPILTSCCPAWVNFFEHHFPDMLDIPSTARSPQQMFGSIAKSYWAEKMGIPREKLVVVSIMPCLAKKYECARDEFKVNGIPDVDYSISTRELARLIKRANIGFPLVLDSPFDNPMGESTGAGVIFGTTGGVMEAALRSVYEIYTGESLKNVNFEQVRGLNGVRRATINLNGFELKVGIAHGLGNARHLLEDIRNGHNEYHVIEIMACPGGCIGGGGQP
>Strain: Bacteroides xylanisolvens NLAE-zl-G310|ID: 000004646 2514910393 G310DRAFT_04739 [FeFe] hydrogenase, group B1/B3 [Bacteroides xylanisolvens NLAE-zl-G310]|Aligned to: gnl|BL_ORD_ID|2758 WP_004307174.1 - Bacteroides ovatus - FeFe Group B indicated in UPPERCASE|Identity: 175 of 176 (99.4318181818%) |Coverage (alignment/subject): 100.0%
GQKFMTTSCCPSYIELVEKHIPDMKPYVSTTGSPMYYAARIAKEKHPDAKVVFVGPCVAKRKEVRRDEAVDYILTFEEIGSILDGLGIELEQVQEFSVLHTSVREAHGFAQAGGVMGAVKAYLKEEADKINAIQVSDINKKNIALLRACAKTGKAAGQFIEVMACEGGCITGPSTH
>Strain: Bacteroides xylanisolvens NLAE-zl-G421|ID: 000002612 2514913257 G421DRAFT_02668 NAD(P)-dependent iron-only hydrogenase catalytic subunit [Bacteroides xylanisolvens NLAE-zl-G421]|Aligned to: gnl|BL_ORD_ID|2333 WP_008021616.1 - Bacteroides xylanisolvens - FeFe Group A3 indicated in UPPERCASE|Identity: 220 of 220 (100.0%) |Coverage (alignment/subject): 100.0%
VRLPILTSCCPAWVNFFEHHFPDMLDIPSTARSPQQMFGSIAKSYWAEKMGIPREKLVVVSIMPCLAKKYECARDEFKVNGIPDVDYSISTRELARLIKRANIGFPLVLDSPFDNPMGESTGAGVIFGTTGGVMEAALRSVYEIYTGESLKNVNFEQVRGLNGVRRATINLNGFELKVGIAHGLGNARHLLEDIRNGHNEYHVIEIMACPGGCIGGGGQP
>Strain: Bacteroides xylanisolvens NLAE-zl-G421|ID: 000002699 2514913345 G421DRAFT_02756 [FeFe] hydrogenase, group B1/B3 [Bacteroides xylanisolvens NLAE-zl-G421]|Aligned to: gnl|BL_ORD_ID|2758 WP_004307174.1 - Bacteroides ovatus - FeFe Group B indicated in UPPERCASE|Identity: 175 of 176 (99.4318181818%) |Coverage (alignment/subject): 100.0%
GQKFMTTSCCPSYIELVEKHIPDMKPYVSTTGSPMYYAARIAKEKHPDAKVVFVGPCVAKRKEVRRDEAVDYILTFEEIGSILDGLGIELEQVQEFSVLHTSVREAHGFAQAGGVMGAVKAYLKEEADKINAIQVSDINKKNIALLRACAKTGKAAGQFIEVMACEGGCITGPSTH
>Strain: Porphyromonas levii DSM 23370 |ID: 000000887 2515618944 A3GGDRAFT_00905 [FeFe] hydrogenase, group B1/B3 [Porphyromonas levii DSM 23370]|Aligned to: gnl|BL_ORD_ID|2773 WP_018357720.1 - Porphyromonas levii - FeFe Group B indicated in UPPERCASE|Identity: 183 of 183 (100.0%) |Coverage (alignment/subject): 100.0%
GQSFMTTSCCPSFYEAIDKHIPKLHDYVSDSKSPMYYIAERARAKYPDSKIVFIGPCVAKRKEVRRPGQQVDYVMTFEELASIFDGMDIDLKAQERFVPEFTSVREAHGFAANGGVMGAVQSYLRTNPATADKVDKISTEMISNLDKRTIAKLKGYAAKGKAGGQFVEVMCCPGGCIHGPSA
>Strain: Selenomonas bovis DSM 23594|ID: 000001860 2519065499 F599DRAFT_01941 NAD(P)-dependent iron-only hydrogenase catalytic subunit [Selenomonas bovis DSM 23594]|Aligned to: gnl|BL_ORD_ID|2580 WP_014425762.1 - Selenomonas ruminantium - FeFe Group A3 indicated in UPPERCASE|Identity: 155 of 220 (70.4545454545%) |Coverage (alignment/subject): 100.0%
GVLPMLTSCCPAWVTYMEKEYGSSLAHLSSAKSPMGMFGAVAKTYYAEKADIPAKDIVTVAIMPCTAKKAEAQRPGLGRGGQPDIDYVLTTRELIKLIKYVGLTFRDLPESPFDSPLGEATGAGAIFGATGGVMEAALRTVVEKATGKPLDTIEFTAVRGMEGIREASLDIAGRTVRVAVCHTLKNAAKLMAAVRSGTSPYDFIEVMACPGGCAGGGGQP
>Strain: Clostridium sartagoforme|ID: 000001459 asrv01000092_pro_45|Aligned to: gnl|BL_ORD_ID|2104 WP_016206989.1 - Clostridium sartagoforme - FeFe Group A1 indicated in UPPERCASE|Identity: 220 of 220 (100.0%) |Coverage (alignment/subject): 100.0%
GPFPMFTSCCPAWVRQVENYYPKFLENLSSAKSPQQIFGTASKTYYPQVADIDPKRVFTVTIMPCTAKKYEADRPEMENDGLRNIDAVITTRELAKMIKDAKIDFAKLDDSEADPAMGEYTGAGAIFGATGGVMEAALRSAKDFVEGKDLENIEYEQVRGLAGIKEATVEIGGESYNIAVINGASNVFSFMNSDNFDKKKYHFIEVMACPGGCVNGGGQP
>Strain: Clostridium sartagoforme|ID: 000000180 asrv01000016_pro_16|Aligned to: gnl|BL_ORD_ID|2837 WP_016205726.1 - Clostridium sartagoforme - FeFe Group B indicated in UPPERCASE|Identity: 178 of 178 (100.0%) |Coverage (alignment/subject): 100.0%
GQNYMTNSCCPGFLSYIEKMFPSEVKNISGTVSPMIATARFIKHNDPEAKVVFIGPCTAKKSEAVRESVKDAVDYVITFEELLALFSAFDIDIDSCENEVVDDASIYGRGFGSHGGLTAAIENYVRSQGIEVNFNPVKVSGGIEIKKMMTMAKIGRLPGNFIEGMMCDGGCINGAGTL
>Strain: Clostridium sartagoforme|ID: 000000601 asrv01000034_pro_40|Aligned to: gnl|BL_ORD_ID|2838 WP_016206137.1 - Clostridium sartagoforme - FeFe Group B indicated in UPPERCASE|Identity: 181 of 181 (100.0%) |Coverage (alignment/subject): 100.0%
NDLMITSCCCPMWVGMLKKVYKELVPDLSPSVSPMVGAGRVIKKLNPHTKVVFIGPCIAKKAEAKEPDLSKDIDFVLTFQELDNIFKSLEIKLDKLQGIPSKDYASRGGRLYARTGGVSIAVGEAVAELYPKKSKLFKSVKAEGVRECKDILNKALSGEIEANFIEGMGCVGGCVGGPKAL
>Strain: Clostridium sartagoforme|ID: 000000641 asrv01000037_pro_18|Aligned to: gnl|BL_ORD_ID|2418 WP_016206177.1 - Clostridium sartagoforme - FeFe Group A3 indicated in UPPERCASE|Identity: 221 of 221 (100.0%) |Coverage (alignment/subject): 100.0%
ENLPLITSCCPAWIRFAENNYSDNIELISSCKSPQQMFGAIAKNYLPNKLGVNKDDIAVVSIMPCIAKKYEANREEMKDSMGIKDVDLVITSRELSKLIREAGIDIVNLKDMSFDNPLGTSSGAGAIFGTSGGVMEAALRTSYEWITGNTLDKVDFEAVRGLEGIKEAKIDFDGVEVNIAVVSSLGNAKKIMEDIEAGNSKYQFIEVMACLGGCINGGGQP
>Strain: Ruminococcus flavefaciens ATCC 19208|ID: 000000020 2546895847 L870DRAFT_00020 Iron only hydrogenase large subunit, C-terminal domain [Ruminococcus flavefaciens ATCC 19208]|Aligned to: gnl|BL_ORD_ID|3083 WP_028517519.1 - Ruminococcus flavefaciens - FeFe Group C2 indicated in UPPERCASE|Identity: 177 of 177 (100.0%) |Coverage (alignment/subject): 100.0%
KIGNIITQQCPAVVKYVETYQPKLLQNLSPIHSPIACSAIYIKKYLRRNNPIAVITPCIAEKNEAVDTGLINYTITIKKLLEYFDRNDINIDIDTSEDFEYKFDESQGQMGAIYSRPGGLRDNMWLHDPDMNITNSEGVHKVFAEIDMYGRMPESKHPRIFDVLSCEFGCNIGPAAG
>Strain: Ruminococcus flavefaciens ATCC 19208|ID: 000001324 2546897174 L870DRAFT_01356 NAD(P)-dependent iron-only hydrogenase catalytic subunit [Ruminococcus flavefaciens ATCC 19208]|Aligned to: gnl|BL_ORD_ID|2535 WP_028515986.1 - Ruminococcus flavefaciens - FeFe Group A3 indicated in UPPERCASE|Identity: 208 of 218 (95.4128440367%) |Coverage (alignment/subject): 100.0%
GTLPLITSCSPGWVKFCEHYYPDLLDHLSSCKSPQQMFGATAKTYYAQKMGIDPKNIVMVSIMPCTAKKFEIGRPDQSAAGVPDVDYALTTRELGRMIERAGILFNSLPEEKFDDPLGISTGAGVIFGATGGVMEAALRTAVYTLTGENVTDLPEVRGTKDIKEATYDVAGNKVKVIVTSGLANARKVLDDIRAGKCDAQFIEIMACPGGCVNGGGQP
>Strain: Ruminococcus flavefaciens 17|ID: 000000703 2548635026 RUMFLA17DRAFT_00718 NAD(P)-dependent iron-only hydrogenase catalytic subunit [Ruminococcus flavefaciens 17]|Aligned to: gnl|BL_ORD_ID|2535 WP_028515986.1 - Ruminococcus flavefaciens - FeFe Group A3 indicated in UPPERCASE|Identity: 204 of 218 (93.5779816514%) |Coverage (alignment/subject): 100.0%
GTLPLITSCSPGWIKFCEHYYPDLLDHLSSCKSPQQMFGATAKTYYAQKMGIDPKNLVMVSIMPCTAKKFEIGRPDQNAAGVPDVDYALTTRELGRMIERAGILFNSLPEEKFDDPLGISTGAAVIFGATGGVMEAALRTAVYTLTGENVTDLPEVRGTKDIKEATYDVAGNKVKVIVTSGLANARKVLDDIRAGKCDAQFIEIMACPGGCVNGGGQP
>Strain: Ruminococcus flavefaciens 17|ID: 000001979 2548636329 RUMFLA17DRAFT_02029 Iron only hydrogenase large subunit, C-terminal domain [Ruminococcus flavefaciens 17]|Aligned to: gnl|BL_ORD_ID|3083 WP_028517519.1 - Ruminococcus flavefaciens - FeFe Group C2 indicated in UPPERCASE|Identity: 151 of 177 (85.3107344633%) |Coverage (alignment/subject): 100.0%
KIGNIISQQCPAIVKYVEIYQPKLLQNLSPIHSPAACSAIYIKKYLRRNNPIAYITPCIGAKNEAKDTGLFEYNVTIKKLLEYFDRNDITIPIDTSEDYEYKFDEPQGQLGAIYSRPGGLRDNLWFHDPDINITNSEGVHKVFNEMNMYGRMPESKHPKVFDVLSCEFGCNIGPASG
>Strain: Oscillibacter ruminantium|ID: 000000693 2553557560 NoneDRAFT_00714 NADH-quinone oxidoreductase subunit G [Oscillibacter ruminantium GH1]|Aligned to: gnl|BL_ORD_ID|2288 WP_014118796.1 - Oscillibacter valericigenes - FeFe Group A2 indicated in UPPERCASE|Identity: 195 of 222 (87.8378378378%) |Coverage (alignment/subject): 100.0%
YRWPMFTSCCPGWVRFVKSQYPAYTECLSTAKSPQQMFGAVAKSYFAEKKGVDPHKMFVVSIMPCSAKKAECELPTMNDACGDPDVDVVLTTREMVRLLRSDCIVPTDLPEEPFDSPLGSGSGAAVIFGATGGVMDAALRSAYYLATSKNPKPDTFSAVRGDNPWKEATFTIPGAGAVRVAVVSSLSSTRALMEALEAGTADYDFVEVM
>Strain: Oscillibacter ruminantium|ID: 000001101 2553557981 NoneDRAFT_01140 NADH-quinone oxidoreductase subunit G [Oscillibacter ruminantium GH1]|Aligned to: gnl|BL_ORD_ID|2288 WP_014118796.1 - Oscillibacter valericigenes - FeFe Group A2 indicated in UPPERCASE|Identity: 165 of 222 (74.3243243243%) |Coverage (alignment/subject): 100.0%
YRWPMFTSCCPGWVRFLKTQFPAYTQNLSTAKSPQQMFGAVAKSYFAEKIGVDPHKIYVVSIMPCSAKKTECELPTMNDACGDPDVNAVLTTREMCRMFCSDCIIPADLEEAEFDSPLGTGTGAAVIFGATGGVMDAALRSAYYLVTGTNPDADAFQKVRGDRPWKEAVFSIPGAGDVRVAVVSGLGNTRRLMEAIDGGEVVYDFVEVM
>Strain: Oscillibacter ruminantium|ID: 000001264 2553558147 NoneDRAFT_01308 [FeFe] hydrogenase, group B1/B3 [Oscillibacter ruminantium GH1]|Aligned to: gnl|BL_ORD_ID|2904 WP_014115957.1 - Oscillibacter valericigenes - FeFe Group B indicated in UPPERCASE|Identity: 164 of 181 (90.6077348066%) |Coverage (alignment/subject): 100.0%
NQPFMGTSCCPAWSVMAKKLFPEFKDYISMALTPMVITARLVKKEHPKARICFIGPCAAKKLEANRKAIRSDVDYVLTFEELQGMFDAKGIDFATLEEDPADDFSTGTGAGRGFAVGGGVAAAVVEAVKHIDPDREVLIDYADGLRECRKMLMLAKAGKRDGFLLEGMACPGGCIAGAGTI
>Strain: Ruminiclostridium cellobioparum|ID: 000000034 2558224731 T344DRAFT_00034 NADH-quinone oxidoreductase subunit G [Clostridium cellobioparum ATCC 15832]|Aligned to: gnl|BL_ORD_ID|2524 WP_020814848.1 - Ruminiclostridium papyrosolvens - FeFe Group A3 indicated in UPPERCASE|Identity: 188 of 218 (86.2385321101%) |Coverage (alignment/subject): 100.0%
LPLFSSCCPAWFKYAEQKHPELMDNVSSCRSPQQMFGVVIKEQFKKLYKDDRKENIVIAIMPCTAKKFEAARPENKTGGIPDVDMVITTQELAIMIQENGIVFNELEDEALDMPFGFTSGAGVIFGVSGGVSEAVLRYYYKERTAAVLQGISYSGVRGMEGVKEATAEIDGQKVRIGVAHGLKNAENLIKKILRGEEKFDFVEVMACPGGCVGGAGQP
>Strain: Ruminiclostridium cellobioparum|ID: 000000036 2558224733 T344DRAFT_00036 PAS domain S-box-containing protein [Clostridium cellobioparum ATCC 15832]|Aligned to: gnl|BL_ORD_ID|3180 WP_027627041.1 - Ruminiclostridium cellobioparum - FeFe Group C3 indicated in UPPERCASE|Identity: 174 of 174 (100.0%) |Coverage (alignment/subject): 100.0%
EMKNIITSCCSSIILLIEKYYPQLRDQLAPVVSPMIAHAKMLRETYGQRIRIVFIGPCISKKEECNDLQNENQIDAVITFEELDKWLEEEGIYQQEATADEMKNFDTITRIYPVPGGILKTIDRNSKKNYRSISVDGVDRCIDILNSIDEGNMENYLIEMSSCTGGCIAGPCMK
>Strain: Ruminiclostridium cellobioparum|ID: 000000111 2558224810 T344DRAFT_00113 NAD(P)-dependent iron-only hydrogenase catalytic subunit [Clostridium cellobioparum ATCC 15832]|Aligned to: gnl|BL_ORD_ID|2530 WP_004630049.1 - Ruminiclostridium termitidis - FeFe Group A3 indicated in UPPERCASE|Identity: 220 of 220 (100.0%) |Coverage (alignment/subject): 100.0%
GKLPVITSCSPGWIKFCEHNYPEFLDNLSSCKSPHEMFGAVLKTYYAEKTGIDPAKIFVVSIMPCTAKKFEAQRPELSAAGFADVDVVLTTRELAKMIKEAGIDFNSLEDGQFDDPMGEATGAGVIFGATGGVMEAALRTVAEIVSGKSFDLVEYAAVRGIEGIKEATIEIGGMKVRAAVANGLGNARKLLDSIKAGEAQYDFVEIMACPGGCVNGGGQP
>Strain: Ruminiclostridium cellobioparum|ID: 000000546 2558225252 T344DRAFT_00558 NAD(P)-dependent iron-only hydrogenase catalytic subunit [Clostridium cellobioparum ATCC 15832]|Aligned to: gnl|BL_ORD_ID|2520 WP_027627473.1 - Ruminiclostridium cellobioparum - FeFe Group A3 indicated in UPPERCASE|Identity: 220 of 220 (100.0%) |Coverage (alignment/subject): 100.0%
KTLPILTNCCPAWVKFIEHQFPELIHVPSTCKSPHIMLGTMAKTYYAEKMGIDPDSIVMVSVMPCIAKKAEARRPELTKDERNNVDISITTRELGAMIHEAGIEFAKLPDGEFDSPLGESSGAAVMFGTAGGVIEAALRTASEWLTGEPLKEIEFEDLRGMDGVRRAVVKIGDKELKIGIASGLGNARHILEDIRDGRADYHAIEIMACPGGCIAGGGQP
>Strain: Ruminiclostridium cellobioparum|ID: 000000643 2558225349 T344DRAFT_00655 NADH-quinone oxidoreductase subunit G [Clostridium cellobioparum ATCC 15832]|Aligned to: gnl|BL_ORD_ID|2410 WP_015925885.1 - Clostridium cellulolyticum - FeFe Group A3 indicated in UPPERCASE|Identity: 202 of 220 (91.8181818182%) |Coverage (alignment/subject): 100.0%
GKLPLITSCSPGWIKFCEHNYHDFLENLSTCKSPQQMFGAVAKSYYPVKADVDPKKVFVVSVMPCTAKKYEADREEMQVDGLKDIDAVITTRELAKMIRQAGIRFAELEDGERDSILGTYSGAGTIFGNTGGVMEAALRTVADKLTGKSLDSIEYTAVRGLSGIREATVNIAGMDIKVAVANGTGNASKLLDKIRAGEAGYHFIEVMGCEGGCINGGGQP
>Strain: Ruminiclostridium cellobioparum|ID: 000003937 2558228696 T344DRAFT_04031 Iron only hydrogenase large subunit, C-terminal domain [Clostridium cellobioparum ATCC 15832]|Aligned to: gnl|BL_ORD_ID|3032 WP_027629168.1 - Ruminiclostridium cellobioparum - FeFe Group C1 indicated in UPPERCASE|Identity: 176 of 176 (100.0%) |Coverage (alignment/subject): 100.0%
VRKPMISSACPGVVRLIQVRFPSLIDNIVKLESPMEVAAKIVKTQLQESRNIPAEEIGVFFISPCPAKVTSVKSPYEKQKSYVDGVISIKDIYLKVLSALNNPHNGSKYSEAGFEGIDWANSGGESGALGTENVLAVDGIHSVIKIFDEIEGDRLSDVDFVEALSCSGGCLGGPLT
>Strain: Ruminiclostridium cellobioparum|ID: 000005043 2558229821 T344DRAFT_05162 Iron only hydrogenase large subunit, C-terminal domain [Clostridium cellobioparum ATCC 15832]|Aligned to: gnl|BL_ORD_ID|2920 WP_027629995.1 - Ruminiclostridium cellobioparum - FeFe Group B indicated in UPPERCASE|Identity: 180 of 180 (100.0%) |Coverage (alignment/subject): 100.0%
KDFLLTSCCCPMWIAMIRRVYSQYVPHVPGSVSPMIACGRSIKLLEPNAVTVFIGPCIAKKAEAREKDIADAVDFVLTFQEVRDIFEAAGIDPARLKEDSRDHSSKAGRIYARTGGVSEAVQTTVERLNPHRKISVKARQADGMPACKELLGALKEGRITENFLEGMGCVGGCVGGPKAI
>Strain: Ruminococcus albus 8 (3)|ID: 000001210 2563186219 CUS_7995 Iron only hydrogenase large subunit, C-terminal domain [Ruminococcus albus 8]|Aligned to: gnl|BL_ORD_ID|3082 WP_002848484.1 - Ruminococcus albus - FeFe Group C2 indicated in UPPERCASE|Identity: 177 of 177 (100.0%) |Coverage (alignment/subject): 100.0%
KVGNVITQPCASIVKYVETYQPKLLANLSPIHSPTLCSATYIKKYLNRNNPIAALTSCIAKKYEFEETGLVDYNVTFKKLGEYFEKNGISIPVSNTDDYEYRFDDQQGQVGAVYSRPGGLRDNLWLHNPDINITTSEGVGKVYRELDMYAEMPDFKHPEVFDVLSCEFGCNIGPGAG
>Strain: Ruminococcus albus 8|ID: 000001526 2563186536 CUS_5478 [FeFe] hydrogenase, group B1/B3 [Ruminococcus albus 8]|Aligned to: gnl|BL_ORD_ID|2931 WP_002848990.1 - Ruminococcus albus - FeFe Group B indicated in UPPERCASE|Identity: 178 of 178 (100.0%) |Coverage (alignment/subject): 100.0%
EKGFLTSSCCPAFVSYVKSAFPELTEHISHNPSPMAAIAKYIKDIEPSAKVVFIGPCTAKKAEAQLKEVKAYVDSVLTFEELQALFDSRDLDITQLEEEALDNASYFGRIFARSGGLSDAVAEAIKEQGIEDFDLKPCSCDGIEECQTALMKKKRGVLTENFIEGMACSGGCIGGAGC
>Strain: Ruminococcus albus 8|ID: 000001528 2563186538 CUS_5480 Iron only hydrogenase large subunit, C-terminal domain [Ruminococcus albus 8]|Aligned to: gnl|BL_ORD_ID|3185 WP_002849014.1 - Ruminococcus albus - FeFe Group C3 indicated in UPPERCASE|Identity: 167 of 167 (100.0%) |Coverage (alignment/subject): 100.0%
NRDVVISSCCHSVNLLIQKYFPDLLPMLADVISPMQAHCADIKRRIHDAKTVFIGPCVSKKDEAQHYGDTVDAVLTFEELSVWLKEENIEIERGFSADENSRARFFPTAGGILKTMDCDLPDYTYIAIDGIEKCISVLRELEKGSIHKCFIEMSACKGSCIGGPVME
>Strain: Ruminococcus albus 8|ID: 000003585 2563188635 CUS_4661 NADH-quinone oxidoreductase subunit G [Ruminococcus albus 8]|Aligned to: gnl|BL_ORD_ID|2534 WP_002853139.1 - Ruminococcus albus - FeFe Group A3 indicated in UPPERCASE|Identity: 219 of 219 (100.0%) |Coverage (alignment/subject): 100.0%
GTLPMFTSCCPGWVKFCEHFYPDFLPHLSSCKSPQQMFGAVLKSYYAQKNNIDPKNLFVVSVIPCTAKKFEVTREEQREGDFDDVDVALTTRELGRMIREAGIDFNSLPDEQFDDPFETASGAGAIFGATGGVMEAALRTAAVKLDGKCEPLEFTEVRGTKGIKEATYTVGGVTVKVAVASGLANAREIVEGIIKGEKDYQFVEIMACPGGCINGGGQP
>Strain: Ruminococcus flavefaciens 007c|ID: 000001599 2573551194 RF007C_05970 NAD(P)-dependent iron-only hydrogenase catalytic subunit [Ruminococcus flavefaciens 007c]|Aligned to: gnl|BL_ORD_ID|2535 WP_028515986.1 - Ruminococcus flavefaciens - FeFe Group A3 indicated in UPPERCASE|Identity: 204 of 218 (93.5779816514%) |Coverage (alignment/subject): 100.0%
GTLPLITSCSPGWIKFCEHYYPDLLDHLSSCKSPQQMFGATAKTYYAQKMGIDPKNLVMVSIMPCTAKKFEIGRPDQNAAGVPDVDYALTTRELGRMIERAGILFNSLPEEKFDDPLGISTGAAVIFGATGGVMEAALRTAVYTLTGENVTDLPEVRGTKDIKEATYDVAGNKVKVIVTSGLANARKVLDDIRAGKCDAQFIEIMACPGGCVNGGGQP
>Strain: Ruminococcus flavefaciens 007c|ID: 000002575 2573552199 RF007C_16165 Iron only hydrogenase large subunit, C-terminal domain [Ruminococcus flavefaciens 007c]|Aligned to: gnl|BL_ORD_ID|3083 WP_028517519.1 - Ruminococcus flavefaciens - FeFe Group C2 indicated in UPPERCASE|Identity: 151 of 177 (85.3107344633%) |Coverage (alignment/subject): 100.0%
KIGNIISQQCPAIVKYVEIYQPKLLQNLSPIHSPAACSAIYIKKYLRRNNPIAYITPCIGAKNEAKDTGLFEYNVTIKKLLEYFDRNDITIPIDTSEDYEYKFDEPQGQLGAIYSRPGGLRDNLWFHDPDINITNSEGVHKVFNEMNMYGRMPESKHPKVFDVLSCEFGCNIGPASG
>Strain: Ruminococcus albus SY3|ID: 000000402 2579383786 RASY3_02170 Iron only hydrogenase large subunit, C-terminal domain [Ruminococcus albus SY3]|Aligned to: gnl|BL_ORD_ID|3082 WP_002848484.1 - Ruminococcus albus - FeFe Group C2 indicated in UPPERCASE|Identity: 150 of 177 (84.7457627119%) |Coverage (alignment/subject): 100.0%
KVGNIITQPCSAIVKYVETYQPKLLANLSPIHSPVSCSAIYIRKYLNRNNPIALLSPCVAKKYEFEETGLVDFNVTFRKLNEYFEKNGISIPVSSAEDYEYKFDDQQGQVGAIYPRPGGLRDNLWLHNPDINVTTSEGVNKVYPELDMYAEMPDFKHPEVFDVMSCEFGCNVGPGT
>Strain: Ruminococcus albus SY3|ID: 000001237 2579384664 RASY3_06745 Iron only hydrogenase large subunit, C-terminal domain [Ruminococcus albus SY3]|Aligned to: gnl|BL_ORD_ID|3185 WP_002849014.1 - Ruminococcus albus - FeFe Group C3 indicated in UPPERCASE|Identity: 163 of 167 (97.6047904192%) |Coverage (alignment/subject): 100.0%
NRDVVISSCCHSVNLLIQKYFPDLLPMLADVISPMQAHCADIKRRIPDAKTVFIGPCVSKKDEAQHYGDTVDAVLTFEELSVWLKEENIEIERSFSADEHSRARFFPTAGGILKTMDCDLPDYTYIAIDGIEKCISVLRELEKGSIHKCFIEMSACNGSCIGGPVME
>Strain: Ruminococcus albus SY3|ID: 000001239 2579384666 RASY3_06755 [FeFe] hydrogenase, group B1/B3 [Ruminococcus albus SY3]|Aligned to: gnl|BL_ORD_ID|2931 WP_002848990.1 - Ruminococcus albus - FeFe Group B indicated in UPPERCASE|Identity: 166 of 178 (93.2584269663%) |Coverage (alignment/subject): 100.0%
EKGFLTSSCCPAFVAYVKSAFPELTEHISHNASPMAAIAKYIKEIEPSAKVVFIGPCTAKKAEAQLKDVRAYVDSVLTFEELQALFDSRDLDITQLEEEALDNASYFGRIFARSGGLSDAVAEAIKEQGIEDFELLSCSCDGIEECRAALMKKKRGVLNENFIEGMACIGGCIGGAGC
>Strain: Ruminococcus albus SY3|ID: 000001952 2579385398 RASY3_10590 NAD(P)-dependent iron-only hydrogenase catalytic subunit [Ruminococcus albus SY3]|Aligned to: gnl|BL_ORD_ID|2534 WP_002853139.1 - Ruminococcus albus - FeFe Group A3 indicated in UPPERCASE|Identity: 203 of 219 (92.6940639269%) |Coverage (alignment/subject): 100.0%
GTLPMFTSCCPGWVKFCEHFYPDFLPHLSSCKSPQQMFGALLKSYYCQKNGIDPKNLFVVSVIPCTAKKFEVTREEQRNGDYDDVDVALTTRELGRMIREAGIDFNALPDEKFDDPFEIASGAGAIFGATGGVMEAALRTAAVKLDGKCEPLEFHDVRGTKGLKEATYTVGGVTVKVAVASGLANAREIIDGILSGERDYQFVEIMACPGGCINGGGQP
>Strain: Ruminococcus albus SY3|ID: 000003550 2579387060 RASY3_19280 NADH-quinone oxidoreductase subunit G [Ruminococcus albus SY3]|Aligned to: gnl|BL_ORD_ID|2534 WP_002853139.1 - Ruminococcus albus - FeFe Group A3 indicated in UPPERCASE|Identity: 203 of 219 (92.6940639269%) |Coverage (alignment/subject): 100.0%
GTLPMFTSCCPGWVKFCEHFYPDFLPHLSSCKSPQQMFGALLKSYYCQKNGIDPKNLFVVSVIPCTAKKFEVTREEQRNGDYDDVDVALTTRELGRMIREAGIDFNALPDEKFDDPFEIASGAGAIFGATGGVMEAALRTAAVKLDGKCEPLEFHDVRGTKGLKEATYTVGGVTVKVAVASGLANAREIIDGILSGERDYQFVEIMACPGGCINGGGQP
>Strain: Butyrivibrio hungatei DSM 14810|ID: 000001793 2583121955 EJ23DRAFT_01821 [FeFe] hydrogenase, group B1/B3 [Butyrivibrio hungatei DSM 14810]|Aligned to: gnl|BL_ORD_ID|2934 WP_006905160.1 - Shuttleworthia satelles - FeFe Group B indicated in UPPERCASE|Identity: 140 of 179 (78.2122905028%) |Coverage (alignment/subject): 100.0%
GRKMTTSCCPAFINMLKKHFPEQYRDNMSTTVSPMCAISRYLKATRPGCVTVFIGPCIAKKSESQDKSVPGNADYVVTYGELRALMRSKDISFEPITDEYQESSIWGKRFATSGGVANAVIECMQERGEDTSGIKLLRAAGGAECKKALTLLKVGKLPEDFIEGMVCPGGCVGGPSKH
>Strain: Butyrivibrio hungatei MB2003|ID: 000000731 2620336277 Ga0074201_11762 [FeFe] hydrogenase, group B1/B3 [Butyrivibrio hungatei MB2003 (Butyrivibrio Pan-genome)]|Aligned to: gnl|BL_ORD_ID|2934 WP_006905160.1 - Shuttleworthia satelles - FeFe Group B indicated in UPPERCASE|Identity: 139 of 179 (77.6536312849%) |Coverage (alignment/subject): 100.0%
GRKMTTSCCPAFINMLKKHFPEQYRDNMSTTVSPMCAISRYLKATRPGCVTVFIGPCIAKKSEAQDKSVPGNADYVVTYGELRALMRSKDISFEPITDEYQESSIWGKRFATSGGVANAVIECMQERGEDTSGIKLLRAAGGAECKKALTLLKVGKLPEDFIEGMVCPGGCVGGPSKH
>Strain: Schwartzia succinivorans|ID: 000002007 2585086606 EJ98DRAFT_02053 ferredoxin hydrogenase large subunit [Schwartzia succinivorans DSM 10502]|Aligned to: gnl|BL_ORD_ID|2145 WP_014423937.1 - Selenomonas ruminantium - FeFe Group A1 indicated in UPPERCASE|Identity: 209 of 239 (87.4476987448%) |Coverage (alignment/subject): 100.0%
GPLPQFTSCCPAWVRYMELYSPTLRKHLSSAKSPQGMAGPVAKIYGASEIWKVAPESIFCVGIYPCTAKKMEASRPEFTAAADYWKKRGHTATYQDTDVVLTTRDLARLLKKLNIDITNVKPAEEKDNPLAEYTGAGTIFGATGGVMEAALRTAYFVLTGEELSQLKYEPVRGLKEVKKADVPIKLKNSGKEITLKVAVVHGTKNVEPLLEEVKDGKSPYHFIEVMNCPGGCVNGGGQP
>Strain: Butyrivibrio fibrisolvens D1|ID: 000001639 2587776465 EJ22DRAFT_01661 [FeFe] hydrogenase, group B1/B3 [Butyrivibrio fibrisolvens DSM 3071]|Aligned to: gnl|BL_ORD_ID|2793 WP_027207458.1 - Butyrivibrio fibrisolvens - FeFe Group B indicated in UPPERCASE|Identity: 163 of 178 (91.5730337079%) |Coverage (alignment/subject): 100.0%
KLPFMGTSCCPAWSVMAKKEFPEQAKCISMALTPMVLTGRLLKQQHPDCKVAFIGPCAAKKLEASRKSVRSDVDFVLTFEEVMGMFEAKGVNFAEFETHNTMHGGSGDGRAFAISGGVANAVANVIKERYPDRDVKVEKAEGLDNCKKMLALAKAGKYDGYLLEGMACPGGCIGGAGT
>Strain: Clostridium intestinale DSM 6191|ID: 000001678 2587830255 EJ32DRAFT_01697 NADH-quinone oxidoreductase subunit G [Clostridium intestinale DSM 6191]|Aligned to: gnl|BL_ORD_ID|2092 WP_021800870.1 - Clostridium intestinale - FeFe Group A1 indicated in UPPERCASE|Identity: 217 of 220 (98.6363636364%) |Coverage (alignment/subject): 100.0%
GPFPMFTSCCPAWVRQVENYYPEFLDNISTAKSPQQIFGTASKTYYPTLEGLDPKNVFTVTIMPCTAKKFEADRPENEYEGLRNIDAVITTREFAKMIKDAKIDFANLEDSTADPAMGEYSGAGAIFGATGGVMEAALRSAKDFIEKKELKEIEYEVVRGLNGIKEATVNIAGKDINIAVINGAVNVFEFIKAGRLEGKEYHFIEVMACSGGCVNGGGQP
>Strain: Clostridium intestinale DSM 6191|ID: 000002306 2587830888 EJ32DRAFT_02334 [FeFe] hydrogenase, group A [Clostridium intestinale DSM 6191]|Aligned to: gnl|BL_ORD_ID|2093 WP_021801498.1 - Clostridium intestinale - FeFe Group A1 indicated in UPPERCASE|Identity: 220 of 220 (100.0%) |Coverage (alignment/subject): 100.0%
VKLPILTSCCPSWIKFIEENYADMLEVPSSAKSPMQMFATIAKEVWAKEKGLSREEVTSVAIMPCIAKKYEASRAEFSVDGNYDVDYVITTRELIRIFENSGINLKELEDEEIDSVMGEYTGGGIIFGRTGGVIESTVRTAVENITGNKLENVEFEKLRGWDGFRICELDVEGIKLRIGVAHGLREAAKMLDKIRSGEEFFHAIEIMACIGGCVGGGGQP
>Strain: Clostridium intestinale DSM 6191|ID: 000004309 2587832944 EJ32DRAFT_04424 NAD(P)-dependent iron-only hydrogenase catalytic subunit [Clostridium intestinale DSM 6191]|Aligned to: gnl|BL_ORD_ID|2412 WP_021803813.1 - Clostridium intestinale - FeFe Group A3 indicated in UPPERCASE|Identity: 219 of 220 (99.5454545455%) |Coverage (alignment/subject): 100.0%
ENLPLITSCCPAWVKFAEIKFKENMNLISTCKSPHQMLGAVTKTYLAEMLNINPEDIVVVSVMPCVAKKNEADREEMMIDNMKDVDLVITTRELATMIKEAGLDIRNIKDGEFDNPLGVSSGAGVIFGSSGGVMEAALRSAYEWITKETLENVNFNEVRGIQGVKEATVNIAGKEINIAVVNSLKNAEKVMKDINAGNSKYQFIEVMACPGGCIGGGGQP
>Strain: Clostridium intestinale DSM 6191|ID: 000004437 2587833078 EJ32DRAFT_04560 [FeFe] hydrogenase, group B1/B3 [Clostridium intestinale DSM 6191]|Aligned to: gnl|BL_ORD_ID|2819 WP_021800342.1 - Clostridium intestinale - FeFe Group B indicated in UPPERCASE|Identity: 176 of 178 (98.8764044944%) |Coverage (alignment/subject): 100.0%
GDKYMTNSCCPGFLSYIEKKFPDQVEKISGTVSPMVATGRYIKEKDPEAKVVFIGPCTAKKSEAVRESVADAVDYVLTFEELFALLEAFDVDPANCEAEVVEDASIFGRGFGIHGGLTSAIENFVSEKGIEIEFKPVKVSGEAEIKKAMTLAKVGRLDGNFIEGMMCEGGCINGAARM
>Strain: Pseudobutyrivibrio xylanivorans Mz 5|ID: 000001595 2587842209 EJ90DRAFT_01627 [FeFe] hydrogenase, group B1/B3 [Pseudobutyrivibrio xylanivorans DSM 14809]|Aligned to: gnl|BL_ORD_ID|2934 WP_006905160.1 - Shuttleworthia satelles - FeFe Group B indicated in UPPERCASE|Identity: 132 of 179 (73.7430167598%) |Coverage (alignment/subject): 100.0%
EGRKMTTSCCPAFINMLRKHFPDQFRDNMSSTVSPMCAISRFVKATMGEDTVTVFVGPCIAKKSEAQDETVPGNADYVITFGELRALMRSKGVEFEPVEEDYQESSTFGKHFASSGGVAKAVIECMQERGQNTDDIKLMQCAGGAECKKALMLLKSGKLDVDFIEGMICEGGCVGGPSKH
>Strain: Anaerovibrio lipolyticus DSM 3074|ID: 000000533 2587855875 EJ16DRAFT_00547 [FeFe] hydrogenase, group A [Anaerovibrio lipolyticus DSM 3074]|Aligned to: gnl|BL_ORD_ID|2139 WP_027396346.1 - Anaerovibrio lipolyticus - FeFe Group A1 indicated in UPPERCASE|Identity: 216 of 224 (96.4285714286%) |Coverage (alignment/subject): 100.0%
DEIPHLTSCCPGWVKYCEYFYPELMHNLSTCKSPQNMLGATIKSFYAEKMGIDPSNIVNVSIMPCTAKKFEVGREELEVDGQQDMDYVLTTRELAVLLKHKGIDLNTVAEAEYDSVLGESTGAGRIFGATGGVTEAAVRTAYYLATGSNPPADLLDWKPVRGMQSVKEAVAGIPGVGTVNIAVCHGLENARQLLDGIKTAGSSKWQFIEFMACPGGCIGGGGQP
>Strain: Anaerovibrio lipolyticus 2|ID: 000000292 2633621718 Ga0070877_102444 [FeFe] hydrogenase, group A [Anaerovibrio lipolyticus 16S]|Aligned to: gnl|BL_ORD_ID|2139 WP_027396346.1 - Anaerovibrio lipolyticus - FeFe Group A1 indicated in UPPERCASE|Identity: 222 of 224 (99.1071428571%) |Coverage (alignment/subject): 100.0%
DEIPHLTSCCPGWVKYCEYFYPELMHNLSTCKSPQNMLGATIKSFYADKMGINPSNIVNVSIMPCTAKKFEVGREELEVDGQQDMDYVLTTRELAVLLKHKGIDLNTVAEAEYDSVLGESTGAGRIFGATGGVTEAAVRTAYYLATGSNPPADLLDWKPVRGMQSVKEAVASIPGVGAVNIAVCHGLENARQLLDGIKATGSSKWQFIEFMACPGGCIGGGGQP
>Strain: Eubacterium ruminantium|ID: 000001940 EI46DRAFT_01940|Aligned to: gnl|BL_ORD_ID|2875 WP_004602330.1 - Eubacterium cellulosolvens - FeFe Group B indicated in UPPERCASE|Identity: 132 of 180 (73.3333333333%) |Coverage (alignment/subject): 100.0%
GKKMTTSCCPAFINMLKKQFPEEFEKNKSTTVSPMCAVSRYLKAVNPGCVTVFIGPCIAKKAEAADESISDNADYVMTYGEFRALLRSKDMKLTPVEGEYQEATVWGKRFASSGGVANAVLECMQEMGVDTSDIKLRKCAGGQECRQALLLLKAGRLPEDFIEGMMCPGGCVGGPSKH
>Strain: Lachnoclostridium celerecrescens 18A|ID: 000000019 2596300186 H171DRAFT_0031 Iron only hydrogenase large subunit, C-terminal domain [Clostridium celerecrescens 18A]|Aligned to: gnl|BL_ORD_ID|3173 WP_013273994.1 - Lachnoclostridium saccharolyticum - FeFe Group C3 indicated in UPPERCASE|Identity: 165 of 177 (93.2203389831%) |Coverage (alignment/subject): 100.0%
KMENIITTCCPSVNDLIEIYYPKLIPYMAPVVSPMIAHGKMLKEELGTEVKVVFLGPCIAKKKEAGDPRHDGYIDAVLNFNDISRWLSEEEITIEDCEDIPFARNPRINRLYPVTNGVVNSVLATEEKRDGYRKFYVHGCLNCMDLCESMLRGGIKGCFIEMNMCSGGCIKGPTVE
>Strain: Lachnoclostridium celerecrescens 18A|ID: 000000021 2596300188 H171DRAFT_0033 ferredoxin hydrogenase large subunit [Clostridium celerecrescens 18A]|Aligned to: gnl|BL_ORD_ID|2898 WP_013273992.1 - Lachnoclostridium saccharolyticum - FeFe Group B indicated in UPPERCASE|Identity: 160 of 178 (89.8876404494%) |Coverage (alignment/subject): 100.0%
EGKKMTTSCCPAFVNMIKQHYPMLLENMSTTVSPMCAVSRMLKEKDPETITVFIGPCIAKKSETLDLNIKDNADYALTLGEIQAMMASKGVELLPEDNTYQAGSVFGKRFGNGGGVTAAVLECLKETGEGTDIEVLKCNGAAECKKALMLLKIGRLPGDFIEGMACVGGCVGGPSRH
>Strain: Lachnoclostridium celerecrescens 18A|ID: 000000032 2596300199 H171DRAFT_0044 NADP-reducing hydrogenase subunit HndD [Clostridium celerecrescens 18A]|Aligned to: gnl|BL_ORD_ID|2505 WP_013273987.1 - Lachnoclostridium saccharolyticum - FeFe Group A3 indicated in UPPERCASE|Identity: 215 of 220 (97.7272727273%) |Coverage (alignment/subject): 100.0%
GVLPLITSCSPGWIKYCEHYFPDMTENLSSCKSPQQMFGAIAKSYYAEKMGLKPEDIVSVSVMPCTAKKFEIGRDDQDANGSPDVDYSMTTRELARMIKQAGIRFTELPDEDFDTPLGLGTGAAVIFGATGGVMEAALRTAVESLTGEELERPDFTDVRGTEGIKEATYRVGDMDVNVAVASGLGNARELLNRVKSGEANYHFIEIMGCPGGCVNGGGQP
>Strain: Lachnoclostridium celerecrescens 18A|ID: 000000039 2596300206 H171DRAFT_0051 Iron only hydrogenase large subunit, C-terminal domain [Clostridium celerecrescens 18A]|Aligned to: gnl|BL_ORD_ID|3029 WP_013273980.1 - Lachnoclostridium saccharolyticum - FeFe Group C1 indicated in UPPERCASE|Identity: 173 of 176 (98.2954545455%) |Coverage (alignment/subject): 100.0%
KLPAISTACPSVVRLIRVKFPNLIPNLLPLNPPVEVAAILAAQKAMEKTGLDRDKIGIIFISPCPSKVTYVKSPLGTEHSEVDKVLAIKDLYPRLLSCMKAVGDDPPEIGTSGKIGVSWGRSGGEASGLFTEDYLAADGIENVIRVLEDMEDQKFTNLKFVELSACNGGCVGGVLT
>Strain: Lachnoclostridium celerecrescens 18A|ID: 000003165 2596303370 H171DRAFT_3215 Iron only hydrogenase large subunit, C-terminal domain [Clostridium celerecrescens 18A]|Aligned to: gnl|BL_ORD_ID|2899 WP_013274254.1 - Lachnoclostridium saccharolyticum - FeFe Group B indicated in UPPERCASE|Identity: 170 of 180 (94.4444444444%) |Coverage (alignment/subject): 100.0%
NDFQLTSCCCPMWIGMIRKVYHQLVPHVPGSVSPMVACARVVKELHPDALTVFIGPCLAKKAEAREKDLAGAVDFVLTFQEVKNIFDALGIDPAVMEESEKDHSSRAGRIYARKGGVSEAVESTVRAINPNKKTEIRTKQADGVPACRKMIQDIMDGKIEANFYEGMGCVGGCVGGPRSI
>Strain: Oxobacter pfennigii|ID: 000000509 2608540710 Ga0068245_11813 NADH-quinone oxidoreductase subunit G [Oxobacter pfennigii V5.2, DSM 3222 (OXPF)]|Aligned to: gnl|BL_ORD_ID|2433 WP_014792559.1 - Desulfitobacterium dehalogenans - FeFe Group A3 indicated in UPPERCASE|Identity: 171 of 220 (77.7272727273%) |Coverage (alignment/subject): 100.0%
GKLPLITSCSPGWIKFCEHNYHDFLDNLSSCKSPQQMFGAVAKSYYAQKAGVDPEKIFVVSIMPCTAKKYEAKREEMQVDDLRDVDAVLTTRELAKMIKQSRMDFVNLNDGKYDSILGDSTGAAVIFGTTGGVMEAALRTVADVLTGEDLKNIEYTPVRGLEGIKEASVNINGMDVKVAVAHGTGNAAKLLDRIRSGESNYHFIEVMACPGGCINGGGQP
>Strain: Synergistes jonesii |ID: 000000933 2611757094 Ga0055081_12131 Iron only hydrogenase large subunit, C-terminal domain [Synergistes jonesii 78-1]|Aligned to: gnl|BL_ORD_ID|3236 WP_008709061.1 - Synergistes sp. 3_1_syn1 - FeFe Group C3 indicated in UPPERCASE|Identity: 133 of 179 (74.3016759777%) |Coverage (alignment/subject): 100.0%
MDNMITTCCSSLVFLVQKYFPRLTPQLAPVLSPMEAHGAWLRKKYGADALIVFFAPCISKIEEARTSPAHNISGVVTFKQLSEWLEEEDISISSAPEGFFGSDPSASAIYPVFEGITEDVRANLPPDSPVFDRYSFLSLQGAKDVVEMLEEMQAGRLHDCFIEAGICYGSCVNGPEKP
>Strain: Synergistes jonesii |ID: 000001300 2611757470 Ga0055081_13163 NADH-quinone oxidoreductase subunit G [Synergistes jonesii 78-1]|Aligned to: gnl|BL_ORD_ID|2670 WP_008711190.1 - Synergistes sp. 3_1_syn1 - FeFe Group A3 indicated in UPPERCASE|Identity: 178 of 213 (83.5680751174%) |Coverage (alignment/subject): 100.0%
MPLFTSCCPAWVSYAEKNEPEVVENLSTCHSPMQMFASVIKEHHRHSSRKHVHVAVMPCTAKKGEAAREEFRGAGGPNVDYVITTQELIQMIKESGLVFSELEPEAVDMPFGTMSGAGVIFGVTGGVAEAVLRRIISNKSPAALQSIAFRGVRGSEGIKEAAVKYGEREIKIAVVSGLGNAREIIRRIKDGERYDFVEVMACPGGCVCGAGQP
>Strain: Synergistes jonesii |ID: 000001475 2611757648 Ga0055081_13428 NAD(P)-dependent iron-only hydrogenase catalytic subunit [Synergistes jonesii 78-1]|Aligned to: gnl|BL_ORD_ID|2669 WP_008708834.1 - Synergistes sp. 3_1_syn1 - FeFe Group A3 indicated in UPPERCASE|Identity: 197 of 226 (87.1681415929%) |Coverage (alignment/subject): 100.0%
GVLPMITSCSPGWINFIEMKYPDLLPHLSTAKSPQGMFGALTKTYWPETQGIPVEKIFSVSIMPCTAKKSEIIRPQLQSNPGIPDVDVSLTTRELARMIKNAGIDFKSLPEEKYDSPLGTSTGAGVIFGATGGVMEAAIRTVYSILNDGKEIPGIAFKPVRGMEGIKEASVEVPIKGRNVTVKLAVAHTLRNAKILMDKVRAGEADYHFIEVMACPGGCIGGGGQP
>Strain: Peptoclostridium sp. NCR|ID: 000000030 2619489386 Ga0062164_10131 [FeFe] hydrogenase, group A [Clostridium sp. NCR]|Aligned to: gnl|BL_ORD_ID|2123 WP_021432477.1 - Peptoclostridium bifermentans - FeFe Group A1 indicated in UPPERCASE|Identity: 229 of 229 (100.0%) |Coverage (alignment/subject): 100.0%
GKTPQFTSCCPSWVKFAETFYPELIPNLSTTKSPIGIQGAVIKTYFAQKANIDPEKIVNVTITPCTAKKYEIDRPEMNASAKYNKSENMRDNDIILTTKELAQWLRDEEIDFNALEGSKFDNILGLGSGAGIIFGNSGGVMEAAVRTVYNILTHENPHKELLHFNPVRGLEDVKEATLTIGDTTLRLAAVQGTANVRTLIEKLKSGEVEYDFIEVMTCKGGCIGGAGQP
>Strain: Peptoclostridium sp.|ID: 000000688 2619490050 Ga0062164_10285 [FeFe] hydrogenase, group A [Clostridium sp. NCR]|Aligned to: gnl|BL_ORD_ID|2124 WP_021433568.1 - Peptoclostridium bifermentans - FeFe Group A1 indicated in UPPERCASE|Identity: 221 of 221 (100.0%) |Coverage (alignment/subject): 100.0%
VKLPILTSCCPAWVKFIEQNYGDMLDVPSSAKSPMQMFATVAKDLWAKEEKGLSRDEVTSVAIMPCIAKKYEASRHEFSRGLNYDVDYVITTRELIKIFEDSGIDLKEIEDQEIDQVLGEYTGAGIIFGRTGGVIEAATRTAIENMTGKKLENVEFTCLRGWDSFRSCDLEVDGIKLRIGVAYGLKEAGKMLDKIRAKEEFFHAIEIMACPGGCVGGGGQP
>Strain: Peptoclostridium sp. NCR|ID: 000002185 2619491559 Ga0062164_106139 NADH-quinone oxidoreductase subunit G [Clostridium sp. NCR]|Aligned to: gnl|BL_ORD_ID|2513 WP_021434166.1 - Peptoclostridium bifermentans - FeFe Group A3 indicated in UPPERCASE|Identity: 218 of 220 (99.0909090909%) |Coverage (alignment/subject): 100.0%
KNLPILTSCCPAWINYLEHHYPECLNLASSCKSPQNMFGAIAKNYFTSKINISPKDITVVSIMPCIAKKYEVSRTELGNDGILDVDVSITTRELAKMIKESGIDFLNLDDENFDNPMGESTGAADIFGTTGGVLEAALRTSYEWVTGQELESLDFKSVRGLDGIKEASITIGDSIINVCAASSLGNAKKIMDDVKAGNSKYHIIEIMACPGGCIAGAGQP
>Strain: Peptoclostridium sp. NCR|ID: 000002702 2619492085 Ga0062164_11135 ferredoxin hydrogenase [Clostridium sp. NCR]|Aligned to: gnl|BL_ORD_ID|2097 WP_011591981.1 - Clostridium perfringens - FeFe Group A1 indicated in UPPERCASE|Identity: 183 of 229 (79.9126637555%) |Coverage (alignment/subject): 100.0%
KPLPQFTSCCPSWVKYAETFHPDILDNISTSKSPIGMQGPTIKTYFAKKMGIDPAKIVNVALTPCTAKKFEIKRDEMNASGRFHNLEEMRDMDYVITTRELATWAKENNIEFNSLEDSPYDELMGESSGAGVIFANTGGVMEAALRTAYKYITNENPPNLFYNLETIRGMDGVREATLKIGDLEINIAVIYGTKNASKFIKRMKNGKKQYHFIEVMTCPGGCIGGGGQP
>Strain: Pseudobutyrivibrio xylanivorans MA3014|ID: 000000396 2620339020 Ga0074202_11414 [FeFe] hydrogenase, group B1/B3 [Pseudobutyrivibrio xylanovorans MA3014 (Draft1)]|Aligned to: gnl|BL_ORD_ID|2934 WP_006905160.1 - Shuttleworthia satelles - FeFe Group B indicated in UPPERCASE|Identity: 132 of 179 (73.7430167598%) |Coverage (alignment/subject): 100.0%
EGRKMTTSCCPAFINMLRKHFPDQFRDNMSSTVSPMCAISRFVKATMGEDTVTVFVGPCIAKKSEAQDETVPGNADYVITFGELRALMRSKGVEFEPVEENYQESSTFGKHFASSGGVAKAVIECMQERGQNTDDIKLMQCAGGAECKKALMLLKSGKLDVDFIEGMICDGGCVGGPSKH
>Strain: Eubacterium limosum SA11|ID: 000000900 2650796611 Ga0104111_11919 PAS domain S-box-containing protein [Eubacterium limosum SA11]|Aligned to: gnl|BL_ORD_ID|3162 WP_013379523.1 - Eubacterium limosum - FeFe Group C3 indicated in UPPERCASE|Identity: 161 of 171 (94.1520467836%) |Coverage (alignment/subject): 100.0%
KRHVITTSCPTVNMMIEKYYPDVVEYLSEVVSPMTAHGMMLKEKYPNAKIVFAGPCISKKMEAVDSANPIIDGVLTFDELDVWFKEEGIEVCDMPAGSFDAAGCNVARFYPLAGGVEKTSIPGVQGVRRVIKIDGLKNCRDFLDDISKLEGQYWIEMNACVEGCINGPGNT
>Strain: Eubacterium limosum SA11|ID: 000001470 2650797188 Ga0104111_111501 [FeFe] hydrogenase, group B1/B3 [Eubacterium limosum SA11]|Aligned to: gnl|BL_ORD_ID|2877 WP_013380841.1 - Eubacterium limosum - FeFe Group B indicated in UPPERCASE|Identity: 174 of 178 (97.7528089888%) |Coverage (alignment/subject): 100.0%
DDPFIGTSCCPSWSVMAKTKFPEIAHCISGELTPMVATARIIKKEHPKSRIVFIGPCAAKKLEASRKSVRSDVDFVITFEELMGMFVAKGIEFGDLGDDGKLDDATAAGRGYSVAGGVADAICNAVHDLYPGVDVKIDRAEGLRECQKMLKLAQAGKRDGYLLEGMACPGGCIGGAGT
>Strain: Eubacterium limosum|ID: 000003134 2650798902 Ga0104111_113225 NADP-reducing hydrogenase subunit HndD [Eubacterium limosum SA11]|Aligned to: gnl|BL_ORD_ID|2487 WP_013379183.1 - Eubacterium limosum - FeFe Group A3 indicated in UPPERCASE|Identity: 217 of 222 (97.7477477477%) |Coverage (alignment/subject): 100.0%
GVLPMITSCSPGWIKMIETYYPEMIPHLSSCKSPQNMTGALLKSHYAEMNGIDPKDLVVVSVMPCTAKKYEVQRDELSVDGNQDVDISITTRELARMIKEARLDFPALPDEEFDPYYGDYSGAAVIFGATGGVMEAAVRTVADVLNDKDIQEIDYEAVRGVDGLKTAEVEITPDMTVKVAVASGGSNIRKVMEGIKSGEFKDYHFIELMACPGGCVNGGGQP
>Strain: Eubacterium limosum|ID: 000003141 2650798909 Ga0104111_113232 Iron only hydrogenase large subunit, C-terminal domain [Eubacterium limosum SA11]|Aligned to: gnl|BL_ORD_ID|3023 WP_013379176.1 - Eubacterium limosum - FeFe Group C1 indicated in UPPERCASE|Identity: 175 of 178 (98.3146067416%) |Coverage (alignment/subject): 100.0%
YPKPMISSACPAVAKLIQVRFPELTGNINRLKAPMGLTARITRKRLIESKKLRSEDIGIFFITPCAAKATEVSNPLPSDDLFSTIDGAIAIKDIYAPLMGAMKTVEVEDGIHNSSAEGFSWAVSGGESSYLKNKKVLHVDGISNVIKVLEEIENGKLDNIDFFEGLACLGGCVGGCLT
>Strain: Cellulosilyticum ruminicola|ID: 000001761 WP_054742053.1 WP_054742053.1 iron hydrogenase [Cellulosilyticum ruminicola]|Aligned to: gnl|BL_ORD_ID|2794 WP_013657049.1 - Cellulosilyticum lentocellum - FeFe Group B indicated in UPPERCASE|Identity: 139 of 181 (76.7955801105%) |Coverage (alignment/subject): 100.0%
GDFMITSCCCPMWVAALKKVYDKLVPNVSPSVSPMVAMARIIKAINKQVKVVFVGPCIAKKAEAKEPDLKGDVDYVLTFEETKIIFEALNIDVTQCKGLPSVDYASTGGRLYARTGGVSEAVWDIVDQLLPEKRKVFTAMQVDGMKECKALLEELEEGKVRASFIEGMGCKGGCVGGPRAL
>Strain: Cellulosilyticum ruminicola|ID: 000003191 WP_054738729.1 WP_054738729.1 NADH:ubiquinone oxidoreductase [Cellulosilyticum ruminicola]|Aligned to: gnl|BL_ORD_ID|2398 WP_013657394.1 - Cellulosilyticum lentocellum - FeFe Group A3 indicated in UPPERCASE|Identity: 166 of 217 (76.4976958525%) |Coverage (alignment/subject): 100.0%
VKLPILTSCCPAWVNFYETQFTDLLDLPSTARSPQQIFGAIAKSYFSEKMNIPKEDMVVVSVMPCLAKKYEVERPEFNHDVDISISTRELARLIKQMNINFESLKEAEFDRPLGESSGAGIIFGTTGGVIEAAVRTAYEKITGESLEKIDFYELRGFEGVRTATVKAGDLEINIGIAHGLKNARMIMDEIRAGNPRNLHAIEVMACPGGCIGGAGQP
>Strain: Desulfovibrio desulfuricans subsp. desulfuricans* |ID: 000001485 643582314 Ddes_1503 hydrogenase, Fe-only [Desulfovibrio desulfuricans desulfuricans ATCC 27774]|Aligned to: gnl|BL_ORD_ID|2058 WP_012625129.1 - Desulfovibrio desulfuricans - FeFe Group A1 indicated in UPPERCASE|Identity: 220 of 220 (100.0%) |Coverage (alignment/subject): 100.0%
KHLPQFTSCCPGWQKYAETFYPDLLPYFSSCKSPVGMNGRLSKTYGAEKQGYDPAQVYTVSIMPCIAKKYEGLRPEMAAGGQRDIDATLTTRELAYLIRQAGIDFARLPEGQRDSLMGESTGGATIFGVSGGVMEAALRYAYEAVTGQRPDSWDFKEVRGLKGVKEYAVTINGTELRLAVVHGAKHFAAVCDQVRAGNSPYHFIEFMACPGGCVCGGGQP
>Strain: Slackia heliotrinireducens RHS 1 |ID: 000001595 644986407 Shel_16530 hydrogenase, Fe-only [Slackia heliotrinireducens RHS 1, DSM 20476]|Aligned to: gnl|BL_ORD_ID|2249 WP_012798774.1 - Slackia heliotrinireducens - FeFe Group A2 indicated in UPPERCASE|Identity: 222 of 222 (100.0%) |Coverage (alignment/subject): 100.0%
KPRPMFTSCCPGWVRFVKLHYPQFVPQLSSAKSPHQMEGAVVKNTMKAQAEEEGKRLFVVSVMPCVAKKYECDVPQLSTEAGRDVDAVLTVREFDRMLHMFRVDCAALEETDFDNPLGLSTGAGTIFGRTGGVMEAALRSAVFLITGQNPDFSACDTTESTPEKPWISKELDVAGTKVNIAVASGLGNTAKLLDALEAGEVHFDFVEIMACPGGCVGGGGQP
>Strain: Ruminococcus flavefaciens FD-1|ID: 000000059 646113420 RflaF_010100000295 NAD(P)-dependent iron-only hydrogenase catalytic subunit [Ruminococcus flavefaciens FD-1]|Aligned to: gnl|BL_ORD_ID|2535 WP_028515986.1 - Ruminococcus flavefaciens - FeFe Group A3 indicated in UPPERCASE|Identity: 189 of 218 (86.6972477064%) |Coverage (alignment/subject): 100.0%
GVLPMITSCSPGWVKFCEHYYPELLPHLSSCKSPQQMFGATAKTYYAEKMGLDPKNIVMVSIMPCTAKKFEIGRDDQSAAGVPDVDYALTTRELGRMIERAGILFNSLPEEKFDDPLGISTGAGVIFGATGGVMEAALRTAVHTLTGNTVTDLPEVRGTEGIKKATYEVGDLKVNVEVASGLSNAREVLESIKNGTCDAQFIEIMACPGGCVNGGGQP
>Strain: Ruminococcus flavefaciens FD-1|ID: 000001402 646114778 RflaF_010100007202 hypothetical protein [Ruminococcus flavefaciens FD-1]|Aligned to: gnl|BL_ORD_ID|3082 WP_002848484.1 - Ruminococcus albus - FeFe Group C2 indicated in UPPERCASE|Identity: 126 of 177 (71.186440678%) |Coverage (alignment/subject): 100.0%
RINGIITQPCSAIVKYIESYQPKLLKNLSPIHSPVCCAAIYVKKYLRRNNPIAFLSPCIAKKEEFLETELVDYNVTFKKLMEYFDKNGIAIPTDSDEGFEYKFDEMQGQLGAIYPRPGGLRDNLWLHNPEMNITTSEGVHKVYPEIDMYAKMSESKHPQVYDVLSCEFGCNKGPGTG
>Strain: Butyrivibrio proteoclasticus B316|ID: 000000843 648131571 bpr_I0853 iron-only hydrogenase [Butyrivibrio proteoclasticus B316]|Aligned to: gnl|BL_ORD_ID|2934 WP_006905160.1 - Shuttleworthia satelles - FeFe Group B indicated in UPPERCASE|Identity: 136 of 179 (75.9776536313%) |Coverage (alignment/subject): 100.0%
EGKKMTTSCCPAFINMLKKHFPEQYENNMSSTISPMCAISRYMKATHPGCVTVFIGPCIAKKSEAQDKSVKDNADYVVTYGELRALMRSKGVKFEPVADDYQESSIWGKRFAGSGGVAKAVIECMQERGLETGDIKLLAAHGGLECKKALILLKMGKLPEDFIEGMVCPGGCVGGPSKH
>Strain: Ruminococcus albus 7|ID: 000000117 649820328 Rumal_3405 putative PAS/PAC sensor protein [Ruminococcus albus 7]|Aligned to: gnl|BL_ORD_ID|3185 WP_002849014.1 - Ruminococcus albus - FeFe Group C3 indicated in UPPERCASE|Identity: 163 of 167 (97.6047904192%) |Coverage (alignment/subject): 100.0%
NRDVVISSCCHSVNLLIQKYFPDLLPMLADVISPMQAHCADIKRRIPDAKTVFIGPCVSKKDEAQHYGDTVDAVLTFEELSVWLKEENIEIERSFSADEHSRARFFPTAGGILKTMDCDLPDYTYIAIDGIEKCISVLRELEKGSIHKCFIEMSACNGSCIGGPVME
>Strain: Ruminococcus albus 7|ID: 000000119 649820330 Rumal_3407 hydrogenase large subunit domain protein [Ruminococcus albus 7]|Aligned to: gnl|BL_ORD_ID|2931 WP_002848990.1 - Ruminococcus albus - FeFe Group B indicated in UPPERCASE|Identity: 166 of 178 (93.2584269663%) |Coverage (alignment/subject): 100.0%
EKGFLTSSCCPAFVAYVKSAFPELTEHISHNASPMAAIAKYIKEIEPSAKVVFIGPCTAKKAEAQLKDVRAYVDSVLTFEELQALFDSRDLDITQLEEEALDNASYFGRIFARSGGLSDAVAEAIKEQRIEDFELLPCSCDGIEECRAALMKKKRGVLNENFIEGMACIGGCIGGAGC
>Strain: Ruminococcus albus 7|ID: 000001297 649834648 Rumal_0577 Fe-S cluster domain-containing protein [Ruminococcus albus 7]|Aligned to: gnl|BL_ORD_ID|3082 WP_002848484.1 - Ruminococcus albus - FeFe Group C2 indicated in UPPERCASE|Identity: 149 of 177 (84.1807909605%) |Coverage (alignment/subject): 100.0%
KVGNIITQPCAAIVKYVETYQPKLLANLSPIHSPVSCSAVYIKKYLNRNNPIAVLSSCIAKKFEAEETGLIDFNVTFKKLNDYFERNGITIPVSSTEDYEYKFDDQQGQVGAIYSRPGGLRDNIWLHNQDINITTSEGAQKVFPELDMYAEMPDFKHPEIFDVLSCEFGCNLGPGAS
>Strain: Ruminococcus albus 7|ID: 000003601 649836996 Rumal_2964 NAD(P)-dependent iron-only hydrogenase catalytic subunit [Ruminococcus albus 7]|Aligned to: gnl|BL_ORD_ID|2534 WP_002853139.1 - Ruminococcus albus - FeFe Group A3 indicated in UPPERCASE|Identity: 203 of 219 (92.6940639269%) |Coverage (alignment/subject): 100.0%
GTLPMFTSCCPGWVKFCEHFYPDFLPHLSSCKSPQQMFGALLKSYYCQKNGIDPKNLFVVSVIPCTAKKFEVTREEQRNGDYDDVDVALTTRELGRMIREAGIDFNALPDEKFDDPFEIASGAGAIFGATGGVMEAALRTAAVKLDGKCEPLEFHDVRGTKGLKEATYTVGGVTVKVAVASGLANAREIIDGILSGERDYQFVEIMACPGGCINGGGQP
>Strain: Desulfotomaculum ruminis DL |ID: 000000495 650889569 Desru_0516 NAD(P)-dependent iron-only hydrogenase catalytic subunit [Desulfotomaculum ruminis DL, DSM 2154]|Aligned to: gnl|BL_ORD_ID|2473 WP_013840577.1 - Desulfotomaculum ruminis - FeFe Group A3 indicated in UPPERCASE|Identity: 219 of 219 (100.0%) |Coverage (alignment/subject): 100.0%
GPLPLISSCSPGWIKLCEHFYPEFIHHLSSCKSPMEMFGALAKTYYAQKKGIGPKDMVVVGVMPCTAKKFEAARPEMKTYGFQDVDYVLTTRELARMIKEADLDLRKMPEESFDQPLGLSSGAANIFAATGGVMEAAIRTALALTGGKEMGRLEFKELRGIRGVKEAELELKGQKIRLAVAHGTSNARKLMERLKRGEQFHFIEIMACAGGCVGGGGQ
>Strain: Desulfotomaculum ruminis DL |ID: 000001336 650890431 Desru_1370 Fe-S cluster domain-containing protein [Desulfotomaculum ruminis DL, DSM 2154]|Aligned to: gnl|BL_ORD_ID|3157 WP_013841414.1 - Desulfotomaculum ruminis - FeFe Group C3 indicated in UPPERCASE|Identity: 172 of 172 (100.0%) |Coverage (alignment/subject): 100.0%
PKTILSTPCPAVVQLVEKHMPSMIEYLAPIDSPMLIQAKLVRARYPDHKIVFIGPCLSKKYEASDTNNQGYVDAVITFRQLNQWFELKHVSLEDVREGQWDNPQPQLSRTFPISGGLLKSSGIVEDVASMEIVVVEGARRCIEVLKAIEREEFAPRFIDMLMCEGCVMGPGM
>Strain: Desulfotomaculum ruminis DL |ID: 000002123 650891229 Desru_2180 Ferredoxin hydrogenase [Desulfotomaculum ruminis DL, DSM 2154]|Aligned to: gnl|BL_ORD_ID|2869 WP_013842190.1 - Desulfotomaculum ruminis - FeFe Group B indicated in UPPERCASE|Identity: 174 of 174 (100.0%) |Coverage (alignment/subject): 100.0%
DAGLMTNSCCPAYARAIVQKMPELTGNLSACLSPMKVVGQLVKKQYEDKVTTVFIGPCIAKKAEAADSREIDWVLTFEELAALLQAAEIDPAAQLPADMQDASPYGRLFARSGGVSAAVQRHLSGILVDISQVQGLSQCLTTLKLSAKKTDGNGFTFIEGMACEGGCIGGPGTM
>Strain: Desulfotomaculum ruminis DL |ID: 000002328 650891435 Desru_2393 NAD(P)-dependent iron-only hydrogenase catalytic subunit [Desulfotomaculum ruminis DL, DSM 2154]|Aligned to: gnl|BL_ORD_ID|2474 WP_013842391.1 - Desulfotomaculum ruminis - FeFe Group A3 indicated in UPPERCASE|Identity: 217 of 217 (100.0%) |Coverage (alignment/subject): 100.0%
LPLFTSCCPGWVKYAEEFHPELLENLSTCRSPQQMFGSVLKKKYAKDLGITPEEMFVVSIMPCTAKKYEAKRPEFMTDGVYDVDAVLTTVEAAQLFKEAGILFDNLEEGIFDQPMEQTTGSGVLFGTTGGVMESVVRYVAGKLLNAEGRIDVEFTRGLDDTKIADLNVGDTKLTLAIVNGLAAAEELIKKIQSGELEVHAVEVMACPAGCVGGGGQP
>Strain: Desulfotomaculum ruminis* |ID: 000002332 650891439 Desru_2398 NAD(P)-dependent iron-only hydrogenase catalytic subunit [Desulfotomaculum ruminis DL, DSM 2154]|Aligned to: gnl|BL_ORD_ID|2475 WP_013842395.1 - Desulfotomaculum ruminis - FeFe Group A3 indicated in UPPERCASE|Identity: 220 of 220 (100.0%) |Coverage (alignment/subject): 100.0%
GVLPMITSCSPGWIKYIEMYYPDLLAHLSTCKSPQQMFGALAKTFYAEKKGIDPGTIVSVSIMPCTAKKFEAQRDELKDSGHQDVDIVLTTRELARMLREIGIDWDSLPDEEYDAPMGLSTGAAVIFGATGGVMEAAVRTVYEVLTKEPLPDINLTPVRGMEGIKEATLKVGDLDVKVAVAHTLGNARKLLDKIRAGEADYHFIEVMCCPGGCIGGGGQP
>Strain: Desulfotomaculum ruminis DL |ID: 000002433 650891546 Desru_2509 PAS fold domain-containing protein [Desulfotomaculum ruminis DL, DSM 2154]|Aligned to: gnl|BL_ORD_ID|3158 WP_013842496.1 - Desulfotomaculum ruminis - FeFe Group C3 indicated in UPPERCASE|Identity: 174 of 174 (100.0%) |Coverage (alignment/subject): 100.0%
KPMLVSYCPVIVNLIELHYPELIPLLAPIVSPMIAHGLVIKSHDPEATVVYIGPCAAKRDEARLLDQQNVVDYFLGFNELWEMVEEKKIAVDRLSTSDFDDFSPCQGRIYPVEGGMVWTVAQELREAGESFITMSGLDSCLEFIQHLSKNEITNPPKLMELWACKGGCVNGPLS
>Strain: Desulfotomaculum ruminis DL |ID: 000002520 650891634 Desru_2600 hydrogenase Fe-only [Desulfotomaculum ruminis DL, DSM 2154]|Aligned to: gnl|BL_ORD_ID|2476 WP_013842583.1 - Desulfotomaculum ruminis - FeFe Group A1 indicated in UPPERCASE|Identity: 235 of 235 (100.0%) |Coverage (alignment/subject): 100.0%
HPLPQFTSCSPGWVKFCEYFYPDLLGHMSSAKSPQQMLGAVVKTYYAEQKGLDPEKIVSVSIMPCTAKKYECQRPEMNDAGHKIGKPQIRDVDIVLTTRELARLIKSKGIDLTKLEDAQYDSILGEGTGAAVIFGTTGGVMEAAVRSAYFLITKQNPPDALLNLTPVRGLNGVKEASLEIPGVGQVNVAICSGLSNARKILDQLRVDLKQGNPPRYHFIEFMSCPGGCIGGGGQP
>Strain: Desulfotomaculum ruminis DL |ID: 000002526 650891640 Desru_2606 Ferredoxin hydrogenase [Desulfotomaculum ruminis DL, DSM 2154]|Aligned to: gnl|BL_ORD_ID|2870 WP_013842589.1 - Desulfotomaculum ruminis - FeFe Group B indicated in UPPERCASE|Identity: 180 of 180 (100.0%) |Coverage (alignment/subject): 100.0%
GDFVITSMCCPMWVSMIKRVYRKMAFHITPSVSPMIACGRGVKKLHSEAKVVFIGPCIAKKAEAKEPDVKDAVDVVITFKELKQIFEATGIQPAEMPEDEKEHSSTGGRIYARTGGVSKAVADTLKRIRPDKPIQIKAVQAHGVKACRQMLQEALEGKITANFYEGMGCVGGCIGGPHVL
>Strain: Desulfotomaculum ruminis DL |ID: 000003327 650892462 Desru_3431 hydrogenase Fe-only [Desulfotomaculum ruminis DL, DSM 2154]|Aligned to: gnl|BL_ORD_ID|2477 WP_013843380.1 - Desulfotomaculum ruminis - FeFe Group A1 indicated in UPPERCASE|Identity: 230 of 230 (100.0%) |Coverage (alignment/subject): 100.0%
EPLPQFTSCSPGWVKFCEYFYPDLLEHMSTCKSPQQMLGAMIKTYYAKEKGINPEKIFSVSIMPCTAKKFEAARPEMNSAGEYAGKPNLRDVDVVLTTRELARLIKMKNIDLNTLPEAKYDSLMGESTGAGLIFGATGGVMEAAIRSAYFLITKQEPPEALLNLTPVRGLPGIKEAGVDIPGVGTVRVAVAHGLSNARPILEAVRKGESPYHFIEFMCCPGGCISGGGQP

## Sheet: Fe
>Strain: Methanobrevibacter boviskoreani AbM4|ID: 000000007 2540853216 Abm4_0007 H2-forming methylenetetrahydromethanopterin dehydrogenase [Methanobrevibacter sp. AbM4]|Aligned to: gnl|BL_ORD_ID|2004 WP_016357634.1 - Methanobrevibacter sp. AbM4 - [Fe] indicated in UPPERCASE|Identity: 339 of 339 (100.0%) |Coverage (alignment/subject): 100.0%
MKVAILGAGCYRTHSASGITNFTRACEVAEQTGKKEIALTHSTIEMGAELLHLAGVDEVVVADPVFKEGLTIVDDFDYDEVIAAHKAGKPEDVMPAIREKVNSLAETVAKPPKGAIHFVDPEDLGMKTTADDSEAVADADWVMTWLPEGGMQPDIIKNFAGDIKEGAIVTHACTIPTTQFKKIFDDLGAKVNVASYHPGAVPEMKGQAYIAKGYASDEAINTLLELGTKARGEAFTLPANLLGPVCDMCSAVTAITYAGILAYRDTVTQILGAPAGFAQNMADQALTQVTALMNDEGIDKMDEALDPAALLGTADSMNFGALAEIVPTVLDYLGKDKKE
>Strain: Methanobrevibacter boviskoreani JH1|ID: 000001086 2553937792 NoneDRAFT_01108 H2-forming methylenetetrahydromethanopterin dehydrogenase [Methanobrevibacter boviskoreani JH1]|Aligned to: gnl|BL_ORD_ID|2004 WP_016357634.1 - Methanobrevibacter sp. AbM4 - [Fe] indicated in UPPERCASE|Identity: 339 of 339 (100.0%) |Coverage (alignment/subject): 100.0%
MKVAILGAGCYRTHSASGITNFTRACEVAEQTGKKEIALTHSTIEMGAELLHLAGVDEVVVADPVFKEGLTIVDDFDYDEVIAAHKAGKPEDVMPAIREKVNSLAETVAKPPKGAIHFVDPEDLGMKTTADDSEAVADADWVMTWLPEGGMQPDIIKNFAGDIKEGAIVTHACTIPTTQFKKIFDDLGAKVNVASYHPGAVPEMKGQAYIAKGYASDEAINTLLELGTKARGEAFTLPANLLGPVCDMCSAVTAITYAGILAYRDTVTQILGAPAGFAQNMADQALTQVTALMNDEGIDKMDEALDPAALLGTADSMNFGALAEIVPTVLDYLGKDKKE
>Strain: Methanobrevibacter gottschalkii|ID: 000000202 Ga0074442_11624|gene_NONE|H2-forming methylenetetrahydromethanopterin dehydrogenase (EC 1.12.98.2)|[Methanobrevibacter gottschalkii DSM 11977 (Carly) : Ga0074442_101]|Aligned to: gnl|BL_ORD_ID|2002 WP_012955328.1 - Methanobrevibacter ruminantium - [Fe] indicated in UPPERCASE|Identity: 294 of 338 (86.9822485207%) |Coverage (alignment/subject):…
MKVAILGAGCYRTHAASGITNFTRACEVAEATGKENISMTHSTIEMGAELLELAGVDEVVVSDPTFDGEFTVVDDFDYAEVIAAHKAGNPEEVMPAIRAKVAELAETVPKPSKGAIHFTHPEDLGMKVTTDDSEAVADADWVMTWLPEGGMQPDIIKNFADDIKEGAIVTHACTIPTTGLNKIFEDLGTNVNVASYHPGAVPEMKGQVYIAEGFADQDSINTLMDLGKKARGSAFTLPANMIGPVCDMCSAVTAITYAGILAYRDTVTQILGAPAGFAQSMANEALTQVTALMQNEGIDKMDDALNPAALLGTADSMNFGSLAEIVPTVLDYLGKde
Strain: Methanobrevibacter thaueri|ID: 000001239 Ga0074444_12555|gene_NONE|H2-forming methylenetetrahydromethanopterin dehydrogenase (EC 1.12.98.2)|[Methanobrevibacter thaueri DSM 11995 (Carly) : Ga0074444_101]|Aligned to: gnl|BL_ORD_ID|2002 WP_012955328.1 - Methanobrevibacter ruminantium - [Fe] indicated in UPPERCASE|Identity: 304 of 338 (89.9408284024%) |Coverage (alignment/subject): 100.0%
mvlsklkerfgnhdkkgdkkMKVAILGAGCYRTHAASGITNFSRACEVAEATGKENISMTHSTIEMGAELLELAGVDEVVVSDPIFDGDFVVVDDFDYAEVIAAHKAGNPEEVMPAIRAKVNELAETVPKPAKGAIHFTHPEDLGMKCINDDSEAVADADWVMTWLPEGGMQPDIIKNFADDIKDGAIVTHACTIPTPGLNKIFEDLGKNVNVASYHPGAVPEMKGQVYIAEGFADQAAIDTLVDLGQKARGSAFTLPANMVGPVCDMCSAVTAITYAGLLAYRDTVTQILGAPAGFAQMMANEALTNVTALMQNEGIDKMDDALNPAALLGTADSMNFGSLAEIVPTILDYLGKde
>Strain: Methanobrevibacter woesei|ID: 000000779 Ga0074445_10331|gene_NONE|H2-forming methylenetetrahydromethanopterin dehydrogenase|[Methanobrevibacter woesei DSM 11979 (Carly), whole genome shotgun]|Aligned to: gnl|BL_ORD_ID|2002 WP_012955328.1 - Methanobrevibacter ruminantium - [Fe] indicated in UPPERCASE|Identity: 272 of 338 (80.4733727811%) |Coverage (alignment/subject): 100.0%
MKVAILGAGCYRTHAAAGITNFSRAVEVAEATGKENIAMTHSTIEMGAELLHLAGVDEVVVSDPVFDGDFTVVDDFDYSEVIAAHKAGNPEEVMPAIREKVAKLAEEIPKPSEGAIHFTHPEDVGIKTTTDDADAVADADWVMTWLPKGSMQKGIIEKFADQLKEGAILTHACTIPTTKFNDIFQELGANVNVTSYHPGAVPEMKGQVYIAEGYADEAAINTLKDLGSKARGNAYTLPANLLGPVCDMCSAVTAITYAGILAYRDTVTQILGAPADFAQMMANEALTQVTALMNDEGIDKMDDALAPSALVGTADSMNFGALADIVPTVLDNLAKRd
>Strain: Methanobrevibacter millerae SM9|ID: 000000392 2655682697 Ga0104112_11403 H2-forming methylenetetrahydromethanopterin dehydrogenase [Methanobrevibacter millerae SM9]|Aligned to: gnl|BL_ORD_ID|2002 WP_012955328.1 - Methanobrevibacter ruminantium - [Fe] indicated in UPPERCASE|Identity: 301 of 338 (89.0532544379%) |Coverage (alignment/subject): 100.0%
MKVAILGAGCYRTHAASGITNFSRACEVAEATGKENISMTHSTIEMGAELLELAGVDEVVVSDPVFDGEFTVVDDFDYAEVMAAHKAGNPEEVMPAIREKVAKLAETVPKPEKGAIHFTHPEDLGMKCTTDDREAVADADWVMTWLPEGGMQPAIIEKFADAIKPGAIVTHACTIPTTGLNKIFEDLGTDVNVASYHPGAVPEMKGQVYIAEGFADQASIDTLLDLGQKARGSAFTLPANMVGPVCDMCSAVTAITYAGILAYRDTVTQILGAPAGFAQMMANEALTQVTALMQNEGIDKMDDALNPAALLGTADSMNFGSLAEIVPTVLDYLGKdk
>Strain: Methanobrevibacter millerae SM9|ID: 000001138 2655683459 Ga0104112_111165 H2-forming methylenetetrahydromethanopterin dehydrogenase [Methanobrevibacter millerae SM9]|Aligned to: gnl|BL_ORD_ID|2002 WP_012955328.1 - Methanobrevibacter ruminantium - [Fe] indicated in UPPERCASE|Identity: 290 of 338 (85.798816568%) |Coverage (alignment/subject): 100.0%
mvfeklkaifandkekiaksvdekieekieekaenkgIKVAILGAGCYRTHAASGITNFSRACEVAEATGKENISMTHSTIEMGAELLELAGVDEVVVSDPVFDGDFVVVDDFDYAEVMAAHKAGTPEEVMPAIREKVGQLAETVPKPAKGAIHFTHPEDLGIKVTTDDSEAVADADWVMTWLPEGGMQPDIIKNFADDIKEGAIVTHACTIPTTGLNKIFEDLGTNVNVASYHPGAVPEMKGQVYIAEGFADQASIDTLMDLGQKARGSAFTLPANMVGPVCDMCSAVTAITYAGILAYRDTVTQILGAPAGFAQMMALESLTQVNSLMENEGIDKMDDALNPAALLGTADSMNFGSLAEIVPDVLNYLGKEK
>Strain: Methanobrevibacter olleyae |ID: 000000193 cp014265_pro_193|Aligned to: gnl|BL_ORD_ID|2002 WP_012955328.1 - Methanobrevibacter ruminantium - [Fe] indicated in UPPERCASE|Identity: 311 of 338 (92.0118343195%) |Coverage (alignment/subject): 100.0%
MKVAILGAGCYRTHAASGITNFSRACEVAEISGKENIAMTHSTIEMGAELLELAGVDEIVVSDPVFDGEFTVVDDFDYAEVIAAHKAGNPEDVMPAIRAKVGELAETIPKPSNGAIHFTHPEDLGMKVTTDDCEAVADADWIMTWLPEGGMQPAIIEKFVDSIKEGAIVTHACTIPTPGLNKIFEDLGKNVNVASYHPGAVPEMKGQVYIAEGFADQASIDTLMELGLKARGSAFTLPANMVGPVCDMCSAVTAITYAGILSYRDTVTQILGAPAGFAQSMANEALTNVVALMQNEGIDKMDDALNPGALLGTADSMNFGPLSEIVPTVLESLEKRSK
>Strain: Methanobrevibacter ruminantium M1|ID: 000000525 646531596 mru_0526 H2-forming methylenetetrahydromethanopterin dehydrogenase (EC 1.12.98.2) [Methanobrevibacter ruminantium M1]|Aligned to: gnl|BL_ORD_ID|2002 WP_012955328.1 - Methanobrevibacter ruminantium - [Fe] indicated in UPPERCASE|Identity: 338 of 338 (100.0%) |Coverage (alignment/subject): 100.0%
MKVAILGAGCYRTHAASGITNFSRACEVADATGKENISMTHSTIEMGAELLELAGVDEVVVADPVFDGEFTVVEDFDYAEVIAAHKAGNPEDVMPAIRAKVGELAETVPKPANGAIHFTHPEDLGMKCTTDDREAVADADWIMTWLPEGGMQPAIIEKFADVIKDGAIVTSACTIPTPGLNQIFEDLGKNVNVASYHPGAVPEMKGQVYIAEGFADQAAIDTLKDLGAKARGSAFTLPANMVGPVCDMCSAVTAITYAGLLSYRDTVTQILGAPAGFAQMMANEALTNVTKLMADEGIDKMDDALNPGALLGTADSMNFGPLSEIVPTILESLEKRSK
>Strain: Methanobrevibacter sp. YE315|ID: 000000312 cp010834_pro_312|Aligned to: gnl|BL_ORD_ID|2002 WP_012955328.1 - Methanobrevibacter ruminantium - [Fe] indicated in UPPERCASE|Identity: 283 of 338 (83.7278106509%) |Coverage (alignment/subject): 100.0%
MKVAILGAGCYRTHAASGITNFSRACEVAEATGKENISMTHSTIEMGAELLELAGVDEVVVSDPVFDGDFTVIDDFDYAEVIAAHKAGTPEEVMPAIRAKVTELAETVPKPAKGAIHFTHPEDLGMKCINDDSEAVADADWVMTWLPKGGMQKEIIEKFSDNLKEGAILTHACTIPTTKFNDIFQELGANVNVASYHPGAVPEMKGQVYIAEGFADQASIDTLMDLGQKARGSAYTLPANMVGPVCDMCSAVTAITYAGILAYRDTVTQILGAPDDFAQMMANEALTQVTALMNDKGIEEMDDALAPSALTGTADSMNFGSLGEIVPTVLDYLGKEe
>Strain: Methanobrevibacter sp. YE315|ID: 000000313 cp010834_pro_313|Aligned to: gnl|BL_ORD_ID|2002 WP_012955328.1 - Methanobrevibacter ruminantium - [Fe] indicated in UPPERCASE|Identity: 283 of 338 (83.7278106509%) |Coverage (alignment/subject): 100.0%
MKVAILGAGCYRTHAASGITNFSRACEVAEATGKENISMTHSTIEMGAELLELAGVDEVVVSDPVFDGDFTVVDDFDYAEVIAAHKAGTPEEVMPAIRAKVTELAETVPKPAKGAIHFTHPEDLGMKCINDDAEAVADADWVMTWLPKGGMQKEIIEKFSDNLKEGAILTHACTIPTTKFNDIFQELGANVNVASYHPGAVPEMKGQVYIAEGFADQAAIDTLLDLGNKARGAAYTLPANLLGPVCDMCSAVTAITYAGILAYRDTVTQILGAPADFAQMMANEALTQVTALMNDEGIANMDQALAPSALTGTADSMNFGSLAEIVPTVLDYLGKEe
>Strain: Methanobrevibacter gottschalkii DSM 11978|ID: 000001206 2657040574 Ga0104357_1253 H2-forming methylenetetrahydromethanopterin dehydrogenase [Methanobrevibacter gottschalkii DSM 11978]|Aligned to: gnl|BL_ORD_ID|2002 WP_012955328.1 - Methanobrevibacter ruminantium - [Fe] indicated in UPPERCASE|Identity: 294 of 338 (86.9822485207%) |Coverage (alignment/subject): 100.0%
MKVAILGAGCYRTHAASGITNFTRACEVAEATGKENISMTHSTIEMGAELLELAGVDEVVVSDPTFDGEFTVVDDFDYAEVIAAHKAGNPEEVMPAIRAKVAELAETVPKPSKGAIHFTHPEDLGMKVTTDDSEAVADADWVMTWLPEGGMQPDIIKNFADDIKEGAIVTHACTIPTTGLNKIFEDLGTNVNVASYHPGAVPEMKGQVYIAEGFADQDSINTLMDLGKKARGSAFTLPANMIGPVCDMCSAVTAITYAGILAYRDTVTQILGAPAGFAQSMANEALTQVTALMQNEGIDKMDDALNPAALLGTADSMNFGSLAEIVPTVLDYLGKde

## Sheet: HydB
>Upstream region for Ga0105817_11925 |Strain: Porphyromonadaceae_bacterium_KH3R12 |ID: Ga0105817_11924
msrykmhllvcggtgchssesnlvyemlrdeverkglerdvqvirtgcfgfcekgpilkilpdntfytqvkpvdakeiidehiikgrrvyrllytdpeteehvpdskhmgfykkqlrialrncgsidpenidesiardayqalgkvlteytpqqtidlvkrsglrgrggagfptglkwdiaarndanqkyvvcnadegdpgafmdrsilegdphsileamaicgycigatkgvvyiraeyplaikrlkiaiaqareygllgdqifgtgfsfdiqlrygagafvcgeetalihsmegkrgepsnkppfpaqsgylgnptnvnnvetlanipviilkgaewfssigterskgtkvfalagkinnvglievpmgitlreiiyeigggikngkkfkavqtggp…
>Downstream region for Ga0105824_101145 |Strain: Porphyromonadaceae_bacterium_KHP3R9 |ID: Ga0105824_101146
mshykmhllvcagtgcqssqsglihemlkdeldrkglkedvqviktgcfgfcergpivkilpdntfytevkpedireivdehlikgrrvhrllyldpeteehildskkmgfykkqlrialrncgiidpenideaigrdayqalgmvltrhtpeetieiikrsglrgrggagfptgikweiarrnsadqkyvvcnadegdpgafmdrsilegdphsileamaicgycigatkgliyiraeyplaikrlkiairqareygllgedilgtgfrfdinlrygagafvcgeetalihsmegkrgepsnkppfpaargylgkptnvnnvetfanipvillkgaewfssigterskgtkvfalagkinnvglievpmgitlreiiyeigggikggkrfkavqtggp…
>Downstream region for Ga0104402_100133 |Strain: Bacteroides_ovatus_NLAE-zl-C500 |ID: Ga0104402_100134
mkilsihdlatirkrakhnlslreesnekvtekcyglasgaqhlqilicggtgckasssqgitdnllkaikkneitdkvevitvgcfgfcekgpivkiipdntfytqvtpedaeeiinehiiggrrierllyvdpktehtvsdskhmdfyrkqlrialrncgfidpenieeyiaregyfaladcllnkqptdvidiikrsglrgrggggfptglkwefankqqsdvkyvvcnadegdpgafmdrsimegdphsiveamcvcgysigstkglvyiraeyplainrlktainqareygllgdhilgtdfsfdieirygagafvcgeetalihsmegkrgeptlkppfpaesgylgkptnvnnvetlanipiiltkgadwfatigterskgtkvfalagkin…
>Downstream region for Ga0104372_10763 |Strain: Lachnoclostridium_clostridioforme_NLAE-zl-G208 |ID: Ga0104372_10764
myrshvlvcggtgctssgspkimealkyeikrqgleeevavvetgchglcalgpimivypdatfysmvqvndipeivsehllkgrvvtrllyqetvsptggikalidtdfykkqhrialrncgvinpenieeyigtggyqalgkvltemtpddviqtlldaglrgrggagfptglkwklckqndadqkyvccnadegdpgafmdrsvlegdphaileamaiagyaigsnqgyiyvraeypiaverlkiaieqaremellgknifgtgfdfdidlrlgagafvcgeetalmtsiegkrgeprprppfpaqkglfgkpsilnnvetyanipqiilngpewfasmgtekskgtkvfalggkinntglveipmgttlrtvieeigggipngkkfkaaqtggps…
>Upstream region for Ga0104393_108021 |Strain: Lachnoclostridium_clostridioforme_NLAE-zl-C196 |ID: Ga0104393_108020
myrshvlvcggtgctssgspkimealkyeikrqgleeevavvetgchglcalgpimivypdatfysmvqvndipeivsehllkgrvvtrllyqetvsptggikalidtdfykkqhrialrncgvinpenieeyigtggyqalgkvltemtpddviqtlldaglrgrggagfptglkwklckqndadqkyvccnadegdpgafmdrsvlegdphaileamaiagyaigsnqgyiyvraeypiaverlkiaieqaremellgknifgtgfdfdidlrlgagafvcgeetalmtsiegkrgeprprppfpaqkglfgkpsilnnvetyanipqiilngpewfasmgtekskgtkvfalggkinntglveipmgttlrtvieeigggipngkkfkaaqtggps…
>Upstream region for Ga0104390_104224 |Strain: Bacteroides_ovatus_NLAE-zl-C57 |ID: Ga0104390_104223
mkilsihdlatirkrakhnlslreesnekvtekcyglasgaqhlqilicggtgckasssqgitdnllkaikkneitdkvevitvgcfgfcekgpivkiipdntfytqvtpedaeeiinehiiggrrierllyvdpktehtvsdskhmdfyrkqlrialrncgfidpenieeyiaregyfaladcllnkqptdvidiikrsglrgrggggfptglkwefankqqsdvkyvvcnadegdpgafmdrsimegdphsiveamcvcgysigstkglvyiraeyplainrlktainqareygllgdhilgtdfsfdieirygagafvcgeetalihsmegkrgeptlkppfpaesgylgkptnvnnvetlanipiiltkgadwfatigterskgtkvfalagkin…
>Upstream region for Ga0105814_10213 |Strain: Eubacterium_pyruvativorans_KHPC4 |ID: Ga0105814_10212
mklenrtdltlfrnqctarreqearrilicggtgclaggslklyermkelteqytgnpdiqvefgpeiahtsvkksgchgfcemgpliriepfnylyiqvhledcdeifektvlrgepverlmyhqdgnvyrtqeeipfyskqtrlvlkncghidaehiseavangayqafetalfeippeeviriisdsklrgrggagfptgrkwsqvasqpekiryvvcngdegdpgafmdrsvmegdphrliegmliaayavgaeegyiyvraeyplaverlriairqaeeigllgdrilgtdfsfhlhinrgagafvcgegsaltasiegkrgmprvkpprtvekglwgkptvlnnvetyanvpmiihngaawyrsigtpdspgtkafaltgnvkntglievpmg…
>Upstream region for Ga0104404_14512 |Strain: Selenomonas_ruminantium_HD4 |ID: Ga0104404_14511
mstqvrfltknfgaydtnsigaymniggfkalrkavtmdpedictmlsdakirgrggaeyplgrkwsqaravkgenkviicnadegetttfkdrelikndpfnlieamiiagfvcgatdgyiymraeyacyrpillnairqaknygflgenilgkgfdfnihlysgggayvcgegtalirsiegkagrprmkppfikvsgvfarptclnnveslslvphllldqdtymncgmgesigtklvsvagnvnnpgvfeipfgttirdiiynlaggiqhdreiqliqfggasgkvsdasildtpytyddlraagvmvgsggllvidkrtsvldflrmnqeffseescgqctpcregnlhikiildklakgeateqdiktmstiakvmsmsslcglgetaqntlq…
>Upstream region for Ga0104361_12918 |Strain: Selenomonas_ruminantium_KH1T6 |ID: Ga0104361_12917
merisfltsnfgkydtssigsymkiggfsalrkavtmeplsisdliasvkvkgrggaeydmgrklsqaravkgerkvvicnadegetttfkdrelirndpfnlieaiiiagfvvgatdgyiymraeyscfrplllnairqaksygflgenilgkgfdfnihlysgagayvcgegtalirsiegkagrprmkppfikqsgvfarptclcnveslsivphllldeeqvyarcgrgdsigtklisvagnvnkpgvfeipfgttvreiiyelaggvqkdrhirliqfggasgkvadesildtpytyedlraagvmvgsggilvidertsvldflrmnqeffseescgqctpcregnlhiklildkmaegkataedirlmhkiarvmsmsslcglgetaqnsll…
>Upstream region for Ga0104385_109145 |Strain: Bacteroides_thetaiotaomicron_NLAE-zl-C579 |ID: Ga0104385_109144
mkilsihdlqiirkraehhlslreesnekvsekccglasgtahlqilicggtgckasssqgitenlqkaierngitdkvdvitvgcfgfcekgpivkiipdntfytqvtpedaeeiinehiiggrrierllyidpkteqtvsdskhmdfyrkqlrialrncgfidsenieeyiaregyfaladcllnkqpadvidvikrsglrgrggggfptglkwefaskqvsdvkyvvcnadegdpgafmdrsimegdphsiveamcicgysigsskglvyiraeyplainrlkkaieqaraygllgdhilgtdfsfdieirygagafvcgeetalihsmegkrgeptlkppfpaesgylgkptnvnnvetlanipiiltkgaewfasigterskgtkvfalagkin…
>Upstream region for Ga0104384_11740 |Strain: Bacteroides_xylanisolvens_NLAE-zl-C202 |ID: Ga0104384_11739
mkilsihdlatirkrakhnlslreesnekvtekcyglasgaqhlqilicggtgckasssqgitdnllkaikkneitdkvevitvgcfgfcekgpivkiipdntfytqvtpedaeeiinehiiggrrierllyvdpktehtvsdskhmdfyrkqlrialrncgfidpenieeyiaregyfaladcllnkqptdvidiikrsglrgrggggfptglkwefankqqsdvkyvvcnadegdpgafmdrsimegdphsiveamcvcgysigstkglvyiraeyplainrlktainqareygllgdhilgtdfsfdieirygagafvcgeetalihsmegkrgeptlkppfpaesgylgkptnvnnvetlanipiiltkgadwfatigterskgtkvfalagkin…
>Upstream region for Ga0105815_10113 |Strain: [Eubacterium]_pyruvativorans_KHGC13 |ID: Ga0105815_10112
mklenrtdltlfrnqctarreqearrilicggtgclaggslklyermkelteqytgnpdiqvefgpeiahtsvkksgchgfcemgpliriepfnylyiqvhledcdeifektvlrgepverlmyhqdgnvyrtqeeipfyskqtrlvlkncghidaehiseavangayqafetalfeippeeviriisdsklrgrggagfptgrkwsqvasqpekiryvvcngdegdpgafmdrsvmegdphrliegmliaayavgaeegyiyvraeyplaverlriairqaeeigllgdrilgtdfsfhlhinrgagafvcgegsaltasiegkrgmprvkpprtvekglwgkptvlnnvetyanvpmiihngaawyrsigtpdspgtkafaltgnvkntglievpmg…
>Downstream region for G598DRAFT_01444 |Strain: Selenomonas_ruminantium_ATCC_12561 |ID: G598DRAFT_01445
msikfltknfgtydtssigsymniggfsalkkavnmdpedictllsdakikgrggaeyplgrkwsqaravrgenkvvicnadegetttfkdrelikndpfnlieamiiagfvcgatdgyiymraeyacfrplllnairqaknygflgenilgkgfdfnihlysgggayvcgegtalirsiegkagrprmkppfikvsglfarptclnnveslslvphllvdsdtymhcgmgesigtkmisvagnvnkpgvfeipfgttireivynlaggiqhdreiqliqfggasgkvadssildtpytyedlqaagvmvgsggilvidkrtsvldflrmnqeffseescgqctpcregnlhikiildklaagtavpediktmatiarvmsmsslcglgetaqnslqsa…
>Upstream region for G605DRAFT_00122 |Strain: Clostridium_cadaveris_AGR2141 |ID: G605DRAFT_00121
maktvkyitkdfgtydvnsidsyekiggfaalrratnmdgydiaklislckvkgrggaaydmgkkwsqakdisapkkvvvcnadegepctfkdrtiiqndpfrliegiiiagysvdahdgyiylreeykhlrplllnainqaeekgylgrnilgkdfnfkihlysgagayvcgegtalvesiegksgrprmkppfikqcglfklptlvnnveslslvpsillddskeyltygtegsvgtklvsvggnvrnpgvfeipfgitlreiiyelaggiidnneirlvqlggasgkiaspkildipytyedlrkvgltvgsgailvvdkrtsvleflkatqeffshescgqctpcregnlhislildkciegtakkkdianlekfanimcdsslcglgetaqsal…
>Downstream region for G614DRAFT_02639 |Strain: Clostridium_clostridioforme_AGR2157 |ID: G614DRAFT_02640
myrshvlvcggtgctssgspkimealkyeikrqgleeevavvetgchglcalgpimivypdatfysmvqvndiaeivsehllkgrvvtrllyqetvsptggikalidtdfykkqhrialrncgvinpenieeyigtggyqalgkvltemtpddviqtlldaglrgrggagfptglkwklckqndadqkyvccnadegdpgafmdrsvlegdphalleamaiagyaigsnqgyiyvraeypiavdrlriaikqaremellgknifgtgfdfdidlrlgagafvcgeetalmtsiegkrgeprprppfpaqkglfgkpsilnnvetyanipqiilngpewfasmgtekskgtkvfalggkinntglvevpmgttlrtvieeigggipngkkfkaaqtggps…
>Upstream region for G617DRAFT_00859 |Strain: Dorea_longicatena_AGR2136 |ID: G617DRAFT_00858
mrienrlqlqlwreeckekyqkekcrilvcggtgclaggsdkiyarfkemsegmdhvtvkigeeiahpgvkmsgchgfcemgplvriepynylylkvkledceeifektilrgepverlmyhddhkvyetqeeipfyaeqtrlvlkncghidaehieeaiaagayesfekavfemtpeaviksvldsglrgrggagfptgrkwsqvagqkekvryvvcngdegdpgafmdrsvmegdphrmiegmmiaayavqahegyiyvraeyplavrrlkiaieqaeekgllgdnilgtgfsfhlhinrgagafvcgegsaltasiegkrgmprvkpprtveqglwakptvlnnvetyanvpmiikngadwfcrigtkespgtkafaltgnvkntglievpmgitl…
>Upstream region for G593DRAFT_01732 |Strain: Dorea_sp._AGR2135 |ID: G593DRAFT_01731
mklenrtqltllreqcqekrnketckilvcggtgclaggsdkifdrfseltagmdhvevrigaeiahgehvgvkksgchgfcemgplvriepynylylkvkledceeifeksvlhgepvtrlmykqdnevyqtqeeipfyakqtrlvlkncghidaehiedalavgayeafekavfemtpeaviktitqsnlrgrggagfqtgrkwsqvagqkekiryvvcngdegdpgafmdrsimegdphrmiegmmiaayavqaqegyiyvraeyplavsrlriairqaeelgilgdnilgtgfsfhlhinrgagafvcgegsaltasiegkrgmprvkpprtvekglfgkptvlnnvetyanvpmivkhgadwytgigtpespgtkafaltgnvnntglievpmg…
>Upstream region for G607DRAFT_02063 |Strain: Clostridium_butyricum_AGR2140 |ID: G607DRAFT_02062
mkinsreelerirndyrkalnsqekqilvcagtgcmaggsikiyekfkkiieekglklelklekeiehppieintkngekedssnddnktasiknrkneiiglkksgchgfcemgpliriepagilyvkvkesdceeiveksiindevieeliysdgkkgysrqedipfyknqtrvalehcghinaesideyialdgykavtkalfdmtpsniideisesslrgrggggfptgikwsqvykqnendkyivcngdegdpgafmdrsmmegephriiegmiiagiatgahkgyiyvraeyplaverlekaieqaenkgllgdnilnsgfdfniriskgagafvcgegsalttsiegsrgmprvkpprtvekglfgkptvlnnvetfcnvppiilkganwyk…
>Downstream region for G599DRAFT_02144 |Strain: Blautia_wexlerae_AGR2146 |ID: G599DRAFT_02145
msikskedllnkqaevneqiksytcralvcsgtgciasgaqkiyeemsilceridgvtvemqkdvphvgviktgcqglcelgplmriepydyqyvhvqpedckeivertilegkpverlfyrdnntvcphpddipflnqqtrivlencgkidaesieeyiavggyqalakvmgsmspqevidevtksglrgrggagfpagkkwsqvarqaektryvvcngdegdpgafmdgsvmegdpykmiegmtiaayavgaengyiyvraeyplsvkrlrmaieqaekygllgdnilnsgvnfhlhinrgagafvcgegsaltasiegnrgmprvkpprtvekglwgkptvlnnvetyanvpkiilqgadwfrtigtegspgtktfsltgsientglievpmgttl…
>Downstream region for G636DRAFT_01210 |Strain: Butyrivibrio_sp._MC2013 |ID: G636DRAFT_01211
msdkitsfeelearqsscsqclndkylgadgkrhvilcggtgclsshsdeirekfveviaakglsdkvtvnqvgcfgfcsqgpfvkifpentlyrmvkmedveeivdtdliggeivdrllyvdpktgekvakqediefykkqirialhgcgaidpenidealgadafkglakalkmdrkaviqevldsglrgrggagfptgrkwsfvpdvegpkylvcngdegdpgafmdrsilegnpfaviegmmiggyaigaqdgyfyvraeypiavnrlrlaikamemagllgdnilgtdfsfrvhirlgagafvcgeetallnsiegkrgmprprppfpavkglwgcptcvnnvetlatvpyilregaekfasigtekskgtkvfalggkinnvglvevpmgttl…
>Upstream region for Ga0059085_11721 |Strain: Sarcina_sp._DSM_11001 |ID: Ga0059085_11720
mtmtldrlteikqkneelvlvrklvaakaeemakhtayrkqilvcggtgctssgskkvidaleseikeknltdvlvvrtgcfglcalgpivivypegafysqatpegakriidehiikgmickdllypetvhtdgeilplsktnfyakqmrialkncgvidpenieeyialngylalhkvltsmnqdqvidtvlasglrgrggagfptgrkwafckstkgdikyvccnadegdpgafmdrsilegdphavieamaiagfaigasqgyvyvraeypiavqrleiaikqareygflgenifgtgfnfdieirlgagafvcgeetalmtsiegkrgeprprppfpaveglfkkptvlnnvetyaniaqiilkgadwyssigtetskgtkvfalggkitnvgl…
>Downstream region for Ga0066885_109106 |Strain: Ruminococcus_flavefaciens_Y1 |ID: Ga0066885_109107
mktleelkvvrdsmkgevalrthgnasskyerhvlvcggtgctssgspkiieelekqfadkgltdkvqivktgcfglcergpimivypegsfysrvkveeisrivdehliggnpvkeflyeetvagdeikslddtsfykkqhrvalrncgvinpenineyigrdgyealgkvlttmtpedviqtildsglrgrggggfptgmkwklarnivpnadqkyvccnayegdpgafmdrsvlegdphvvleamtiagyaigasqgyiyvraeypiaverlniaikqareagmlgknifgtdfcfdidlrlgagafvcgeetalmtsiegnrgeprprppfpaekglfqkptilnnvetyanipqiilngadwfasmgtekskgtkvfalggkikntglvevpmg…
>Upstream region for Ga0070260_101560 |Strain: Eubacterium_callanderi_NLAE-zl-G225 |ID: Ga0070260_101559
mafkrsqillcggtgctssgsqtlvkefkkelikhelmdevelvitgcfglcelgpvvivypegtfysrvepsdipelveehlvkgrplerliysekkegehplsinelgfykkqkrialancgvidpedieeyiafdgymalekvlfkmtpqevidevkasglrgrggggfptglkwqfaynadspdgvkfvacnadegdpgafmdrsvlegdphrlieamaiaayaigaqkgyvyvraeypiavkrlqiaidqakdygllgdnvfdtdfsfgleirlgagafvcgeetalmnsvegkrgeprprppfpankglferptvlnnvetyaniptiilegaesfasvgtekskgtkvfalggkinntglleipmgttlreviyeigggipngkafkaaqtg…
>Upstream region for Ga0070263_115105 |Strain: Lachnoclostridium_citroniae_NLAE-zl-G70 |ID: Ga0070263_115104
mevreqedllrikeeylrqqlsyrrqvlvcggagcissncgevrdalvkavdayhlshevkvtvtgcmgtcamgpvilvepegifytkmnpekaeqvvarhllkdeiceeftyfdeesgnyvpkmedieffqgqvrialrncghmeyasleayisrdgyaamakalsgmtpqevvdemkasglrgrggagfptgvkweaglkavsedgrkfmvcnadegdpgafmdrsilegdphsiiegmmlggyaigaskgyvyvraeypiaverlgnaidqarkagilgehifgsdfsfdleirigagafvcgeetsllasiegrrgeprqkppfpfekglfesptiinnvetlanvapiilngsgwyhgigteksagtkvfalagdivnagiievpmgtvlgdii…
>Downstream region for Ga0070263_115106 |Strain: Lachnoclostridium_citroniae_NLAE-zl-G70 |ID: Ga0070263_115107
myrshvlvcggtgctssgspkimealqneikkqgleeevavvetgchglcalgpimivypdatfysmvqpedipeivaehllkgrvvtrllyqetispsggikalsdtdfykkqhrialrncgvinpenieeyigtggyqalgkvltemtpddviqtlldaglrgrggagfptglkwklckqndadqkyvccnadegdpgafmdrsvlegdphalleamaiagyaigsnqgyvyvraeypiaverlkiainqaremellgknifgtgfdfdvdirlgagafvcgeetalmtsiegkrgeprprppfpaqkglfgkpsilnnvetyanipqiilngpewfasmgtekskgtkvfalggkinntglvevpmgttlrtvideigggipngkkfkaaqtggps…
>Upstream region for T488DRAFT_00237 |Strain: Ruminococcus_flavefaciens_ND2009 |ID: T488DRAFT_00236
mktleelkvvrdsmvgevalrthgnasskyerhvlvcggtgctssgspkiieelkkefaekgltdkvqivktgcfglcergpimivypegsfysrvkvdeiprivdehliggnpvkeflyeetvagdeikslddtsfykkqhrvalrncgvidpenineyigrdgyqalgkvlttmtpedviqtildsglrgrggggfptgmkwklarnivpnadqkyvccnadegdpgafmdrsvlegdphvvleamsiagyaigatqgyiyvraeypiaverlniaikqarengmlgknifgtdfcfdidlrlgagafvcgeetalmtsiegnrgeprprppfpaekglfqkptvlnnvetyanipqiilngadwfasmgtekskgtkvfalggkikntglvevpmg…
>Downstream region for T494DRAFT_00955 |Strain: Ruminococcus_sp._FC2018 |ID: T494DRAFT_00956
mtinelnqiresksdlikvrriiaseaeklaektgyrkqvlvcggtgcqssgskkvlaaledelkqqgieneilvvrtgcfglcslgpimivypegvfyaqatpegvrrvvkehlkegnickdllyqetihedgsiislaetnfykkqrrialrncgvidpenieeyigthgyealykvltsmsqddvikevldsgirgrggagfptgkkwmfakasqndikyvacnadegdpgafmdrsilegdphaiieamaiaayaigahqgfvyvraeypvavhrlsvalqqarergllgkdifgtgfdfdieirlgagafvcgeetalmtsieghrgeprprppfpavkglfgkptvlnnvetlaniaqiirkgaawyasmgtetskgtkvfalggkitnvglv…
>Upstream region for T497DRAFT_00603 |Strain: Ruminococcus_flavefaciens_MA2007 |ID: T497DRAFT_00602
mktleelkvvrdsmkgevalrthgnasskyerhvlvcggtgctssgspkiieelekqfadkgltdkvqivktgcfglcergpimivypegsfysrvkvdeiprivdehliggnpvkeflyeetvagdeikslddtsfykkqhrvalrncgvinpenineyigrdgyealgkvlttmtpedviqtildsglrgrggggfptgmkwklarnivpnadqkyvccnadegdpgafmdrsvlegdphvvleamaiagyaigatqgyiyvraeypiaverlniaikqarengmlgknifgtdfcfdidlrlgagafvcgeetalmtsiegnrgeprprppfpaekglfqkptilnnvetyanipqiilngaewfasmgtekskgtkvfalggkikntglvevpmg…
>Downstream region for T547DRAFT_01934 |Strain: Kandleria_vitulina_MC3001 |ID: T547DRAFT_01935
miatmeemnahiasltkafdekilgqdgkrhivlcggtgclsshseeiknrfetvikekgledkvtvnlvgcfgfcsqgpfvkiypedtlyrmvkiedvdeivetdlldnkiverllyvepttnekkikqddilfykkqrrvalhgcgvinpedinealgmggyqglkraltmtrqevidevlkaglrgrggggfpsgkkwqfaynqdsdekyvvcngdegdpgafmdrsilegnplaviegmviagyaigasngyfyvraeyptalkrlriaikqaeelgllgdhilgtsfsfrchirlgagafvcgeetallhsiegkrgmprprppfpavsglwgkptivnnvetlacvpfilregseefakvgtenskgtkvfalggnvnnvglvevpmgttlre…
>Upstream region for T486DRAFT_01432 |Strain: Ruminococcaceae_bacterium_AB4001 |ID: T486DRAFT_01431
missvtdlnerfealskslddkikggdgkrhivlcggtgclsahsteimerfnellkekgiedkatvnqvgcfgfcsqgpfvkiypedtlykmvkiedvdeivekdliggeiverllyvdpktgekvtkqedilfykkqrrvalngcgvinpedineaigmgafqgikraltmtqqevvdevlasglrgrggggfptgrkwqfalnveadqkyvvcngdegdpgafmdrsilegnplaviegmmiagyafgasegyfyvraeypiavkrlkiaieqaraegmlgknilgsdfsfdcqirlgagafvcgeetallnsiegkrgmprprppfpaikglwgkptcvnnvetlacvpyilregaaafasvgtekskgtkvfalggkvnnvglvevpmgttlre…
>Downstream region for T511DRAFT_00422 |Strain: Kandleria_vitulina_WCE2011 |ID: T511DRAFT_00423
miatmeemnahiasltkafdekilgqdgkrhivlcggtgclsshseeiknrfetvikekgledkvtvnlvgcfgfcsqgpfvkiypedtlyrmvkiedvdeivetdlldnkiverllyvepttnekkikqddilfykkqrrvalhgcgvinpedinealgmggyqglkraltmtrqevidevlkaglrgrggggfpsgkkwqfaynqdsdekyvvcngdegdpgafmdrsilegnplaviegmviagyaigasngyfyvraeyptalkrlriaikqaeelgllgdhilgtsfsfrchirlgagafvcgeetallhsiegkrgmprprppfpavsglwgkstivnnvetlacvpfilregseefakvgtenskgtkvfalggnvnnvglvevpmgttlre…
>Downstream region for T546DRAFT_02748 |Strain: Clostridium_aerotolerans_DSM_5434 |ID: T546DRAFT_02749
myrshvlvcggtgctssgsqqimarledelgkqglseevsvvqtgchglcalgpimivypdaafyamvkeedipeivsehllkgrpverllyeetvtpsgikalsdtdfykkqhrialrncgvinpevieeyigtggyqalgkvltemtpdeviqelldsglrgrggagfptglkwklakqndadqkyvccnadegdpgafmdrsvlegdphalleamtiagyaigasqgyiyvraeypiavdrlriaiaqsremgllgddifgtgfsfdidlrlgagafvcgeetalmvsiegnrgeprprppfpaqkglfgkptilnnvetyanipqiilngskwfasmgterskgtkvfalggkikntglvevpmgttlreiieevgggipngkkfkaaqtggpsg…
>Downstream region for T514DRAFT_02844 |Strain: Clostridium_lundense_DSM_17049 |ID: T514DRAFT_02845
lvkiksfeelqklniefqelvklkkvshelelnseskrckryisvcggtgckssqsyeiveklkegieaagladevqvaitgcfgfcekgpivninpdnafyvsvkpedveeiiekhllkgeivqrllyieptlqkkvkrqdemsfykkqlrialrncglinpddireaiaengymalgkalsqmtpddvikvisdaglrgrggggfptgkkwgfakkytsdkkyiicnadegdpgafmdrsilegdphsvleamaiagyaiganegniyiraeyplaverlynaireaheygllgdnildtdfsfdihikygagafvcgeetalihsiegcrgeptnkppfpaesglwgkptcvnnvetlaivpdiinkgadwfnsigtetskgtkvfalagkinnvg…
>Upstream region for T531DRAFT_00046 |Strain: Bifidobacterium_merycicum_DSM_6492 |ID: T531DRAFT_00045
mtdtrdelkkirdsyasirslretgshrgervellvglatcgiaagglevykalekeiseqsltdihlvkvgcigscyceptvqvnipghppvyygyvdpdvaarivkehlldgkpleshiipmtfnrtdplgakrrqlrialrncgivdpekieeyiafdgyealskvlkeyspmevitilkesglrgrggggfptglkwqatalaestekymicnadegdpgaymdrsllegdphsvlegliiggyatganhgiiyiraeyplaierlttainqarswgilghhiigssfdfdieirlgagafvcgeetalihsvegkrgeptkkppypseegylkkpttvnnvetlanvpeiilkgsswfsrigigqskgtkvfalvgkvrhvglvevpmgttlre…
>Downstream region for T531DRAFT_01762 |Strain: Bifidobacterium_merycicum_DSM_6492 |ID: T531DRAFT_01763
mlrsiedlqrvkeqsqgllflrknveavtgkreilvcagtgchsamskeivqefnnelkkrnmsdkatchitgcfgfcekgpivkvypddvfytevkvsdvddiisshlmegeiverllyvdpktkkkidtqhhmdfygkqnrialrncglidperideyiandgyvaladilankqpidvvnhlkdsglrgrggggyptgskwgmtlrspgtekymvcnadegdpgafmdrsilegdphsiieamaiggfaigankgivyiraeyplaikrlkiaiaqakeynllgknilntgfdfdleikygagafvcgeetaliqsieghrgepvskppypsesglfgkptcvnnvetlanvpvifqkgaewyasigtefskgtkvfalagkinnvglvevpmgit…
>Downstream region for T533DRAFT_00483 |Strain: Lachnospiraceae_bacterium_YSB2008 |ID: T533DRAFT_00484
mksikelqdlreaylykvalrekdeeyvlareekkssvhynvlycagtgctassspaigkaleeacekyglkdnvnviktgcfglcqkgpiiavypdevfyshvtpddaerivtdhliggevieelqltdinpetkelikdinkikfyekqerialrncgklnpedvheyiavdgysalgkvltsmtpqevidvmkasglrgrggagfptglkwqfekdqpgdekyvicnadegdpgafmdrsilegdphaiiegmtimayavgahqgyvyiraeypiavgrlriaidqakelgllgknifdsgfdfdieirlgagafvcgeetaliasiegkrgmptpkppfpavagvwgkptsinnvetlanvaqiinkgaewysgigtdkskgtkvfalggnivnt…
>Upstream region for T483DRAFT_00401 |Strain: Clostridium_beijerinckii_HUN142 |ID: T483DRAFT_00400
mrintreelnsisskykaalgtqrkqilvcagtgcvaggslniyrrlkeiikekglevtlelkeephdntiglkksgchgfcemgpliriepegwlyikvsiddceeiieksiirnevvaslsykdgdklyskqedipfykkqtrvalnncghvnaesieeylaeggysatakalfdmtseeiinemseahlrgrggggfptgkkwaqvlkqaesekyivcngdegdpgafmdrsmmegnphgviegmiiagiaikahngyiyvraeyplavkrlriaieqamekgllgdnilnsgfdfhiqinqgagafvcgegsaltasiegnrgmprvkpprtveqglfgkptvlnnvetfcnvapiinkgvqwyktmgtennygtkafaltgnvnntglievpmg…
>Downstream region for T320DRAFT_01800 |Strain: Selenomonas_sp._FC4001 |ID: T320DRAFT_01801
mstqvkfltknfgqydtssigsymniggfealrkavnmdpedictmlteakirgrggaeyplgrkwsqaravrgenkvvicnadegetttfkdrelikndpfnlieamiiagfvcgatdgfiymrgeyachrplllnairqarnygflgenilgkgfdfnihlysgggayvcgegtalirsiegkagrprmkppfikvsglfarptclnnveslslvphllqdkttymncgtgesigtklisvagnvnkpgvfeipfgttvreiiynlaggiqhdrniqliqfggasgkvtdasildtpytyddlraagvmvgsggilvidertsvidflrmnqeffseescgqctpcregnlhikiildklakgeaneqdiktmttiakvmsmsslcglgetaqnsll…
>Upstream region for T487DRAFT_00046 |Strain: Proteiniclasticum_ruminis_DSM_24773 |ID: T487DRAFT_00045
mtdtrdelkkirdsyasirslretgshrgervellvglatcgiaagglevykalekeiseqsltdihlvkvgcigscyceptvqvnipghppvyygyvdpdvaarivkehlldgkpleshiipmtfnrtdplgakrrqlrialrncgivdpekieeyiafdgyealskvlkeyspmevitilkesglrgrggggfptglkwqatalaestekymicnadegdpgaymdrsllegdphsvlegliiggyatganhgiiyiraeyplaierlttainqarswgilghhiigssfdfdieirlgagafvcgeetalihsvegkrgeptkkppypseegylkkpttvnnvetlanvpeiilkgsswfsrigigqskgtkvfalvgkvrhvglvevpmgttlre…
>Downstream region for T487DRAFT_01762 |Strain: Proteiniclasticum_ruminis_DSM_24773 |ID: T487DRAFT_01763
mlrsiedlqrvkeqsqgllflrknveavtgkreilvcagtgchsamskeivqefnnelkkrnmsdkatchitgcfgfcekgpivkvypddvfytevkvsdvddiisshlmegeiverllyvdpktkkkidtqhhmdfygkqnrialrncglidperideyiandgyvaladilankqpidvvnhlkdsglrgrggggyptgskwgmtlrspgtekymvcnadegdpgafmdrsilegdphsiieamaiggfaigankgivyiraeyplaikrlkiaiaqakeynllgknilntgfdfdleikygagafvcgeetaliqsieghrgepvskppypsesglfgkptcvnnvetlanvpvifqkgaewyasigtefskgtkvfalagkinnvglvevpmgit…
>Upstream region for T513DRAFT_01681 |Strain: Kandleria_vitulina_DSM_20405 |ID: T513DRAFT_01680
miatmeemnahiasltkvfdekilgqdgkrhivlcggtgclsshseeiknrfetvikekgiedkvtvnlvgcfgfcsqgpfvkiypedtlyrmvkiedvdeivetdlldnkiverllyvepttnekkikqddilfykkqrrvalhgcgvinpedinealgmggyqglkraltmtrqevidevlkaglrgrggggfpsgkkwqfaynqdsdekyvvcngdegdpgafmdrsilegnplaviegmviagyaigasngyfyvraeyptalkrlriaikqaeelgllgnhilgtsfsfrchirlgagafvcgeetallhsiegkrgmprprppfpavsglwgkptivnnvetlacvpfilregseefakvgtenskgtkvfalggnvnnvglvevpmgttlre…
>Upstream region for T487DRAFT_00046 |Strain: Proteiniclasticum_ruminis_DSM_24773 |ID: T487DRAFT_00045
mtdtrdelkkirdsyasirslretgshrgervellvglatcgiaagglevykalekeiseqsltdihlvkvgcigscyceptvqvnipghppvyygyvdpdvaarivkehlldgkpleshiipmtfnrtdplgakrrqlrialrncgivdpekieeyiafdgyealskvlkeyspmevitilkesglrgrggggfptglkwqatalaestekymicnadegdpgaymdrsllegdphsvlegliiggyatganhgiiyiraeyplaierlttainqarswgilghhiigssfdfdieirlgagafvcgeetalihsvegkrgeptkkppypseegylkkpttvnnvetlanvpeiilkgsswfsrigigqskgtkvfalvgkvrhvglvevpmgttlre…
>Downstream region for T487DRAFT_01762 |Strain: Proteiniclasticum_ruminis_DSM_24773 |ID: T487DRAFT_01763
mlrsiedlqrvkeqsqgllflrknveavtgkreilvcagtgchsamskeivqefnnelkkrnmsdkatchitgcfgfcekgpivkvypddvfytevkvsdvddiisshlmegeiverllyvdpktkkkidtqhhmdfygkqnrialrncglidperideyiandgyvaladilankqpidvvnhlkdsglrgrggggyptgskwgmtlrspgtekymvcnadegdpgafmdrsilegdphsiieamaiggfaigankgivyiraeyplaikrlkiaiaqakeynllgknilntgfdfdleikygagafvcgeetaliqsieghrgepvskppypsesglfgkptcvnnvetlanvpvifqkgaewyasigtefskgtkvfalagkinnvglvevpmgit…
>Downstream region for T485DRAFT_00913 |Strain: Selenomonas_bovis_8-14-1 |ID: T485DRAFT_00914
mqaskfltanfgrydtssigsymniggftalrkavtmdgediaaliaankvkgrggaaydmgrkwsqaravkgenkviicnadegetttfkdrelirqdpfnlieamiiagyvmgatdgyiymraeyacfrpllqnairqaksygflgtnilgrgfdfrlhlysgagayvcgegtalirsiegkagrprmkppfikvsglfarptclnnveslslvphllldtekryaslgteesrgtkmvsvagnvnhpgafeipfgtklrdiialaggvqggrrisllqlggasgkvqagtdevldtpytyenlaaigltvgsggilvidertsvidflrmnqeffseeccgqctpcregnvhialfleklkagtitaeeiglmggiaevmsrsslcglgetaqnsl…
>Downstream region for T506DRAFT_02690 |Strain: Blautia_schinkii_DSM_10518 |ID: T506DRAFT_02691
msitckedllnkqaeiqntiksytcrvlicsgtgcvasgaqkiydemvklcedvdgvqiemqkdlphlgviktgcqglcelgplmriepynyqyvhvqvedckeivdrtvlggqpverlfyrcneevcphpddipflklqtrivlencgnidaesideyiavggfsalakalyemtpqtvieevtksglrgrggagfpagkkwaqvarqpekvryvvcngdegdpgafmdgsvmegdpykmiegmiiaayavgaedgyiyvraeyplsvkrlrmameqaeaygllgdnilgsgvnfhlhinrgagafvcgegsaltasiegnrgmprvkpprtvekglwekptvlnnvetyanvpkiilqgadwfrtigtegspgtktfsltgaientglievpmgtnl…
>Downstream region for T506DRAFT_02696 |Strain: Blautia_schinkii_DSM_10518 |ID: T506DRAFT_02697
myrshvlvcggtgctssgsqkiieklqqeiknagldeevgvvrtgcfglcalgpimivypegsfyamvkeedipeivsehllkgrvvkrllydettkqeevlplqetkfykkqkrialrncgvinpenieeyigtrgyealgtvltkmtpdeviqvmldsglrgrggagfptgmkwkfakandadqkyvccnadegdpgafmdrsilegdphvvleamaiagyaigasqgyiyvraeypiavkrleiaigqareygllgknifdsgfdfdielrlgagafvcgeetalmtsiegrrgeprprppfpalkglfqkptilnnvetyanvpqiilngpewfssmgtekskgtkvfalggkinntglveipmgttlreiieeigggipngkkfkaaqtggpsg…
>Upstream region for T518DRAFT_00320 |Strain: Mitsuokella_jalaludinii_DSM_13811 |ID: T518DRAFT_00319
mqvhfltknfgkydtssigsymnvggfealrkavtmdpekitdlltkvkikgrggaeyplgrkwsqaravrgerkvvicnadegetttfkdrelichdpfnlieamiiaayvvgasdgfiymraeyacyrplllnairqaknygflgtnilgrgfdfdihlysgagayvcgegtalirsiegkagrprmkppfikvsgvfarptclnnvetlslvphlllddagvyascgsgesigtklisvagnvnrpgvfeipfgttvreilydlaggiqhdrkiqliqfggasgkiadasildtpytyedlraagvmvgsggmlvidertsvldflrmnqeffweescgqctpcregnlhikiildkmaagtatrediaimikiarvmsmsslcglgetaqntlms…
>Downstream region for T504DRAFT_00789 |Strain: Selenomonas_sp._ND2010 |ID: T504DRAFT_00790
msnqvrfltknfdqydtssigsymniggfealrkavtmdpekicdmitevkvrgrggaeyplgrkwsqaravvgenkvvvcnadegetttfkdreliqkdpfnliealiiagyvcgatdgyiymraeyaclrplllnairqaknygflgenilgkgfdfnlhlysgggayvcgegtalirsiegkagrprmkppfikvsglfarptclnnveslsivphllvdkdnvyascgsgdsigtkmisvagnvnnpgvfeipfgttireiiynlaggiqhdreiqliqfggasgkiadasildtpytyddlrnagvmvgsggilvidertsvidflrmnqeffseescgqctpcregnlhikiildkianhtatsedirimatiarvmsmsslcglgetaqntl…
>Downstream region for T507DRAFT_01782 |Strain: Lachnospiraceae_bacterium_FE2018 |ID: T507DRAFT_01783
minsrealiqtteaakatlasygcrilvcsgtgciasgseavyeefrklakddhnvvlefkphdeaehdsevvsdvknalgvkktgcqgvcelgplvriqkgddviqyikvkpenceeifqrsvrqddviesllyhqgeeafrgpddipfiakqtrivlencgkydaesfdeylagggftalqkalfemkpeevvdevdksglrgrggggfpagrkwkqvarqpekerfvvcngdegdpgafmdgsvmegdpykliegmmiagyacgaengyiyvraeypmsvarlrkaiatleevgllgddilgtgynfhmhinrgagafvcgegsaltasiegnrgmprvkpprtvekglwakptvlnnvetyanvpkiilqgsdwfrsigtenstgtktfsltgsi…
>Downstream region for DL94DRAFT_01426 |Strain: Selenomonas_sp._AE3005 |ID: DL94DRAFT_01427
msttvkfltknfgqydtasigsymniggftalrqavnmnpedictllseakirgrggaeyplgrkwsqaravqgenkivvcnadegetttfkdrelikndpfnlieamiiagfvcgatdgyiymrgeyacyrplllnairqaknygflgenilgkgfdfnihlysgggayvcgegtalirsiegkagrprmkppfikvsglfarptclnnveslslvphlltdketymncgsgesigtklisvagnvnnpgvfeipfgttvreiiyglaggvqhdrkiqliqfggasgkvadssvldtpytyddlraagvmvgsggllvidertsvldflrmnqeffseescgqctpcregnlhikiildkmahgaatsediktmgtiarvmsmsslcglgetaqntlq…
>Downstream region for IE37DRAFT_00340 |Strain: Ruminococcus_flavefaciens_SAb67 |ID: IE37DRAFT_00341
mktleelkvvrdsmvgevalrthgnasskyerhvlvcggtgctssgspkiiaelekefaekgltdkvkivktgcfglcergpimivypegsfysrvkvdeiprivdehliggnpvkeflyeetvagdeikalddtsfykkqhrvalrncgvinpedineyigrdgyqalgkvlttmtpedviqtildsglrgrggggfptgmkwklarnivpnadqkyvccnadegdpgafmdrsvlegdphvvleamsiagyaigatqgyiyvraeypiaverlniaikqarengmlgknifgtdfcfdidlrlgagafvcgeetalmtsiegnrgeprprppfpaekglfqkptilnnvetyanipqiilngadwfasmgtekskgtkvfalggkikntglvevpmg…
>Downstream region for IE38DRAFT_00838 |Strain: Ruminococcus_flavefaciens_YRD2003 |ID: IE38DRAFT_00839
mktleelkavresmegevalrthgnasskyerhvlvcggtgctssgspkiiealenelasngltekvqivktgcfglcergpimivypegsfysrvkvdeiprivkehlvegnpvkeflyeetvagdeikalddtafykkqhrvalrncgvinpenineyigrdgykalgkvltemtpedviqtildsglrgrggggfptgmkwklarnivpnadqkyvccnadegdpgafmdrsvlegdphvvleamtiagyaigatqgyiyvraeypiaverlniaikqareagmlgddifgtgfkfdidlrlgagafvcgeetalmtsiegnrgeprprppfpaekglfqkptilnnvetyanipqiilngaewfasmgtekskgtkvfalggkikntglveipmg…
>Downstream region for IE41DRAFT_01889 |Strain: Clostridium_clostidiforme_ATCC_25537 |ID: IE41DRAFT_01890
myrshvlvcggtgctssgspkimealkyeikrqgleeevavvetgchglcalgpimivypdatfysmvqvndipeivsehllkgrvvtrllyqetvsptggikalidtdfykkqhrialrncgvinpenieeyigtggyqalgkvltemtpddviqtlldaglrgrggagfptglkwklckqndadqkyvccnadegdpgafmdrsvlegdphaileamaiagyaigsnqgyiyvraeypiaverlkiaieqaremellgknifgtgfdfdidlrlgagafvcgeetalmtsiegkrgeprprppfpaqkglfgkpsilnnvetyanipqiilngpewfasmgtekskgtkvfalggkinntglveipmgttlrtvieeigggipngkkfkaaqtggps…
>Upstream region for IE40DRAFT_00927 |Strain: Ruminococcus_sp._YE71 |ID: IE40DRAFT_00926
mtiaelnkiydeysdlvkvrrlvaeegaklaektgyrkqilvcggtgctssgskkvvealedelkkqglekevlvvktgcfglcalgpimivypegafysqatpegvrrvvdehikngnivkdllyketvhedgsinplsetafykkqkrislrncgvidpenineyiatkgyqalakvltemseddvvqclldsglrgrggagfptgrkwmfakgapgdvkyvacnadegdpgafmdrsilegdphaiieamtiaghtigahqgfiyvraeypvavqrleialkqareygllgknildtgfdfdieirlgagafvcgeetalmtsiegnrgeprprppfpavkglfgkptllnnvetysnipqiirkgadwyasmgtatskgtkvfalggkitnvglv…
>Upstream region for IE43DRAFT_00926 |Strain: Ruminococcus_sp._YE78 |ID: IE43DRAFT_00925
mtiaelnkiydeysdlvkvrrlvaeegaklaektgyrkqilvcggtgctssgskkvvealedelkkqglekevlvvktgcfglcalgpimivypegafysqatpegvrrvvdehikngnivkdllyketvhedgsinplsetafykkqkrislrncgvidpenineyiatkgyqalakvltemseddvvqclldsglrgrggagfptgrkwmfakgapgdvkyvacnadegdpgafmdrsilegdphaiieamtiaghtigahqgfiyvraeypvavqrleialkqareygllgknildtgfdfdieirlgagafvcgeetalmtsiegnrgeprprppfpavkglfgkptllnnvetysnipqiirkgadwyasmgtatskgtkvfalggkitnvglv…
>Downstream region for IE33DRAFT_00322 |Strain: Ruminococcus_albus_AR67 |ID: IE33DRAFT_00323
mtieelnkikaakadivkvrtiiaeegeklaketgyrkqvlvcggtgcqsshsmdvlkalkdelaakgiadevlvvrtgcfglcslgpivivypegafyaqatpegikrivdehlvngeickdllyqetvhedgsiislyetnfyrkqkrialrncgvidpedieeyiatdgyqalykaltsmtpdevvkevldsgirgrggagfptgrkwmftkdapgdikyvacnadegdpgafmdrsilegdphavieamtiasyavgahqgyvyvraeypvavnrlqialdqareygllgenilgtghsfdieirlgagafvcgeetalltsiegnrgeprprppfpavkglfgkptllnnvetyaniaqiirngaawyaamgtekskgtkvfalggkitnvglv…
>Downstream region for IE13DRAFT_01501 |Strain: Lachnospiraceae_bacterium_XBB1006 |ID: IE13DRAFT_01502
mktleelrairekmegilqvrladsenatstdncryhvlvcggtgctssdsqaiidnleaelkeqgiekevaivktgchglcavgpivvvypggtfytrvtpedakeivdehlkngnrverlvytetnegteaikkayrettfykkqhrialrncgvinpekieeyigtrgyealgkvlttmspdeviqtildsglrgrggagfptglkwkfasgnrgnvqkfvccnadegdpgafmdrsvlegdphvvfeamaiagyaigsnqgyiyvraeypiaverlqialkqareygllgkdifgtgfdfdidlrlgagafvcgeetalmtsiegnrgeprprppfpavkglfgqptilnnvetwanipqiilngpewfasmgtekskgtkvfalggkinhtglv…
>Downstream region for IE08DRAFT_01295 |Strain: Lachnospiraceae_bacterium_RM5 |ID: IE08DRAFT_01296
midsveamekqsdvcsknledklsgndgkrhivlcggtgclssnskeimekfktvlkekgvddkatvnqvgcfgfcsqgpfvkifpedtlyrlvniddveeivesdiinntvverllyvepstgekvskqedinfykkqrrvalhgcgvinpedinealgmgafkglkralsmsredvinevlasgirgrggagfpsgrkwkfaydvesedkyvvcngdegdpgafmdrsilegnplgviegmviagyaigakngyfyvraeypiavnrlkiaikqakevgllgenimgtgfsfdchlrlgagafvcgeetallnsiegkrgmprprppfpavkglwgkptiinnvetlacipyilregaenfasvgtenskgtkvfalggkvnnvglvevpmgttlre…
>Downstream region for IE29DRAFT_00123 |Strain: Ruminococcaceae_bacterium_YAD3003 |ID: IE29DRAFT_00124
mistvndlnerfealskslddkikggdgkrhivlcggtgclsahsteimerfnalikekgiedkatvnqvgcfgfcsqgpfvkiypedtlykmvkiedvdeivekdliggeivdrllyvdpktnekvtkqedilfykkqrrvalngcgvinpedineaigngafqgikraltmtqqevidevlasglrgrggggfptgrkwqfalnveadqkyvvcngdegdpgafmdrsilegnplaviegmmiagyafgasegyfyvraeypiavkrlriaieqakaegllgknilgsdfsfdcqirlgagafvcgeetallnsiegkrgmprprppfpaikglwgkptcvnnvetlacvpyilregaanfasvgtekskgtkvfalggkvnnvglvevpmgttlre…
>Upstream region for IE30DRAFT_01519 |Strain: Ruminococcaceae_bacterium_P7 |ID: IE30DRAFT_01518
myrsnvlvcggtgctssnsltivhklkeeierfglqdevnvittgcfglcalgpimvvypegsfysmvkvedipeiveehllkgrivtrllyqetveedtikslsktafyekqrrvalrncgvidpekiddyiaqdgyaalgkvltemkpeeviqtildsglrgrggagfptglkwkfaaandadqkyvccnadegdpgafmdrsvlegdphavleamaiagyaigasqgyiyvraeypiavkrlqiaigqaheygllgedifgtgfnfdiqlrlgagafvcgeetslmtsiegkrgeprprppfpavkglyrkptilnnvetyaniaqiilkgpewfasmgtekskgtkvfalggkinhtglveipmgttlreivfeigggipngkkfkaaqtggpsg…
>Downstream region for IE75DRAFT_02778 |Strain: Selenomonas_ruminantium_subsp._lactilytica_DSM_2872 |ID: IE75DRAFT_02779
mstqvkfltknfgqydtssigsymniggfealrkavnmdpedictmlteakirgrggaeyplgrkwsqaravrgenkvvicnadegetttfkdrelikndpfnlieamiiagfvcgatdgfiymrgeyachrplllnairqarnygflgenilgkgfdfnihlysgggayvcgegtalirsiegkagrprmkppfikvsglfarptclnnveslslvphllqdkttymncgtgesigtklisvagnvnkpgvfeipfgttvreiiynlaggiqhdrniqliqfggasgkvtddsildtpytyddlraagvmvgsggilvidertsvidflrmnqeffseescgqctpcregnlhikiildklakgeaneqdiktmttiakvmsmsslcglgetaqnsll…
>Upstream region for IE32DRAFT_00732 |Strain: Ruminococcus_bromii_YE282 |ID: IE32DRAFT_00731
mtleelnrikqehekivqvreivasegeklaketgyrkqvlvcggtgctssgskkvldalhkslkdngledeilvvrtgcfglcslgpimivypegafysqatpegvqrivkehlkegnivkdllyketvhtdgsiislsetdfykkqlrialrncgvidpedineyiavdgyqalakalttmtpddvineitasglrgrggggfptgrkwsfakasvndvkyvccnadegdpgafmdrsilegdpqciieamaiagyaigahhgfvyiraeypiavqrlqiaidqarsmgflgknifgsgfdfdieirlgagafvcgeetalmtsieghrgeprprppfpavkglfgkptvlnnvetyaniaqiilkgsewftsmgtptspgtkvfalggkitnvglv…
>Upstream region for IE52DRAFT_02182 |Strain: Bacteroides_thetaiotaomicron_KPPR-3 |ID: IE52DRAFT_02181
mkilsihdlqiirkraehhlslreesnekvsekccglasgtahlqilicggtgckasssqgitenlqkaierngitdkvdvitvgcfgfcekgpivkiipdntfytqvtpedaeeiisehiiggrrierllyidpkteqtvsdskhmdfyrkqlrialrncgfidsenieeyiaregyfaladcllnkqpadvidvikrsglrgrggggfptglkwefaskqvsdvkyvvcnadegdpgafmdrsimegdphsiveamcicgysigsskglvyiraeyplainrlkkaieqareygllgdhilgtdfsfdieirygagafvcgeetalihsmegkrgeptlkppfpaesgylgkptnvnnvetlanipiiltkgaewfasigterskgtkvfalagkin…
>Upstream region for IE47DRAFT_01063 |Strain: Ruminococcaceae_bacterium_YRB3002 |ID: IE47DRAFT_01062
mtkitsvadleqcsstctkcledklkgmddkrhivlcggtgclssnskeimakfeevlaakglsdkatvnqvgcfgfcsqgpfvkiypedtlyrmvsiddveeivdtdiaggqiverllyvdpasqekvtkqedinfykkqrrvalhgcgvinpedinealgmgafqglkkalsmtqqevidevlasglrgrggggfptgrkwqfalnveadqkyvvcngdegdpgafmdrsilegnplgviegmmiagyafgasegyfyvraeypiavnrlkiaiaqareigllgdnilgtgfkfdchirlgagafvcgeetallnsiegkrgmprprppfpaikglwqkptcvnnvetlacvpyilregagkfaevgtekskgtkvfalggkvnnvglveipmgttl…
>Downstream region for IE57DRAFT_02315 |Strain: Blautia_sp._SF-50 |ID: IE57DRAFT_02316
msitsmedlknkqaevkknldgytcrvlvcsgtgciasgaqkiyeemsrlcegiegvavemqkdvphvgivktgcqglcelgplmriepydyqyvhvqvddcreivektvicglpverlfyrhndeacphpsdipflnqqtrivlencgkidaesideyisvggfsamakaffemtpqgvideisksglrgrggagfpagkkwsqvarqpekvryvvcngdegdpgafmdgsvmegdpykmiegmviaayavgaedgyiyvraeyplsvqrlrmaieqaesygllgdnilgsginfhlhinrgagafvcgegsaltasiegnrgmprvkpprtveqglwgkptvlnnvetyanvpkiilqgadwfhtigtegspgtktfsltgsientglievpmgtsl…
>Upstream region for IE09DRAFT_01992 |Strain: Lachnospiraceae_bacterium_NE2001 |ID: IE09DRAFT_01991
midtvqkleecsstctkclddklsgadgkrhivlcggtgclssnsmeikekfekvleekgltdkatvnivgcfgfcsqgpfvkiypedtlyrmvsiddvdeivekdiiggeiverllyvdpstqekkvkqedinfykkqrrvalhgcgvinpedineaigmgafqgikkaltmtqqevidevlasglrgrggggfptgrkwqfaynvksdqkyvvcngdegdpgafmdrsilegnplgviegmmiagyafgasegyfyvraeypiavnrlklaisqaremgllgknilgsdfsfdchirlgagafvcgeetallnsiegkrgmprprppfpaikglwekptcvnnvetlacvpyilregasefasvgtegskgtkvfalggkvnnvglvevpmgttlre…
>Downstream region for IE59DRAFT_00340 |Strain: Bacteroides_sp._AR29 |ID: IE59DRAFT_00341
mkilsihdlqiirkraehhlslreesnekvsekccglasgtahlqilicggtgckasssqgitenlqkaierngitdkvdvitvgcfgfcekgpivkiipdntfytqvtpedaeeiisehiiggrrierllyidpkteqtvsdskhmdfyrkqlrialrncgfidsenieeyiaregyfaladcllnqqpadvidvikrsglrgrggggfptglkwefaskqvsdvkyvvcnadegdpgafmdrsimegdphsiveamcicgysigsskglvyiraeyplainrlkkaieqareygllgdhilgtdfsfdieirygagafvcgeetalihsmegkrgeptlkppfpaesgylgkptnvnnvetlanipiiltkgaewfasigterskgtkvfalagkin…
>Downstream region for IE76DRAFT_01088 |Strain: Selenomonas_ruminantium_GACV-9 |ID: IE76DRAFT_01089
msktirfltknfgqydtssigsymqiggfealrkavnmdpekicdmisevkvrgrggaeyplgrkwhqaravrgenkvvvcnadegetttfkdreliqndpfnliealviagyvcgatdgyiymraeyaclrplllnairqaknygflgenilgkgfnfnlhlysgggayvcgegtalirsiegkagrprmkppfikvsglfarptclnnveslsivphllmdtegfyascgsdesigtkmisvagnvnnpgvfeipfgttireiiynlaggmqhdreiqliqfggasgkvadasildtpytyddlraagvmvgsggmlvidkrtsvidflrmnqeffseescgqctpcregnlhikiildkianhtatqedirimatiarvmsmsslcglgetaqntl…
>Upstream region for IE16DRAFT_01804 |Strain: Lachnospiraceae_bacterium_YSD2013 |ID: IE16DRAFT_01803
mafdvvktredldrlhkkfkasldsqrkqilicagtgcvaggslkiyerlqeilkekgipcsvmleeephdtvgvkksgchgfcekgpllriepfgwlylkvkvedceeivektiigdecvdrlvykdkdgnpyrqqseipfykkqtrlalehcgqinaeslveyiavggyqavakalfdmtsqeivdeitkstlrgrggggfptgtkwaqvlaqdsedkyivcngdegdpgafmdrsmmegdphrviegmiiagkatnahhgyiyvraeyplaverlsiaiekatkrgllgknimnsgfdfdlkicqgagafvcgegsaltasieghrgmprvkpprttehglfdkptvlnnvetfcnvppiilkgadwyctfgpekshgtkafaltgnvnntgliev…
>Upstream region for IE31DRAFT_00102 |Strain: Ruminococcaceae_bacterium_FB2012 |ID: IE31DRAFT_00101
mtvadlnkikteyedlvkvrkvveeegkklaektgyrkqilvcggtgctssgskkviaaledelkaqnvndvlivktgcfglcalgpimivypegcfysqvkpenmkrivdehiiggnvckdllyketvhedgtilslsetnfykkqmrialencgvidpenvkeyiategyqalykvlfemtpddviqtmldsglrgrggggfptgrkwafakaskgdvkyvccnadegdpgafmdrsilegdphavleamtiagyaigahqgyiyvraeypiaverlkiaiaqareygflgknifgsgfdfdieirlgagafvcgeetalmnsieghrgepkprppfpavkglfgvptilnnvetwsnipkiirrgadwyasmgtetskgtkvfalggkitnvglve…
>Downstream region for Ga0007617_101262 |Strain: Lachnospiraceae_bacterium_G41 |ID: Ga0007617_101263
[truncated: 135 more rows]

## Sheet: NifH
>Strain: Selenomonas_ruminantium_HD4|ID: Ga0104404_11548|Aligned to: gnl|BL_ORD_ID|893 WP_073090165.1 - Selenomonas ruminantium indicated in UPPERCASE|Identity: 285 of 285 (100.0%) |Subject coverage: 100.0%
[truncated: 427 more rows]

[truncated: 11 more sheets: McrA, AcsB, AprA, DsrA, AsrA, FrdA, NarG, NapA, NrfA, DmsA, CydA]
