# Supplementary material for: Diverse hydrogen production and consumption pathways influence methane production in ruminants
Source: ISME J. 2019 Jun 26;13(10):2617–32. doi: 10.1038/s41396-019-0464-2 (PMC6776011; doi:10.1038/s41396-019-0464-2)
Supplement: Supplementary file 5 — Table S4 [file 41396_2019_464_MOESM5_ESM.xlsx]

## Sheet: Metagenome Reads
Accession	Hits	Normalised Hits	Sequence_Identity	Sheep_Rank	Organism	Phylum	Class	Order	Source	Gene_Group
asrv01000037_pro_18	2	1.97239	70.3	Rank13	Methanobrevibacter sp. YE315	Euryarchaeota	Methanobacteria	Methanobacteriales	Non-Hungate	Fe
asrv01000092_pro_45	1	0.986193	73.2	Rank04	Methanobrevibacter sp. YE315	Euryarchaeota	Methanobacteria	Methanobacteriales	Non-Hungate	Fe
asrv01000092_pro_45	1	0.986193	73.4	Rank45	Methanobrevibacter sp. YE315	Euryarchaeota	Methanobacteria	Methanobacteriales	Non-Hungate	Fe
asrv01000092_pro_45	1	0.986193	98.7	Rank06	Methanobrevibacter sp. YE315	Euryarchaeota	Methanobacteria	Methanobacteriales	Non-Hungate	Fe
asrv01000092_pro_45	1	0.986193	94.8	Rank34	Methanobrevibacter gottschalkii HO	Euryarchaeota	Methanobacteria	Methanobacteriales	Non-Hungate	Fe
asrv01000092_pro_45	1	0.986193	100	Rank44	Methanobrevibacter gottschalkii HO	Euryarchaeota	Methanobacteria	Methanobacteriales	Non-Hungate	Fe
asrv01000092_pro_45	1	0.986193	98.2	Rank07	Methanobrevibacter gottschalkii HO	Euryarchaeota	Methanobacteria	Methanobacteriales	Non-Hungate	Fe
asrv01000092_pro_45	1	0.986193	80.5	Rank34	Methanobrevibacter gottschalkii HO	Euryarchaeota	Methanobacteria	Methanobacteriales	Non-Hungate	Fe
asrv01000092_pro_45	1	0.986193	100	Rank13	Methanobrevibacter gottschalkii HO	Euryarchaeota	Methanobacteria	Methanobacteriales	Non-Hungate	Fe
bpr_I0853	1	0.986193	100	Rank34	Methanobrevibacter gottschalkii HO	Euryarchaeota	Methanobacteria	Methanobacteriales	Non-Hungate	Fe
bpr_I0853	1	0.986193	98	Rank34	Methanobrevibacter gottschalkii HO	Euryarchaeota	Methanobacteria	Methanobacteriales	Non-Hungate	Fe
bpr_I0853	1	0.986193	94.7	Rank04	Methanobrevibacter gottschalkii HO	Euryarchaeota	Methanobacteria	Methanobacteriales	Non-Hungate	Fe
bpr_I0853	1	0.986193	100	Rank36	Methanobrevibacter gottschalkii HO	Euryarchaeota	Methanobacteria	Methanobacteriales	Non-Hungate	Fe
bpr_I0853	1	0.986193	95.3	Rank05	Methanobrevibacter gottschalkii HO	Euryarchaeota	Methanobacteria	Methanobacteriales	Non-Hungate	Fe
bpr_I0853	1	0.986193	100	Rank43	Methanobrevibacter gottschalkii HO	Euryarchaeota	Methanobacteria	Methanobacteriales	Non-Hungate	Fe
bpr_I0853	1	0.986193	100	Rank01	Methanobrevibacter gottschalkii HO	Euryarchaeota	Methanobacteria	Methanobacteriales	Non-Hungate	Fe
bpr_I0853	1	0.986193	97.6	Rank46	Methanobrevibacter gottschalkii HO	Euryarchaeota	Methanobacteria	Methanobacteriales	Non-Hungate	Fe
bpr_I0853	1	0.986193	97.5	Rank34	Methanobrevibacter thaueri CW	Euryarchaeota	Methanobacteria	Methanobacteriales	Non-Hungate	Fe
bpr_I0853	1	0.986193	97.4	Rank43	Methanobrevibacter thaueri CW	Euryarchaeota	Methanobacteria	Methanobacteriales	Non-Hungate	Fe
bpr_I0853	1	0.986193	95.9	Rank34	Methanobrevibacter thaueri CW	Euryarchaeota	Methanobacteria	Methanobacteriales	Non-Hungate	Fe
bpr_I0853	1	0.986193	93.9	Rank39	Methanobrevibacter thaueri CW	Euryarchaeota	Methanobacteria	Methanobacteriales	Non-Hungate	Fe
bpr_I0853	1	0.986193	74	Rank33	Methanobrevibacter thaueri CW	Euryarchaeota	Methanobacteria	Methanobacteriales	Non-Hungate	Fe
bpr_I0853	1	0.986193	100	Rank43	Methanobrevibacter thaueri CW	Euryarchaeota	Methanobacteria	Methanobacteriales	Non-Hungate	Fe
bpr_I0853	1	0.986193	90.1	Rank10	Methanobrevibacter thaueri CW	Euryarchaeota	Methanobacteria	Methanobacteriales	Non-Hungate	Fe
bpr_I0853	1	0.986193	90.7	Rank34	Methanobrevibacter thaueri CW	Euryarchaeota	Methanobacteria	Methanobacteriales	Non-Hungate	Fe
bpr_I0853	1	0.986193	96.8	Rank42	Methanobrevibacter thaueri CW	Euryarchaeota	Methanobacteria	Methanobacteriales	Non-Hungate	Fe
bpr_I0853	1	0.986193	90.7	Rank42	Methanobrevibacter thaueri CW	Euryarchaeota	Methanobacteria	Methanobacteriales	Non-Hungate	Fe
bpr_I0853	1	0.986193	91.4	Rank39	Methanobrevibacter thaueri CW	Euryarchaeota	Methanobacteria	Methanobacteriales	Non-Hungate	Fe
bpr_I0853	1	0.986193	93.5	Rank38	Methanobrevibacter thaueri CW	Euryarchaeota	Methanobacteria	Methanobacteriales	Non-Hungate	Fe
bpr_I0853	1	0.986193	91.2	Rank08	Methanobrevibacter thaueri CW	Euryarchaeota	Methanobacteria	Methanobacteriales	Non-Hungate	Fe
bpr_I0853	1	0.986193	100	Rank33	Methanobrevibacter thaueri CW	Euryarchaeota	Methanobacteria	Methanobacteriales	Non-Hungate	Fe
bpr_I0853	1	0.986193	95.8	Rank08	Methanobrevibacter thaueri CW	Euryarchaeota	Methanobacteria	Methanobacteriales	Non-Hungate	Fe
bpr_I0853	1	0.986193	98.2	Rank08	Methanobrevibacter thaueri CW	Euryarchaeota	Methanobacteria	Methanobacteriales	Non-Hungate	Fe
bpr_I0853	1	0.986193	84.7	Rank33	Methanobrevibacter thaueri CW	Euryarchaeota	Methanobacteria	Methanobacteriales	Non-Hungate	Fe
bpr_I0853	1	0.986193	93.8	Rank43	Methanobrevibacter thaueri CW	Euryarchaeota	Methanobacteria	Methanobacteriales	Non-Hungate	Fe
bpr_I0853	1	0.986193	94.9	Rank36	Methanobrevibacter thaueri CW	Euryarchaeota	Methanobacteria	Methanobacteriales	Non-Hungate	Fe
bpr_I0853	2	1.97239	94.9	Rank33	Methanobrevibacter thaueri CW	Euryarchaeota	Methanobacteria	Methanobacteriales	Non-Hungate	Fe
bpr_I0853	1	0.986193	100	Rank45	Methanobrevibacter thaueri CW	Euryarchaeota	Methanobacteria	Methanobacteriales	Non-Hungate	Fe
bpr_I0853	1	0.986193	97.8	Rank04	Methanobrevibacter thaueri CW	Euryarchaeota	Methanobacteria	Methanobacteriales	Non-Hungate	Fe
bpr_I0853	1	0.986193	94.9	Rank44	Methanobrevibacter thaueri CW	Euryarchaeota	Methanobacteria	Methanobacteriales	Non-Hungate	Fe
bpr_I0853	1	0.986193	98.4	Rank08	Methanobrevibacter thaueri CW	Euryarchaeota	Methanobacteria	Methanobacteriales	Non-Hungate	Fe
bpr_I0853	1	0.986193	94.3	Rank43	Methanobrevibacter thaueri CW	Euryarchaeota	Methanobacteria	Methanobacteriales	Non-Hungate	Fe
bpr_I0853	1	0.986193	100	Rank44	Methanobrevibacter thaueri CW	Euryarchaeota	Methanobacteria	Methanobacteriales	Non-Hungate	Fe
bpr_I0853	1	0.986193	95.5	Rank43	Methanobrevibacter thaueri CW	Euryarchaeota	Methanobacteria	Methanobacteriales	Non-Hungate	Fe
bpr_I0853	1	0.986193	100	Rank38	Methanobrevibacter thaueri CW	Euryarchaeota	Methanobacteria	Methanobacteriales	Non-Hungate	Fe
bpr_I0853	1	0.986193	91.1	Rank36	Methanobrevibacter thaueri CW	Euryarchaeota	Methanobacteria	Methanobacteriales	Non-Hungate	Fe
bpr_I0853	1	0.986193	97.6	Rank43	Methanobrevibacter thaueri CW	Euryarchaeota	Methanobacteria	Methanobacteriales	Non-Hungate	Fe
bpr_I0853	1	0.986193	90.7	Rank38	Methanobrevibacter thaueri CW	Euryarchaeota	Methanobacteria	Methanobacteriales	Non-Hungate	Fe
bpr_I0853	1	0.986193	92	Rank01	Methanobrevibacter thaueri CW	Euryarchaeota	Methanobacteria	Methanobacteriales	Non-Hungate	Fe
bpr_I0853	1	0.986193	93.7	Rank45	Methanobrevibacter thaueri CW	Euryarchaeota	Methanobacteria	Methanobacteriales	Non-Hungate	Fe
bpr_I0853	2	1.97239	97.9	Rank39	Methanobrevibacter thaueri CW	Euryarchaeota	Methanobacteria	Methanobacteriales	Non-Hungate	Fe
bpr_I0853	1	0.986193	93.3	Rank43	Methanobrevibacter thaueri CW	Euryarchaeota	Methanobacteria	Methanobacteriales	Non-Hungate	Fe
bpr_I0853	1	0.986193	78.3	Rank36	Methanobrevibacter thaueri CW	Euryarchaeota	Methanobacteria	Methanobacteriales	Non-Hungate	Fe
bpr_I0853	1	0.986193	90.7	Rank01	Methanobrevibacter thaueri CW	Euryarchaeota	Methanobacteria	Methanobacteriales	Non-Hungate	Fe
C11DRAFT_01835	1	0.986193	94.9	Rank45	Methanobrevibacter thaueri CW	Euryarchaeota	Methanobacteria	Methanobacteriales	Non-Hungate	Fe
C11DRAFT_01835	1	0.986193	97.2	Rank42	Methanobrevibacter thaueri CW	Euryarchaeota	Methanobacteria	Methanobacteriales	Non-Hungate	Fe
C11DRAFT_01835	1	0.986193	96.7	Rank01	Methanobrevibacter thaueri CW	Euryarchaeota	Methanobacteria	Methanobacteriales	Non-Hungate	Fe
C11DRAFT_01835	1	0.986193	98.2	Rank13	Methanobrevibacter thaueri CW	Euryarchaeota	Methanobacteria	Methanobacteriales	Non-Hungate	Fe
C11DRAFT_01835	1	0.986193	92.9	Rank45	Methanobrevibacter thaueri CW	Euryarchaeota	Methanobacteria	Methanobacteriales	Non-Hungate	Fe
C182DRAFT_00461	1	0.986193	67.9	Rank01	Methanobrevibacter millerae SM9	Euryarchaeota	Methanobacteria	Methanobacteriales	Non-Hungate	Fe
C182DRAFT_00461	1	0.986193	91.7	Rank33	Methanobrevibacter millerae SM9	Euryarchaeota	Methanobacteria	Methanobacteriales	Non-Hungate	Fe
C29DRAFT_00613	1	0.986193	69.5	Rank45	Methanobrevibacter millerae SM9	Euryarchaeota	Methanobacteria	Methanobacteriales	Non-Hungate	Fe
C29DRAFT_00613	1	0.986193	97.2	Rank02	Methanobrevibacter millerae SM9	Euryarchaeota	Methanobacteria	Methanobacteriales	Non-Hungate	Fe
C339DRAFT_01245	1	0.986193	98	Rank33	Methanobrevibacter millerae SM9	Euryarchaeota	Methanobacteria	Methanobacteriales	Non-Hungate	Fe
C339DRAFT_01245	1	0.986193	67.9	Rank08	Methanobrevibacter millerae SM9	Euryarchaeota	Methanobacteria	Methanobacteriales	Non-Hungate	Fe
C339DRAFT_01245	1	0.986193	98.8	Rank46	Methanobrevibacter millerae SM9	Euryarchaeota	Methanobacteria	Methanobacteriales	Non-Hungate	Fe
C34DRAFT_01094	1	0.986193	94.6	Rank34	Methanobrevibacter millerae SM9	Euryarchaeota	Methanobacteria	Methanobacteriales	Non-Hungate	Fe
C34DRAFT_01094	1	0.986193	72.1	Rank34	Methanobrevibacter millerae SM9	Euryarchaeota	Methanobacteria	Methanobacteriales	Non-Hungate	Fe
C34DRAFT_01094	1	0.986193	98.8	Rank36	Methanobrevibacter millerae SM9	Euryarchaeota	Methanobacteria	Methanobacteriales	Non-Hungate	Fe
C34DRAFT_01094	1	0.986193	94.4	Rank42	Methanobrevibacter millerae SM9	Euryarchaeota	Methanobacteria	Methanobacteriales	Non-Hungate	Fe
C34DRAFT_01094	1	0.986193	97.7	Rank33	Methanobrevibacter millerae SM9	Euryarchaeota	Methanobacteria	Methanobacteriales	Non-Hungate	Fe
C34DRAFT_01094	1	0.986193	68.4	Rank44	Methanobrevibacter millerae SM9	Euryarchaeota	Methanobacteria	Methanobacteriales	Non-Hungate	Fe
C34DRAFT_01094	1	0.986193	83.1	Rank46	Methanobrevibacter millerae SM9	Euryarchaeota	Methanobacteria	Methanobacteriales	Non-Hungate	Fe
C523DRAFT_02678	1	0.986193	81.1	Rank36	Methanobrevibacter millerae SM9	Euryarchaeota	Methanobacteria	Methanobacteriales	Non-Hungate	Fe
C523DRAFT_02678	1	0.986193	98.7	Rank36	Methanobrevibacter millerae SM9	Euryarchaeota	Methanobacteria	Methanobacteriales	Non-Hungate	Fe
C523DRAFT_02678	1	0.986193	98.4	Rank02	Methanobrevibacter millerae SM9	Euryarchaeota	Methanobacteria	Methanobacteriales	Non-Hungate	Fe
C523DRAFT_02678	1	0.986193	97.7	Rank13	Methanobrevibacter millerae SM9	Euryarchaeota	Methanobacteria	Methanobacteriales	Non-Hungate	Fe
C523DRAFT_02678	1	0.986193	68.3	Rank43	Methanobrevibacter millerae SM9	Euryarchaeota	Methanobacteria	Methanobacteriales	Non-Hungate	Fe
C523DRAFT_02678	1	0.986193	98.7	Rank36	Methanobrevibacter millerae SM9	Euryarchaeota	Methanobacteria	Methanobacteriales	Non-Hungate	Fe
CAL36946.1	1	0.986193	94.4	Rank01	Methanobrevibacter millerae SM9	Euryarchaeota	Methanobacteria	Methanobacteriales	Non-Hungate	Fe
CAL36946.1	1	0.986193	98.7	Rank44	Methanobrevibacter millerae SM9	Euryarchaeota	Methanobacteria	Methanobacteriales	Non-Hungate	Fe
CAL36946.1	1	0.986193	96.1	Rank36	Methanobrevibacter millerae SM9	Euryarchaeota	Methanobacteria	Methanobacteriales	Non-Hungate	Fe
CAL36946.1	1	0.986193	95.1	Rank36	Methanobrevibacter millerae SM9	Euryarchaeota	Methanobacteria	Methanobacteriales	Non-Hungate	Fe
CAL36946.1	1	0.986193	98.5	Rank36	Methanobrevibacter millerae SM9	Euryarchaeota	Methanobacteria	Methanobacteriales	Non-Hungate	Fe
CAL36946.1	1	0.986193	100	Rank36	Methanobrevibacter millerae SM9	Euryarchaeota	Methanobacteria	Methanobacteriales	Non-Hungate	Fe
CAL36946.1	1	0.986193	98.3	Rank39	Methanobrevibacter millerae SM9	Euryarchaeota	Methanobacteria	Methanobacteriales	Non-Hungate	Fe
CAL36946.1	1	0.986193	96.1	Rank04	Methanobrevibacter millerae SM9	Euryarchaeota	Methanobacteria	Methanobacteriales	Non-Hungate	Fe
CAL36946.1	1	0.986193	98.7	Rank38	Methanobrevibacter millerae SM9	Euryarchaeota	Methanobacteria	Methanobacteriales	Non-Hungate	Fe
CAL36946.1	1	0.986193	100	Rank39	Methanobrevibacter millerae SM9	Euryarchaeota	Methanobacteria	Methanobacteriales	Non-Hungate	Fe
CAL36946.1	1	0.986193	98.7	Rank10	Methanobrevibacter millerae SM9	Euryarchaeota	Methanobacteria	Methanobacteriales	Non-Hungate	Fe
CAL36946.1	1	0.986193	100	Rank04	Methanobrevibacter millerae SM9	Euryarchaeota	Methanobacteria	Methanobacteriales	Non-Hungate	Fe
CAL36946.1	1	0.986193	97.4	Rank38	Methanobrevibacter millerae SM9	Euryarchaeota	Methanobacteria	Methanobacteriales	Non-Hungate	Fe
CAL36946.1	1	0.986193	100	Rank46	Methanobrevibacter millerae SM9	Euryarchaeota	Methanobacteria	Methanobacteriales	Non-Hungate	Fe
CAL36946.1	1	0.986193	97.6	Rank34	Methanobrevibacter millerae SM9	Euryarchaeota	Methanobacteria	Methanobacteriales	Non-Hungate	Fe
CAL36946.1	1	0.986193	98.7	Rank02	Methanobrevibacter millerae SM9	Euryarchaeota	Methanobacteria	Methanobacteriales	Non-Hungate	Fe
CAL36946.1	1	0.986193	93.4	Rank13	Methanobrevibacter millerae SM9	Euryarchaeota	Methanobacteria	Methanobacteriales	Non-Hungate	Fe
CAL36946.1	1	0.986193	97.4	Rank34	Methanobrevibacter millerae SM9	Euryarchaeota	Methanobacteria	Methanobacteriales	Non-Hungate	Fe
CAL36946.1	1	0.986193	98.7	Rank33	Methanobrevibacter millerae SM9	Euryarchaeota	Methanobacteria	Methanobacteriales	Non-Hungate	Fe
CAL36946.1	1	0.986193	98.8	Rank39	Methanobrevibacter millerae SM9	Euryarchaeota	Methanobacteria	Methanobacteriales	Non-Hungate	Fe
CAL36946.1	1	0.986193	94.9	Rank38	Methanobrevibacter millerae SM9	Euryarchaeota	Methanobacteria	Methanobacteriales	Non-Hungate	Fe
CAL36946.1	1	0.986193	97.5	Rank07	Methanobrevibacter millerae SM9	Euryarchaeota	Methanobacteria	Methanobacteriales	Non-Hungate	Fe
CAL36946.1	1	0.986193	98.6	Rank01	Methanobrevibacter millerae SM9	Euryarchaeota	Methanobacteria	Methanobacteriales	Non-Hungate	Fe
CAL36946.1	1	0.986193	98.3	Rank42	Methanobrevibacter millerae SM9	Euryarchaeota	Methanobacteria	Methanobacteriales	Non-Hungate	Fe
CAL36946.1	1	0.986193	98	Rank04	Methanobrevibacter millerae SM9	Euryarchaeota	Methanobacteria	Methanobacteriales	Non-Hungate	Fe
CAL36946.1	1	0.986193	98.8	Rank33	Methanobrevibacter millerae SM9	Euryarchaeota	Methanobacteria	Methanobacteriales	Non-Hungate	Fe
CAL36946.1	1	0.986193	98.8	Rank44	Methanobrevibacter millerae SM9	Euryarchaeota	Methanobacteria	Methanobacteriales	Non-Hungate	Fe
CAL36946.1	1	0.986193	93.4	Rank04	Methanobrevibacter millerae SM9	Euryarchaeota	Methanobacteria	Methanobacteriales	Non-Hungate	Fe
CAL36946.1	1	0.986193	98.1	Rank33	Methanobrevibacter millerae SM9	Euryarchaeota	Methanobacteria	Methanobacteriales	Non-Hungate	Fe
CAL36946.1	1	0.986193	97	Rank13	Methanobrevibacter millerae SM9	Euryarchaeota	Methanobacteria	Methanobacteriales	Non-Hungate	Fe
CAL36946.1	1	0.986193	100	Rank07	Methanobrevibacter millerae SM9	Euryarchaeota	Methanobacteria	Methanobacteriales	Non-Hungate	Fe
CAL36946.1	1	0.986193	98.7	Rank39	Methanobrevibacter millerae SM9	Euryarchaeota	Methanobacteria	Methanobacteriales	Non-Hungate	Fe
CAL36946.1	1	0.986193	94.5	Rank34	Methanobrevibacter millerae SM9	Euryarchaeota	Methanobacteria	Methanobacteriales	Non-Hungate	Fe
CAL36946.1	1	0.986193	100	Rank33	Methanobrevibacter millerae SM9	Euryarchaeota	Methanobacteria	Methanobacteriales	Non-Hungate	Fe
CAL36946.1	1	0.986193	98.4	Rank39	Methanobrevibacter millerae SM9	Euryarchaeota	Methanobacteria	Methanobacteriales	Non-Hungate	Fe
CAL36946.1	1	0.986193	97.3	Rank13	Methanobrevibacter millerae SM9	Euryarchaeota	Methanobacteria	Methanobacteriales	Non-Hungate	Fe
CAL36946.1	1	0.986193	100	Rank34	Methanobrevibacter millerae SM9	Euryarchaeota	Methanobacteria	Methanobacteriales	Non-Hungate	Fe
CAL36946.1	1	0.986193	98.8	Rank45	Methanobrevibacter millerae SM9	Euryarchaeota	Methanobacteria	Methanobacteriales	Non-Hungate	Fe
CAL36946.1	1	0.986193	100	Rank05	Methanobrevibacter millerae SM9	Euryarchaeota	Methanobacteria	Methanobacteriales	Non-Hungate	Fe
CAL36946.1	1	0.986193	96.2	Rank02	Methanobrevibacter millerae SM9	Euryarchaeota	Methanobacteria	Methanobacteriales	Non-Hungate	Fe
CAL36946.1	1	0.986193	97.4	Rank45	Methanobrevibacter millerae SM9	Euryarchaeota	Methanobacteria	Methanobacteriales	Non-Hungate	Fe
CAL36946.1	1	0.986193	96.2	Rank08	Methanobrevibacter millerae SM9	Euryarchaeota	Methanobacteria	Methanobacteriales	Non-Hungate	Fe
CAL36946.1	1	0.986193	100	Rank44	Methanobrevibacter millerae SM9	Euryarchaeota	Methanobacteria	Methanobacteriales	Non-Hungate	Fe
CAL36946.1	1	0.986193	100	Rank42	Methanobrevibacter millerae SM9	Euryarchaeota	Methanobacteria	Methanobacteriales	Non-Hungate	Fe
CAL36946.1	1	0.986193	98.8	Rank42	Methanobrevibacter millerae SM9	Euryarchaeota	Methanobacteria	Methanobacteriales	Non-Hungate	Fe
CAL36946.1	1	0.986193	97.6	Rank42	Methanobrevibacter millerae SM9	Euryarchaeota	Methanobacteria	Methanobacteriales	Non-Hungate	Fe
CAL36946.1	1	0.986193	97.5	Rank45	Methanobrevibacter millerae SM9	Euryarchaeota	Methanobacteria	Methanobacteriales	Non-Hungate	Fe
CAL36946.1	1	0.986193	98.7	Rank43	Methanobrevibacter millerae SM9	Euryarchaeota	Methanobacteria	Methanobacteriales	Non-Hungate	Fe
CAL36946.1	1	0.986193	98.7	Rank05	Methanobrevibacter millerae SM9	Euryarchaeota	Methanobacteria	Methanobacteriales	Non-Hungate	Fe
CAL36946.1	1	0.986193	98.8	Rank04	Methanobrevibacter millerae SM9	Euryarchaeota	Methanobacteria	Methanobacteriales	Non-Hungate	Fe
CAL36946.1	1	0.986193	100	Rank13	Methanobrevibacter millerae SM9	Euryarchaeota	Methanobacteria	Methanobacteriales	Non-Hungate	Fe
CAL36946.1	1	0.986193	96	Rank07	Methanobrevibacter millerae SM9	Euryarchaeota	Methanobacteria	Methanobacteriales	Non-Hungate	Fe
CAL36946.1	1	0.986193	97.5	Rank44	Methanobrevibacter millerae SM9	Euryarchaeota	Methanobacteria	Methanobacteriales	Non-Hungate	Fe
CAL36946.1	1	0.986193	95.9	Rank01	Methanobrevibacter millerae SM9	Euryarchaeota	Methanobacteria	Methanobacteriales	Non-Hungate	Fe
CAL36946.1	1	0.986193	94.9	Rank05	Methanobrevibacter millerae SM9	Euryarchaeota	Methanobacteria	Methanobacteriales	Non-Hungate	Fe
CAL36946.1	1	0.986193	93.8	Rank43	Methanobrevibacter millerae SM9	Euryarchaeota	Methanobacteria	Methanobacteriales	Non-Hungate	Fe
CAL36947.1	1	0.986193	98.7	Rank07	Methanobrevibacter millerae SM9	Euryarchaeota	Methanobacteria	Methanobacteriales	Non-Hungate	Fe
CAL36947.1	1	0.986193	98.7	Rank42	Methanobrevibacter millerae SM9	Euryarchaeota	Methanobacteria	Methanobacteriales	Non-Hungate	Fe
CAL36947.1	1	0.986193	90.9	Rank43	Methanobrevibacter millerae SM9	Euryarchaeota	Methanobacteria	Methanobacteriales	Non-Hungate	Fe
CAL36947.1	1	0.986193	98.4	Rank34	Methanobrevibacter millerae SM9	Euryarchaeota	Methanobacteria	Methanobacteriales	Non-Hungate	Fe
CAL36947.1	1	0.986193	96.4	Rank04	Methanobrevibacter millerae SM9	Euryarchaeota	Methanobacteria	Methanobacteriales	Non-Hungate	Fe
CAL36947.1	1	0.986193	98.2	Rank46	Methanobrevibacter millerae SM9	Euryarchaeota	Methanobacteria	Methanobacteriales	Non-Hungate	Fe
CAL36947.1	1	0.986193	98.8	Rank02	Methanobrevibacter millerae SM9	Euryarchaeota	Methanobacteria	Methanobacteriales	Non-Hungate	Fe
CAL36948.1	1	0.986193	98.8	Rank43	Methanobrevibacter millerae SM9	Euryarchaeota	Methanobacteria	Methanobacteriales	Non-Hungate	Fe
CAL36949.1	1	0.986193	100	Rank02	Methanobrevibacter millerae SM9	Euryarchaeota	Methanobacteria	Methanobacteriales	Non-Hungate	Fe
CAL36949.1	1	0.986193	100	Rank43	Methanobrevibacter millerae SM9	Euryarchaeota	Methanobacteria	Methanobacteriales	Non-Hungate	Fe
CAL36951.1	1	0.986193	100	Rank01	Methanobrevibacter millerae SM9	Euryarchaeota	Methanobacteria	Methanobacteriales	Non-Hungate	Fe
CAL36951.1	1	0.986193	100	Rank38	Methanobrevibacter millerae SM9	Euryarchaeota	Methanobacteria	Methanobacteriales	Non-Hungate	Fe
CAL36951.1	1	0.986193	95.1	Rank46	Methanobrevibacter millerae SM9	Euryarchaeota	Methanobacteria	Methanobacteriales	Non-Hungate	Fe
CAL36951.1	1	0.986193	97.4	Rank46	Methanobrevibacter millerae SM9	Euryarchaeota	Methanobacteria	Methanobacteriales	Non-Hungate	Fe
CAL36951.1	1	0.986193	98.4	Rank43	Methanobrevibacter millerae SM9	Euryarchaeota	Methanobacteria	Methanobacteriales	Non-Hungate	Fe
CAL36951.1	1	0.986193	97.2	Rank43	Methanobrevibacter millerae SM9	Euryarchaeota	Methanobacteria	Methanobacteriales	Non-Hungate	Fe
CAL36951.1	1	0.986193	100	Rank45	Methanobrevibacter millerae SM9	Euryarchaeota	Methanobacteria	Methanobacteriales	Non-Hungate	Fe
CAL36951.1	1	0.986193	95.5	Rank46	Methanobrevibacter millerae SM9	Euryarchaeota	Methanobacteria	Methanobacteriales	Non-Hungate	Fe
CAL36951.1	1	0.986193	94.9	Rank44	Methanobrevibacter millerae SM9	Euryarchaeota	Methanobacteria	Methanobacteriales	Non-Hungate	Fe
CAL36951.1	1	0.986193	95.3	Rank46	Methanobrevibacter millerae SM9	Euryarchaeota	Methanobacteria	Methanobacteriales	Non-Hungate	Fe
CAL36951.1	1	0.986193	100	Rank08	Methanobrevibacter millerae SM9	Euryarchaeota	Methanobacteria	Methanobacteriales	Non-Hungate	Fe
CAL36951.1	1	0.986193	95	Rank46	Methanobrevibacter millerae SM9	Euryarchaeota	Methanobacteria	Methanobacteriales	Non-Hungate	Fe
CAL36951.1	1	0.986193	100	Rank33	Methanobrevibacter millerae DSM 16643.	Euryarchaeota	Methanobacteria	Methanobacteriales	Hungate	Fe
CAL36951.1	1	0.986193	97.6	Rank34	Methanobrevibacter millerae DSM 16643.	Euryarchaeota	Methanobacteria	Methanobacteriales	Hungate	Fe
CAL36951.1	2	1.97239	100	Rank34	Methanobrevibacter millerae DSM 16643.	Euryarchaeota	Methanobacteria	Methanobacteriales	Hungate	Fe
CAL36951.1	1	0.986193	95.2	Rank34	Methanobrevibacter millerae DSM 16643.	Euryarchaeota	Methanobacteria	Methanobacteriales	Hungate	Fe
CAL36951.1	1	0.986193	95.1	Rank04	Methanobrevibacter millerae DSM 16643.	Euryarchaeota	Methanobacteria	Methanobacteriales	Hungate	Fe
CAL36951.1	1	0.986193	98.7	Rank04	Methanobrevibacter millerae DSM 16643.	Euryarchaeota	Methanobacteria	Methanobacteriales	Hungate	Fe
CAL36951.1	1	0.986193	95.6	Rank46	Methanobrevibacter millerae DSM 16643.	Euryarchaeota	Methanobacteria	Methanobacteriales	Hungate	Fe
CAL36951.1	1	0.986193	97.9	Rank33	Methanobrevibacter millerae DSM 16643.	Euryarchaeota	Methanobacteria	Methanobacteriales	Hungate	Fe
CAL36951.1	1	0.986193	96.1	Rank08	Methanobrevibacter millerae DSM 16643.	Euryarchaeota	Methanobacteria	Methanobacteriales	Hungate	Fe
CAL36951.1	1	0.986193	97	Rank07	Methanobrevibacter millerae DSM 16643.	Euryarchaeota	Methanobacteria	Methanobacteriales	Hungate	Fe
CAL36951.1	1	0.986193	97.6	Rank45	Methanobrevibacter millerae DSM 16643.	Euryarchaeota	Methanobacteria	Methanobacteriales	Hungate	Fe
CAL36951.1	1	0.986193	98.7	Rank36	Methanobrevibacter millerae DSM 16643.	Euryarchaeota	Methanobacteria	Methanobacteriales	Hungate	Fe
CAL36951.1	1	0.986193	98	Rank01	Methanobrevibacter millerae DSM 16643.	Euryarchaeota	Methanobacteria	Methanobacteriales	Hungate	Fe
CAL36951.1	1	0.986193	97.3	Rank07	Methanobrevibacter millerae DSM 16643.	Euryarchaeota	Methanobacteria	Methanobacteriales	Hungate	Fe
CAL36951.1	1	0.986193	100	Rank43	Methanobrevibacter millerae DSM 16643.	Euryarchaeota	Methanobacteria	Methanobacteriales	Hungate	Fe
CAL36951.1	1	0.986193	97.5	Rank46	Methanobrevibacter millerae DSM 16643.	Euryarchaeota	Methanobacteria	Methanobacteriales	Hungate	Fe
CAL36951.1	3	2.95858	98.1	Rank44	Methanobrevibacter millerae DSM 16643.	Euryarchaeota	Methanobacteria	Methanobacteriales	Hungate	Fe
CAL36951.1	2	1.97239	98.7	Rank38	Methanobrevibacter millerae DSM 16643.	Euryarchaeota	Methanobacteria	Methanobacteriales	Hungate	Fe
CAL36951.1	1	0.986193	98.8	Rank44	Methanobrevibacter millerae DSM 16643.	Euryarchaeota	Methanobacteria	Methanobacteriales	Hungate	Fe
CAL36951.1	1	0.986193	95.9	Rank36	Methanobrevibacter millerae DSM 16643.	Euryarchaeota	Methanobacteria	Methanobacteriales	Hungate	Fe
CAL36951.1	1	0.986193	97.6	Rank46	Methanobrevibacter millerae DSM 16643.	Euryarchaeota	Methanobacteria	Methanobacteriales	Hungate	Fe
CAL36951.1	1	0.986193	98.8	Rank46	Methanobrevibacter millerae DSM 16643.	Euryarchaeota	Methanobacteria	Methanobacteriales	Hungate	Fe
CAL36951.1	1	0.986193	96	Rank42	Methanobrevibacter millerae DSM 16643.	Euryarchaeota	Methanobacteria	Methanobacteriales	Hungate	Fe
CAL36951.1	1	0.986193	100	Rank13	Methanobrevibacter millerae DSM 16643.	Euryarchaeota	Methanobacteria	Methanobacteriales	Hungate	Fe
CAL36951.1	1	0.986193	100	Rank39	Methanobrevibacter millerae DSM 16643.	Euryarchaeota	Methanobacteria	Methanobacteriales	Hungate	Fe
CAL36951.1	1	0.986193	100	Rank44	Methanobrevibacter millerae DSM 16643.	Euryarchaeota	Methanobacteria	Methanobacteriales	Hungate	Fe
CAL36951.1	1	0.986193	100	Rank36	Methanobrevibacter millerae DSM 16643.	Euryarchaeota	Methanobacteria	Methanobacteriales	Hungate	Fe
CAL36951.1	1	0.986193	94.9	Rank10	Methanobrevibacter millerae DSM 16643.	Euryarchaeota	Methanobacteria	Methanobacteriales	Hungate	Fe
CAL36951.1	1	0.986193	94.5	Rank46	Methanobrevibacter millerae DSM 16643.	Euryarchaeota	Methanobacteria	Methanobacteriales	Hungate	Fe
CAL36951.1	1	0.986193	100	Rank46	Methanobrevibacter millerae DSM 16643.	Euryarchaeota	Methanobacteria	Methanobacteriales	Hungate	Fe
CAL36951.1	1	0.986193	100	Rank38	Methanobrevibacter millerae DSM 16643.	Euryarchaeota	Methanobacteria	Methanobacteriales	Hungate	Fe
CAL36951.1	1	0.986193	100	Rank01	Methanobrevibacter millerae DSM 16643.	Euryarchaeota	Methanobacteria	Methanobacteriales	Hungate	Fe
CAL36951.1	1	0.986193	95.7	Rank46	Methanobrevibacter millerae DSM 16643.	Euryarchaeota	Methanobacteria	Methanobacteriales	Hungate	Fe
CAL36951.1	1	0.986193	95.5	Rank02	Methanobrevibacter millerae DSM 16643.	Euryarchaeota	Methanobacteria	Methanobacteriales	Hungate	Fe
CAL36951.1	1	0.986193	96.3	Rank36	Methanobrevibacter millerae DSM 16643.	Euryarchaeota	Methanobacteria	Methanobacteriales	Hungate	Fe
CAL36951.1	2	1.97239	95.7	Rank44	Methanobrevibacter millerae DSM 16643.	Euryarchaeota	Methanobacteria	Methanobacteriales	Hungate	Fe
CAL36951.1	1	0.986193	95	Rank08	Methanobrevibacter millerae DSM 16643.	Euryarchaeota	Methanobacteria	Methanobacteriales	Hungate	Fe
CAL36951.1	1	0.986193	96.6	Rank46	Methanobrevibacter millerae DSM 16643.	Euryarchaeota	Methanobacteria	Methanobacteriales	Hungate	Fe
CAL36951.1	1	0.986193	95	Rank06	Methanobrevibacter millerae DSM 16643.	Euryarchaeota	Methanobacteria	Methanobacteriales	Hungate	Fe
CAL36951.1	1	0.986193	96.5	Rank38	Methanobrevibacter millerae DSM 16643.	Euryarchaeota	Methanobacteria	Methanobacteriales	Hungate	Fe
CAL36951.1	1	0.986193	95.2	Rank46	Methanobrevibacter millerae DSM 16643.	Euryarchaeota	Methanobacteria	Methanobacteriales	Hungate	Fe
CAL36951.1	1	0.986193	95.5	Rank04	Methanobrevibacter millerae DSM 16643.	Euryarchaeota	Methanobacteria	Methanobacteriales	Hungate	Fe
CAL36951.1	1	0.986193	97.4	Rank07	Methanobrevibacter millerae DSM 16643.	Euryarchaeota	Methanobacteria	Methanobacteriales	Hungate	Fe
CAL36951.1	1	0.986193	98.7	Rank07	Methanobrevibacter millerae DSM 16643.	Euryarchaeota	Methanobacteria	Methanobacteriales	Hungate	Fe
CAL36951.1	1	0.986193	96.7	Rank07	Methanobrevibacter millerae DSM 16643.	Euryarchaeota	Methanobacteria	Methanobacteriales	Hungate	Fe
CAL36951.1	1	0.986193	95.3	Rank39	Methanobrevibacter millerae DSM 16643.	Euryarchaeota	Methanobacteria	Methanobacteriales	Hungate	Fe
CAL36951.1	1	0.986193	96.6	Rank06	Methanobrevibacter millerae DSM 16643.	Euryarchaeota	Methanobacteria	Methanobacteriales	Hungate	Fe
CAL36951.1	1	0.986193	96.6	Rank36	Methanobrevibacter millerae DSM 16643.	Euryarchaeota	Methanobacteria	Methanobacteriales	Hungate	Fe
CAL36951.1	1	0.986193	100	Rank46	Methanobrevibacter millerae DSM 16643.	Euryarchaeota	Methanobacteria	Methanobacteriales	Hungate	Fe
CAL36951.1	1	0.986193	94.7	Rank08	Methanobrevibacter millerae DSM 16643.	Euryarchaeota	Methanobacteria	Methanobacteriales	Hungate	Fe
CAL36951.1	1	0.986193	100	Rank13	Methanobrevibacter millerae DSM 16643.	Euryarchaeota	Methanobacteria	Methanobacteriales	Hungate	Fe
CAL36951.1	1	0.986193	95.7	Rank42	Methanobrevibacter millerae DSM 16643.	Euryarchaeota	Methanobacteria	Methanobacteriales	Hungate	Fe
CAL36951.1	1	0.986193	95.8	Rank10	Methanobrevibacter millerae DSM 16643.	Euryarchaeota	Methanobacteria	Methanobacteriales	Hungate	Fe
CAL36951.1	1	0.986193	96.5	Rank39	Methanobrevibacter millerae DSM 16643.	Euryarchaeota	Methanobacteria	Methanobacteriales	Hungate	Fe
CAL36951.1	1	0.986193	96.9	Rank02	Methanobrevibacter millerae DSM 16643.	Euryarchaeota	Methanobacteria	Methanobacteriales	Hungate	Fe
CAL36951.1	1	0.986193	95.7	Rank45	Methanobrevibacter millerae DSM 16643.	Euryarchaeota	Methanobacteria	Methanobacteriales	Hungate	Fe
CAL36951.1	1	0.986193	100	Rank10	Methanobrevibacter millerae DSM 16643.	Euryarchaeota	Methanobacteria	Methanobacteriales	Hungate	Fe
CAL36951.1	1	0.986193	95.6	Rank34	Methanobrevibacter millerae DSM 16643.	Euryarchaeota	Methanobacteria	Methanobacteriales	Hungate	Fe
CAL36951.1	1	0.986193	98.8	Rank33	Methanobrevibacter millerae DSM 16643.	Euryarchaeota	Methanobacteria	Methanobacteriales	Hungate	Fe
CAL36951.1	1	0.986193	96.1	Rank34	Methanobrevibacter millerae DSM 16643.	Euryarchaeota	Methanobacteria	Methanobacteriales	Hungate	Fe
CAL36951.1	1	0.986193	96.6	Rank02	Methanobrevibacter millerae DSM 16643.	Euryarchaeota	Methanobacteria	Methanobacteriales	Hungate	Fe
CAL36951.1	1	0.986193	96.9	Rank06	Methanobrevibacter millerae DSM 16643.	Euryarchaeota	Methanobacteria	Methanobacteriales	Hungate	Fe
CAL36951.1	2	1.97239	96.7	Rank08	Methanobrevibacter millerae DSM 16643.	Euryarchaeota	Methanobacteria	Methanobacteriales	Hungate	Fe
CAL36951.1	1	0.986193	91.5	Rank45	Methanobrevibacter millerae DSM 16643.	Euryarchaeota	Methanobacteria	Methanobacteriales	Hungate	Fe
CAL36951.1	1	0.986193	96.1	Rank06	Methanobrevibacter millerae DSM 16643.	Euryarchaeota	Methanobacteria	Methanobacteriales	Hungate	Fe
CAL36951.1	1	0.986193	96.4	Rank44	Methanobrevibacter millerae DSM 16643.	Euryarchaeota	Methanobacteria	Methanobacteriales	Hungate	Fe
CAL36951.1	2	1.97239	96.9	Rank10	Methanobrevibacter millerae DSM 16643.	Euryarchaeota	Methanobacteria	Methanobacteriales	Hungate	Fe
CAL36951.1	1	0.986193	100	Rank42	Methanobrevibacter millerae DSM 16643.	Euryarchaeota	Methanobacteria	Methanobacteriales	Hungate	Fe
CAL36951.1	1	0.986193	93.7	Rank39	Methanobrevibacter olleyae DSM 16632.	Euryarchaeota	Methanobacteria	Methanobacteriales	Hungate	Fe
CAL36951.1	1	0.986193	96.2	Rank46	Methanobrevibacter olleyae DSM 16632.	Euryarchaeota	Methanobacteria	Methanobacteriales	Hungate	Fe
CAL36951.1	1	0.986193	95.1	Rank10	Methanobrevibacter olleyae DSM 16632.	Euryarchaeota	Methanobacteria	Methanobacteriales	Hungate	Fe
CAL36951.1	1	0.986193	91.4	Rank10	Methanobrevibacter olleyae DSM 16632.	Euryarchaeota	Methanobacteria	Methanobacteriales	Hungate	Fe
CAL36951.1	1	0.986193	95.8	Rank39	Methanobrevibacter olleyae DSM 16632.	Euryarchaeota	Methanobacteria	Methanobacteriales	Hungate	Fe
CAL36951.1	1	0.986193	97.5	Rank06	Methanobrevibacter olleyae DSM 16632.	Euryarchaeota	Methanobacteria	Methanobacteriales	Hungate	Fe
CAL36951.1	1	0.986193	96.2	Rank45	Methanobrevibacter olleyae DSM 16632.	Euryarchaeota	Methanobacteria	Methanobacteriales	Hungate	Fe
CAL36951.1	1	0.986193	92.9	Rank13	Methanobrevibacter olleyae DSM 16632.	Euryarchaeota	Methanobacteria	Methanobacteriales	Hungate	Fe
CAL36951.1	1	0.986193	93	Rank39	Methanobrevibacter olleyae DSM 16632.	Euryarchaeota	Methanobacteria	Methanobacteriales	Hungate	Fe
CAL36951.1	1	0.986193	93.5	Rank43	Methanobrevibacter olleyae DSM 16632.	Euryarchaeota	Methanobacteria	Methanobacteriales	Hungate	Fe
CAL36951.1	2	1.97239	93.3	Rank12	Methanobrevibacter olleyae DSM 16632.	Euryarchaeota	Methanobacteria	Methanobacteriales	Hungate	Fe
CAL36951.1	1	0.986193	91.2	Rank39	Methanobrevibacter olleyae DSM 16632.	Euryarchaeota	Methanobacteria	Methanobacteriales	Hungate	Fe
CAL36951.1	1	0.986193	95	Rank05	Methanobrevibacter olleyae DSM 16632.	Euryarchaeota	Methanobacteria	Methanobacteriales	Hungate	Fe
CAL36951.1	1	0.986193	68.9	Rank01	Methanobrevibacter olleyae DSM 16632.	Euryarchaeota	Methanobacteria	Methanobacteriales	Hungate	Fe
CAL36951.1	1	0.986193	93.5	Rank10	Methanobrevibacter olleyae DSM 16632.	Euryarchaeota	Methanobacteria	Methanobacteriales	Hungate	Fe
CAL36951.1	1	0.986193	93.5	Rank13	Methanobrevibacter olleyae DSM 16632.	Euryarchaeota	Methanobacteria	Methanobacteriales	Hungate	Fe
CAL36951.1	1	0.986193	93.8	Rank10	Methanobrevibacter olleyae DSM 16632.	Euryarchaeota	Methanobacteria	Methanobacteriales	Hungate	Fe
CAL36951.1	1	0.986193	98.2	Rank45	Methanobrevibacter olleyae DSM 16632.	Euryarchaeota	Methanobacteria	Methanobacteriales	Hungate	Fe
CAL36951.1	1	0.986193	91.1	Rank06	Methanobrevibacter olleyae DSM 16632.	Euryarchaeota	Methanobacteria	Methanobacteriales	Hungate	Fe
CAL36951.1	1	0.986193	94	Rank06	Methanobrevibacter olleyae DSM 16632.	Euryarchaeota	Methanobacteria	Methanobacteriales	Hungate	Fe
CAL36951.1	2	1.97239	70.9	Rank04	Methanobrevibacter olleyae DSM 16632.	Euryarchaeota	Methanobacteria	Methanobacteriales	Hungate	Fe
CAL36951.1	1	0.986193	96	Rank02	Methanobrevibacter olleyae DSM 16632.	Euryarchaeota	Methanobacteria	Methanobacteriales	Hungate	Fe
CAL36951.1	1	0.986193	94.4	Rank10	Methanobrevibacter olleyae DSM 16632.	Euryarchaeota	Methanobacteria	Methanobacteriales	Hungate	Fe
CAL36951.1	1	0.986193	96.1	Rank02	Methanobrevibacter olleyae DSM 16632.	Euryarchaeota	Methanobacteria	Methanobacteriales	Hungate	Fe
CAL36951.1	1	0.986193	93.9	Rank39	Methanobrevibacter olleyae DSM 16632.	Euryarchaeota	Methanobacteria	Methanobacteriales	Hungate	Fe
CAL36951.1	1	0.986193	95.9	Rank13	Methanobrevibacter olleyae DSM 16632.	Euryarchaeota	Methanobacteria	Methanobacteriales	Hungate	Fe
CAL36951.1	1	0.986193	92.2	Rank34	Methanobrevibacter olleyae DSM 16632.	Euryarchaeota	Methanobacteria	Methanobacteriales	Hungate	Fe
CAL36951.1	1	0.986193	94.9	Rank34	Methanobrevibacter olleyae DSM 16632.	Euryarchaeota	Methanobacteria	Methanobacteriales	Hungate	Fe
CAL36951.1	1	0.986193	93.5	Rank38	Methanobrevibacter olleyae DSM 16632.	Euryarchaeota	Methanobacteria	Methanobacteriales	Hungate	Fe
CAL36951.1	1	0.986193	96.3	Rank45	Methanobrevibacter olleyae DSM 16632.	Euryarchaeota	Methanobacteria	Methanobacteriales	Hungate	Fe
CAL36951.1	1	0.986193	96.3	Rank36	Methanobrevibacter olleyae DSM 16632.	Euryarchaeota	Methanobacteria	Methanobacteriales	Hungate	Fe
CAL36951.1	1	0.986193	95.9	Rank06	Methanobrevibacter olleyae DSM 16632.	Euryarchaeota	Methanobacteria	Methanobacteriales	Hungate	Fe
CAL36951.1	1	0.986193	93.6	Rank08	Methanobrevibacter olleyae DSM 16632.	Euryarchaeota	Methanobacteria	Methanobacteriales	Hungate	Fe
CAL36951.1	1	0.986193	96	Rank08	Methanobrevibacter olleyae DSM 16632.	Euryarchaeota	Methanobacteria	Methanobacteriales	Hungate	Fe
CAL36951.1	1	0.986193	97.2	Rank13	Methanobrevibacter olleyae DSM 16632.	Euryarchaeota	Methanobacteria	Methanobacteriales	Hungate	Fe
CAL36951.1	1	0.986193	94	Rank05	Methanobrevibacter olleyae DSM 16632.	Euryarchaeota	Methanobacteria	Methanobacteriales	Hungate	Fe
CAL36951.1	1	0.986193	94.7	Rank36	Methanobrevibacter olleyae DSM 16632.	Euryarchaeota	Methanobacteria	Methanobacteriales	Hungate	Fe
CAL36951.1	1	0.986193	92.9	Rank07	Methanobrevibacter olleyae DSM 16632.	Euryarchaeota	Methanobacteria	Methanobacteriales	Hungate	Fe
CAL36951.1	1	0.986193	70.1	Rank01	Methanobrevibacter olleyae DSM 16632.	Euryarchaeota	Methanobacteria	Methanobacteriales	Hungate	Fe
CAL36951.1	1	0.986193	93.8	Rank39	Methanobrevibacter olleyae DSM 16632.	Euryarchaeota	Methanobacteria	Methanobacteriales	Hungate	Fe
CAL36951.1	1	0.986193	93.2	Rank39	Methanobrevibacter olleyae DSM 16632.	Euryarchaeota	Methanobacteria	Methanobacteriales	Hungate	Fe
CAL36951.1	1	0.986193	95.1	Rank08	Methanobrevibacter olleyae DSM 16632.	Euryarchaeota	Methanobacteria	Methanobacteriales	Hungate	Fe
CAL36951.1	1	0.986193	97.5	Rank05	Methanobrevibacter olleyae DSM 16632.	Euryarchaeota	Methanobacteria	Methanobacteriales	Hungate	Fe
CAL36951.1	1	0.986193	95.1	Rank06	Methanobrevibacter olleyae DSM 16632.	Euryarchaeota	Methanobacteria	Methanobacteriales	Hungate	Fe
CAL36951.1	1	0.986193	96.4	Rank06	Methanobrevibacter olleyae DSM 16632.	Euryarchaeota	Methanobacteria	Methanobacteriales	Hungate	Fe
CAL36951.1	1	0.986193	96.1	Rank43	Methanobrevibacter olleyae DSM 16632.	Euryarchaeota	Methanobacteria	Methanobacteriales	Hungate	Fe
CAL36951.1	1	0.986193	93.8	Rank45	Methanobrevibacter olleyae DSM 16632.	Euryarchaeota	Methanobacteria	Methanobacteriales	Hungate	Fe
CAL36951.1	1	0.986193	92.1	Rank06	Methanobrevibacter olleyae DSM 16632.	Euryarchaeota	Methanobacteria	Methanobacteriales	Hungate	Fe
CAL36951.1	1	0.986193	95.1	Rank02	Methanobrevibacter olleyae DSM 16632.	Euryarchaeota	Methanobacteria	Methanobacteriales	Hungate	Fe
CAL36951.1	1	0.986193	95.8	Rank02	Methanobrevibacter olleyae DSM 16632.	Euryarchaeota	Methanobacteria	Methanobacteriales	Hungate	Fe
CAL36951.1	1	0.986193	93.7	Rank01	Methanobrevibacter olleyae DSM 16632.	Euryarchaeota	Methanobacteria	Methanobacteriales	Hungate	Fe
CAL36951.1	1	0.986193	92.7	Rank36	Methanobrevibacter olleyae DSM 16632.	Euryarchaeota	Methanobacteria	Methanobacteriales	Hungate	Fe
CAL36951.1	1	0.986193	90.9	Rank01	Methanobrevibacter olleyae DSM 16632.	Euryarchaeota	Methanobacteria	Methanobacteriales	Hungate	Fe
CAL36951.1	1	0.986193	96.2	Rank34	Methanobrevibacter olleyae DSM 16632.	Euryarchaeota	Methanobacteria	Methanobacteriales	Hungate	Fe
CAL36951.1	1	0.986193	94.7	Rank39	Methanobrevibacter olleyae DSM 16632.	Euryarchaeota	Methanobacteria	Methanobacteriales	Hungate	Fe
CAL36951.1	1	0.986193	93.8	Rank13	Methanobrevibacter olleyae DSM 16632.	Euryarchaeota	Methanobacteria	Methanobacteriales	Hungate	Fe
CAL36951.1	1	0.986193	93.4	Rank06	Methanobrevibacter olleyae DSM 16632.	Euryarchaeota	Methanobacteria	Methanobacteriales	Hungate	Fe
CAL36951.1	1	0.986193	94.7	Rank08	Methanobrevibacter olleyae DSM 16632.	Euryarchaeota	Methanobacteria	Methanobacteriales	Hungate	Fe
CAL36951.1	1	0.986193	94.4	Rank38	Methanobrevibacter olleyae DSM 16632.	Euryarchaeota	Methanobacteria	Methanobacteriales	Hungate	Fe
CAL36951.1	1	0.986193	93.6	Rank05	Methanobrevibacter olleyae DSM 16632.	Euryarchaeota	Methanobacteria	Methanobacteriales	Hungate	Fe
CAL36951.1	1	0.986193	94.9	Rank02	Methanobrevibacter olleyae DSM 16632.	Euryarchaeota	Methanobacteria	Methanobacteriales	Hungate	Fe
CAL36951.1	1	0.986193	93.4	Rank04	Methanobrevibacter olleyae DSM 16632.	Euryarchaeota	Methanobacteria	Methanobacteriales	Hungate	Fe
CAL36951.1	1	0.986193	94	Rank43	Methanobrevibacter olleyae DSM 16632.	Euryarchaeota	Methanobacteria	Methanobacteriales	Hungate	Fe
CAL36951.1	1	0.986193	94.8	Rank43	Methanobrevibacter olleyae DSM 16632.	Euryarchaeota	Methanobacteria	Methanobacteriales	Hungate	Fe
CAL36951.1	1	0.986193	95.9	Rank39	Methanobrevibacter olleyae DSM 16632.	Euryarchaeota	Methanobacteria	Methanobacteriales	Hungate	Fe
CAL36951.1	1	0.986193	93.5	Rank07	Methanobrevibacter olleyae DSM 16632.	Euryarchaeota	Methanobacteria	Methanobacteriales	Hungate	Fe
CAL36951.1	1	0.986193	97.2	Rank39	Methanobrevibacter olleyae DSM 16632.	Euryarchaeota	Methanobacteria	Methanobacteriales	Hungate	Fe
CAL36951.1	1	0.986193	95.1	Rank39	Methanobrevibacter olleyae DSM 16632.	Euryarchaeota	Methanobacteria	Methanobacteriales	Hungate	Fe
CAL36951.1	1	0.986193	93.4	Rank08	Methanobrevibacter olleyae DSM 16632.	Euryarchaeota	Methanobacteria	Methanobacteriales	Hungate	Fe
CAL36951.1	1	0.986193	90.9	Rank38	Methanobrevibacter olleyae DSM 16632.	Euryarchaeota	Methanobacteria	Methanobacteriales	Hungate	Fe
CAL36951.1	1	0.986193	96.1	Rank45	Methanobrevibacter olleyae DSM 16632.	Euryarchaeota	Methanobacteria	Methanobacteriales	Hungate	Fe
CAL36951.1	1	0.986193	96.2	Rank36	Methanobrevibacter olleyae DSM 16632.	Euryarchaeota	Methanobacteria	Methanobacteriales	Hungate	Fe
CAL36951.1	1	0.986193	93.7	Rank33	Methanobrevibacter olleyae DSM 16632.	Euryarchaeota	Methanobacteria	Methanobacteriales	Hungate	Fe
CAL36951.1	2	1.97239	96.2	Rank43	Methanobrevibacter olleyae DSM 16632.	Euryarchaeota	Methanobacteria	Methanobacteriales	Hungate	Fe
CAL36951.1	1	0.986193	96	Rank07	Methanobrevibacter olleyae DSM 16632.	Euryarchaeota	Methanobacteria	Methanobacteriales	Hungate	Fe
CAL36951.1	2	1.97239	95.9	Rank12	Methanobrevibacter olleyae DSM 16632.	Euryarchaeota	Methanobacteria	Methanobacteriales	Hungate	Fe
CAL36951.1	2	1.97239	91.7	Rank36	Methanobrevibacter olleyae DSM 16632.	Euryarchaeota	Methanobacteria	Methanobacteriales	Hungate	Fe
CAL36951.1	1	0.986193	91.1	Rank45	Methanobrevibacter olleyae DSM 16632.	Euryarchaeota	Methanobacteria	Methanobacteriales	Hungate	Fe
CAL36951.1	1	0.986193	95.9	Rank43	Methanobrevibacter olleyae DSM 16632.	Euryarchaeota	Methanobacteria	Methanobacteriales	Hungate	Fe
CAL36951.1	1	0.986193	95.2	Rank39	Methanobrevibacter olleyae DSM 16632.	Euryarchaeota	Methanobacteria	Methanobacteriales	Hungate	Fe
CAL36951.1	1	0.986193	93.3	Rank36	Methanobrevibacter olleyae DSM 16632.	Euryarchaeota	Methanobacteria	Methanobacteriales	Hungate	Fe
CAL36951.1	1	0.986193	94.9	Rank10	Methanobrevibacter ruminantium M1	Euryarchaeota	Methanobacteria	Methanobacteriales	Non-Hungate	Fe
CAL36951.1	1	0.986193	90.7	Rank02	Methanobrevibacter ruminantium M1	Euryarchaeota	Methanobacteria	Methanobacteriales	Non-Hungate	Fe
CAL36951.1	1	0.986193	100	Rank33	Methanobrevibacter ruminantium M1	Euryarchaeota	Methanobacteria	Methanobacteriales	Non-Hungate	Fe
CAL36951.1	1	0.986193	98.6	Rank10	Methanobrevibacter ruminantium M1	Euryarchaeota	Methanobacteria	Methanobacteriales	Non-Hungate	Fe
CAL36951.1	1	0.986193	98.8	Rank39	Methanobrevibacter ruminantium M1	Euryarchaeota	Methanobacteria	Methanobacteriales	Non-Hungate	Fe
CAL36951.1	1	0.986193	97.4	Rank38	Methanobrevibacter ruminantium M1	Euryarchaeota	Methanobacteria	Methanobacteriales	Non-Hungate	Fe
CAL36951.1	2	1.97239	97.5	Rank39	Methanobrevibacter ruminantium M1	Euryarchaeota	Methanobacteria	Methanobacteriales	Non-Hungate	Fe
CAL36951.1	1	0.986193	98.7	Rank08	Methanobrevibacter ruminantium M1	Euryarchaeota	Methanobacteria	Methanobacteriales	Non-Hungate	Fe
CAL36951.1	1	0.986193	98.4	Rank08	Methanobrevibacter ruminantium M1	Euryarchaeota	Methanobacteria	Methanobacteriales	Non-Hungate	Fe
CAL36951.1	1	0.986193	98	Rank08	Methanobrevibacter ruminantium M1	Euryarchaeota	Methanobacteria	Methanobacteriales	Non-Hungate	Fe
CAL36951.1	1	0.986193	96.3	Rank10	Methanobrevibacter ruminantium M1	Euryarchaeota	Methanobacteria	Methanobacteriales	Non-Hungate	Fe
CAL36951.1	1	0.986193	96.1	Rank08	Methanobrevibacter ruminantium M1	Euryarchaeota	Methanobacteria	Methanobacteriales	Non-Hungate	Fe
CAL36951.1	1	0.986193	95.2	Rank08	Methanobrevibacter ruminantium M1	Euryarchaeota	Methanobacteria	Methanobacteriales	Non-Hungate	Fe
CAL36951.1	1	0.986193	95.1	Rank08	Methanobrevibacter ruminantium M1	Euryarchaeota	Methanobacteria	Methanobacteriales	Non-Hungate	Fe
CAL36951.1	1	0.986193	94	Rank08	Methanobrevibacter ruminantium M1	Euryarchaeota	Methanobacteria	Methanobacteriales	Non-Hungate	Fe
CAL36951.1	1	0.986193	92.6	Rank08	Methanobrevibacter ruminantium M1	Euryarchaeota	Methanobacteria	Methanobacteriales	Non-Hungate	Fe
CAL36951.1	1	0.986193	91.9	Rank08	Methanobrevibacter ruminantium M1	Euryarchaeota	Methanobacteria	Methanobacteriales	Non-Hungate	Fe
CAL36951.1	2	1.97239	94.9	Rank38	Methanobrevibacter ruminantium M1	Euryarchaeota	Methanobacteria	Methanobacteriales	Non-Hungate	Fe
CAL36951.1	1	0.986193	90.5	Rank08	Methanobrevibacter ruminantium M1	Euryarchaeota	Methanobacteria	Methanobacteriales	Non-Hungate	Fe
CAL36951.1	1	0.986193	97	Rank13	Methanobrevibacter ruminantium M1	Euryarchaeota	Methanobacteria	Methanobacteriales	Non-Hungate	Fe
CAL36951.1	1	0.986193	95.9	Rank13	Methanobrevibacter ruminantium M1	Euryarchaeota	Methanobacteria	Methanobacteriales	Non-Hungate	Fe
CAL36951.1	2	1.97239	94.8	Rank13	Methanobrevibacter ruminantium M1	Euryarchaeota	Methanobacteria	Methanobacteriales	Non-Hungate	Fe
CAL36951.1	1	0.986193	90.4	Rank13	Methanobrevibacter ruminantium M1	Euryarchaeota	Methanobacteria	Methanobacteriales	Non-Hungate	Fe
CAL36951.1	1	0.986193	93.1	Rank06	Methanobrevibacter ruminantium M1	Euryarchaeota	Methanobacteria	Methanobacteriales	Non-Hungate	Fe
CAL36951.1	1	0.986193	91.1	Rank06	Methanobrevibacter ruminantium M1	Euryarchaeota	Methanobacteria	Methanobacteriales	Non-Hungate	Fe
CAL36951.1	1	0.986193	89.6	Rank06	Methanobrevibacter ruminantium M1	Euryarchaeota	Methanobacteria	Methanobacteriales	Non-Hungate	Fe
CAL36951.1	1	0.986193	94.8	Rank07	Methanobrevibacter ruminantium M1	Euryarchaeota	Methanobacteria	Methanobacteriales	Non-Hungate	Fe
CAL36951.1	1	0.986193	98.7	Rank04	Methanobrevibacter ruminantium M1	Euryarchaeota	Methanobacteria	Methanobacteriales	Non-Hungate	Fe
CAL36951.1	1	0.986193	97.3	Rank04	Methanobrevibacter ruminantium M1	Euryarchaeota	Methanobacteria	Methanobacteriales	Non-Hungate	Fe
CAL36951.1	1	0.986193	95.2	Rank04	Methanobrevibacter ruminantium M1	Euryarchaeota	Methanobacteria	Methanobacteriales	Non-Hungate	Fe
CAL36951.1	1	0.986193	94.9	Rank04	Methanobrevibacter ruminantium M1	Euryarchaeota	Methanobacteria	Methanobacteriales	Non-Hungate	Fe
CAL36951.1	1	0.986193	89.3	Rank04	Methanobrevibacter ruminantium M1	Euryarchaeota	Methanobacteria	Methanobacteriales	Non-Hungate	Fe
CAL36951.1	1	0.986193	71.2	Rank04	Methanobrevibacter ruminantium M1	Euryarchaeota	Methanobacteria	Methanobacteriales	Non-Hungate	Fe
CAL36951.1	1	0.986193	93.7	Rank08	Methanobrevibacter ruminantium M1	Euryarchaeota	Methanobacteria	Methanobacteriales	Non-Hungate	Fe
CAL36951.1	1	0.986193	95.1	Rank43	Methanobrevibacter ruminantium M1	Euryarchaeota	Methanobacteria	Methanobacteriales	Non-Hungate	Fe
CAL36951.1	1	0.986193	94.9	Rank43	Methanobrevibacter ruminantium M1	Euryarchaeota	Methanobacteria	Methanobacteriales	Non-Hungate	Fe
CAL36951.1	1	0.986193	98.8	Rank44	Methanobrevibacter ruminantium M1	Euryarchaeota	Methanobacteria	Methanobacteriales	Non-Hungate	Fe
CAL36951.1	1	0.986193	98.6	Rank44	Methanobrevibacter ruminantium M1	Euryarchaeota	Methanobacteria	Methanobacteriales	Non-Hungate	Fe
CAL36951.1	1	0.986193	98.2	Rank44	Methanobrevibacter ruminantium M1	Euryarchaeota	Methanobacteria	Methanobacteriales	Non-Hungate	Fe
CAL36951.1	1	0.986193	96.6	Rank44	Methanobrevibacter ruminantium M1	Euryarchaeota	Methanobacteria	Methanobacteriales	Non-Hungate	Fe
CAL36951.1	1	0.986193	96.3	Rank44	Methanobrevibacter ruminantium M1	Euryarchaeota	Methanobacteria	Methanobacteriales	Non-Hungate	Fe
CAL36951.1	1	0.986193	95.2	Rank44	Methanobrevibacter ruminantium M1	Euryarchaeota	Methanobacteria	Methanobacteriales	Non-Hungate	Fe
CAL36951.1	1	0.986193	94.8	Rank44	Methanobrevibacter ruminantium M1	Euryarchaeota	Methanobacteria	Methanobacteriales	Non-Hungate	Fe
CAL36951.1	2	1.97239	90.2	Rank43	Methanobrevibacter ruminantium M1	Euryarchaeota	Methanobacteria	Methanobacteriales	Non-Hungate	Fe
CAL36951.1	1	0.986193	97.2	Rank10	Methanobrevibacter ruminantium M1	Euryarchaeota	Methanobacteria	Methanobacteriales	Non-Hungate	Fe
CAL36951.1	1	0.986193	98.7	Rank39	Methanobrevibacter ruminantium M1	Euryarchaeota	Methanobacteria	Methanobacteriales	Non-Hungate	Fe
CAL36951.1	1	0.986193	96.1	Rank10	Methanobrevibacter ruminantium M1	Euryarchaeota	Methanobacteria	Methanobacteriales	Non-Hungate	Fe
CAL36951.1	1	0.986193	97.3	Rank39	Methanobrevibacter ruminantium M1	Euryarchaeota	Methanobacteria	Methanobacteriales	Non-Hungate	Fe
CAL36951.1	1	0.986193	96.9	Rank39	Methanobrevibacter ruminantium M1	Euryarchaeota	Methanobacteria	Methanobacteriales	Non-Hungate	Fe
CAL36951.1	1	0.986193	96.3	Rank39	Methanobrevibacter ruminantium M1	Euryarchaeota	Methanobacteria	Methanobacteriales	Non-Hungate	Fe
CAL36951.1	1	0.986193	96	Rank39	Methanobrevibacter ruminantium M1	Euryarchaeota	Methanobacteria	Methanobacteriales	Non-Hungate	Fe
CAL36951.1	1	0.986193	95.2	Rank39	Methanobrevibacter ruminantium M1	Euryarchaeota	Methanobacteria	Methanobacteriales	Non-Hungate	Fe
CAL36951.1	3	2.95858	98.6	Rank13	Methanobrevibacter ruminantium M1	Euryarchaeota	Methanobacteria	Methanobacteriales	Non-Hungate	Fe
CAL36951.1	1	0.986193	94.7	Rank13	Methanobrevibacter ruminantium M1	Euryarchaeota	Methanobacteria	Methanobacteriales	Non-Hungate	Fe
CAL36951.1	1	0.986193	93.4	Rank39	Methanobrevibacter ruminantium M1	Euryarchaeota	Methanobacteria	Methanobacteriales	Non-Hungate	Fe
CAL36951.1	1	0.986193	92.6	Rank39	Methanobrevibacter ruminantium M1	Euryarchaeota	Methanobacteria	Methanobacteriales	Non-Hungate	Fe
CAL36951.1	1	0.986193	90	Rank39	Methanobrevibacter ruminantium M1	Euryarchaeota	Methanobacteria	Methanobacteriales	Non-Hungate	Fe
CAL36951.1	1	0.986193	97.5	Rank45	Methanobrevibacter ruminantium M1	Euryarchaeota	Methanobacteria	Methanobacteriales	Non-Hungate	Fe
CAL36951.1	2	1.97239	97.4	Rank45	Methanobrevibacter ruminantium M1	Euryarchaeota	Methanobacteria	Methanobacteriales	Non-Hungate	Fe
CAL36951.1	1	0.986193	95.1	Rank44	Methanobrevibacter ruminantium M1	Euryarchaeota	Methanobacteria	Methanobacteriales	Non-Hungate	Fe
CAL36951.1	1	0.986193	100	Rank34	Methanobrevibacter ruminantium M1	Euryarchaeota	Methanobacteria	Methanobacteriales	Non-Hungate	Fe
CAL36951.1	1	0.986193	90.9	Rank36	Methanobrevibacter ruminantium M1	Euryarchaeota	Methanobacteria	Methanobacteriales	Non-Hungate	Fe
CAL36951.1	1	0.986193	95.9	Rank45	Methanobrevibacter ruminantium M1	Euryarchaeota	Methanobacteria	Methanobacteriales	Non-Hungate	Fe
CAL36951.1	1	0.986193	97.4	Rank07	Methanobrevibacter ruminantium M1	Euryarchaeota	Methanobacteria	Methanobacteriales	Non-Hungate	Fe
CAL36951.1	1	0.986193	95.1	Rank07	Methanobrevibacter ruminantium M1	Euryarchaeota	Methanobacteria	Methanobacteriales	Non-Hungate	Fe
CAL36951.1	1	0.986193	95	Rank07	Methanobrevibacter ruminantium M1	Euryarchaeota	Methanobacteria	Methanobacteriales	Non-Hungate	Fe
CAL36951.1	1	0.986193	97.2	Rank01	Methanobrevibacter ruminantium M1	Euryarchaeota	Methanobacteria	Methanobacteriales	Non-Hungate	Fe
CAL36951.1	1	0.986193	73.8	Rank07	Methanobrevibacter ruminantium M1	Euryarchaeota	Methanobacteria	Methanobacteriales	Non-Hungate	Fe
CAL36951.1	1	0.986193	98.8	Rank43	Methanobrevibacter ruminantium M1	Euryarchaeota	Methanobacteria	Methanobacteriales	Non-Hungate	Fe
CAL36951.1	1	0.986193	98.7	Rank43	Methanobrevibacter ruminantium M1	Euryarchaeota	Methanobacteria	Methanobacteriales	Non-Hungate	Fe
CAL36951.1	1	0.986193	100	Rank43	Methanobrevibacter ruminantium M1	Euryarchaeota	Methanobacteria	Methanobacteriales	Non-Hungate	Fe
CAL36951.1	1	0.986193	97.6	Rank43	Methanobrevibacter ruminantium M1	Euryarchaeota	Methanobacteria	Methanobacteriales	Non-Hungate	Fe
CAL36952.1	1	0.986193	96.8	Rank43	Methanobrevibacter ruminantium M1	Euryarchaeota	Methanobacteria	Methanobacteriales	Non-Hungate	Fe
CAL36952.1	1	0.986193	96.1	Rank43	Methanobrevibacter ruminantium M1	Euryarchaeota	Methanobacteria	Methanobacteriales	Non-Hungate	Fe
CAL36952.1	1	0.986193	98.8	Rank02	Methanobrevibacter ruminantium M1	Euryarchaeota	Methanobacteria	Methanobacteriales	Non-Hungate	Fe
CAL36952.1	1	0.986193	98.6	Rank02	Methanobrevibacter ruminantium M1	Euryarchaeota	Methanobacteria	Methanobacteriales	Non-Hungate	Fe
CAL36952.1	1	0.986193	94.5	Rank43	Methanobrevibacter ruminantium M1	Euryarchaeota	Methanobacteria	Methanobacteriales	Non-Hungate	Fe
CAL36952.1	1	0.986193	93.7	Rank07	Methanobrevibacter ruminantium M1	Euryarchaeota	Methanobacteria	Methanobacteriales	Non-Hungate	Fe
CAL36952.1	1	0.986193	93.9	Rank43	Methanobrevibacter ruminantium M1	Euryarchaeota	Methanobacteria	Methanobacteriales	Non-Hungate	Fe
CAL36952.1	1	0.986193	93.8	Rank43	Methanobrevibacter ruminantium M1	Euryarchaeota	Methanobacteria	Methanobacteriales	Non-Hungate	Fe
CAL36952.1	1	0.986193	97.6	Rank46	Methanobrevibacter ruminantium M1	Euryarchaeota	Methanobacteria	Methanobacteriales	Non-Hungate	Fe
CAL36952.1	1	0.986193	97.4	Rank46	Methanobrevibacter ruminantium M1	Euryarchaeota	Methanobacteria	Methanobacteriales	Non-Hungate	Fe
CAL36952.1	1	0.986193	98.8	Rank10	Methanobrevibacter ruminantium M1	Euryarchaeota	Methanobacteria	Methanobacteriales	Non-Hungate	Fe
CAL36952.1	1	0.986193	98.8	Rank12	Methanobrevibacter ruminantium M1	Euryarchaeota	Methanobacteria	Methanobacteriales	Non-Hungate	Fe
CUS_4661	1	0.986193	89.7	Rank43	Methanobrevibacter ruminantium M1	Euryarchaeota	Methanobacteria	Methanobacteriales	Non-Hungate	Fe
CUS_4661	1	0.986193	96.6	Rank10	Methanobrevibacter ruminantium M1	Euryarchaeota	Methanobacteria	Methanobacteriales	Non-Hungate	Fe
CUS_4661	1	0.986193	88.9	Rank46	Methanobrevibacter ruminantium M1	Euryarchaeota	Methanobacteria	Methanobacteriales	Non-Hungate	Fe
CUS_4661	1	0.986193	95.9	Rank10	Methanobrevibacter ruminantium M1	Euryarchaeota	Methanobacteria	Methanobacteriales	Non-Hungate	Fe
CUS_4661	1	0.986193	93.8	Rank10	Methanobrevibacter ruminantium M1	Euryarchaeota	Methanobacteria	Methanobacteriales	Non-Hungate	Fe
CUS_4661	1	0.986193	93.5	Rank10	Methanobrevibacter ruminantium M1	Euryarchaeota	Methanobacteria	Methanobacteriales	Non-Hungate	Fe
CUS_4661	1	0.986193	94.8	Rank45	Methanobrevibacter ruminantium M1	Euryarchaeota	Methanobacteria	Methanobacteriales	Non-Hungate	Fe
CUS_4661	1	0.986193	97.4	Rank43	Methanobrevibacter ruminantium M1	Euryarchaeota	Methanobacteria	Methanobacteriales	Non-Hungate	Fe
CUS_4661	1	0.986193	96.2	Rank43	Methanobrevibacter ruminantium M1	Euryarchaeota	Methanobacteria	Methanobacteriales	Non-Hungate	Fe
CUS_4661	2	1.97239	94.6	Rank02	Methanobrevibacter ruminantium M1	Euryarchaeota	Methanobacteria	Methanobacteriales	Non-Hungate	Fe
CUS_4661	1	0.986193	95.1	Rank39	Methanobrevibacter ruminantium M1	Euryarchaeota	Methanobacteria	Methanobacteriales	Non-Hungate	Fe
CUS_4661	2	1.97239	98.8	Rank45	Methanobrevibacter ruminantium M1	Euryarchaeota	Methanobacteria	Methanobacteriales	Non-Hungate	Fe
CUS_4661	1	0.986193	98.7	Rank45	Methanobrevibacter ruminantium M1	Euryarchaeota	Methanobacteria	Methanobacteriales	Non-Hungate	Fe
CUS_4661	1	0.986193	97.7	Rank06	Methanobrevibacter ruminantium M1	Euryarchaeota	Methanobacteria	Methanobacteriales	Non-Hungate	Fe
CUS_4661	1	0.986193	91.6	Rank08	Methanobrevibacter ruminantium M1	Euryarchaeota	Methanobacteria	Methanobacteriales	Non-Hungate	Fe
CUS_4661	1	0.986193	97.3	Rank45	Methanobrevibacter ruminantium M1	Euryarchaeota	Methanobacteria	Methanobacteriales	Non-Hungate	Fe
CUS_4661	3	2.95858	96.4	Rank45	Methanobrevibacter ruminantium M1	Euryarchaeota	Methanobacteria	Methanobacteriales	Non-Hungate	Fe
CUS_4661	1	0.986193	96.2	Rank45	Methanobrevibacter ruminantium M1	Euryarchaeota	Methanobacteria	Methanobacteriales	Non-Hungate	Fe
CUS_4661	1	0.986193	95.1	Rank06	Methanobrevibacter ruminantium M1	Euryarchaeota	Methanobacteria	Methanobacteriales	Non-Hungate	Fe
CUS_4661	1	0.986193	97.5	Rank02	Methanobrevibacter ruminantium M1	Euryarchaeota	Methanobacteria	Methanobacteriales	Non-Hungate	Fe
CUS_5478	1	0.986193	94	Rank45	Methanobrevibacter ruminantium M1	Euryarchaeota	Methanobacteria	Methanobacteriales	Non-Hungate	Fe
CUS_5478	1	0.986193	97.3	Rank01	Methanobrevibacter ruminantium M1	Euryarchaeota	Methanobacteria	Methanobacteriales	Non-Hungate	Fe
CUS_5478	1	0.986193	94.4	Rank43	Methanobrevibacter ruminantium M1	Euryarchaeota	Methanobacteria	Methanobacteriales	Non-Hungate	Fe
CUS_5478	1	0.986193	95.9	Rank01	Methanobrevibacter ruminantium M1	Euryarchaeota	Methanobacteria	Methanobacteriales	Non-Hungate	Fe
CUS_5478	1	0.986193	94.8	Rank01	Methanobrevibacter ruminantium M1	Euryarchaeota	Methanobacteria	Methanobacteriales	Non-Hungate	Fe
CUS_5478	1	0.986193	98.7	Rank38	Methanobrevibacter ruminantium M1	Euryarchaeota	Methanobacteria	Methanobacteriales	Non-Hungate	Fe
CUS_5478	1	0.986193	98.4	Rank38	Methanobrevibacter ruminantium M1	Euryarchaeota	Methanobacteria	Methanobacteriales	Non-Hungate	Fe
CUS_5478	1	0.986193	97	Rank38	Methanobrevibacter ruminantium M1	Euryarchaeota	Methanobacteria	Methanobacteriales	Non-Hungate	Fe
CUS_5478	1	0.986193	96.8	Rank38	Methanobrevibacter ruminantium M1	Euryarchaeota	Methanobacteria	Methanobacteriales	Non-Hungate	Fe
CUS_5478	2	1.97239	96	Rank38	Methanobrevibacter ruminantium M1	Euryarchaeota	Methanobacteria	Methanobacteriales	Non-Hungate	Fe
CUS_5478	1	0.986193	88.4	Rank45	Methanobrevibacter ruminantium M1	Euryarchaeota	Methanobacteria	Methanobacteriales	Non-Hungate	Fe
CUS_5478	1	0.986193	91	Rank45	Methanobrevibacter ruminantium M1	Euryarchaeota	Methanobacteria	Methanobacteriales	Non-Hungate	Fe
CUS_5478	1	0.986193	95	Rank39	Methanobrevibacter ruminantium M1	Euryarchaeota	Methanobacteria	Methanobacteriales	Non-Hungate	Fe
CUS_5478	1	0.986193	97.3	Rank02	Methanobrevibacter ruminantium M1	Euryarchaeota	Methanobacteria	Methanobacteriales	Non-Hungate	Fe
CUS_5478	1	0.986193	97.2	Rank02	Methanobrevibacter ruminantium M1	Euryarchaeota	Methanobacteria	Methanobacteriales	Non-Hungate	Fe
CUS_5478	1	0.986193	97.5	Rank33	Methanobrevibacter ruminantium M1	Euryarchaeota	Methanobacteria	Methanobacteriales	Non-Hungate	Fe
CUS_5478	1	0.986193	94.5	Rank02	Methanobrevibacter ruminantium M1	Euryarchaeota	Methanobacteria	Methanobacteriales	Non-Hungate	Fe
CUS_5478	1	0.986193	90.9	Rank02	Methanobrevibacter ruminantium M1	Euryarchaeota	Methanobacteria	Methanobacteriales	Non-Hungate	Fe
CUS_5478	1	0.986193	91.1	Rank33	Methanobrevibacter ruminantium M1	Euryarchaeota	Methanobacteria	Methanobacteriales	Non-Hungate	Fe
CUS_5478	1	0.986193	93.3	Rank33	Methanobrevibacter ruminantium M1	Euryarchaeota	Methanobacteria	Methanobacteriales	Non-Hungate	Fe
CUS_5478	1	0.986193	98.5	Rank12	Methanobrevibacter ruminantium M1	Euryarchaeota	Methanobacteria	Methanobacteriales	Non-Hungate	Fe
CUS_5478	1	0.986193	100	Rank12	Methanobrevibacter ruminantium M1	Euryarchaeota	Methanobacteria	Methanobacteriales	Non-Hungate	Fe
CUS_5478	1	0.986193	93.7	Rank34	Methanobrevibacter ruminantium M1	Euryarchaeota	Methanobacteria	Methanobacteriales	Non-Hungate	Fe
CUS_5478	1	0.986193	98	Rank42	Methanobrevibacter ruminantium M1	Euryarchaeota	Methanobacteria	Methanobacteriales	Non-Hungate	Fe
CUS_5478	1	0.986193	95.7	Rank06	Methanobrevibacter ruminantium M1	Euryarchaeota	Methanobacteria	Methanobacteriales	Non-Hungate	Fe
CUS_5478	1	0.986193	97.3	Rank36	Methanobrevibacter ruminantium M1	Euryarchaeota	Methanobacteria	Methanobacteriales	Non-Hungate	Fe
CUS_5478	1	0.986193	94.8	Rank06	Methanobrevibacter ruminantium M1	Euryarchaeota	Methanobacteria	Methanobacteriales	Non-Hungate	Fe
CUS_5478	1	0.986193	96.2	Rank08	Methanobrevibacter ruminantium M1	Euryarchaeota	Methanobacteria	Methanobacteriales	Non-Hungate	Fe
CUS_5478	1	0.986193	94.8	Rank34	Methanobrevibacter ruminantium M1	Euryarchaeota	Methanobacteria	Methanobacteriales	Non-Hungate	Fe
CUS_5478	1	0.986193	98.2	Rank34	Methanobrevibacter ruminantium M1	Euryarchaeota	Methanobacteria	Methanobacteriales	Non-Hungate	Fe
CUS_5478	1	0.986193	96.2	Rank34	Methanobrevibacter ruminantium M1	Euryarchaeota	Methanobacteria	Methanobacteriales	Non-Hungate	Fe
CUS_5478	1	0.986193	93.9	Rank39	Methanobrevibacter ruminantium M1	Euryarchaeota	Methanobacteria	Methanobacteriales	Non-Hungate	Fe
CUS_5478	1	0.986193	98.8	Rank06	Methanobrevibacter ruminantium M1	Euryarchaeota	Methanobacteria	Methanobacteriales	Non-Hungate	Fe
CUS_5478	1	0.986193	96.2	Rank05	Methanobrevibacter ruminantium M1	Euryarchaeota	Methanobacteria	Methanobacteriales	Non-Hungate	Fe
CUS_5478	1	0.986193	98.1	Rank43	Methanobrevibacter ruminantium M1	Euryarchaeota	Methanobacteria	Methanobacteriales	Non-Hungate	Fe
CUS_5478	1	0.986193	96.4	Rank06	Methanobrevibacter ruminantium M1	Euryarchaeota	Methanobacteria	Methanobacteriales	Non-Hungate	Fe
CUS_5478	1	0.986193	96.2	Rank06	Methanobrevibacter ruminantium M1	Euryarchaeota	Methanobacteria	Methanobacteriales	Non-Hungate	Fe
CUS_5478	1	0.986193	100	Rank46	Methanobrevibacter ruminantium M1	Euryarchaeota	Methanobacteria	Methanobacteriales	Non-Hungate	Fe
CUS_5478	1	0.986193	100	Rank01	Methanobrevibacter ruminantium M1	Euryarchaeota	Methanobacteria	Methanobacteriales	Non-Hungate	Fe
CUS_5478	1	0.986193	95.9	Rank38	Methanobrevibacter ruminantium M1	Euryarchaeota	Methanobacteria	Methanobacteriales	Non-Hungate	Fe
CUS_5478	1	0.986193	95.9	Rank06	Methanobrevibacter ruminantium M1	Euryarchaeota	Methanobacteria	Methanobacteriales	Non-Hungate	Fe
CUS_5478	1	0.986193	98.6	Rank01	Methanobrevibacter ruminantium M1	Euryarchaeota	Methanobacteria	Methanobacteriales	Non-Hungate	Fe
CUS_5478	1	0.986193	96.6	Rank33	Methanobrevibacter ruminantium M1	Euryarchaeota	Methanobacteria	Methanobacteriales	Non-Hungate	Fe
CUS_5478	1	0.986193	96	Rank33	Methanobrevibacter ruminantium M1	Euryarchaeota	Methanobacteria	Methanobacteriales	Non-Hungate	Fe
CUS_5478	1	0.986193	93.6	Rank45	Methanobrevibacter ruminantium M1	Euryarchaeota	Methanobacteria	Methanobacteriales	Non-Hungate	Fe
CUS_5478	1	0.986193	95	Rank08	Methanobrevibacter ruminantium M1	Euryarchaeota	Methanobacteria	Methanobacteriales	Non-Hungate	Fe
CUS_5478	1	0.986193	87.5	Rank38	Methanobrevibacter ruminantium M1	Euryarchaeota	Methanobacteria	Methanobacteriales	Non-Hungate	Fe
CUS_5478	1	0.986193	94.9	Rank34	Methanobrevibacter ruminantium M1	Euryarchaeota	Methanobacteria	Methanobacteriales	Non-Hungate	Fe
CUS_5478	1	0.986193	97.6	Rank08	Methanobrevibacter ruminantium M1	Euryarchaeota	Methanobacteria	Methanobacteriales	Non-Hungate	Fe
CUS_5478	1	0.986193	97.6	Rank33	Methanobrevibacter ruminantium M1	Euryarchaeota	Methanobacteria	Methanobacteriales	Non-Hungate	Fe
CUS_5478	1	0.986193	90.7	Rank34	Methanobrevibacter ruminantium M1	Euryarchaeota	Methanobacteria	Methanobacteriales	Non-Hungate	Fe
CUS_5478	1	0.986193	91.9	Rank01	Methanobrevibacter ruminantium M1	Euryarchaeota	Methanobacteria	Methanobacteriales	Non-Hungate	Fe
CUS_5478	1	0.986193	96.2	Rank39	Methanobrevibacter ruminantium M1	Euryarchaeota	Methanobacteria	Methanobacteriales	Non-Hungate	Fe
CUS_5478	1	0.986193	93.7	Rank43	Methanobrevibacter ruminantium M1	Euryarchaeota	Methanobacteria	Methanobacteriales	Non-Hungate	Fe
CUS_5478	1	0.986193	92.2	Rank43	Methanobrevibacter ruminantium M1	Euryarchaeota	Methanobacteria	Methanobacteriales	Non-Hungate	Fe
CUS_5478	1	0.986193	94.9	Rank45	Methanobrevibacter ruminantium M1	Euryarchaeota	Methanobacteria	Methanobacteriales	Non-Hungate	Fe
CUS_5478	1	0.986193	92.7	Rank45	Methanobrevibacter ruminantium M1	Euryarchaeota	Methanobacteria	Methanobacteriales	Non-Hungate	Fe
CUS_5478	1	0.986193	95.8	Rank12	Methanobrevibacter ruminantium M1	Euryarchaeota	Methanobacteria	Methanobacteriales	Non-Hungate	Fe
CUS_5478	1	0.986193	96.9	Rank06	Methanobrevibacter ruminantium M1	Euryarchaeota	Methanobacteria	Methanobacteriales	Non-Hungate	Fe
CUS_5480	1	0.986193	98.8	Rank36	Methanobrevibacter ruminantium M1	Euryarchaeota	Methanobacteria	Methanobacteriales	Non-Hungate	Fe
CUS_5480	1	0.986193	91.6	Rank38	Methanobrevibacter ruminantium M1	Euryarchaeota	Methanobacteria	Methanobacteriales	Non-Hungate	Fe
CUS_5480	1	0.986193	90.2	Rank01	Methanobrevibacter ruminantium M1	Euryarchaeota	Methanobacteria	Methanobacteriales	Non-Hungate	Fe
CUS_5480	1	0.986193	94.9	Rank06	Methanobrevibacter ruminantium M1	Euryarchaeota	Methanobacteria	Methanobacteriales	Non-Hungate	Fe
CUS_5480	1	0.986193	96.3	Rank45	Methanobrevibacter ruminantium M1	Euryarchaeota	Methanobacteria	Methanobacteriales	Non-Hungate	Fe
CUS_5480	1	0.986193	97.5	Rank34	Methanobrevibacter ruminantium M1	Euryarchaeota	Methanobacteria	Methanobacteriales	Non-Hungate	Fe
CUS_5480	1	0.986193	95.7	Rank34	Methanobrevibacter ruminantium M1	Euryarchaeota	Methanobacteria	Methanobacteriales	Non-Hungate	Fe
CUS_5480	1	0.986193	95.3	Rank33	Methanobrevibacter ruminantium M1	Euryarchaeota	Methanobacteria	Methanobacteriales	Non-Hungate	Fe
CUS_5480	1	0.986193	93.8	Rank44	Methanobrevibacter ruminantium M1	Euryarchaeota	Methanobacteria	Methanobacteriales	Non-Hungate	Fe
CUS_5480	1	0.986193	94.7	Rank38	Methanobrevibacter ruminantium M1	Euryarchaeota	Methanobacteria	Methanobacteriales	Non-Hungate	Fe
CUS_7995	1	0.986193	93.8	Rank05	Methanobrevibacter ruminantium M1	Euryarchaeota	Methanobacteria	Methanobacteriales	Non-Hungate	Fe
CUS_7995	1	0.986193	96.4	Rank05	Methanobrevibacter ruminantium M1	Euryarchaeota	Methanobacteria	Methanobacteriales	Non-Hungate	Fe
CUS_7995	1	0.986193	100	Rank38	Methanobrevibacter ruminantium M1	Euryarchaeota	Methanobacteria	Methanobacteriales	Non-Hungate	Fe
CUS_7995	1	0.986193	94.1	Rank34	Methanobrevibacter ruminantium M1	Euryarchaeota	Methanobacteria	Methanobacteriales	Non-Hungate	Fe
CUS_7995	1	0.986193	91.5	Rank45	Methanobrevibacter ruminantium M1	Euryarchaeota	Methanobacteria	Methanobacteriales	Non-Hungate	Fe
CUS_7995	2	1.97239	94.7	Rank33	Methanobrevibacter ruminantium M1	Euryarchaeota	Methanobacteria	Methanobacteriales	Non-Hungate	Fe
CUS_7995	1	1.69492	68.6	Rank05	Clostridium sartagoforme AAU1	Firmicutes	Clostridia	Clostridiales	Non-Hungate	FeFe.A1
CUS_7995	1	1.69492	66	Rank43	Clostridium sartagoforme AAU1	Firmicutes	Clostridia	Clostridiales	Non-Hungate	FeFe.A1
CUS_7995	1	1.69492	65.4	Rank06	Clostridium sartagoforme AAU1	Firmicutes	Clostridia	Clostridiales	Non-Hungate	FeFe.A1
CUS_7995	1	1.69492	67.9	Rank02	Clostridium sartagoforme AAU1	Firmicutes	Clostridia	Clostridiales	Non-Hungate	FeFe.A1
CUS_7995	1	1.69492	66	Rank13	Clostridium sartagoforme AAU1	Firmicutes	Clostridia	Clostridiales	Non-Hungate	FeFe.A1
CUS_7995	1	1.69492	77.5	Rank04	Clostridium sartagoforme AAU1	Firmicutes	Clostridia	Clostridiales	Non-Hungate	FeFe.A1
CUS_7995	4	6.77966	65	Rank06	Clostridium sartagoforme AAU1	Firmicutes	Clostridia	Clostridiales	Non-Hungate	FeFe.A1
CUS_7995	1	1.69492	70.5	Rank08	Clostridium sartagoforme AAU1	Firmicutes	Clostridia	Clostridiales	Non-Hungate	FeFe.A1
CUS_7995	1	1.69492	79	Rank06	Diploplastron affine	Ciliophora	Litostomatea	Entodiniomorphida	Hungate	FeFe.A1
CUS_7995	1	1.69492	71.8	Rank42	Diploplastron affine	Ciliophora	Litostomatea	Entodiniomorphida	Hungate	FeFe.A1
CUS_7995	1	1.69492	76.7	Rank06	Diploplastron affine	Ciliophora	Litostomatea	Entodiniomorphida	Hungate	FeFe.A1
CUS_7995	1	1.69492	68.4	Rank04	Diploplastron affine	Ciliophora	Litostomatea	Entodiniomorphida	Hungate	FeFe.A1
Ddes_1503	1	1.69492	71.2	Rank39	Diploplastron affine	Ciliophora	Litostomatea	Entodiniomorphida	Hungate	FeFe.A1
Ddes_1503	1	1.69492	69.8	Rank04	Diploplastron affine	Ciliophora	Litostomatea	Entodiniomorphida	Hungate	FeFe.A1
Desru_2398	1	1.69492	68	Rank10	Diploplastron affine	Ciliophora	Litostomatea	Entodiniomorphida	Hungate	FeFe.A1
Desru_2398	1	1.69492	74.1	Rank08	Diploplastron affine	Ciliophora	Litostomatea	Entodiniomorphida	Hungate	FeFe.A1
Desru_2398	1	1.69492	82.1	Rank06	Diploplastron affine	Ciliophora	Litostomatea	Entodiniomorphida	Hungate	FeFe.A1
Desru_2398	1	1.69492	79.1	Rank06	Diploplastron affine	Ciliophora	Litostomatea	Entodiniomorphida	Hungate	FeFe.A1
Desru_2398	1	1.69492	76.9	Rank42	Diploplastron affine	Ciliophora	Litostomatea	Entodiniomorphida	Hungate	FeFe.A1
Desru_2398	1	1.69492	68.4	Rank01	Diploplastron affine	Ciliophora	Litostomatea	Entodiniomorphida	Hungate	FeFe.A1
Desru_2398	1	1.69492	68.8	Rank01	Diploplastron affine	Ciliophora	Litostomatea	Entodiniomorphida	Hungate	FeFe.A1
Desru_2600	1	1.69492	72.6	Rank08	Diploplastron affine	Ciliophora	Litostomatea	Entodiniomorphida	Hungate	FeFe.A1
Desru_2600	1	1.69492	68.4	Rank10	Diploplastron affine	Ciliophora	Litostomatea	Entodiniomorphida	Hungate	FeFe.A1
DL94DRAFT_01732	1	1.69492	76.2	Rank43	Diploplastron affine	Ciliophora	Litostomatea	Entodiniomorphida	Hungate	FeFe.A1
DL94DRAFT_01732	1	1.69492	77.3	Rank43	Diploplastron affine	Ciliophora	Litostomatea	Entodiniomorphida	Hungate	FeFe.A1
DL94DRAFT_01732	1	1.69492	81.3	Rank07	Diploplastron affine	Ciliophora	Litostomatea	Entodiniomorphida	Hungate	FeFe.A1
EI46DRAFT_01940	1	1.69492	69.2	Rank06	Diploplastron affine	Ciliophora	Litostomatea	Entodiniomorphida	Hungate	FeFe.A1
EI46DRAFT_01940	1	1.69492	80	Rank04	Diploplastron affine	Ciliophora	Litostomatea	Entodiniomorphida	Hungate	FeFe.A1
EI46DRAFT_01940	1	1.69492	79.5	Rank01	Diploplastron affine	Ciliophora	Litostomatea	Entodiniomorphida	Hungate	FeFe.A1
EI46DRAFT_01940	1	1.69492	92.6	Rank12	Diploplastron affine	Ciliophora	Litostomatea	Entodiniomorphida	Hungate	FeFe.A1
EI46DRAFT_01940	1	1.69492	70.1	Rank46	Diploplastron affine	Ciliophora	Litostomatea	Entodiniomorphida	Hungate	FeFe.A1
EI46DRAFT_01940	1	1.69492	66.1	Rank06	Diploplastron affine	Ciliophora	Litostomatea	Entodiniomorphida	Hungate	FeFe.A1
EI46DRAFT_01940	1	1.69492	69.2	Rank43	Diploplastron affine	Ciliophora	Litostomatea	Entodiniomorphida	Hungate	FeFe.A1
EI46DRAFT_01940	1	1.69492	74	Rank43	Diploplastron affine	Ciliophora	Litostomatea	Entodiniomorphida	Hungate	FeFe.A1
EI46DRAFT_01940	1	1.69492	71.8	Rank06	Diploplastron affine	Ciliophora	Litostomatea	Entodiniomorphida	Hungate	FeFe.A1
EI46DRAFT_01940	1	1.69492	69.4	Rank44	Diploplastron affine	Ciliophora	Litostomatea	Entodiniomorphida	Hungate	FeFe.A1
EI46DRAFT_01940	1	1.69492	67.8	Rank45	Diploplastron affine	Ciliophora	Litostomatea	Entodiniomorphida	Hungate	FeFe.A1
EI46DRAFT_01940	1	1.69492	81.4	Rank13	Diploplastron affine	Ciliophora	Litostomatea	Entodiniomorphida	Hungate	FeFe.A1
EI46DRAFT_01940	1	1.69492	72.9	Rank36	Diploplastron affine	Ciliophora	Litostomatea	Entodiniomorphida	Hungate	FeFe.A1
EI46DRAFT_01940	1	1.69492	76.8	Rank42	Diploplastron affine	Ciliophora	Litostomatea	Entodiniomorphida	Hungate	FeFe.A1
EI46DRAFT_01940	1	1.69492	65.6	Rank06	Diploplastron affine	Ciliophora	Litostomatea	Entodiniomorphida	Hungate	FeFe.A1
EI46DRAFT_01940	1	1.69492	72.4	Rank12	Diploplastron affine	Ciliophora	Litostomatea	Entodiniomorphida	Hungate	FeFe.A1
EI46DRAFT_01940	1	1.69492	81.1	Rank12	Diploplastron affine	Ciliophora	Litostomatea	Entodiniomorphida	Hungate	FeFe.A1
EI46DRAFT_01940	1	1.69492	68.4	Rank46	Diploplastron affine	Ciliophora	Litostomatea	Entodiniomorphida	Hungate	FeFe.A1
EI46DRAFT_01940	1	1.69492	71.1	Rank36	Diploplastron affine	Ciliophora	Litostomatea	Entodiniomorphida	Hungate	FeFe.A1
EI46DRAFT_01940	1	1.69492	75.3	Rank13	Diploplastron affine	Ciliophora	Litostomatea	Entodiniomorphida	Hungate	FeFe.A1
EI46DRAFT_01940	1	1.69492	75	Rank44	Diploplastron affine	Ciliophora	Litostomatea	Entodiniomorphida	Hungate	FeFe.A1
EI46DRAFT_01940	1	1.69492	70.9	Rank06	Diploplastron affine	Ciliophora	Litostomatea	Entodiniomorphida	Hungate	FeFe.A1
EI46DRAFT_01940	1	1.69492	75	Rank42	Diploplastron affine	Ciliophora	Litostomatea	Entodiniomorphida	Hungate	FeFe.A1
EI46DRAFT_01940	1	1.69492	75.3	Rank36	Diploplastron affine	Ciliophora	Litostomatea	Entodiniomorphida	Hungate	FeFe.A1
EI46DRAFT_01940	1	1.69492	73.7	Rank43	Diploplastron affine	Ciliophora	Litostomatea	Entodiniomorphida	Hungate	FeFe.A1
EI46DRAFT_01940	1	1.69492	69.1	Rank42	Diploplastron affine	Ciliophora	Litostomatea	Entodiniomorphida	Hungate	FeFe.A1
EI46DRAFT_01940	1	1.69492	68.4	Rank38	Diploplastron affine	Ciliophora	Litostomatea	Entodiniomorphida	Hungate	FeFe.A1
EI46DRAFT_01940	1	1.69492	73.4	Rank39	Diploplastron affine	Ciliophora	Litostomatea	Entodiniomorphida	Hungate	FeFe.A1
EI46DRAFT_01940	1	1.69492	83.5	Rank08	Diploplastron affine	Ciliophora	Litostomatea	Entodiniomorphida	Hungate	FeFe.A1
EI46DRAFT_01940	2	3.38983	83.6	Rank39	Diploplastron affine	Ciliophora	Litostomatea	Entodiniomorphida	Hungate	FeFe.A1
EI46DRAFT_01940	1	1.69492	66.2	Rank39	Diploplastron affine	Ciliophora	Litostomatea	Entodiniomorphida	Hungate	FeFe.A1
EI46DRAFT_01940	1	1.69492	70.4	Rank13	Diploplastron affine	Ciliophora	Litostomatea	Entodiniomorphida	Hungate	FeFe.A1
EI46DRAFT_01940	1	1.69492	76.2	Rank02	Diploplastron affine	Ciliophora	Litostomatea	Entodiniomorphida	Hungate	FeFe.A1
EI46DRAFT_01940	1	1.69492	78.7	Rank34	Diploplastron affine	Ciliophora	Litostomatea	Entodiniomorphida	Hungate	FeFe.A1
EI46DRAFT_01940	1	1.69492	70.1	Rank43	Diploplastron affine	Ciliophora	Litostomatea	Entodiniomorphida	Hungate	FeFe.A1
EI46DRAFT_01940	1	1.69492	83.1	Rank12	Diploplastron affine	Ciliophora	Litostomatea	Entodiniomorphida	Hungate	FeFe.A1
EI46DRAFT_01940	1	1.69492	81.1	Rank38	Diploplastron affine	Ciliophora	Litostomatea	Entodiniomorphida	Hungate	FeFe.A1
EI46DRAFT_01940	1	1.69492	92.8	Rank12	Diploplastron affine	Ciliophora	Litostomatea	Entodiniomorphida	Hungate	FeFe.A1
EI46DRAFT_01940	1	1.69492	73.2	Rank38	Epidinium caudatum	Ciliophora	Litostomatea	Entodiniomorphida	Hungate	FeFe.A1
EI46DRAFT_01940	1	1.69492	97.6	Rank02	Epidinium caudatum	Ciliophora	Litostomatea	Entodiniomorphida	Hungate	FeFe.A1
EI46DRAFT_01940	1	1.69492	70	Rank44	Epidinium caudatum	Ciliophora	Litostomatea	Entodiniomorphida	Hungate	FeFe.A1
EI46DRAFT_01940	1	1.69492	77.6	Rank01	Epidinium caudatum	Ciliophora	Litostomatea	Entodiniomorphida	Hungate	FeFe.A1
EI46DRAFT_01940	1	1.69492	77.8	Rank08	Epidinium caudatum	Ciliophora	Litostomatea	Entodiniomorphida	Hungate	FeFe.A1
EI46DRAFT_01940	1	1.69492	76.8	Rank08	Epidinium caudatum	Ciliophora	Litostomatea	Entodiniomorphida	Hungate	FeFe.A1
EI46DRAFT_01940	1	1.69492	77.6	Rank44	Epidinium caudatum	Ciliophora	Litostomatea	Entodiniomorphida	Hungate	FeFe.A1
EI46DRAFT_01940	1	1.69492	100	Rank08	Epidinium caudatum	Ciliophora	Litostomatea	Entodiniomorphida	Hungate	FeFe.A1
EI46DRAFT_01940	1	1.69492	84.1	Rank12	Epidinium caudatum	Ciliophora	Litostomatea	Entodiniomorphida	Hungate	FeFe.A1
EI46DRAFT_01940	1	1.69492	81.6	Rank44	Epidinium caudatum	Ciliophora	Litostomatea	Entodiniomorphida	Hungate	FeFe.A1
EI46DRAFT_01940	1	1.69492	83.1	Rank04	Epidinium caudatum	Ciliophora	Litostomatea	Entodiniomorphida	Hungate	FeFe.A1
EI46DRAFT_01940	1	1.69492	79.3	Rank13	Epidinium caudatum	Ciliophora	Litostomatea	Entodiniomorphida	Hungate	FeFe.A1
EI46DRAFT_01940	1	1.69492	80	Rank13	Epidinium caudatum	Ciliophora	Litostomatea	Entodiniomorphida	Hungate	FeFe.A1
EI46DRAFT_01940	1	1.69492	68.7	Rank12	Epidinium caudatum	Ciliophora	Litostomatea	Entodiniomorphida	Hungate	FeFe.A1
EI46DRAFT_01940	1	1.69492	80.6	Rank04	Epidinium caudatum	Ciliophora	Litostomatea	Entodiniomorphida	Hungate	FeFe.A1
EI46DRAFT_01940	1	1.69492	65.8	Rank01	Epidinium caudatum	Ciliophora	Litostomatea	Entodiniomorphida	Hungate	FeFe.A1
EI46DRAFT_01940	1	1.69492	72.3	Rank01	Epidinium caudatum	Ciliophora	Litostomatea	Entodiniomorphida	Hungate	FeFe.A1
EI46DRAFT_01940	1	1.69492	82.3	Rank04	Epidinium caudatum	Ciliophora	Litostomatea	Entodiniomorphida	Hungate	FeFe.A1
EI46DRAFT_01940	1	1.69492	74.3	Rank38	Epidinium caudatum	Ciliophora	Litostomatea	Entodiniomorphida	Hungate	FeFe.A1
EI46DRAFT_01940	1	1.69492	85.5	Rank43	Epidinium caudatum	Ciliophora	Litostomatea	Entodiniomorphida	Hungate	FeFe.A1
EI46DRAFT_01940	1	1.69492	77.2	Rank43	Epidinium caudatum	Ciliophora	Litostomatea	Entodiniomorphida	Hungate	FeFe.A1
EI46DRAFT_01940	1	1.69492	70.5	Rank12	Epidinium caudatum	Ciliophora	Litostomatea	Entodiniomorphida	Hungate	FeFe.A1
EI46DRAFT_01940	1	1.69492	70.8	Rank39	Epidinium caudatum	Ciliophora	Litostomatea	Entodiniomorphida	Hungate	FeFe.A1
EI46DRAFT_01940	1	1.69492	77.8	Rank38	Epidinium caudatum	Ciliophora	Litostomatea	Entodiniomorphida	Hungate	FeFe.A1
EI46DRAFT_01940	2	3.38983	77.9	Rank05	Epidinium caudatum	Ciliophora	Litostomatea	Entodiniomorphida	Hungate	FeFe.A1
EI46DRAFT_01940	1	1.69492	80	Rank39	Epidinium caudatum	Ciliophora	Litostomatea	Entodiniomorphida	Hungate	FeFe.A1
EI46DRAFT_01940	1	1.69492	68.4	Rank12	Epidinium caudatum	Ciliophora	Litostomatea	Entodiniomorphida	Hungate	FeFe.A1
EI46DRAFT_01940	1	1.69492	76.8	Rank43	Epidinium caudatum	Ciliophora	Litostomatea	Entodiniomorphida	Hungate	FeFe.A1
EI46DRAFT_01940	1	1.69492	71.8	Rank42	Epidinium caudatum	Ciliophora	Litostomatea	Entodiniomorphida	Hungate	FeFe.A1
EI46DRAFT_01940	1	1.69492	78.9	Rank13	Epidinium caudatum	Ciliophora	Litostomatea	Entodiniomorphida	Hungate	FeFe.A1
EI46DRAFT_01940	1	1.69492	72.9	Rank42	Epidinium caudatum	Ciliophora	Litostomatea	Entodiniomorphida	Hungate	FeFe.A1
EJ16DRAFT_00547	1	1.69492	67.5	Rank01	Epidinium caudatum	Ciliophora	Litostomatea	Entodiniomorphida	Hungate	FeFe.A1
EJ16DRAFT_00547	1	1.69492	65.9	Rank12	Epidinium caudatum	Ciliophora	Litostomatea	Entodiniomorphida	Hungate	FeFe.A1
EJ16DRAFT_00547	1	1.69492	69.6	Rank39	Epidinium caudatum	Ciliophora	Litostomatea	Entodiniomorphida	Hungate	FeFe.A1
EJ16DRAFT_00547	1	1.69492	82.5	Rank04	Epidinium caudatum	Ciliophora	Litostomatea	Entodiniomorphida	Hungate	FeFe.A1
EJ16DRAFT_00547	1	1.69492	68.4	Rank33	Epidinium caudatum	Ciliophora	Litostomatea	Entodiniomorphida	Hungate	FeFe.A1
EJ16DRAFT_00547	1	1.69492	85.7	Rank05	Epidinium caudatum	Ciliophora	Litostomatea	Entodiniomorphida	Hungate	FeFe.A1
EJ16DRAFT_00547	1	1.69492	87.5	Rank43	Epidinium caudatum	Ciliophora	Litostomatea	Entodiniomorphida	Hungate	FeFe.A1
EJ22DRAFT_01661	1	1.69492	75.9	Rank04	Epidinium caudatum	Ciliophora	Litostomatea	Entodiniomorphida	Hungate	FeFe.A1
EJ22DRAFT_01661	1	1.69492	82.9	Rank12	Epidinium caudatum	Ciliophora	Litostomatea	Entodiniomorphida	Hungate	FeFe.A1
EJ22DRAFT_01661	1	1.69492	65.9	Rank06	Epidinium caudatum	Ciliophora	Litostomatea	Entodiniomorphida	Hungate	FeFe.A1
EJ22DRAFT_01661	1	1.69492	76.6	Rank07	Epidinium caudatum	Ciliophora	Litostomatea	Entodiniomorphida	Hungate	FeFe.A1
EJ22DRAFT_01661	1	1.69492	67.5	Rank33	Epidinium caudatum	Ciliophora	Litostomatea	Entodiniomorphida	Hungate	FeFe.A1
EJ22DRAFT_01661	1	1.69492	77.8	Rank42	Epidinium caudatum	Ciliophora	Litostomatea	Entodiniomorphida	Hungate	FeFe.A1
EJ22DRAFT_01661	1	1.69492	78.3	Rank33	Epidinium caudatum	Ciliophora	Litostomatea	Entodiniomorphida	Hungate	FeFe.A1
EJ22DRAFT_01661	1	1.69492	66.7	Rank36	Epidinium caudatum	Ciliophora	Litostomatea	Entodiniomorphida	Hungate	FeFe.A1
EJ22DRAFT_01661	1	1.69492	69.1	Rank12	Epidinium caudatum	Ciliophora	Litostomatea	Entodiniomorphida	Hungate	FeFe.A1
EJ22DRAFT_01661	1	1.69492	69.6	Rank12	Epidinium caudatum	Ciliophora	Litostomatea	Entodiniomorphida	Hungate	FeFe.A1
EJ22DRAFT_01661	1	1.69492	77	Rank13	Epidinium caudatum	Ciliophora	Litostomatea	Entodiniomorphida	Hungate	FeFe.A1
EJ22DRAFT_01661	1	1.69492	72.1	Rank12	Epidinium caudatum	Ciliophora	Litostomatea	Entodiniomorphida	Hungate	FeFe.A1
EJ22DRAFT_01661	1	1.69492	65.6	Rank05	Epidinium caudatum	Ciliophora	Litostomatea	Entodiniomorphida	Hungate	FeFe.A1
EJ22DRAFT_01661	1	1.69492	82.5	Rank38	Epidinium caudatum	Ciliophora	Litostomatea	Entodiniomorphida	Hungate	FeFe.A1
EJ22DRAFT_01661	1	1.69492	67.9	Rank12	Epidinium caudatum	Ciliophora	Litostomatea	Entodiniomorphida	Hungate	FeFe.A1
EJ22DRAFT_01661	1	1.69492	76.8	Rank38	Epidinium caudatum	Ciliophora	Litostomatea	Entodiniomorphida	Hungate	FeFe.A1
EJ22DRAFT_01661	1	1.69492	71.4	Rank45	Epidinium caudatum	Ciliophora	Litostomatea	Entodiniomorphida	Hungate	FeFe.A1
EJ22DRAFT_01661	1	1.69492	68.1	Rank12	Epidinium caudatum	Ciliophora	Litostomatea	Entodiniomorphida	Hungate	FeFe.A1
EJ22DRAFT_01661	1	1.69492	72.7	Rank02	Epidinium caudatum	Ciliophora	Litostomatea	Entodiniomorphida	Hungate	FeFe.A1
EJ22DRAFT_01661	1	1.69492	76.3	Rank46	Epidinium caudatum	Ciliophora	Litostomatea	Entodiniomorphida	Hungate	FeFe.A1
EJ22DRAFT_01661	1	1.69492	72.4	Rank46	Epidinium caudatum	Ciliophora	Litostomatea	Entodiniomorphida	Hungate	FeFe.A1
EJ22DRAFT_01661	1	1.69492	71.2	Rank46	Epidinium caudatum	Ciliophora	Litostomatea	Entodiniomorphida	Hungate	FeFe.A1
EJ22DRAFT_01661	1	1.69492	65.8	Rank12	Epidinium caudatum	Ciliophora	Litostomatea	Entodiniomorphida	Hungate	FeFe.A1
EJ22DRAFT_01661	1	1.69492	70.8	Rank12	Epidinium caudatum	Ciliophora	Litostomatea	Entodiniomorphida	Hungate	FeFe.A1
EJ22DRAFT_01661	1	1.69492	73.1	Rank01	Epidinium caudatum	Ciliophora	Litostomatea	Entodiniomorphida	Hungate	FeFe.A1
EJ22DRAFT_01661	1	1.69492	70.5	Rank36	Epidinium caudatum	Ciliophora	Litostomatea	Entodiniomorphida	Hungate	FeFe.A1
EJ22DRAFT_01661	1	1.69492	67.9	Rank36	Epidinium caudatum	Ciliophora	Litostomatea	Entodiniomorphida	Hungate	FeFe.A1
EJ22DRAFT_01661	1	1.69492	86.2	Rank04	Epidinium caudatum	Ciliophora	Litostomatea	Entodiniomorphida	Hungate	FeFe.A1
EJ22DRAFT_01661	1	1.69492	79.5	Rank39	Epidinium caudatum	Ciliophora	Litostomatea	Entodiniomorphida	Hungate	FeFe.A1
EJ22DRAFT_01661	1	1.69492	75	Rank42	Epidinium caudatum	Ciliophora	Litostomatea	Entodiniomorphida	Hungate	FeFe.A1
EJ22DRAFT_01661	1	1.69492	72.6	Rank07	Epidinium caudatum	Ciliophora	Litostomatea	Entodiniomorphida	Hungate	FeFe.A1
EJ22DRAFT_01661	1	1.69492	67.1	Rank36	Epidinium caudatum	Ciliophora	Litostomatea	Entodiniomorphida	Hungate	FeFe.A1
EJ23DRAFT_01821	1	1.69492	73.7	Rank45	Epidinium caudatum	Ciliophora	Litostomatea	Entodiniomorphida	Hungate	FeFe.A1
EJ23DRAFT_01821	1	1.69492	74.4	Rank06	Epidinium caudatum	Ciliophora	Litostomatea	Entodiniomorphida	Hungate	FeFe.A1
EJ23DRAFT_01821	1	1.69492	67.3	Rank46	Epidinium caudatum	Ciliophora	Litostomatea	Entodiniomorphida	Hungate	FeFe.A1
EJ23DRAFT_01821	1	1.69492	76.6	Rank44	Epidinium caudatum	Ciliophora	Litostomatea	Entodiniomorphida	Hungate	FeFe.A1
EJ23DRAFT_01821	1	1.69492	79.7	Rank43	Epidinium caudatum	Ciliophora	Litostomatea	Entodiniomorphida	Hungate	FeFe.A1
EJ23DRAFT_01821	1	1.69492	66.7	Rank39	Epidinium caudatum	Ciliophora	Litostomatea	Entodiniomorphida	Hungate	FeFe.A1
EJ23DRAFT_01821	1	1.69492	67.5	Rank06	Epidinium caudatum	Ciliophora	Litostomatea	Entodiniomorphida	Hungate	FeFe.A1
EJ23DRAFT_01821	1	1.69492	67.1	Rank05	Epidinium caudatum	Ciliophora	Litostomatea	Entodiniomorphida	Hungate	FeFe.A1
EJ23DRAFT_01821	1	1.69492	68.3	Rank42	Epidinium caudatum	Ciliophora	Litostomatea	Entodiniomorphida	Hungate	FeFe.A1
EJ23DRAFT_01821	1	1.69492	71.8	Rank39	Epidinium caudatum	Ciliophora	Litostomatea	Entodiniomorphida	Hungate	FeFe.A1
EJ23DRAFT_01821	1	1.69492	72.8	Rank43	Epidinium caudatum	Ciliophora	Litostomatea	Entodiniomorphida	Hungate	FeFe.A1
EJ23DRAFT_01821	1	1.69492	79.7	Rank07	Epidinium caudatum	Ciliophora	Litostomatea	Entodiniomorphida	Hungate	FeFe.A1
EJ23DRAFT_01821	1	1.69492	68.4	Rank02	Epidinium caudatum	Ciliophora	Litostomatea	Entodiniomorphida	Hungate	FeFe.A1
EJ23DRAFT_01821	1	1.69492	78.7	Rank42	Epidinium caudatum	Ciliophora	Litostomatea	Entodiniomorphida	Hungate	FeFe.A1
EJ23DRAFT_01821	1	1.69492	67.2	Rank05	Epidinium caudatum	Ciliophora	Litostomatea	Entodiniomorphida	Hungate	FeFe.A1
EJ23DRAFT_01821	1	1.69492	69.1	Rank43	Epidinium caudatum	Ciliophora	Litostomatea	Entodiniomorphida	Hungate	FeFe.A1
EJ23DRAFT_01821	1	1.69492	67.1	Rank46	Epidinium caudatum	Ciliophora	Litostomatea	Entodiniomorphida	Hungate	FeFe.A1
EJ23DRAFT_01821	1	1.69492	71.1	Rank12	Epidinium caudatum	Ciliophora	Litostomatea	Entodiniomorphida	Hungate	FeFe.A1
EJ23DRAFT_01821	1	1.69492	70	Rank02	Epidinium caudatum	Ciliophora	Litostomatea	Entodiniomorphida	Hungate	FeFe.A1
EJ23DRAFT_01821	1	1.69492	73.1	Rank12	Epidinium caudatum	Ciliophora	Litostomatea	Entodiniomorphida	Hungate	FeFe.A1
EJ23DRAFT_01821	1	1.69492	76	Rank01	Epidinium caudatum	Ciliophora	Litostomatea	Entodiniomorphida	Hungate	FeFe.A1
EJ23DRAFT_01821	1	1.69492	68.5	Rank12	Epidinium caudatum	Ciliophora	Litostomatea	Entodiniomorphida	Hungate	FeFe.A1
EJ23DRAFT_01821	1	1.69492	69.7	Rank07	Epidinium caudatum	Ciliophora	Litostomatea	Entodiniomorphida	Hungate	FeFe.A1
EJ23DRAFT_01821	1	1.69492	68.4	Rank05	Epidinium caudatum	Ciliophora	Litostomatea	Entodiniomorphida	Hungate	FeFe.A1
EJ23DRAFT_01821	1	1.69492	72.5	Rank46	Epidinium caudatum	Ciliophora	Litostomatea	Entodiniomorphida	Hungate	FeFe.A1
EJ23DRAFT_01821	1	1.69492	78.8	Rank42	Epidinium caudatum	Ciliophora	Litostomatea	Entodiniomorphida	Hungate	FeFe.A1
EJ23DRAFT_01821	1	1.69492	72.7	Rank45	Epidinium caudatum	Ciliophora	Litostomatea	Entodiniomorphida	Hungate	FeFe.A1
EJ23DRAFT_01821	1	1.69492	75.9	Rank12	Epidinium caudatum	Ciliophora	Litostomatea	Entodiniomorphida	Hungate	FeFe.A1
EJ23DRAFT_01821	1	1.69492	68.6	Rank46	Epidinium caudatum	Ciliophora	Litostomatea	Entodiniomorphida	Hungate	FeFe.A1
EJ23DRAFT_01821	1	1.69492	73.1	Rank02	Epidinium caudatum	Ciliophora	Litostomatea	Entodiniomorphida	Hungate	FeFe.A1
EJ23DRAFT_01821	1	1.69492	70.8	Rank46	Epidinium caudatum	Ciliophora	Litostomatea	Entodiniomorphida	Hungate	FeFe.A1
EJ23DRAFT_01821	2	3.38983	73.1	Rank34	Epidinium caudatum	Ciliophora	Litostomatea	Entodiniomorphida	Hungate	FeFe.A1
EJ23DRAFT_01821	1	1.69492	74.6	Rank33	Epidinium caudatum	Ciliophora	Litostomatea	Entodiniomorphida	Hungate	FeFe.A1
EJ23DRAFT_01821	1	1.69492	65.7	Rank39	Epidinium caudatum	Ciliophora	Litostomatea	Entodiniomorphida	Hungate	FeFe.A1
EJ23DRAFT_01821	1	1.69492	76	Rank36	Epidinium caudatum	Ciliophora	Litostomatea	Entodiniomorphida	Hungate	FeFe.A1
EJ23DRAFT_01821	1	1.69492	71.4	Rank43	Epidinium caudatum	Ciliophora	Litostomatea	Entodiniomorphida	Hungate	FeFe.A1
EJ23DRAFT_01821	1	1.69492	68.8	Rank43	Epidinium caudatum	Ciliophora	Litostomatea	Entodiniomorphida	Hungate	FeFe.A1
EJ23DRAFT_01821	1	1.69492	74.4	Rank42	Epidinium caudatum	Ciliophora	Litostomatea	Entodiniomorphida	Hungate	FeFe.A1
EJ23DRAFT_01821	1	1.69492	75.4	Rank46	Epidinium caudatum	Ciliophora	Litostomatea	Entodiniomorphida	Hungate	FeFe.A1
EJ23DRAFT_01821	1	1.69492	82.7	Rank46	Epidinium caudatum	Ciliophora	Litostomatea	Entodiniomorphida	Hungate	FeFe.A1
EJ23DRAFT_01821	1	1.69492	67.9	Rank04	Epidinium caudatum	Ciliophora	Litostomatea	Entodiniomorphida	Hungate	FeFe.A1
EJ23DRAFT_01821	1	1.69492	73.2	Rank43	Epidinium caudatum	Ciliophora	Litostomatea	Entodiniomorphida	Hungate	FeFe.A1
EJ23DRAFT_01821	1	1.69492	75	Rank12	Epidinium caudatum	Ciliophora	Litostomatea	Entodiniomorphida	Hungate	FeFe.A1
EJ32DRAFT_04424	1	1.69492	67.5	Rank02	Epidinium caudatum	Ciliophora	Litostomatea	Entodiniomorphida	Hungate	FeFe.A1
EJ32DRAFT_04424	1	1.69492	71.2	Rank12	Epidinium caudatum	Ciliophora	Litostomatea	Entodiniomorphida	Hungate	FeFe.A1
EJ90DRAFT_01627	1	1.69492	75.5	Rank34	Epidinium caudatum	Ciliophora	Litostomatea	Entodiniomorphida	Hungate	FeFe.A1
EJ90DRAFT_01627	1	1.69492	77.8	Rank36	Epidinium caudatum	Ciliophora	Litostomatea	Entodiniomorphida	Hungate	FeFe.A1
EJ90DRAFT_01627	1	1.69492	69.8	Rank05	Epidinium caudatum	Ciliophora	Litostomatea	Entodiniomorphida	Hungate	FeFe.A1
EJ90DRAFT_01627	1	1.69492	74.6	Rank07	Epidinium caudatum	Ciliophora	Litostomatea	Entodiniomorphida	Hungate	FeFe.A1
EJ90DRAFT_01627	1	1.69492	89.5	Rank36	Epidinium caudatum	Ciliophora	Litostomatea	Entodiniomorphida	Hungate	FeFe.A1
EJ90DRAFT_01627	1	1.69492	77.8	Rank04	Epidinium caudatum	Ciliophora	Litostomatea	Entodiniomorphida	Hungate	FeFe.A1
EJ90DRAFT_01627	1	1.69492	77.6	Rank12	Epidinium caudatum	Ciliophora	Litostomatea	Entodiniomorphida	Hungate	FeFe.A1
EJ90DRAFT_01627	1	1.69492	75	Rank43	Epidinium caudatum	Ciliophora	Litostomatea	Entodiniomorphida	Hungate	FeFe.A1
EJ90DRAFT_01627	1	1.69492	68	Rank10	Epidinium caudatum	Ciliophora	Litostomatea	Entodiniomorphida	Hungate	FeFe.A1
EJ90DRAFT_01627	1	1.69492	73.8	Rank08	Epidinium caudatum	Ciliophora	Litostomatea	Entodiniomorphida	Hungate	FeFe.A1
EJ90DRAFT_01627	1	1.69492	77	Rank04	Epidinium caudatum	Ciliophora	Litostomatea	Entodiniomorphida	Hungate	FeFe.A1
EJ90DRAFT_01627	1	1.69492	69	Rank06	Epidinium caudatum	Ciliophora	Litostomatea	Entodiniomorphida	Hungate	FeFe.A1
EJ90DRAFT_01627	1	1.69492	72.6	Rank46	Epidinium caudatum	Ciliophora	Litostomatea	Entodiniomorphida	Hungate	FeFe.A1
EJ90DRAFT_01627	2	3.38983	71.9	Rank12	Epidinium caudatum	Ciliophora	Litostomatea	Entodiniomorphida	Hungate	FeFe.A1
EJ90DRAFT_01627	1	1.69492	72	Rank46	Epidinium caudatum	Ciliophora	Litostomatea	Entodiniomorphida	Hungate	FeFe.A1
EJ90DRAFT_01627	1	1.69492	69	Rank39	Epidinium caudatum	Ciliophora	Litostomatea	Entodiniomorphida	Hungate	FeFe.A1
EJ90DRAFT_01627	1	1.69492	69.6	Rank43	Epidinium caudatum	Ciliophora	Litostomatea	Entodiniomorphida	Hungate	FeFe.A1
EJ90DRAFT_01627	1	1.69492	67.2	Rank43	Epidinium caudatum	Ciliophora	Litostomatea	Entodiniomorphida	Hungate	FeFe.A1
EJ90DRAFT_01627	1	1.69492	69.6	Rank05	Epidinium caudatum	Ciliophora	Litostomatea	Entodiniomorphida	Hungate	FeFe.A1
EJ90DRAFT_01627	1	1.69492	74.6	Rank02	Epidinium caudatum	Ciliophora	Litostomatea	Entodiniomorphida	Hungate	FeFe.A1
EJ90DRAFT_01627	1	1.69492	66.1	Rank10	Epidinium caudatum	Ciliophora	Litostomatea	Entodiniomorphida	Hungate	FeFe.A1
EJ90DRAFT_01627	1	1.69492	83.3	Rank45	Epidinium caudatum	Ciliophora	Litostomatea	Entodiniomorphida	Hungate	FeFe.A1
EJ90DRAFT_01627	1	1.69492	68.1	Rank13	Epidinium caudatum	Ciliophora	Litostomatea	Entodiniomorphida	Hungate	FeFe.A1
EJ90DRAFT_01627	1	1.69492	75	Rank06	Epidinium caudatum	Ciliophora	Litostomatea	Entodiniomorphida	Hungate	FeFe.A1
EJ90DRAFT_01627	1	1.69492	77.1	Rank04	Epidinium caudatum	Ciliophora	Litostomatea	Entodiniomorphida	Hungate	FeFe.A1
EJ90DRAFT_01627	1	1.69492	65.7	Rank46	Epidinium caudatum	Ciliophora	Litostomatea	Entodiniomorphida	Hungate	FeFe.A1
EJ90DRAFT_01627	1	1.69492	79.7	Rank44	Epidinium caudatum	Ciliophora	Litostomatea	Entodiniomorphida	Hungate	FeFe.A1
EJ90DRAFT_01627	1	1.69492	68.4	Rank06	Epidinium caudatum	Ciliophora	Litostomatea	Entodiniomorphida	Hungate	FeFe.A1
EJ90DRAFT_01627	1	1.69492	72.3	Rank43	Epidinium caudatum	Ciliophora	Litostomatea	Entodiniomorphida	Hungate	FeFe.A1
EJ90DRAFT_01627	1	1.69492	83.3	Rank43	Epidinium caudatum	Ciliophora	Litostomatea	Entodiniomorphida	Hungate	FeFe.A1
EJ90DRAFT_01627	1	1.69492	72.5	Rank05	Epidinium caudatum	Ciliophora	Litostomatea	Entodiniomorphida	Hungate	FeFe.A1
EJ90DRAFT_01627	1	1.69492	75	Rank46	Epidinium caudatum	Ciliophora	Litostomatea	Entodiniomorphida	Hungate	FeFe.A1
EJ90DRAFT_01627	1	1.69492	77	Rank05	Epidinium caudatum	Ciliophora	Litostomatea	Entodiniomorphida	Hungate	FeFe.A1
EJ90DRAFT_01627	1	1.69492	65.3	Rank13	Epidinium caudatum	Ciliophora	Litostomatea	Entodiniomorphida	Hungate	FeFe.A1
EJ90DRAFT_01627	1	1.69492	78.6	Rank05	Epidinium caudatum	Ciliophora	Litostomatea	Entodiniomorphida	Hungate	FeFe.A1
EubceDRAFT1_0331	1	1.69492	80.3	Rank12	Epidinium caudatum	Ciliophora	Litostomatea	Entodiniomorphida	Hungate	FeFe.A1
EubceDRAFT1_0331	1	1.69492	76.1	Rank43	Epidinium caudatum	Ciliophora	Litostomatea	Entodiniomorphida	Hungate	FeFe.A1
EubceDRAFT1_0331	1	1.69492	80	Rank36	Epidinium caudatum	Ciliophora	Litostomatea	Entodiniomorphida	Hungate	FeFe.A1
EubceDRAFT1_0331	1	1.69492	84	Rank10	Epidinium caudatum	Ciliophora	Litostomatea	Entodiniomorphida	Hungate	FeFe.A1
EubceDRAFT1_0331	1	1.69492	73.8	Rank01	Epidinium caudatum	Ciliophora	Litostomatea	Entodiniomorphida	Hungate	FeFe.A1
EubceDRAFT1_0331	1	1.69492	73.6	Rank46	Epidinium caudatum	Ciliophora	Litostomatea	Entodiniomorphida	Hungate	FeFe.A1
EubceDRAFT1_0331	1	1.69492	71.8	Rank43	Epidinium caudatum	Ciliophora	Litostomatea	Entodiniomorphida	Hungate	FeFe.A1
EubceDRAFT1_0331	1	1.69492	86	Rank44	Epidinium caudatum	Ciliophora	Litostomatea	Entodiniomorphida	Hungate	FeFe.A1
EubceDRAFT1_0331	1	1.69492	80.9	Rank04	Epidinium caudatum	Ciliophora	Litostomatea	Entodiniomorphida	Hungate	FeFe.A1
EubceDRAFT1_0331	1	1.69492	72.9	Rank05	Epidinium caudatum	Ciliophora	Litostomatea	Entodiniomorphida	Hungate	FeFe.A1
EubceDRAFT1_0331	1	1.69492	86	Rank05	Epidinium caudatum	Ciliophora	Litostomatea	Entodiniomorphida	Hungate	FeFe.A1
EubceDRAFT1_0331	1	1.69492	75	Rank05	Epidinium caudatum	Ciliophora	Litostomatea	Entodiniomorphida	Hungate	FeFe.A1
EubceDRAFT1_0331	1	1.69492	79.6	Rank02	Epidinium caudatum	Ciliophora	Litostomatea	Entodiniomorphida	Hungate	FeFe.A1
G288DRAFT_00330	1	1.69492	68.8	Rank04	Epidinium caudatum	Ciliophora	Litostomatea	Entodiniomorphida	Hungate	FeFe.A1
G288DRAFT_00330	1	1.69492	68.3	Rank08	Epidinium caudatum	Ciliophora	Litostomatea	Entodiniomorphida	Hungate	FeFe.A1
G288DRAFT_00330	1	1.69492	71.9	Rank33	Epidinium caudatum	Ciliophora	Litostomatea	Entodiniomorphida	Hungate	FeFe.A1
G288DRAFT_00330	2	3.38983	100	Rank43	Epidinium caudatum	Ciliophora	Litostomatea	Entodiniomorphida	Hungate	FeFe.A1
G288DRAFT_00330	1	1.69492	95.3	Rank05	Epidinium caudatum	Ciliophora	Litostomatea	Entodiniomorphida	Hungate	FeFe.A1
G288DRAFT_00330	1	1.69492	68	Rank46	Epidinium caudatum	Ciliophora	Litostomatea	Entodiniomorphida	Hungate	FeFe.A1
G288DRAFT_00330	1	1.69492	71.1	Rank05	Epidinium caudatum	Ciliophora	Litostomatea	Entodiniomorphida	Hungate	FeFe.A1
G288DRAFT_00330	1	1.69492	70.6	Rank46	Epidinium caudatum	Ciliophora	Litostomatea	Entodiniomorphida	Hungate	FeFe.A1
G288DRAFT_00330	1	1.69492	83.3	Rank10	Epidinium caudatum	Ciliophora	Litostomatea	Entodiniomorphida	Hungate	FeFe.A1
G288DRAFT_00330	1	1.69492	74	Rank13	Epidinium caudatum	Ciliophora	Litostomatea	Entodiniomorphida	Hungate	FeFe.A1
G288DRAFT_00330	1	1.69492	90.8	Rank36	Epidinium caudatum	Ciliophora	Litostomatea	Entodiniomorphida	Hungate	FeFe.A1
G288DRAFT_00330	1	1.69492	76	Rank13	Epidinium caudatum	Ciliophora	Litostomatea	Entodiniomorphida	Hungate	FeFe.A1
G288DRAFT_00330	1	1.69492	72.9	Rank10	Epidinium caudatum	Ciliophora	Litostomatea	Entodiniomorphida	Hungate	FeFe.A1
G288DRAFT_00330	1	1.69492	78.5	Rank12	Epidinium caudatum	Ciliophora	Litostomatea	Entodiniomorphida	Hungate	FeFe.A1
G288DRAFT_00330	1	1.69492	67.9	Rank05	Epidinium caudatum	Ciliophora	Litostomatea	Entodiniomorphida	Hungate	FeFe.A1
G288DRAFT_00330	1	1.69492	69	Rank46	Epidinium caudatum	Ciliophora	Litostomatea	Entodiniomorphida	Hungate	FeFe.A1
G288DRAFT_00330	1	1.69492	84.5	Rank36	Epidinium caudatum	Ciliophora	Litostomatea	Entodiniomorphida	Hungate	FeFe.A1
G288DRAFT_00330	1	1.69492	70.4	Rank05	Epidinium caudatum	Ciliophora	Litostomatea	Entodiniomorphida	Hungate	FeFe.A1
G310DRAFT_01088	1	1.69492	74	Rank45	Epidinium caudatum	Ciliophora	Litostomatea	Entodiniomorphida	Hungate	FeFe.A1
G310DRAFT_01088	1	1.69492	74.7	Rank46	Epidinium caudatum	Ciliophora	Litostomatea	Entodiniomorphida	Hungate	FeFe.A1
G310DRAFT_01088	1	1.69492	69.2	Rank08	Epidinium caudatum	Ciliophora	Litostomatea	Entodiniomorphida	Hungate	FeFe.A1
G310DRAFT_01088	1	1.69492	95.2	Rank08	Epidinium caudatum	Ciliophora	Litostomatea	Entodiniomorphida	Hungate	FeFe.A1
G310DRAFT_01088	1	1.69492	68.9	Rank34	Epidinium caudatum	Ciliophora	Litostomatea	Entodiniomorphida	Hungate	FeFe.A1
G310DRAFT_01088	1	1.69492	79.4	Rank04	Epidinium caudatum	Ciliophora	Litostomatea	Entodiniomorphida	Hungate	FeFe.A1
G421DRAFT_02668	1	1.69492	87.5	Rank12	Epidinium caudatum	Ciliophora	Litostomatea	Entodiniomorphida	Hungate	FeFe.A1
G421DRAFT_02668	1	1.69492	72.1	Rank05	Epidinium caudatum	Ciliophora	Litostomatea	Entodiniomorphida	Hungate	FeFe.A1
G421DRAFT_02668	1	1.69492	69.3	Rank38	Epidinium caudatum	Ciliophora	Litostomatea	Entodiniomorphida	Hungate	FeFe.A1
G421DRAFT_02668	1	1.69492	66.7	Rank08	Epidinium caudatum	Ciliophora	Litostomatea	Entodiniomorphida	Hungate	FeFe.A1
G421DRAFT_02668	1	1.69492	70.6	Rank13	Epidinium caudatum	Ciliophora	Litostomatea	Entodiniomorphida	Hungate	FeFe.A1
G421DRAFT_02668	1	1.69492	72	Rank05	Epidinium caudatum	Ciliophora	Litostomatea	Entodiniomorphida	Hungate	FeFe.A1
G421DRAFT_02668	1	1.69492	76.8	Rank45	Epidinium caudatum	Ciliophora	Litostomatea	Entodiniomorphida	Hungate	FeFe.A1
G421DRAFT_02668	1	1.69492	84.8	Rank36	Epidinium caudatum	Ciliophora	Litostomatea	Entodiniomorphida	Hungate	FeFe.A1
G421DRAFT_02668	1	1.69492	73.4	Rank08	Epidinium caudatum	Ciliophora	Litostomatea	Entodiniomorphida	Hungate	FeFe.A1
G421DRAFT_02668	1	1.69492	70.7	Rank10	Epidinium caudatum	Ciliophora	Litostomatea	Entodiniomorphida	Hungate	FeFe.A1
G585DRAFT_02423	1	1.69492	84.6	Rank05	Epidinium caudatum	Ciliophora	Litostomatea	Entodiniomorphida	Hungate	FeFe.A1
G585DRAFT_02423	1	1.69492	86.5	Rank44	Epidinium caudatum	Ciliophora	Litostomatea	Entodiniomorphida	Hungate	FeFe.A1
G585DRAFT_02423	1	1.69492	75	Rank34	Epidinium caudatum	Ciliophora	Litostomatea	Entodiniomorphida	Hungate	FeFe.A1
G585DRAFT_02423	1	1.69492	65.2	Rank12	Epidinium caudatum	Ciliophora	Litostomatea	Entodiniomorphida	Hungate	FeFe.A1
G585DRAFT_02423	1	1.69492	69.2	Rank10	Epidinium caudatum	Ciliophora	Litostomatea	Entodiniomorphida	Hungate	FeFe.A1
G585DRAFT_02423	1	1.69492	69.8	Rank34	Epidinium caudatum	Ciliophora	Litostomatea	Entodiniomorphida	Hungate	FeFe.A1
G585DRAFT_02423	1	1.69492	78.6	Rank04	Epidinium caudatum	Ciliophora	Litostomatea	Entodiniomorphida	Hungate	FeFe.A1
G586DRAFT_00707	1	1.69492	82.2	Rank12	Epidinium caudatum	Ciliophora	Litostomatea	Entodiniomorphida	Hungate	FeFe.A1
G586DRAFT_00707	1	1.69492	82.2	Rank10	Epidinium caudatum	Ciliophora	Litostomatea	Entodiniomorphida	Hungate	FeFe.A1
G586DRAFT_00707	1	1.69492	68.4	Rank04	Epidinium caudatum	Ciliophora	Litostomatea	Entodiniomorphida	Hungate	FeFe.A1
G586DRAFT_00707	1	1.69492	72.9	Rank08	Epidinium caudatum	Ciliophora	Litostomatea	Entodiniomorphida	Hungate	FeFe.A1
G586DRAFT_00707	1	1.69492	72.3	Rank04	Epidinium caudatum	Ciliophora	Litostomatea	Entodiniomorphida	Hungate	FeFe.A1
G586DRAFT_00707	1	1.69492	100	Rank02	Epidinium caudatum	Ciliophora	Litostomatea	Entodiniomorphida	Hungate	FeFe.A1
G586DRAFT_00707	1	1.69492	82.4	Rank04	Epidinium caudatum	Ciliophora	Litostomatea	Entodiniomorphida	Hungate	FeFe.A1
G586DRAFT_00707	1	1.69492	78.8	Rank33	Epidinium caudatum	Ciliophora	Litostomatea	Entodiniomorphida	Hungate	FeFe.A1
G586DRAFT_00707	1	1.69492	72.8	Rank04	Epidinium caudatum	Ciliophora	Litostomatea	Entodiniomorphida	Hungate	FeFe.A1
G586DRAFT_00707	1	1.69492	76.3	Rank43	Epidinium caudatum	Ciliophora	Litostomatea	Entodiniomorphida	Hungate	FeFe.A1
G587DRAFT_00416	1	1.69492	69.1	Rank33	Epidinium caudatum	Ciliophora	Litostomatea	Entodiniomorphida	Hungate	FeFe.A1
G587DRAFT_00416	1	1.69492	92.9	Rank06	Epidinium caudatum	Ciliophora	Litostomatea	Entodiniomorphida	Hungate	FeFe.A1
G587DRAFT_00416	1	1.69492	80.6	Rank05	Epidinium caudatum	Ciliophora	Litostomatea	Entodiniomorphida	Hungate	FeFe.A1
G588DRAFT_02711	1	1.69492	70.4	Rank04	Epidinium caudatum	Ciliophora	Litostomatea	Entodiniomorphida	Hungate	FeFe.A1
G588DRAFT_02711	1	1.69492	75	Rank04	Epidinium caudatum	Ciliophora	Litostomatea	Entodiniomorphida	Hungate	FeFe.A1
G588DRAFT_02711	1	1.69492	74.5	Rank04	Epidinium caudatum	Ciliophora	Litostomatea	Entodiniomorphida	Hungate	FeFe.A1
G588DRAFT_02711	1	1.69492	71.4	Rank10	Epidinium caudatum	Ciliophora	Litostomatea	Entodiniomorphida	Hungate	FeFe.A1
G588DRAFT_02711	1	1.69492	85.4	Rank46	Epidinium caudatum	Ciliophora	Litostomatea	Entodiniomorphida	Hungate	FeFe.A1
G588DRAFT_02711	1	1.69492	79.6	Rank12	Epidinium caudatum	Ciliophora	Litostomatea	Entodiniomorphida	Hungate	FeFe.A1
G588DRAFT_02711	1	1.69492	75	Rank13	Epidinium caudatum	Ciliophora	Litostomatea	Entodiniomorphida	Hungate	FeFe.A1
G588DRAFT_02711	1	1.69492	72.9	Rank04	Epidinium caudatum	Ciliophora	Litostomatea	Entodiniomorphida	Hungate	FeFe.A1
G588DRAFT_02711	1	1.69492	83.3	Rank46	Epidinium caudatum	Ciliophora	Litostomatea	Entodiniomorphida	Hungate	FeFe.A1
G588DRAFT_02711	1	1.69492	71.2	Rank38	Epidinium caudatum	Ciliophora	Litostomatea	Entodiniomorphida	Hungate	FeFe.A1
G588DRAFT_02711	1	1.69492	78	Rank02	Epidinium caudatum	Ciliophora	Litostomatea	Entodiniomorphida	Hungate	FeFe.A1
G588DRAFT_02711	1	1.69492	78.8	Rank04	Epidinium caudatum	Ciliophora	Litostomatea	Entodiniomorphida	Hungate	FeFe.A1
G588DRAFT_02711	1	1.69492	67.9	Rank42	Epidinium caudatum	Ciliophora	Litostomatea	Entodiniomorphida	Hungate	FeFe.A1
G588DRAFT_02711	1	1.69492	74.1	Rank04	Epidinium caudatum	Ciliophora	Litostomatea	Entodiniomorphida	Hungate	FeFe.A1
G588DRAFT_02711	1	1.69492	82.3	Rank10	Epidinium caudatum	Ciliophora	Litostomatea	Entodiniomorphida	Hungate	FeFe.A1
G588DRAFT_02711	1	1.69492	77.8	Rank44	Epidinium caudatum	Ciliophora	Litostomatea	Entodiniomorphida	Hungate	FeFe.A1
G588DRAFT_02711	2	3.38983	82.4	Rank10	Epidinium caudatum	Ciliophora	Litostomatea	Entodiniomorphida	Hungate	FeFe.A1
G588DRAFT_02711	1	1.69492	75.5	Rank10	Epidinium caudatum	Ciliophora	Litostomatea	Entodiniomorphida	Hungate	FeFe.A1
G588DRAFT_02711	1	1.69492	68.3	Rank44	Epidinium caudatum	Ciliophora	Litostomatea	Entodiniomorphida	Hungate	FeFe.A1
G588DRAFT_02711	1	1.69492	73.4	Rank38	Epidinium caudatum	Ciliophora	Litostomatea	Entodiniomorphida	Hungate	FeFe.A1
G588DRAFT_02711	1	1.69492	81.8	Rank02	Epidinium caudatum	Ciliophora	Litostomatea	Entodiniomorphida	Hungate	FeFe.A1
G588DRAFT_02711	1	1.69492	79	Rank04	Epidinium caudatum	Ciliophora	Litostomatea	Entodiniomorphida	Hungate	FeFe.A1
G588DRAFT_02711	1	1.69492	76.6	Rank04	Epidinium caudatum	Ciliophora	Litostomatea	Entodiniomorphida	Hungate	FeFe.A1
G588DRAFT_02711	1	1.69492	80.3	Rank10	Epidinium caudatum	Ciliophora	Litostomatea	Entodiniomorphida	Hungate	FeFe.A1
G588DRAFT_02711	1	1.69492	70.9	Rank46	Epidinium caudatum	Ciliophora	Litostomatea	Entodiniomorphida	Hungate	FeFe.A1
G588DRAFT_02711	1	1.69492	73.4	Rank04	Epidinium caudatum	Ciliophora	Litostomatea	Entodiniomorphida	Hungate	FeFe.A1
G588DRAFT_02711	1	1.69492	69.7	Rank43	Epidinium caudatum	Ciliophora	Litostomatea	Entodiniomorphida	Hungate	FeFe.A1
G588DRAFT_02711	1	1.69492	67.5	Rank07	Epidinium caudatum	Ciliophora	Litostomatea	Entodiniomorphida	Hungate	FeFe.A1
G588DRAFT_02711	1	1.69492	74	Rank08	Epidinium caudatum	Ciliophora	Litostomatea	Entodiniomorphida	Hungate	FeFe.A1
G588DRAFT_02711	1	1.69492	75.5	Rank38	Epidinium caudatum	Ciliophora	Litostomatea	Entodiniomorphida	Hungate	FeFe.A1
G588DRAFT_02711	1	1.69492	71.4	Rank08	Epidinium caudatum	Ciliophora	Litostomatea	Entodiniomorphida	Hungate	FeFe.A1
G588DRAFT_02711	1	1.69492	75.5	Rank02	Epidinium caudatum	Ciliophora	Litostomatea	Entodiniomorphida	Hungate	FeFe.A1
G588DRAFT_02711	1	1.69492	75.4	Rank36	Epidinium caudatum	Ciliophora	Litostomatea	Entodiniomorphida	Hungate	FeFe.A1
G588DRAFT_02711	1	1.69492	74	Rank36	Epidinium caudatum	Ciliophora	Litostomatea	Entodiniomorphida	Hungate	FeFe.A1
G588DRAFT_02711	1	1.69492	69.2	Rank10	Epidinium caudatum	Ciliophora	Litostomatea	Entodiniomorphida	Hungate	FeFe.A1
G588DRAFT_02711	1	1.69492	70	Rank34	Epidinium caudatum	Ciliophora	Litostomatea	Entodiniomorphida	Hungate	FeFe.A1
G588DRAFT_02711	1	1.69492	70	Rank36	Epidinium caudatum	Ciliophora	Litostomatea	Entodiniomorphida	Hungate	FeFe.A1
G588DRAFT_02711	1	1.69492	71.4	Rank45	Epidinium caudatum	Ciliophora	Litostomatea	Entodiniomorphida	Hungate	FeFe.A1
G588DRAFT_02711	1	1.69492	74	Rank36	Desulfovibrio desulfuricans subsp. desulfuricans Mb	Proteobacteria	Deltaproteobacteria	Desulfovibrionales	Non-Hungate	FeFe.A1
G588DRAFT_02711	1	1.69492	80.9	Rank45	Desulfovibrio desulfuricans subsp. desulfuricans Mb	Proteobacteria	Deltaproteobacteria	Desulfovibrionales	Non-Hungate	FeFe.A1
G588DRAFT_02711	1	1.69492	65.9	Rank34	Desulfotomaculum ruminis DL	Firmicutes	Clostridia	Clostridiales	Non-Hungate	FeFe.A1
G588DRAFT_02711	1	1.69492	69.4	Rank34	Desulfotomaculum ruminis DL	Firmicutes	Clostridia	Clostridiales	Non-Hungate	FeFe.A1
G588DRAFT_02711	1	1.69492	95.3	Rank05	Selenomonas sp. AE3005.	Firmicutes	Negativicutes	Selenomonadales	Hungate	FeFe.A1
G588DRAFT_02711	1	1.69492	93.8	Rank01	Selenomonas sp. AE3005.	Firmicutes	Negativicutes	Selenomonadales	Hungate	FeFe.A1
G588DRAFT_02711	1	1.69492	95.1	Rank38	Selenomonas sp. AE3005.	Firmicutes	Negativicutes	Selenomonadales	Hungate	FeFe.A1
G588DRAFT_02711	1	1.69492	100	Rank07	Anaerovibrio lipolyticus 5S	Firmicutes	Clostridia	Clostridiales	Non-Hungate	FeFe.A1
G588DRAFT_02711	1	1.69492	98.7	Rank45	Anaerovibrio lipolyticus 5S	Firmicutes	Clostridia	Clostridiales	Non-Hungate	FeFe.A1
G588DRAFT_02711	2	3.38983	83	Rank01	Anaerovibrio lipolyticus 5S	Firmicutes	Clostridia	Clostridiales	Non-Hungate	FeFe.A1
G588DRAFT_02711	1	1.69492	81	Rank36	Anaerovibrio lipolyticus 5S	Firmicutes	Clostridia	Clostridiales	Non-Hungate	FeFe.A1
G589DRAFT_01834	1	1.69492	100	Rank05	Anaerovibrio lipolyticus 5S	Firmicutes	Clostridia	Clostridiales	Non-Hungate	FeFe.A1
G589DRAFT_01834	1	1.69492	88.3	Rank12	Anaerovibrio lipolyticus 5S	Firmicutes	Clostridia	Clostridiales	Non-Hungate	FeFe.A1
G589DRAFT_01834	1	1.69492	81.8	Rank12	Anaerovibrio lipolyticus 5S	Firmicutes	Clostridia	Clostridiales	Non-Hungate	FeFe.A1
G589DRAFT_01834	1	1.69492	77.6	Rank07	Clostridium cadaveris AGR2141.	Firmicutes	Clostridia	Clostridiales	Hungate	FeFe.A1
G589DRAFT_01834	1	1.69492	77.8	Rank10	Clostridium cadaveris AGR2141.	Firmicutes	Clostridia	Clostridiales	Hungate	FeFe.A1
G589DRAFT_01834	1	1.69492	72.6	Rank01	Clostridium cadaveris AGR2141.	Firmicutes	Clostridia	Clostridiales	Hungate	FeFe.A1
G589DRAFT_01834	1	1.69492	75.9	Rank01	Clostridium cadaveris AGR2141.	Firmicutes	Clostridia	Clostridiales	Hungate	FeFe.A1
G589DRAFT_01834	1	1.69492	67.1	Rank13	Clostridium cadaveris AGR2141.	Firmicutes	Clostridia	Clostridiales	Hungate	FeFe.A1
G589DRAFT_01834	1	1.69492	68.9	Rank42	Clostridium cadaveris AGR2141.	Firmicutes	Clostridia	Clostridiales	Hungate	FeFe.A1
G589DRAFT_01834	1	1.69492	67.1	Rank06	Clostridium cadaveris AGR2141.	Firmicutes	Clostridia	Clostridiales	Hungate	FeFe.A1
G589DRAFT_01834	1	1.69492	67.3	Rank02	Peptoclostridium sp. NCR	Firmicutes	Clostridia	Clostridiales	Non-Hungate	FeFe.A1
G589DRAFT_01834	1	1.69492	70.2	Rank46	Peptoclostridium sp. NCR	Firmicutes	Clostridia	Clostridiales	Non-Hungate	FeFe.A1
G589DRAFT_01834	1	1.69492	68.2	Rank06	Peptoclostridium sp. NCR	Firmicutes	Clostridia	Clostridiales	Non-Hungate	FeFe.A1
G589DRAFT_01834	1	1.69492	65.9	Rank44	Peptoclostridium sp. NCR	Firmicutes	Clostridia	Clostridiales	Non-Hungate	FeFe.A1
G589DRAFT_01834	1	1.69492	94	Rank13	Selenomonas ruminatium S137.	Firmicutes	Negativicutes	Selenomonadales	Hungate	FeFe.A1
G589DRAFT_01834	1	1.69492	93.8	Rank10	Selenomonas ruminatium S137.	Firmicutes	Negativicutes	Selenomonadales	Hungate	FeFe.A1
G589DRAFT_01834	1	1.69492	96.8	Rank43	Selenomonas ruminatium S137.	Firmicutes	Negativicutes	Selenomonadales	Hungate	FeFe.A1
G589DRAFT_01834	1	1.69492	97	Rank02	Selenomonas ruminatium S137.	Firmicutes	Negativicutes	Selenomonadales	Hungate	FeFe.A1
G589DRAFT_01834	1	1.69492	96.2	Rank38	Selenomonas ruminatium S137.	Firmicutes	Negativicutes	Selenomonadales	Hungate	FeFe.A1
G589DRAFT_01834	1	1.69492	91.9	Rank04	Selenomonas ruminatium S137.	Firmicutes	Negativicutes	Selenomonadales	Hungate	FeFe.A1
G589DRAFT_01834	1	1.69492	95.3	Rank46	Selenomonas ruminatium S137.	Firmicutes	Negativicutes	Selenomonadales	Hungate	FeFe.A1
G589DRAFT_01834	1	1.69492	91.1	Rank45	Selenomonas ruminatium S137.	Firmicutes	Negativicutes	Selenomonadales	Hungate	FeFe.A1
G589DRAFT_01834	1	1.69492	68.3	Rank36	Clostridium sp. DSM8431.	Firmicutes	Clostridia	Clostridiales	Hungate	FeFe.A1
G589DRAFT_01834	1	1.69492	75.9	Rank02	Clostridium cadaveris NLAE-zl-G419.	Firmicutes	Clostridia	Clostridiales	Hungate	FeFe.A1
G589DRAFT_01834	1	1.69492	75	Rank04	Clostridium cadaveris NLAE-zl-G419.	Firmicutes	Clostridia	Clostridiales	Hungate	FeFe.A1
G589DRAFT_01834	1	1.69492	71.4	Rank02	Lachnoclostridium lavalense NLAE-zl-G277.	Firmicutes	Clostridia	Clostridiales	Hungate	FeFe.A1
G589DRAFT_01834	1	1.69492	65.3	Rank02	Lachnoclostridium lavalense NLAE-zl-G277.	Firmicutes	Clostridia	Clostridiales	Hungate	FeFe.A1
G589DRAFT_01834	1	1.69492	68.1	Rank44	Lachnoclostridium lavalense NLAE-zl-G277.	Firmicutes	Clostridia	Clostridiales	Hungate	FeFe.A1
G589DRAFT_01834	1	1.69492	67.4	Rank04	Lachnoclostridium lavalense NLAE-zl-G277.	Firmicutes	Clostridia	Clostridiales	Hungate	FeFe.A1
G590DRAFT_00497	1	1.69492	70.6	Rank34	Lachnoclostridium lavalense NLAE-zl-G277.	Firmicutes	Clostridia	Clostridiales	Hungate	FeFe.A1
G590DRAFT_00497	1	1.69492	86.9	Rank08	Lachnoclostridium citroniae NLAE-zl-G70.	Firmicutes	Clostridia	Clostridiales	Hungate	FeFe.A1
G590DRAFT_00497	1	1.69492	89.2	Rank02	Lachnoclostridium citroniae NLAE-zl-G70.	Firmicutes	Clostridia	Clostridiales	Hungate	FeFe.A1
G590DRAFT_00497	1	1.69492	100	Rank02	Megasphaera elsdenii J1.	Firmicutes	Negativicutes	Selenomonadales	Hungate	FeFe.A1
G590DRAFT_00497	1	1.69492	100	Rank01	Megasphaera elsdenii J1.	Firmicutes	Negativicutes	Selenomonadales	Hungate	FeFe.A1
G590DRAFT_00497	1	1.69492	71.4	Rank43	Megasphaera elsdenii J1.	Firmicutes	Negativicutes	Selenomonadales	Hungate	FeFe.A1
G590DRAFT_00497	1	1.69492	68.8	Rank36	Megasphaera elsdenii J1.	Firmicutes	Negativicutes	Selenomonadales	Hungate	FeFe.A1
G590DRAFT_00497	1	1.69492	68	Rank05	Megasphaera elsdenii J1.	Firmicutes	Negativicutes	Selenomonadales	Hungate	FeFe.A1
G590DRAFT_00497	1	1.69492	72	Rank07	Megasphaera elsdenii J1.	Firmicutes	Negativicutes	Selenomonadales	Hungate	FeFe.A1
G590DRAFT_00497	1	1.69492	85.5	Rank01	Megasphaera elsdenii J1.	Firmicutes	Negativicutes	Selenomonadales	Hungate	FeFe.A1
G590DRAFT_00497	1	1.69492	74.4	Rank07	Megasphaera elsdenii J1.	Firmicutes	Negativicutes	Selenomonadales	Hungate	FeFe.A1
G590DRAFT_00497	1	1.69492	100	Rank02	Megasphaera elsdenii J1.	Firmicutes	Negativicutes	Selenomonadales	Hungate	FeFe.A1
G590DRAFT_00497	1	1.69492	97.5	Rank36	Anaerovibrio lipolyticus 5S 2	Firmicutes	Clostridia	Clostridiales	Non-Hungate	FeFe.A1
G590DRAFT_00497	1	1.69492	98.7	Rank01	Anaerovibrio lipolyticus 5S 2	Firmicutes	Clostridia	Clostridiales	Non-Hungate	FeFe.A1
G590DRAFT_00497	1	1.69492	100	Rank42	Anaerovibrio lipolyticus 5S 2	Firmicutes	Clostridia	Clostridiales	Non-Hungate	FeFe.A1
G590DRAFT_00497	1	1.69492	89.3	Rank04	Anaerovibrio lipolyticus 5S 2	Firmicutes	Clostridia	Clostridiales	Non-Hungate	FeFe.A1
G590DRAFT_00497	1	1.69492	68.1	Rank42	Selenomonas ruminantium WCT3.	Firmicutes	Negativicutes	Selenomonadales	Hungate	FeFe.A1
G590DRAFT_00497	1	1.69492	67.6	Rank07	Lachnospiraceae bacterium NLAE-zl-G231.	Firmicutes	Clostridia	Clostridiales	Hungate	FeFe.A1
G590DRAFT_00497	1	1.69492	100	Rank07	Megasphaera elsdenii YE34.	Firmicutes	Negativicutes	Selenomonadales	Hungate	FeFe.A1
G590DRAFT_00497	1	1.69492	80	Rank01	Megasphaera elsdenii YE34.	Firmicutes	Negativicutes	Selenomonadales	Hungate	FeFe.A1
G590DRAFT_00497	1	1.69492	78.2	Rank04	Megasphaera elsdenii YE34.	Firmicutes	Negativicutes	Selenomonadales	Hungate	FeFe.A1
G590DRAFT_00497	1	1.69492	80	Rank02	Megasphaera elsdenii YE34.	Firmicutes	Negativicutes	Selenomonadales	Hungate	FeFe.A1
G590DRAFT_00497	1	1.69492	69.2	Rank01	Megasphaera elsdenii YE34.	Firmicutes	Negativicutes	Selenomonadales	Hungate	FeFe.A1
G590DRAFT_00497	1	1.69492	68.2	Rank02	Megasphaera elsdenii YE34.	Firmicutes	Negativicutes	Selenomonadales	Hungate	FeFe.A1
G590DRAFT_00497	1	1.69492	100	Rank02	Megasphaera elsdenii YE34.	Firmicutes	Negativicutes	Selenomonadales	Hungate	FeFe.A1
G590DRAFT_00497	1	1.69492	80.8	Rank01	Megasphaera elsdenii YE34.	Firmicutes	Negativicutes	Selenomonadales	Hungate	FeFe.A1
G590DRAFT_00497	1	1.69492	100	Rank01	Megasphaera elsdenii YE34.	Firmicutes	Negativicutes	Selenomonadales	Hungate	FeFe.A1
G590DRAFT_00497	1	1.69492	100	Rank02	Megasphaera elsdenii YE34.	Firmicutes	Negativicutes	Selenomonadales	Hungate	FeFe.A1
G590DRAFT_00497	1	1.69492	100	Rank07	Megasphaera elsdenii YE34.	Firmicutes	Negativicutes	Selenomonadales	Hungate	FeFe.A1
G590DRAFT_00497	1	1.69492	76.1	Rank33	Desulfovibrio desulfuricans DSM 7057.	Proteobacteria	Deltaproteobacteria	Desulfovibrionales	Hungate	FeFe.A1
G590DRAFT_00497	1	1.69492	75	Rank39	Desulfovibrio desulfuricans DSM 7057.	Proteobacteria	Deltaproteobacteria	Desulfovibrionales	Hungate	FeFe.A1
G590DRAFT_00497	1	1.69492	79.2	Rank43	Desulfovibrio desulfuricans DSM 7057.	Proteobacteria	Deltaproteobacteria	Desulfovibrionales	Hungate	FeFe.A1
G590DRAFT_00497	1	1.69492	68.6	Rank43	Desulfovibrio desulfuricans DSM 7057.	Proteobacteria	Deltaproteobacteria	Desulfovibrionales	Hungate	FeFe.A1
G590DRAFT_00497	1	1.69492	85.1	Rank04	Desulfovibrio desulfuricans DSM 7057.	Proteobacteria	Deltaproteobacteria	Desulfovibrionales	Hungate	FeFe.A1
G590DRAFT_00497	1	1.69492	77.5	Rank44	Desulfovibrio desulfuricans DSM 7057.	Proteobacteria	Deltaproteobacteria	Desulfovibrionales	Hungate	FeFe.A1
G590DRAFT_00497	1	1.69492	75.3	Rank06	Desulfovibrio desulfuricans DSM 7057.	Proteobacteria	Deltaproteobacteria	Desulfovibrionales	Hungate	FeFe.A1
G590DRAFT_00497	1	1.69492	82.9	Rank46	Desulfovibrio desulfuricans DSM 7057.	Proteobacteria	Deltaproteobacteria	Desulfovibrionales	Hungate	FeFe.A1
G590DRAFT_00497	2	3.38983	79.5	Rank43	Desulfovibrio desulfuricans DSM 7057.	Proteobacteria	Deltaproteobacteria	Desulfovibrionales	Hungate	FeFe.A1
G590DRAFT_00497	1	1.69492	70.4	Rank45	Desulfovibrio desulfuricans DSM 7057.	Proteobacteria	Deltaproteobacteria	Desulfovibrionales	Hungate	FeFe.A1
G590DRAFT_00497	1	1.69492	70.7	Rank44	Desulfovibrio desulfuricans DSM 7057.	Proteobacteria	Deltaproteobacteria	Desulfovibrionales	Hungate	FeFe.A1
G591DRAFT_03762	1	1.69492	79.5	Rank44	Desulfovibrio desulfuricans DSM 7057.	Proteobacteria	Deltaproteobacteria	Desulfovibrionales	Hungate	FeFe.A1
G591DRAFT_03762	1	1.69492	75.6	Rank45	Desulfovibrio desulfuricans DSM 7057.	Proteobacteria	Deltaproteobacteria	Desulfovibrionales	Hungate	FeFe.A1
G591DRAFT_03762	1	1.69492	78.6	Rank44	Desulfovibrio desulfuricans DSM 7057.	Proteobacteria	Deltaproteobacteria	Desulfovibrionales	Hungate	FeFe.A1
G591DRAFT_03762	1	1.69492	100	Rank07	Megasphaera elsdenii LC1	Firmicutes	Negativicutes	Selenomonadales	Non-Hungate	FeFe.A1
G591DRAFT_03762	1	1.69492	100	Rank01	Megasphaera elsdenii LC1	Firmicutes	Negativicutes	Selenomonadales	Non-Hungate	FeFe.A1
G591DRAFT_03762	1	1.69492	100	Rank02	Megasphaera elsdenii LC1	Firmicutes	Negativicutes	Selenomonadales	Non-Hungate	FeFe.A1
G593DRAFT_01386	1	1.69492	77.5	Rank05	Selenomonas ruminantium subsp. lactilytica TAM6421	Firmicutes	Negativicutes	Selenomonadales	Non-Hungate	FeFe.A1
G593DRAFT_01386	1	1.69492	90	Rank13	Selenomonas ruminantium subsp. lactilytica TAM6421	Firmicutes	Negativicutes	Selenomonadales	Non-Hungate	FeFe.A1
G593DRAFT_01386	1	1.69492	77	Rank38	Selenomonas ruminantium subsp. lactilytica TAM6421	Firmicutes	Negativicutes	Selenomonadales	Non-Hungate	FeFe.A1
G593DRAFT_01386	1	1.69492	67.4	Rank04	Selenomonas ruminantium subsp. lactilytica TAM6421	Firmicutes	Negativicutes	Selenomonadales	Non-Hungate	FeFe.A1
G593DRAFT_01386	1	1.69492	78	Rank05	Selenomonas ruminantium subsp. lactilytica TAM6421	Firmicutes	Negativicutes	Selenomonadales	Non-Hungate	FeFe.A1
G593DRAFT_01386	1	1.69492	100	Rank04	Selenomonas ruminantium subsp. lactilytica TAM6421	Firmicutes	Negativicutes	Selenomonadales	Non-Hungate	FeFe.A1
G593DRAFT_01386	1	1.69492	93	Rank45	Slackia heliotrinireducens RHS 1	Actinobacteria	Actinobacteria	Coriobacteriales	Non-Hungate	FeFe.A1
G593DRAFT_01386	1	1.69492	75	Rank43	Slackia heliotrinireducens RHS 1	Actinobacteria	Actinobacteria	Coriobacteriales	Non-Hungate	FeFe.A1
G593DRAFT_01732	1	1.69492	89.3	Rank44	Slackia heliotrinireducens RHS 1	Actinobacteria	Actinobacteria	Coriobacteriales	Non-Hungate	FeFe.A1
G593DRAFT_01732	1	1.69492	88.6	Rank45	Slackia heliotrinireducens RHS 1	Actinobacteria	Actinobacteria	Coriobacteriales	Non-Hungate	FeFe.A1
G593DRAFT_01732	1	1.69492	84.9	Rank10	Slackia heliotrinireducens RHS 1	Actinobacteria	Actinobacteria	Coriobacteriales	Non-Hungate	FeFe.A1
G593DRAFT_01732	1	1.69492	88.7	Rank38	Slackia heliotrinireducens RHS 1	Actinobacteria	Actinobacteria	Coriobacteriales	Non-Hungate	FeFe.A1
G593DRAFT_01732	1	1.69492	85	Rank43	Slackia heliotrinireducens RHS 1	Actinobacteria	Actinobacteria	Coriobacteriales	Non-Hungate	FeFe.A1
G594DRAFT_02530	1	1.69492	85	Rank39	Slackia heliotrinireducens RHS 1	Actinobacteria	Actinobacteria	Coriobacteriales	Non-Hungate	FeFe.A1
G595DRAFT_00051	1	1.69492	95.3	Rank45	Slackia heliotrinireducens RHS 1	Actinobacteria	Actinobacteria	Coriobacteriales	Non-Hungate	FeFe.A1
G595DRAFT_00051	1	1.69492	88.6	Rank08	Slackia heliotrinireducens RHS 1	Actinobacteria	Actinobacteria	Coriobacteriales	Non-Hungate	FeFe.A1
G595DRAFT_00051	1	1.69492	74.6	Rank08	Slackia heliotrinireducens RHS 1	Actinobacteria	Actinobacteria	Coriobacteriales	Non-Hungate	FeFe.A1
G595DRAFT_00051	1	1.69492	87	Rank04	Slackia heliotrinireducens RHS 1	Actinobacteria	Actinobacteria	Coriobacteriales	Non-Hungate	FeFe.A1
G595DRAFT_00051	1	1.69492	70.8	Rank01	Slackia heliotrinireducens RHS 1	Actinobacteria	Actinobacteria	Coriobacteriales	Non-Hungate	FeFe.A1
G595DRAFT_00051	1	1.69492	94.9	Rank07	Slackia heliotrinireducens RHS 1	Actinobacteria	Actinobacteria	Coriobacteriales	Non-Hungate	FeFe.A1
G595DRAFT_00051	1	1.69492	71.7	Rank39	Slackia heliotrinireducens RHS 1	Actinobacteria	Actinobacteria	Coriobacteriales	Non-Hungate	FeFe.A1
G595DRAFT_00051	1	1.69492	87.2	Rank33	Slackia heliotrinireducens RHS 1	Actinobacteria	Actinobacteria	Coriobacteriales	Non-Hungate	FeFe.A1
G595DRAFT_00051	1	1.69492	89.3	Rank13	Slackia heliotrinireducens RHS 1	Actinobacteria	Actinobacteria	Coriobacteriales	Non-Hungate	FeFe.A1
G595DRAFT_00051	1	1.69492	93.6	Rank10	Slackia heliotrinireducens RHS 1	Actinobacteria	Actinobacteria	Coriobacteriales	Non-Hungate	FeFe.A1
G595DRAFT_00051	1	1.69492	95.5	Rank45	Slackia heliotrinireducens RHS 1	Actinobacteria	Actinobacteria	Coriobacteriales	Non-Hungate	FeFe.A1
G595DRAFT_00051	1	1.69492	89	Rank33	Slackia heliotrinireducens RHS 1	Actinobacteria	Actinobacteria	Coriobacteriales	Non-Hungate	FeFe.A1
G595DRAFT_00051	1	1.69492	97.9	Rank39	Slackia heliotrinireducens RHS 1	Actinobacteria	Actinobacteria	Coriobacteriales	Non-Hungate	FeFe.A1
G595DRAFT_00051	1	1.69492	89.2	Rank01	Slackia heliotrinireducens RHS 1	Actinobacteria	Actinobacteria	Coriobacteriales	Non-Hungate	FeFe.A1
G595DRAFT_00051	1	1.69492	88.9	Rank43	Slackia heliotrinireducens RHS 1	Actinobacteria	Actinobacteria	Coriobacteriales	Non-Hungate	FeFe.A1
G595DRAFT_00051	1	1.69492	83.3	Rank08	Slackia heliotrinireducens RHS 1	Actinobacteria	Actinobacteria	Coriobacteriales	Non-Hungate	FeFe.A1
G595DRAFT_00051	2	3.38983	83.7	Rank39	Slackia heliotrinireducens RHS 1	Actinobacteria	Actinobacteria	Coriobacteriales	Non-Hungate	FeFe.A1
G595DRAFT_00051	1	1.69492	90.3	Rank01	Slackia heliotrinireducens RHS 1	Actinobacteria	Actinobacteria	Coriobacteriales	Non-Hungate	FeFe.A1
G595DRAFT_00051	1	1.69492	91	Rank13	Slackia heliotrinireducens RHS 1	Actinobacteria	Actinobacteria	Coriobacteriales	Non-Hungate	FeFe.A1
G595DRAFT_00051	1	1.69492	88.6	Rank07	Slackia heliotrinireducens RHS 1	Actinobacteria	Actinobacteria	Coriobacteriales	Non-Hungate	FeFe.A1
G595DRAFT_00051	1	1.69492	90.2	Rank33	Slackia heliotrinireducens RHS 1	Actinobacteria	Actinobacteria	Coriobacteriales	Non-Hungate	FeFe.A1
G595DRAFT_00051	1	1.69492	88.6	Rank01	Slackia heliotrinireducens RHS 1	Actinobacteria	Actinobacteria	Coriobacteriales	Non-Hungate	FeFe.A1
G595DRAFT_00051	1	1.69492	77.5	Rank06	Slackia heliotrinireducens RHS 1	Actinobacteria	Actinobacteria	Coriobacteriales	Non-Hungate	FeFe.A1
G595DRAFT_00051	1	1.69492	88.3	Rank10	Slackia heliotrinireducens RHS 1	Actinobacteria	Actinobacteria	Coriobacteriales	Non-Hungate	FeFe.A1
G595DRAFT_00051	1	1.69492	90.2	Rank10	Slackia heliotrinireducens RHS 1	Actinobacteria	Actinobacteria	Coriobacteriales	Non-Hungate	FeFe.A1
G595DRAFT_00051	1	1.69492	94.9	Rank43	Slackia heliotrinireducens RHS 1	Actinobacteria	Actinobacteria	Coriobacteriales	Non-Hungate	FeFe.A1
G595DRAFT_00051	1	1.69492	84.2	Rank10	Slackia heliotrinireducens RHS 1	Actinobacteria	Actinobacteria	Coriobacteriales	Non-Hungate	FeFe.A1
G595DRAFT_00051	1	1.69492	90.1	Rank06	Slackia heliotrinireducens RHS 1	Actinobacteria	Actinobacteria	Coriobacteriales	Non-Hungate	FeFe.A1
G595DRAFT_00051	1	1.69492	83.8	Rank02	Slackia heliotrinireducens RHS 1	Actinobacteria	Actinobacteria	Coriobacteriales	Non-Hungate	FeFe.A1
G595DRAFT_00051	1	1.69492	85.4	Rank45	Slackia heliotrinireducens RHS 1	Actinobacteria	Actinobacteria	Coriobacteriales	Non-Hungate	FeFe.A1
G595DRAFT_00051	1	1.69492	86	Rank10	Slackia heliotrinireducens RHS 1	Actinobacteria	Actinobacteria	Coriobacteriales	Non-Hungate	FeFe.A1
G595DRAFT_00051	1	1.69492	89.5	Rank08	Slackia heliotrinireducens RHS 1	Actinobacteria	Actinobacteria	Coriobacteriales	Non-Hungate	FeFe.A1
G595DRAFT_00051	1	1.69492	70	Rank34	Slackia heliotrinireducens RHS 1	Actinobacteria	Actinobacteria	Coriobacteriales	Non-Hungate	FeFe.A1
G595DRAFT_00051	1	1.69492	88.7	Rank04	Slackia heliotrinireducens RHS 1	Actinobacteria	Actinobacteria	Coriobacteriales	Non-Hungate	FeFe.A1
G595DRAFT_00051	2	3.38983	88.8	Rank02	Slackia heliotrinireducens RHS 1	Actinobacteria	Actinobacteria	Coriobacteriales	Non-Hungate	FeFe.A1
G595DRAFT_00051	1	1.69492	91.4	Rank08	Slackia heliotrinireducens RHS 1	Actinobacteria	Actinobacteria	Coriobacteriales	Non-Hungate	FeFe.A1
G595DRAFT_00051	1	1.69492	92.3	Rank10	Slackia heliotrinireducens RHS 1	Actinobacteria	Actinobacteria	Coriobacteriales	Non-Hungate	FeFe.A1
G595DRAFT_00051	1	1.69492	86	Rank08	Slackia heliotrinireducens RHS 1	Actinobacteria	Actinobacteria	Coriobacteriales	Non-Hungate	FeFe.A1
G595DRAFT_00051	1	1.69492	88.4	Rank04	Slackia heliotrinireducens RHS 1	Actinobacteria	Actinobacteria	Coriobacteriales	Non-Hungate	FeFe.A1
G595DRAFT_00051	1	1.69492	100	Rank46	Selenomonas sp. FC4001.	Firmicutes	Negativicutes	Selenomonadales	Hungate	FeFe.A1
G595DRAFT_00051	1	1.69492	97.1	Rank12	Selenomonas sp. FC4001.	Firmicutes	Negativicutes	Selenomonadales	Hungate	FeFe.A1
G595DRAFT_00051	1	1.69492	100	Rank04	Selenomonas sp. FC4001.	Firmicutes	Negativicutes	Selenomonadales	Hungate	FeFe.A1
G595DRAFT_00051	1	1.69492	66.7	Rank33	Selenomonas sp. FC4001.	Firmicutes	Negativicutes	Selenomonadales	Hungate	FeFe.A1
G595DRAFT_00051	1	1.69492	96.6	Rank07	Selenomonas sp. FC4001.	Firmicutes	Negativicutes	Selenomonadales	Hungate	FeFe.A1
G595DRAFT_00051	1	1.69492	81.5	Rank02	Selenomonas sp. FC4001.	Firmicutes	Negativicutes	Selenomonadales	Hungate	FeFe.A1
G595DRAFT_00051	1	1.69492	100	Rank05	Selenomonas sp. FC4001.	Firmicutes	Negativicutes	Selenomonadales	Hungate	FeFe.A1
G595DRAFT_00051	1	1.69492	97.9	Rank04	Selenomonas sp. FC4001.	Firmicutes	Negativicutes	Selenomonadales	Hungate	FeFe.A1
G595DRAFT_00051	1	1.69492	74.6	Rank01	Selenomonas sp. FC4001.	Firmicutes	Negativicutes	Selenomonadales	Hungate	FeFe.A1
G595DRAFT_00051	1	1.69492	81.2	Rank02	Selenomonas sp. FC4001.	Firmicutes	Negativicutes	Selenomonadales	Hungate	FeFe.A1
G595DRAFT_00051	1	1.69492	94.5	Rank12	Selenomonas sp. FC4001.	Firmicutes	Negativicutes	Selenomonadales	Hungate	FeFe.A1
G595DRAFT_00051	1	1.69492	82.2	Rank38	Selenomonas sp. FC4001.	Firmicutes	Negativicutes	Selenomonadales	Hungate	FeFe.A1
G595DRAFT_00051	1	1.69492	94.1	Rank05	Selenomonas sp. FC4001.	Firmicutes	Negativicutes	Selenomonadales	Hungate	FeFe.A1
G595DRAFT_00051	1	1.69492	69.4	Rank05	Selenomonas sp. FC4001.	Firmicutes	Negativicutes	Selenomonadales	Hungate	FeFe.A1
G595DRAFT_00051	1	1.69492	96.3	Rank05	Selenomonas sp. FC4001.	Firmicutes	Negativicutes	Selenomonadales	Hungate	FeFe.A1
G595DRAFT_00051	1	1.69492	76.1	Rank04	Selenomonas sp. FC4001.	Firmicutes	Negativicutes	Selenomonadales	Hungate	FeFe.A1
G595DRAFT_00051	1	1.69492	78.4	Rank01	Selenomonas sp. FC4001.	Firmicutes	Negativicutes	Selenomonadales	Hungate	FeFe.A1
G595DRAFT_00051	1	1.69492	97.1	Rank01	Selenomonas sp. FC4001.	Firmicutes	Negativicutes	Selenomonadales	Hungate	FeFe.A1
G595DRAFT_00051	1	1.69492	95.2	Rank13	Selenomonas sp. FC4001.	Firmicutes	Negativicutes	Selenomonadales	Hungate	FeFe.A1
G595DRAFT_00051	1	1.69492	97.8	Rank43	Selenomonas sp. FC4001.	Firmicutes	Negativicutes	Selenomonadales	Hungate	FeFe.A1
G595DRAFT_00051	1	1.69492	100	Rank13	Selenomonas sp. FC4001.	Firmicutes	Negativicutes	Selenomonadales	Hungate	FeFe.A1
G595DRAFT_00051	1	1.69492	100	Rank01	Selenomonas sp. FC4001.	Firmicutes	Negativicutes	Selenomonadales	Hungate	FeFe.A1
G595DRAFT_00051	1	1.69492	95.5	Rank01	Selenomonas sp. FC4001.	Firmicutes	Negativicutes	Selenomonadales	Hungate	FeFe.A1
G595DRAFT_00051	1	1.69492	91.5	Rank05	Selenomonas sp. FC4001.	Firmicutes	Negativicutes	Selenomonadales	Hungate	FeFe.A1
G595DRAFT_00051	1	1.69492	100	Rank02	Selenomonas sp. FC4001.	Firmicutes	Negativicutes	Selenomonadales	Hungate	FeFe.A1
G595DRAFT_00051	1	1.69492	69.4	Rank02	Selenomonas sp. FC4001.	Firmicutes	Negativicutes	Selenomonadales	Hungate	FeFe.A1
G595DRAFT_00051	1	1.69492	98.8	Rank43	Selenomonas sp. FC4001.	Firmicutes	Negativicutes	Selenomonadales	Hungate	FeFe.A1
G595DRAFT_00051	1	1.69492	98.6	Rank13	Selenomonas sp. FC4001.	Firmicutes	Negativicutes	Selenomonadales	Hungate	FeFe.A1
G595DRAFT_00051	2	3.38983	96.4	Rank43	Selenomonas sp. FC4001.	Firmicutes	Negativicutes	Selenomonadales	Hungate	FeFe.A1
G595DRAFT_00051	1	1.69492	94.4	Rank13	Selenomonas sp. FC4001.	Firmicutes	Negativicutes	Selenomonadales	Hungate	FeFe.A1
G595DRAFT_00051	1	1.69492	93.3	Rank13	Selenomonas sp. FC4001.	Firmicutes	Negativicutes	Selenomonadales	Hungate	FeFe.A1
G595DRAFT_00051	1	1.69492	98.7	Rank01	Selenomonas sp. FC4001.	Firmicutes	Negativicutes	Selenomonadales	Hungate	FeFe.A1
G595DRAFT_00051	1	1.69492	96.6	Rank42	Selenomonas sp. FC4001.	Firmicutes	Negativicutes	Selenomonadales	Hungate	FeFe.A1
G595DRAFT_00051	1	1.69492	97.8	Rank01	Anaerovibrio lipolyticus LB2005.	Firmicutes	Clostridia	Clostridiales	Hungate	FeFe.A1
G595DRAFT_00051	1	1.69492	93.3	Rank42	Anaerovibrio lipolyticus LB2005.	Firmicutes	Clostridia	Clostridiales	Hungate	FeFe.A1
G595DRAFT_00051	1	1.69492	95.9	Rank05	Anaerovibrio lipolyticus LB2005.	Firmicutes	Clostridia	Clostridiales	Hungate	FeFe.A1
G595DRAFT_00051	1	1.69492	98.6	Rank10	Anaerovibrio lipolyticus LB2005.	Firmicutes	Clostridia	Clostridiales	Hungate	FeFe.A1
G595DRAFT_00051	1	1.69492	97.5	Rank10	Anaerovibrio lipolyticus LB2005.	Firmicutes	Clostridia	Clostridiales	Hungate	FeFe.A1
G595DRAFT_00051	1	1.69492	100	Rank07	Anaerovibrio lipolyticus LB2005.	Firmicutes	Clostridia	Clostridiales	Hungate	FeFe.A1
G595DRAFT_00051	1	1.69492	100	Rank36	Anaerovibrio lipolyticus LB2005.	Firmicutes	Clostridia	Clostridiales	Hungate	FeFe.A1
G595DRAFT_00051	1	1.69492	65	Rank04	Selenomonas bovis 8-14-1.	Firmicutes	Negativicutes	Selenomonadales	Hungate	FeFe.A1
G595DRAFT_00051	1	1.69492	100	Rank02	Megasphaera elsdenii T81.	Firmicutes	Negativicutes	Selenomonadales	Hungate	FeFe.A1
G595DRAFT_00051	1	1.69492	100	Rank07	Megasphaera elsdenii T81.	Firmicutes	Negativicutes	Selenomonadales	Hungate	FeFe.A1
G595DRAFT_00051	1	1.69492	85.7	Rank01	Megasphaera elsdenii T81.	Firmicutes	Negativicutes	Selenomonadales	Hungate	FeFe.A1
G595DRAFT_00051	1	1.69492	85.5	Rank01	Megasphaera elsdenii T81.	Firmicutes	Negativicutes	Selenomonadales	Hungate	FeFe.A1
G595DRAFT_00051	1	1.69492	89.9	Rank01	Megasphaera elsdenii T81.	Firmicutes	Negativicutes	Selenomonadales	Hungate	FeFe.A1
G595DRAFT_00051	1	1.69492	71.8	Rank02	Megasphaera elsdenii T81.	Firmicutes	Negativicutes	Selenomonadales	Hungate	FeFe.A1
G595DRAFT_00051	1	1.69492	71.4	Rank02	Megasphaera elsdenii T81.	Firmicutes	Negativicutes	Selenomonadales	Hungate	FeFe.A1
G595DRAFT_00051	1	1.69492	100	Rank01	Megasphaera elsdenii T81.	Firmicutes	Negativicutes	Selenomonadales	Hungate	FeFe.A1
G595DRAFT_00051	1	1.69492	100	Rank07	Megasphaera elsdenii T81.	Firmicutes	Negativicutes	Selenomonadales	Hungate	FeFe.A1
G595DRAFT_00051	1	1.69492	100	Rank01	Megasphaera elsdenii T81.	Firmicutes	Negativicutes	Selenomonadales	Hungate	FeFe.A1
G595DRAFT_00051	1	1.69492	83.7	Rank02	Megasphaera elsdenii T81.	Firmicutes	Negativicutes	Selenomonadales	Hungate	FeFe.A1
G595DRAFT_00051	1	1.69492	84	Rank07	Megasphaera elsdenii T81.	Firmicutes	Negativicutes	Selenomonadales	Hungate	FeFe.A1
G595DRAFT_00051	1	1.69492	75.9	Rank07	Megasphaera elsdenii T81.	Firmicutes	Negativicutes	Selenomonadales	Hungate	FeFe.A1
G595DRAFT_00051	1	1.69492	81.9	Rank01	Megasphaera elsdenii T81.	Firmicutes	Negativicutes	Selenomonadales	Hungate	FeFe.A1
G595DRAFT_00051	1	1.69492	83.1	Rank02	Megasphaera elsdenii T81.	Firmicutes	Negativicutes	Selenomonadales	Hungate	FeFe.A1
G595DRAFT_00051	1	1.69492	82.2	Rank01	Megasphaera elsdenii T81.	Firmicutes	Negativicutes	Selenomonadales	Hungate	FeFe.A1
G595DRAFT_00051	1	1.69492	81.2	Rank01	Megasphaera elsdenii T81.	Firmicutes	Negativicutes	Selenomonadales	Hungate	FeFe.A1
G595DRAFT_00051	1	1.69492	80	Rank02	Megasphaera elsdenii T81.	Firmicutes	Negativicutes	Selenomonadales	Hungate	FeFe.A1
G595DRAFT_00051	1	1.69492	80.5	Rank07	Megasphaera elsdenii T81.	Firmicutes	Negativicutes	Selenomonadales	Hungate	FeFe.A1
G595DRAFT_00051	1	1.69492	83.8	Rank07	Megasphaera elsdenii T81.	Firmicutes	Negativicutes	Selenomonadales	Hungate	FeFe.A1
G595DRAFT_00051	1	1.69492	100	Rank02	Megasphaera elsdenii T81.	Firmicutes	Negativicutes	Selenomonadales	Hungate	FeFe.A1
G595DRAFT_00051	1	1.69492	84.5	Rank02	Megasphaera elsdenii T81.	Firmicutes	Negativicutes	Selenomonadales	Hungate	FeFe.A1
G595DRAFT_00051	1	1.69492	81	Rank01	Megasphaera elsdenii T81.	Firmicutes	Negativicutes	Selenomonadales	Hungate	FeFe.A1
G595DRAFT_00051	1	1.69492	87.7	Rank07	Megasphaera elsdenii T81.	Firmicutes	Negativicutes	Selenomonadales	Hungate	FeFe.A1
G595DRAFT_00051	1	1.69492	73.5	Rank02	Megasphaera elsdenii T81.	Firmicutes	Negativicutes	Selenomonadales	Hungate	FeFe.A1
G595DRAFT_00051	1	1.69492	85.7	Rank01	Megasphaera elsdenii T81.	Firmicutes	Negativicutes	Selenomonadales	Hungate	FeFe.A1
G595DRAFT_00051	1	1.69492	84.3	Rank01	Megasphaera elsdenii T81.	Firmicutes	Negativicutes	Selenomonadales	Hungate	FeFe.A1
G595DRAFT_00051	1	1.69492	88.2	Rank01	Megasphaera elsdenii T81.	Firmicutes	Negativicutes	Selenomonadales	Hungate	FeFe.A1
G595DRAFT_00051	1	1.69492	89.5	Rank02	Megasphaera elsdenii T81.	Firmicutes	Negativicutes	Selenomonadales	Hungate	FeFe.A1
G595DRAFT_00051	1	1.69492	87.9	Rank07	Megasphaera elsdenii T81.	Firmicutes	Negativicutes	Selenomonadales	Hungate	FeFe.A1
G595DRAFT_00051	1	1.69492	81.7	Rank38	Anaerovibrio sp. RM50.	Firmicutes	Clostridia	Clostridiales	Hungate	FeFe.A1
G595DRAFT_00051	1	1.69492	81.7	Rank07	Anaerovibrio sp. RM50.	Firmicutes	Clostridia	Clostridiales	Hungate	FeFe.A1
G595DRAFT_00051	1	1.69492	76.9	Rank02	Anaerovibrio sp. RM50.	Firmicutes	Clostridia	Clostridiales	Hungate	FeFe.A1
G595DRAFT_00051	1	1.69492	86.5	Rank05	Dorea sp. AGR2135.	Firmicutes	Clostridia	Clostridiales	Hungate	FeFe.A2
G595DRAFT_00051	1	1.69492	82	Rank45	Dorea sp. AGR2135.	Firmicutes	Clostridia	Clostridiales	Hungate	FeFe.A2
G595DRAFT_00051	1	1.69492	70	Rank39	Dorea sp. AGR2135.	Firmicutes	Clostridia	Clostridiales	Hungate	FeFe.A2
G595DRAFT_00051	1	1.69492	78.3	Rank05	Dorea sp. AGR2135.	Firmicutes	Clostridia	Clostridiales	Hungate	FeFe.A2
G595DRAFT_00051	2	3.38983	67.1	Rank45	Dorea sp. AGR2135.	Firmicutes	Clostridia	Clostridiales	Hungate	FeFe.A2
G595DRAFT_00051	1	1.69492	65.3	Rank39	Dorea sp. AGR2135.	Firmicutes	Clostridia	Clostridiales	Hungate	FeFe.A2
G595DRAFT_00051	1	1.69492	68	Rank34	Dorea sp. AGR2135.	Firmicutes	Clostridia	Clostridiales	Hungate	FeFe.A2
G595DRAFT_00051	1	1.69492	77	Rank39	Dorea sp. AGR2135.	Firmicutes	Clostridia	Clostridiales	Hungate	FeFe.A2
G595DRAFT_00051	1	1.69492	76.9	Rank04	Dorea longicatena AGR2136.	Firmicutes	Clostridia	Clostridiales	Hungate	FeFe.A2
G595DRAFT_00051	1	1.69492	69	Rank02	Dorea longicatena AGR2136.	Firmicutes	Clostridia	Clostridiales	Hungate	FeFe.A2
G595DRAFT_00051	1	1.69492	96	Rank43	Dorea longicatena AGR2136.	Firmicutes	Clostridia	Clostridiales	Hungate	FeFe.A2
G595DRAFT_00051	1	1.69492	93.5	Rank43	Dorea longicatena AGR2136.	Firmicutes	Clostridia	Clostridiales	Hungate	FeFe.A2
G595DRAFT_00051	1	1.69492	92.6	Rank05	Dorea longicatena AGR2136.	Firmicutes	Clostridia	Clostridiales	Hungate	FeFe.A2
G595DRAFT_00051	1	1.69492	85.1	Rank07	Dorea longicatena AGR2136.	Firmicutes	Clostridia	Clostridiales	Hungate	FeFe.A2
G595DRAFT_00051	1	1.69492	94.5	Rank07	Dorea longicatena AGR2136.	Firmicutes	Clostridia	Clostridiales	Hungate	FeFe.A2
G595DRAFT_00051	1	1.69492	93.4	Rank43	Dorea longicatena AGR2136.	Firmicutes	Clostridia	Clostridiales	Hungate	FeFe.A2
G595DRAFT_00051	1	1.69492	84.2	Rank07	Dorea longicatena AGR2136.	Firmicutes	Clostridia	Clostridiales	Hungate	FeFe.A2
G595DRAFT_00051	1	1.69492	72.5	Rank44	Dorea longicatena AGR2136.	Firmicutes	Clostridia	Clostridiales	Hungate	FeFe.A2
G595DRAFT_00051	1	1.69492	92.4	Rank07	Dorea longicatena AGR2136.	Firmicutes	Clostridia	Clostridiales	Hungate	FeFe.A2
G595DRAFT_00051	1	1.69492	75.7	Rank06	Dorea longicatena AGR2136.	Firmicutes	Clostridia	Clostridiales	Hungate	FeFe.A2
G595DRAFT_00051	1	1.69492	68.9	Rank44	Dorea longicatena AGR2136.	Firmicutes	Clostridia	Clostridiales	Hungate	FeFe.A2
G595DRAFT_00051	1	1.69492	94.7	Rank01	Dorea longicatena AGR2136.	Firmicutes	Clostridia	Clostridiales	Hungate	FeFe.A2
G595DRAFT_00051	1	1.69492	69	Rank04	Dorea longicatena AGR2136.	Firmicutes	Clostridia	Clostridiales	Hungate	FeFe.A2
G595DRAFT_00051	1	1.69492	93.1	Rank07	Dorea longicatena AGR2136.	Firmicutes	Clostridia	Clostridiales	Hungate	FeFe.A2
G595DRAFT_00051	1	1.69492	87.5	Rank38	Oribacterium sp. NK2B42.	Firmicutes	Clostridia	Clostridiales	Hungate	FeFe.A2
G595DRAFT_00051	1	1.69492	86	Rank02	Oribacterium sp. NK2B42.	Firmicutes	Clostridia	Clostridiales	Hungate	FeFe.A2
G596DRAFT_00421	1	1.69492	90.4	Rank01	Oribacterium sp. NK2B42.	Firmicutes	Clostridia	Clostridiales	Hungate	FeFe.A2
G596DRAFT_00421	1	1.69492	100	Rank04	Oribacterium sp. NK2B42.	Firmicutes	Clostridia	Clostridiales	Hungate	FeFe.A2
G596DRAFT_00421	1	1.69492	82.6	Rank02	Oribacterium sp. NK2B42.	Firmicutes	Clostridia	Clostridiales	Hungate	FeFe.A2
G596DRAFT_00421	1	1.69492	100	Rank33	Oribacterium sp. NK2B42.	Firmicutes	Clostridia	Clostridiales	Hungate	FeFe.A2
G596DRAFT_00421	1	1.69492	97.1	Rank12	Oribacterium sp. NK2B42.	Firmicutes	Clostridia	Clostridiales	Hungate	FeFe.A2
G596DRAFT_00421	1	1.69492	100	Rank02	Oribacterium sp. NK2B42.	Firmicutes	Clostridia	Clostridiales	Hungate	FeFe.A2
G596DRAFT_00421	1	1.69492	78.5	Rank12	Oribacterium sp. NK2B42.	Firmicutes	Clostridia	Clostridiales	Hungate	FeFe.A2
G596DRAFT_00421	1	1.69492	77.8	Rank44	Oribacterium sp. NK2B42.	Firmicutes	Clostridia	Clostridiales	Hungate	FeFe.A2
G596DRAFT_00421	1	1.69492	90.9	Rank42	Oribacterium sp. NK2B42.	Firmicutes	Clostridia	Clostridiales	Hungate	FeFe.A2
G596DRAFT_00421	1	1.69492	91.4	Rank13	Oribacterium sp. NK2B42.	Firmicutes	Clostridia	Clostridiales	Hungate	FeFe.A2
G596DRAFT_00421	1	1.69492	100	Rank38	Oribacterium sp. NK2B42.	Firmicutes	Clostridia	Clostridiales	Hungate	FeFe.A2
G596DRAFT_00421	1	1.69492	83.6	Rank43	Oribacterium sp. NK2B42.	Firmicutes	Clostridia	Clostridiales	Hungate	FeFe.A2
G596DRAFT_00421	1	1.69492	81.5	Rank08	Oribacterium sp. NK2B42.	Firmicutes	Clostridia	Clostridiales	Hungate	FeFe.A2
G596DRAFT_00421	1	1.69492	67.6	Rank04	Oribacterium sp. NK2B42.	Firmicutes	Clostridia	Clostridiales	Hungate	FeFe.A2
G596DRAFT_00421	1	1.69492	84.3	Rank06	Oribacterium sp. NK2B42.	Firmicutes	Clostridia	Clostridiales	Hungate	FeFe.A2
G596DRAFT_00421	1	1.69492	80	Rank05	Oribacterium sp. NK2B42.	Firmicutes	Clostridia	Clostridiales	Hungate	FeFe.A2
G596DRAFT_00421	1	1.69492	82.5	Rank36	Oribacterium sp. NK2B42.	Firmicutes	Clostridia	Clostridiales	Hungate	FeFe.A2
G596DRAFT_00421	1	1.69492	100	Rank42	Oribacterium sp. NK2B42.	Firmicutes	Clostridia	Clostridiales	Hungate	FeFe.A2
G596DRAFT_00421	1	1.69492	84	Rank02	Oribacterium sp. NK2B42.	Firmicutes	Clostridia	Clostridiales	Hungate	FeFe.A2
G596DRAFT_00421	1	1.69492	65.4	Rank33	Oribacterium sp. NK2B42.	Firmicutes	Clostridia	Clostridiales	Hungate	FeFe.A2
G596DRAFT_00421	1	1.69492	90.9	Rank02	Oribacterium sp. NK2B42.	Firmicutes	Clostridia	Clostridiales	Hungate	FeFe.A2
G596DRAFT_00421	1	1.69492	88.9	Rank45	Oribacterium sp. NK2B42.	Firmicutes	Clostridia	Clostridiales	Hungate	FeFe.A2
G598DRAFT_01444	1	1.69492	81	Rank12	Oribacterium sp. NK2B42.	Firmicutes	Clostridia	Clostridiales	Hungate	FeFe.A2
G598DRAFT_01444	1	1.69492	66.7	Rank01	Oribacterium sp. NK2B42.	Firmicutes	Clostridia	Clostridiales	Hungate	FeFe.A2
G598DRAFT_01444	1	1.69492	88.7	Rank43	Oribacterium sp. NK2B42.	Firmicutes	Clostridia	Clostridiales	Hungate	FeFe.A2
G598DRAFT_01444	2	3.38983	79.7	Rank08	Oribacterium sp. NK2B42.	Firmicutes	Clostridia	Clostridiales	Hungate	FeFe.A2
G598DRAFT_01444	1	1.69492	89.8	Rank05	Oribacterium sp. NK2B42.	Firmicutes	Clostridia	Clostridiales	Hungate	FeFe.A2
G598DRAFT_01444	1	1.69492	88.9	Rank02	Oribacterium sp. NK2B42.	Firmicutes	Clostridia	Clostridiales	Hungate	FeFe.A2
G598DRAFT_01444	1	1.69492	86.8	Rank06	Oribacterium sp. NK2B42.	Firmicutes	Clostridia	Clostridiales	Hungate	FeFe.A2
G598DRAFT_01444	1	1.69492	100	Rank46	Oribacterium sp. NK2B42.	Firmicutes	Clostridia	Clostridiales	Hungate	FeFe.A2
G598DRAFT_01444	1	1.69492	81.6	Rank02	Oribacterium sp. NK2B42.	Firmicutes	Clostridia	Clostridiales	Hungate	FeFe.A2
G598DRAFT_01444	1	1.69492	86	Rank38	Oribacterium sp. NK2B42.	Firmicutes	Clostridia	Clostridiales	Hungate	FeFe.A2
G598DRAFT_01444	1	1.69492	67.9	Rank12	Oribacterium sp. NK2B42.	Firmicutes	Clostridia	Clostridiales	Hungate	FeFe.A2
G598DRAFT_01444	1	1.69492	76.9	Rank43	Oribacterium sp. NK2B42.	Firmicutes	Clostridia	Clostridiales	Hungate	FeFe.A2
G598DRAFT_01444	1	1.69492	78.2	Rank08	Oribacterium sp. NK2B42.	Firmicutes	Clostridia	Clostridiales	Hungate	FeFe.A2
G598DRAFT_01444	1	1.69492	100	Rank08	Oribacterium sp. NK2B42.	Firmicutes	Clostridia	Clostridiales	Hungate	FeFe.A2
G598DRAFT_01444	1	1.69492	100	Rank43	Oribacterium sp. NK2B42.	Firmicutes	Clostridia	Clostridiales	Hungate	FeFe.A2
G598DRAFT_01444	1	1.69492	65.9	Rank05	Oribacterium sp. NK2B42.	Firmicutes	Clostridia	Clostridiales	Hungate	FeFe.A2
G598DRAFT_01444	2	3.38983	88.5	Rank34	Oribacterium sp. NK2B42.	Firmicutes	Clostridia	Clostridiales	Hungate	FeFe.A2
G598DRAFT_01444	1	1.69492	81.9	Rank10	Oribacterium sp. NK2B42.	Firmicutes	Clostridia	Clostridiales	Hungate	FeFe.A2
G598DRAFT_01444	1	1.69492	84.8	Rank08	Oribacterium sp. NK2B42.	Firmicutes	Clostridia	Clostridiales	Hungate	FeFe.A2
G598DRAFT_01444	1	1.69492	83	Rank02	Oribacterium sp. NK2B42.	Firmicutes	Clostridia	Clostridiales	Hungate	FeFe.A2
G598DRAFT_01444	1	1.69492	78	Rank43	Oribacterium sp. NK2B42.	Firmicutes	Clostridia	Clostridiales	Hungate	FeFe.A2
G598DRAFT_01444	1	1.69492	84.6	Rank38	Oribacterium sp. NK2B42.	Firmicutes	Clostridia	Clostridiales	Hungate	FeFe.A2
G598DRAFT_01444	1	1.69492	90.7	Rank34	Oribacterium sp. NK2B42.	Firmicutes	Clostridia	Clostridiales	Hungate	FeFe.A2
G598DRAFT_01444	1	1.69492	90.8	Rank08	Oribacterium sp. NK2B42.	Firmicutes	Clostridia	Clostridiales	Hungate	FeFe.A2
G598DRAFT_01444	1	1.69492	74.5	Rank43	Oribacterium sp. NK2B42.	Firmicutes	Clostridia	Clostridiales	Hungate	FeFe.A2
G598DRAFT_01444	1	1.69492	77	Rank43	Oribacterium sp. NK2B42.	Firmicutes	Clostridia	Clostridiales	Hungate	FeFe.A2
G598DRAFT_01444	1	1.69492	71.6	Rank33	Oribacterium sp. NK2B42.	Firmicutes	Clostridia	Clostridiales	Hungate	FeFe.A2
G598DRAFT_01444	1	1.69492	73.8	Rank07	Oribacterium sp. NK2B42.	Firmicutes	Clostridia	Clostridiales	Hungate	FeFe.A2
G598DRAFT_01444	1	1.69492	73.8	Rank34	Oribacterium sp. NK2B42.	Firmicutes	Clostridia	Clostridiales	Hungate	FeFe.A2
G598DRAFT_01444	1	1.69492	81.7	Rank36	Oribacterium sp. NK2B42.	Firmicutes	Clostridia	Clostridiales	Hungate	FeFe.A2
G598DRAFT_01444	1	1.69492	100	Rank07	Oribacterium sp. NK2B42.	Firmicutes	Clostridia	Clostridiales	Hungate	FeFe.A2
G598DRAFT_01444	1	1.69492	100	Rank36	Oribacterium sp. NK2B42.	Firmicutes	Clostridia	Clostridiales	Hungate	FeFe.A2
G598DRAFT_01444	1	1.69492	66.2	Rank43	Oribacterium sp. NK2B42.	Firmicutes	Clostridia	Clostridiales	Hungate	FeFe.A2
G598DRAFT_01444	1	1.69492	75.5	Rank04	Oribacterium sp. NK2B42.	Firmicutes	Clostridia	Clostridiales	Hungate	FeFe.A2
G598DRAFT_01444	1	1.69492	75	Rank33	Oribacterium sp. NK2B42.	Firmicutes	Clostridia	Clostridiales	Hungate	FeFe.A2
G598DRAFT_01444	1	1.69492	76.1	Rank46	Oribacterium sp. NK2B42.	Firmicutes	Clostridia	Clostridiales	Hungate	FeFe.A2
G598DRAFT_01444	1	1.69492	83.7	Rank05	Oribacterium sp. NK2B42.	Firmicutes	Clostridia	Clostridiales	Hungate	FeFe.A2
G598DRAFT_01444	1	1.69492	98.7	Rank36	Oribacterium sp. NK2B42.	Firmicutes	Clostridia	Clostridiales	Hungate	FeFe.A2
G598DRAFT_01444	1	1.69492	91.5	Rank36	Oribacterium sp. NK2B42.	Firmicutes	Clostridia	Clostridiales	Hungate	FeFe.A2
G598DRAFT_01444	1	1.69492	85.4	Rank05	Oribacterium sp. NK2B42.	Firmicutes	Clostridia	Clostridiales	Hungate	FeFe.A2
G598DRAFT_01444	1	1.69492	98.2	Rank07	Oribacterium sp. NK2B42.	Firmicutes	Clostridia	Clostridiales	Hungate	FeFe.A2
G598DRAFT_01444	1	1.69492	81	Rank43	Oribacterium sp. NK2B42.	Firmicutes	Clostridia	Clostridiales	Hungate	FeFe.A2
G598DRAFT_01444	1	1.69492	100	Rank39	Oribacterium sp. NK2B42.	Firmicutes	Clostridia	Clostridiales	Hungate	FeFe.A2
G599DRAFT_02144	1	1.69492	78.4	Rank07	Oribacterium sp. NK2B42.	Firmicutes	Clostridia	Clostridiales	Hungate	FeFe.A2
G601DRAFT_00585	1	1.69492	68.8	Rank06	Sarcina sp. DSM 11001.	Firmicutes	Clostridia	Clostridiales	Hungate	FeFe.A2
G601DRAFT_00585	1	1.69492	92.2	Rank44	Sarcina sp. DSM 11001.	Firmicutes	Clostridia	Clostridiales	Hungate	FeFe.A2
G602DRAFT_00383	1	1.69492	65	Rank36	Sarcina sp. DSM 11001.	Firmicutes	Clostridia	Clostridiales	Hungate	FeFe.A2
G602DRAFT_00383	1	1.69492	94	Rank34	Sarcina sp. DSM 11001.	Firmicutes	Clostridia	Clostridiales	Hungate	FeFe.A2
G602DRAFT_00383	1	1.69492	90.1	Rank10	Sarcina sp. DSM 11001.	Firmicutes	Clostridia	Clostridiales	Hungate	FeFe.A2
G602DRAFT_00383	1	1.69492	76.7	Rank01	Sarcina sp. DSM 11001.	Firmicutes	Clostridia	Clostridiales	Hungate	FeFe.A2
G602DRAFT_00383	1	1.69492	68.4	Rank01	Sarcina sp. DSM 11001.	Firmicutes	Clostridia	Clostridiales	Hungate	FeFe.A2
G602DRAFT_00383	1	1.69492	78.7	Rank02	Sarcina sp. DSM 11001.	Firmicutes	Clostridia	Clostridiales	Hungate	FeFe.A2
G602DRAFT_00383	1	1.69492	71.2	Rank01	Sarcina sp. DSM 11001.	Firmicutes	Clostridia	Clostridiales	Hungate	FeFe.A2
G602DRAFT_00383	1	1.69492	89.3	Rank44	Sarcina sp. DSM 11001.	Firmicutes	Clostridia	Clostridiales	Hungate	FeFe.A2
G602DRAFT_00383	1	1.69492	65.1	Rank07	Sarcina sp. DSM 11001.	Firmicutes	Clostridia	Clostridiales	Hungate	FeFe.A2
G602DRAFT_00383	1	1.69492	75.6	Rank06	Sarcina sp. DSM 11001.	Firmicutes	Clostridia	Clostridiales	Hungate	FeFe.A2
G605DRAFT_00122	1	1.69492	80.8	Rank43	Sarcina sp. DSM 11001.	Firmicutes	Clostridia	Clostridiales	Hungate	FeFe.A2
G605DRAFT_00122	1	1.69492	65.5	Rank01	Sarcina sp. DSM 11001.	Firmicutes	Clostridia	Clostridiales	Hungate	FeFe.A2
G605DRAFT_02906	1	1.69492	90.2	Rank05	Sarcina sp. DSM 11001.	Firmicutes	Clostridia	Clostridiales	Hungate	FeFe.A2
G605DRAFT_02906	1	1.69492	68.5	Rank02	Sarcina sp. DSM 11001.	Firmicutes	Clostridia	Clostridiales	Hungate	FeFe.A2
G605DRAFT_02906	1	1.69492	66.7	Rank33	Sarcina sp. DSM 11001.	Firmicutes	Clostridia	Clostridiales	Hungate	FeFe.A2
G605DRAFT_02906	1	1.69492	72.3	Rank02	Sarcina sp. DSM 11001.	Firmicutes	Clostridia	Clostridiales	Hungate	FeFe.A2
G605DRAFT_02906	1	1.69492	70	Rank02	Sarcina sp. DSM 11001.	Firmicutes	Clostridia	Clostridiales	Hungate	FeFe.A2
G605DRAFT_02906	1	1.69492	65.9	Rank36	Sarcina sp. DSM 11001.	Firmicutes	Clostridia	Clostridiales	Hungate	FeFe.A2
G605DRAFT_02906	1	1.69492	81.4	Rank13	Sarcina sp. DSM 11001.	Firmicutes	Clostridia	Clostridiales	Hungate	FeFe.A2
G614DRAFT_00414	1	1.69492	92.2	Rank10	Sarcina sp. DSM 11001.	Firmicutes	Clostridia	Clostridiales	Hungate	FeFe.A2
G614DRAFT_00414	1	1.69492	65.1	Rank13	Sarcina sp. DSM 11001.	Firmicutes	Clostridia	Clostridiales	Hungate	FeFe.A2
G614DRAFT_00414	1	1.69492	69.8	Rank04	Sarcina sp. DSM 11001.	Firmicutes	Clostridia	Clostridiales	Hungate	FeFe.A2
G614DRAFT_00414	1	1.69492	92.9	Rank05	Sarcina sp. DSM 11001.	Firmicutes	Clostridia	Clostridiales	Hungate	FeFe.A2
G614DRAFT_00414	1	1.69492	65.8	Rank04	Sarcina sp. DSM 11001.	Firmicutes	Clostridia	Clostridiales	Hungate	FeFe.A2
G614DRAFT_00414	1	1.69492	71.2	Rank44	Sarcina sp. DSM 11001.	Firmicutes	Clostridia	Clostridiales	Hungate	FeFe.A2
G614DRAFT_00414	1	1.69492	100	Rank10	Sharpea azabuensis DSM 20406.	Firmicutes	Bacilli	Lactobacillales	Hungate	FeFe.A2
G614DRAFT_00414	1	1.69492	77.6	Rank08	Sharpea azabuensis DSM 20406.	Firmicutes	Bacilli	Lactobacillales	Hungate	FeFe.A2
G614DRAFT_00414	1	1.69492	100	Rank36	Sharpea azabuensis DSM 20406.	Firmicutes	Bacilli	Lactobacillales	Hungate	FeFe.A2
G614DRAFT_00414	1	1.69492	100	Rank04	Sharpea azabuensis DSM 20406.	Firmicutes	Bacilli	Lactobacillales	Hungate	FeFe.A2
G614DRAFT_00414	1	1.69492	72.6	Rank01	Sharpea azabuensis DSM 20406.	Firmicutes	Bacilli	Lactobacillales	Hungate	FeFe.A2
G614DRAFT_00414	1	1.69492	81.1	Rank13	Sharpea azabuensis DSM 20406.	Firmicutes	Bacilli	Lactobacillales	Hungate	FeFe.A2
G614DRAFT_00414	1	1.69492	100	Rank13	Sharpea azabuensis DSM 20406.	Firmicutes	Bacilli	Lactobacillales	Hungate	FeFe.A2
G614DRAFT_00414	1	1.69492	87.5	Rank02	Sharpea azabuensis DSM 20406.	Firmicutes	Bacilli	Lactobacillales	Hungate	FeFe.A2
G614DRAFT_00414	1	1.69492	88.1	Rank05	Sharpea azabuensis DSM 20406.	Firmicutes	Bacilli	Lactobacillales	Hungate	FeFe.A2
G614DRAFT_02639	1	1.69492	87.3	Rank01	Sharpea azabuensis DSM 20406.	Firmicutes	Bacilli	Lactobacillales	Hungate	FeFe.A2
G614DRAFT_02639	1	1.69492	100	Rank45	Sharpea azabuensis DSM 20406.	Firmicutes	Bacilli	Lactobacillales	Hungate	FeFe.A2
G614DRAFT_02639	1	1.69492	100	Rank01	Sharpea azabuensis DSM 20406.	Firmicutes	Bacilli	Lactobacillales	Hungate	FeFe.A2
G614DRAFT_02639	1	1.69492	87.3	Rank05	Sharpea azabuensis DSM 20406.	Firmicutes	Bacilli	Lactobacillales	Hungate	FeFe.A2
G614DRAFT_02639	1	1.69492	88.9	Rank10	Sharpea azabuensis DSM 20406.	Firmicutes	Bacilli	Lactobacillales	Hungate	FeFe.A2
G614DRAFT_02639	1	1.69492	72.4	Rank36	Sharpea azabuensis DSM 20406.	Firmicutes	Bacilli	Lactobacillales	Hungate	FeFe.A2
G614DRAFT_02639	1	1.69492	78.9	Rank07	Sharpea azabuensis DSM 20406.	Firmicutes	Bacilli	Lactobacillales	Hungate	FeFe.A2
G614DRAFT_02639	1	1.69492	87.3	Rank08	Sharpea azabuensis DSM 20406.	Firmicutes	Bacilli	Lactobacillales	Hungate	FeFe.A2
G614DRAFT_02639	1	1.69492	100	Rank02	Sharpea azabuensis DSM 20406.	Firmicutes	Bacilli	Lactobacillales	Hungate	FeFe.A2
G614DRAFT_02639	1	1.69492	77.1	Rank12	Sharpea azabuensis DSM 20406.	Firmicutes	Bacilli	Lactobacillales	Hungate	FeFe.A2
G614DRAFT_02639	1	1.69492	100	Rank12	Sharpea azabuensis DSM 20406.	Firmicutes	Bacilli	Lactobacillales	Hungate	FeFe.A2
G614DRAFT_02639	1	1.69492	100	Rank06	Sharpea azabuensis DSM 20406.	Firmicutes	Bacilli	Lactobacillales	Hungate	FeFe.A2
G614DRAFT_02639	1	1.69492	88.9	Rank07	Sharpea azabuensis DSM 20406.	Firmicutes	Bacilli	Lactobacillales	Hungate	FeFe.A2
G614DRAFT_02639	1	1.69492	100	Rank44	Sharpea azabuensis DSM 20406.	Firmicutes	Bacilli	Lactobacillales	Hungate	FeFe.A2
G614DRAFT_02639	1	1.69492	69.1	Rank01	Sharpea azabuensis DSM 20406.	Firmicutes	Bacilli	Lactobacillales	Hungate	FeFe.A2
G614DRAFT_02639	1	1.69492	97.9	Rank04	Sharpea azabuensis DSM 20406.	Firmicutes	Bacilli	Lactobacillales	Hungate	FeFe.A2
G614DRAFT_02639	1	1.69492	100	Rank05	Sharpea azabuensis DSM 20406.	Firmicutes	Bacilli	Lactobacillales	Hungate	FeFe.A2
G614DRAFT_02639	1	1.69492	82.8	Rank06	Sharpea azabuensis DSM 20406.	Firmicutes	Bacilli	Lactobacillales	Hungate	FeFe.A2
G614DRAFT_02639	1	1.69492	98.8	Rank05	Sharpea azabuensis DSM 20406.	Firmicutes	Bacilli	Lactobacillales	Hungate	FeFe.A2
G614DRAFT_02639	1	1.69492	100	Rank07	Sharpea azabuensis DSM 20406.	Firmicutes	Bacilli	Lactobacillales	Hungate	FeFe.A2
G614DRAFT_02646	1	1.69492	84.2	Rank04	Sharpea azabuensis DSM 20406.	Firmicutes	Bacilli	Lactobacillales	Hungate	FeFe.A2
G614DRAFT_02646	1	1.69492	89	Rank36	Sharpea azabuensis DSM 20406.	Firmicutes	Bacilli	Lactobacillales	Hungate	FeFe.A2
G614DRAFT_02646	1	1.69492	100	Rank08	Sharpea azabuensis DSM 20406.	Firmicutes	Bacilli	Lactobacillales	Hungate	FeFe.A2
G614DRAFT_02646	1	1.69492	85.5	Rank04	Sharpea azabuensis DSM 20406.	Firmicutes	Bacilli	Lactobacillales	Hungate	FeFe.A2
G614DRAFT_02646	1	1.69492	74.3	Rank04	Olsenella umbonata DSM 22619.	Actinobacteria	Actinobacteria	Coriobacteriales	Hungate	FeFe.A2
G614DRAFT_02646	1	1.69492	72.9	Rank04	Olsenella umbonata DSM 22619.	Actinobacteria	Actinobacteria	Coriobacteriales	Hungate	FeFe.A2
G614DRAFT_02646	1	1.69492	78.3	Rank04	Olsenella umbonata DSM 22619.	Actinobacteria	Actinobacteria	Coriobacteriales	Hungate	FeFe.A2
G614DRAFT_03623	1	1.69492	70.8	Rank04	Olsenella umbonata DSM 22619.	Actinobacteria	Actinobacteria	Coriobacteriales	Hungate	FeFe.A2
G614DRAFT_03623	1	1.69492	78	Rank07	Olsenella umbonata DSM 22619.	Actinobacteria	Actinobacteria	Coriobacteriales	Hungate	FeFe.A2
G615DRAFT_01954	1	1.69492	100	Rank33	Olsenella umbonata DSM 22619.	Actinobacteria	Actinobacteria	Coriobacteriales	Hungate	FeFe.A2
G615DRAFT_01954	1	1.69492	98.6	Rank13	Olsenella umbonata DSM 22619.	Actinobacteria	Actinobacteria	Coriobacteriales	Hungate	FeFe.A2
G615DRAFT_01954	1	1.69492	76.6	Rank06	Olsenella umbonata DSM 22619.	Actinobacteria	Actinobacteria	Coriobacteriales	Hungate	FeFe.A2
G615DRAFT_01954	1	1.69492	69.8	Rank02	Olsenella umbonata DSM 22619.	Actinobacteria	Actinobacteria	Coriobacteriales	Hungate	FeFe.A2
G615DRAFT_01954	1	1.69492	98.1	Rank13	Olsenella umbonata DSM 22619.	Actinobacteria	Actinobacteria	Coriobacteriales	Hungate	FeFe.A2
G615DRAFT_01954	1	1.69492	68.8	Rank06	Olsenella umbonata DSM 22619.	Actinobacteria	Actinobacteria	Coriobacteriales	Hungate	FeFe.A2
G615DRAFT_01954	1	1.69492	80.3	Rank04	Olsenella umbonata DSM 22619.	Actinobacteria	Actinobacteria	Coriobacteriales	Hungate	FeFe.A2
G615DRAFT_01954	1	1.69492	80	Rank04	Olsenella umbonata DSM 22619.	Actinobacteria	Actinobacteria	Coriobacteriales	Hungate	FeFe.A2
G615DRAFT_01954	1	1.69492	80.5	Rank36	Olsenella umbonata DSM 22619.	Actinobacteria	Actinobacteria	Coriobacteriales	Hungate	FeFe.A2
G615DRAFT_01954	1	1.69492	65.8	Rank05	Olsenella umbonata DSM 22619.	Actinobacteria	Actinobacteria	Coriobacteriales	Hungate	FeFe.A2
G615DRAFT_01954	1	1.69492	68.4	Rank02	Olsenella umbonata DSM 22619.	Actinobacteria	Actinobacteria	Coriobacteriales	Hungate	FeFe.A2
G615DRAFT_01954	1	1.69492	76.9	Rank06	Olsenella umbonata DSM 22619.	Actinobacteria	Actinobacteria	Coriobacteriales	Hungate	FeFe.A2
G615DRAFT_01954	1	1.69492	82.1	Rank04	Olsenella umbonata DSM 22619.	Actinobacteria	Actinobacteria	Coriobacteriales	Hungate	FeFe.A2
G616DRAFT_01640	1	1.69492	73.4	Rank33	Olsenella umbonata DSM 22619.	Actinobacteria	Actinobacteria	Coriobacteriales	Hungate	FeFe.A2
G616DRAFT_01640	1	1.69492	67.8	Rank02	Olsenella umbonata DSM 22619.	Actinobacteria	Actinobacteria	Coriobacteriales	Hungate	FeFe.A2
G616DRAFT_01640	1	1.69492	65.2	Rank07	Olsenella umbonata DSM 22619.	Actinobacteria	Actinobacteria	Coriobacteriales	Hungate	FeFe.A2
G616DRAFT_01640	1	1.69492	85.7	Rank07	Olsenella umbonata DSM 22619.	Actinobacteria	Actinobacteria	Coriobacteriales	Hungate	FeFe.A2
G616DRAFT_01640	1	1.69492	69.5	Rank01	Olsenella umbonata DSM 22619.	Actinobacteria	Actinobacteria	Coriobacteriales	Hungate	FeFe.A2
G616DRAFT_01640	1	1.69492	100	Rank05	Olsenella umbonata DSM 22619.	Actinobacteria	Actinobacteria	Coriobacteriales	Hungate	FeFe.A2
G617DRAFT_00043	1	1.69492	70.8	Rank05	Olsenella umbonata DSM 22619.	Actinobacteria	Actinobacteria	Coriobacteriales	Hungate	FeFe.A2
G617DRAFT_00043	1	1.69492	80.2	Rank04	Olsenella umbonata DSM 22619.	Actinobacteria	Actinobacteria	Coriobacteriales	Hungate	FeFe.A2
G617DRAFT_00043	1	1.69492	100	Rank04	Olsenella umbonata DSM 22619.	Actinobacteria	Actinobacteria	Coriobacteriales	Hungate	FeFe.A2
G617DRAFT_00043	1	1.69492	73.3	Rank01	Olsenella umbonata DSM 22619.	Actinobacteria	Actinobacteria	Coriobacteriales	Hungate	FeFe.A2
G617DRAFT_00043	1	1.69492	66.7	Rank02	Olsenella umbonata DSM 22619.	Actinobacteria	Actinobacteria	Coriobacteriales	Hungate	FeFe.A2
G617DRAFT_00043	1	1.69492	83.3	Rank07	Olsenella umbonata DSM 22619.	Actinobacteria	Actinobacteria	Coriobacteriales	Hungate	FeFe.A2
G617DRAFT_00043	1	1.69492	81.4	Rank04	Olsenella umbonata DSM 22619.	Actinobacteria	Actinobacteria	Coriobacteriales	Hungate	FeFe.A2
G617DRAFT_00043	1	1.69492	77.8	Rank01	Olsenella umbonata DSM 22619.	Actinobacteria	Actinobacteria	Coriobacteriales	Hungate	FeFe.A2
G617DRAFT_00043	1	1.69492	95.7	Rank07	Olsenella umbonata DSM 22619.	Actinobacteria	Actinobacteria	Coriobacteriales	Hungate	FeFe.A2
G617DRAFT_00043	1	1.69492	89.2	Rank08	Olsenella umbonata DSM 22619.	Actinobacteria	Actinobacteria	Coriobacteriales	Hungate	FeFe.A2
G617DRAFT_00043	1	1.69492	89.3	Rank07	Olsenella umbonata DSM 22619.	Actinobacteria	Actinobacteria	Coriobacteriales	Hungate	FeFe.A2
G617DRAFT_00043	1	1.69492	73.8	Rank01	Olsenella umbonata DSM 22619.	Actinobacteria	Actinobacteria	Coriobacteriales	Hungate	FeFe.A2
G617DRAFT_00043	1	1.69492	100	Rank10	Olsenella umbonata DSM 22619.	Actinobacteria	Actinobacteria	Coriobacteriales	Hungate	FeFe.A2
G617DRAFT_00043	1	1.69492	98.7	Rank05	Olsenella umbonata DSM 22619.	Actinobacteria	Actinobacteria	Coriobacteriales	Hungate	FeFe.A2
G617DRAFT_00043	1	1.69492	77.1	Rank01	Olsenella umbonata DSM 22619.	Actinobacteria	Actinobacteria	Coriobacteriales	Hungate	FeFe.A2
G617DRAFT_00043	1	1.69492	90	Rank07	Olsenella umbonata DSM 22619.	Actinobacteria	Actinobacteria	Coriobacteriales	Hungate	FeFe.A2
G617DRAFT_00859	1	1.69492	71.7	Rank01	Olsenella umbonata DSM 22619.	Actinobacteria	Actinobacteria	Coriobacteriales	Hungate	FeFe.A2
G617DRAFT_00859	1	1.69492	95.7	Rank01	Olsenella umbonata DSM 22619.	Actinobacteria	Actinobacteria	Coriobacteriales	Hungate	FeFe.A2
G617DRAFT_00859	1	1.69492	68.8	Rank45	Olsenella umbonata DSM 22619.	Actinobacteria	Actinobacteria	Coriobacteriales	Hungate	FeFe.A2
G617DRAFT_00859	1	1.69492	90.5	Rank07	Olsenella umbonata DSM 22619.	Actinobacteria	Actinobacteria	Coriobacteriales	Hungate	FeFe.A2
G617DRAFT_00859	1	1.69492	93.9	Rank01	Olsenella umbonata DSM 22619.	Actinobacteria	Actinobacteria	Coriobacteriales	Hungate	FeFe.A2
G617DRAFT_01023	1	1.69492	73.2	Rank34	Olsenella umbonata DSM 22619.	Actinobacteria	Actinobacteria	Coriobacteriales	Hungate	FeFe.A2
G617DRAFT_01023	1	1.69492	90.5	Rank01	Olsenella umbonata DSM 22619.	Actinobacteria	Actinobacteria	Coriobacteriales	Hungate	FeFe.A2
G617DRAFT_01023	1	1.69492	67.8	Rank07	Olsenella umbonata DSM 22619.	Actinobacteria	Actinobacteria	Coriobacteriales	Hungate	FeFe.A2
G617DRAFT_01023	1	1.69492	86.2	Rank01	Olsenella umbonata DSM 22619.	Actinobacteria	Actinobacteria	Coriobacteriales	Hungate	FeFe.A2
G617DRAFT_01023	1	1.69492	69.6	Rank34	Olsenella umbonata DSM 22619.	Actinobacteria	Actinobacteria	Coriobacteriales	Hungate	FeFe.A2
G617DRAFT_01023	1	1.69492	100	Rank08	Olsenella umbonata DSM 22619.	Actinobacteria	Actinobacteria	Coriobacteriales	Hungate	FeFe.A2
G617DRAFT_01023	1	1.69492	98.6	Rank10	Olsenella umbonata DSM 22619.	Actinobacteria	Actinobacteria	Coriobacteriales	Hungate	FeFe.A2
G617DRAFT_01023	1	1.69492	75	Rank01	Olsenella umbonata DSM 22619.	Actinobacteria	Actinobacteria	Coriobacteriales	Hungate	FeFe.A2
G617DRAFT_01023	1	1.69492	81.3	Rank07	Olsenella umbonata DSM 22619.	Actinobacteria	Actinobacteria	Coriobacteriales	Hungate	FeFe.A2
G617DRAFT_01023	1	1.69492	80.8	Rank07	Olsenella umbonata DSM 22619.	Actinobacteria	Actinobacteria	Coriobacteriales	Hungate	FeFe.A2
G617DRAFT_01023	1	1.69492	70.7	Rank38	Olsenella umbonata DSM 22619.	Actinobacteria	Actinobacteria	Coriobacteriales	Hungate	FeFe.A2
G617DRAFT_01023	1	1.69492	73	Rank07	Olsenella umbonata DSM 22619.	Actinobacteria	Actinobacteria	Coriobacteriales	Hungate	FeFe.A2
G617DRAFT_01023	1	1.69492	70.1	Rank07	Olsenella umbonata DSM 22619.	Actinobacteria	Actinobacteria	Coriobacteriales	Hungate	FeFe.A2
G617DRAFT_01023	1	1.69492	73.3	Rank07	Olsenella umbonata DSM 22619.	Actinobacteria	Actinobacteria	Coriobacteriales	Hungate	FeFe.A2
G617DRAFT_01023	1	1.69492	71.7	Rank45	Sharpea azabuensis KH1P5.	Firmicutes	Bacilli	Lactobacillales	Hungate	FeFe.A2
G617DRAFT_01023	1	1.69492	75	Rank45	Sharpea azabuensis KH1P5.	Firmicutes	Bacilli	Lactobacillales	Hungate	FeFe.A2
G619DRAFT_02170	1	1.69492	84.8	Rank04	Sharpea azabuensis KH1P5.	Firmicutes	Bacilli	Lactobacillales	Hungate	FeFe.A2
G619DRAFT_02170	1	1.69492	100	Rank46	Sharpea azabuensis KH1P5.	Firmicutes	Bacilli	Lactobacillales	Hungate	FeFe.A2
G619DRAFT_02170	1	1.69492	86.9	Rank01	Sharpea azabuensis KH1P5.	Firmicutes	Bacilli	Lactobacillales	Hungate	FeFe.A2
G619DRAFT_02170	1	1.69492	100	Rank01	Sharpea azabuensis KH1P5.	Firmicutes	Bacilli	Lactobacillales	Hungate	FeFe.A2
G619DRAFT_02170	1	1.69492	86	Rank05	Sharpea azabuensis KH1P5.	Firmicutes	Bacilli	Lactobacillales	Hungate	FeFe.A2
G619DRAFT_02170	1	1.69492	100	Rank02	Sharpea azabuensis KH1P5.	Firmicutes	Bacilli	Lactobacillales	Hungate	FeFe.A2
G619DRAFT_02170	1	1.69492	84.2	Rank04	Sharpea azabuensis KH1P5.	Firmicutes	Bacilli	Lactobacillales	Hungate	FeFe.A2
G619DRAFT_02170	1	1.69492	67.5	Rank44	Sharpea azabuensis KH1P5.	Firmicutes	Bacilli	Lactobacillales	Hungate	FeFe.A2
G619DRAFT_02170	1	1.69492	84.6	Rank33	Sharpea azabuensis KH1P5.	Firmicutes	Bacilli	Lactobacillales	Hungate	FeFe.A2
G619DRAFT_02170	1	1.69492	81	Rank38	Sharpea azabuensis KH1P5.	Firmicutes	Bacilli	Lactobacillales	Hungate	FeFe.A2
G619DRAFT_02170	1	1.69492	90.5	Rank04	Sharpea azabuensis KH1P5.	Firmicutes	Bacilli	Lactobacillales	Hungate	FeFe.A2
G619DRAFT_02170	1	1.69492	100	Rank05	Sharpea azabuensis KH1P5.	Firmicutes	Bacilli	Lactobacillales	Hungate	FeFe.A2
G619DRAFT_02170	1	1.69492	85.5	Rank08	Sharpea azabuensis KH1P5.	Firmicutes	Bacilli	Lactobacillales	Hungate	FeFe.A2
G619DRAFT_02170	1	1.69492	100	Rank07	Sharpea azabuensis KH1P5.	Firmicutes	Bacilli	Lactobacillales	Hungate	FeFe.A2
G619DRAFT_02170	1	1.69492	80.8	Rank10	Sharpea azabuensis KH1P5.	Firmicutes	Bacilli	Lactobacillales	Hungate	FeFe.A2
G619DRAFT_02170	1	1.69492	100	Rank13	Sharpea azabuensis KH1P5.	Firmicutes	Bacilli	Lactobacillales	Hungate	FeFe.A2
G619DRAFT_02170	1	1.69492	100	Rank08	Sharpea azabuensis KH1P5.	Firmicutes	Bacilli	Lactobacillales	Hungate	FeFe.A2
G619DRAFT_02170	1	1.69492	68.9	Rank01	Sharpea azabuensis KH1P5.	Firmicutes	Bacilli	Lactobacillales	Hungate	FeFe.A2
G619DRAFT_02170	1	1.69492	82.6	Rank01	Sharpea azabuensis KH1P5.	Firmicutes	Bacilli	Lactobacillales	Hungate	FeFe.A2
G619DRAFT_02170	1	1.69492	81.4	Rank01	Sharpea azabuensis KH1P5.	Firmicutes	Bacilli	Lactobacillales	Hungate	FeFe.A2
G619DRAFT_02170	1	1.69492	75.4	Rank38	Sharpea azabuensis KH1P5.	Firmicutes	Bacilli	Lactobacillales	Hungate	FeFe.A2
G619DRAFT_02170	1	1.69492	100	Rank43	Sharpea azabuensis KH1P5.	Firmicutes	Bacilli	Lactobacillales	Hungate	FeFe.A2
G619DRAFT_02170	1	1.69492	67.1	Rank07	Sharpea azabuensis KH1P5.	Firmicutes	Bacilli	Lactobacillales	Hungate	FeFe.A2
G619DRAFT_02170	2	3.38983	100	Rank39	Sharpea azabuensis KH1P5.	Firmicutes	Bacilli	Lactobacillales	Hungate	FeFe.A2
G619DRAFT_02170	1	1.69492	67.4	Rank10	Sharpea azabuensis KH1P5.	Firmicutes	Bacilli	Lactobacillales	Hungate	FeFe.A2
G619DRAFT_02170	1	1.69492	100	Rank10	Sharpea azabuensis KH1P5.	Firmicutes	Bacilli	Lactobacillales	Hungate	FeFe.A2
G619DRAFT_02170	1	1.69492	77.8	Rank43	Sharpea azabuensis KH1P5.	Firmicutes	Bacilli	Lactobacillales	Hungate	FeFe.A2
G619DRAFT_02170	1	1.69492	75.5	Rank13	Sharpea azabuensis KH1P5.	Firmicutes	Bacilli	Lactobacillales	Hungate	FeFe.A2
G619DRAFT_02170	1	1.69492	100	Rank12	Sharpea azabuensis KH1P5.	Firmicutes	Bacilli	Lactobacillales	Hungate	FeFe.A2
G619DRAFT_02170	1	1.69492	76.7	Rank02	Sharpea azabuensis KH1P5.	Firmicutes	Bacilli	Lactobacillales	Hungate	FeFe.A2
G619DRAFT_02170	1	1.69492	78	Rank43	Sharpea azabuensis KH1P5.	Firmicutes	Bacilli	Lactobacillales	Hungate	FeFe.A2
G619DRAFT_02170	1	1.69492	76.6	Rank36	Sharpea azabuensis KH1P5.	Firmicutes	Bacilli	Lactobacillales	Hungate	FeFe.A2
G619DRAFT_02170	1	1.69492	89.2	Rank02	Sharpea azabuensis KH1P5.	Firmicutes	Bacilli	Lactobacillales	Hungate	FeFe.A2
G619DRAFT_02170	1	1.69492	78.9	Rank01	Sharpea azabuensis KH1P5.	Firmicutes	Bacilli	Lactobacillales	Hungate	FeFe.A2
G619DRAFT_02170	1	1.69492	100	Rank04	Sharpea azabuensis KH1P5.	Firmicutes	Bacilli	Lactobacillales	Hungate	FeFe.A2
G619DRAFT_02170	1	1.69492	69.9	Rank02	Sharpea azabuensis KH1P5.	Firmicutes	Bacilli	Lactobacillales	Hungate	FeFe.A2
G619DRAFT_02170	1	1.69492	100	Rank06	Sharpea azabuensis KH1P5.	Firmicutes	Bacilli	Lactobacillales	Hungate	FeFe.A2
G619DRAFT_02170	1	1.69492	100	Rank36	Sharpea azabuensis KH1P5.	Firmicutes	Bacilli	Lactobacillales	Hungate	FeFe.A2
G619DRAFT_02170	1	1.69492	98.7	Rank01	Sharpea azabuensis KH1P5.	Firmicutes	Bacilli	Lactobacillales	Hungate	FeFe.A2
G619DRAFT_02170	1	1.69492	100	Rank12	Sharpea azabuensis KH2P10.	Firmicutes	Bacilli	Lactobacillales	Hungate	FeFe.A2
G619DRAFT_02170	1	1.69492	79	Rank02	Sharpea azabuensis KH2P10.	Firmicutes	Bacilli	Lactobacillales	Hungate	FeFe.A2
G623DRAFT_02377	1	1.69492	89.9	Rank44	Sharpea azabuensis KH2P10.	Firmicutes	Bacilli	Lactobacillales	Hungate	FeFe.A2
G623DRAFT_02377	1	1.69492	100	Rank44	Sharpea azabuensis KH2P10.	Firmicutes	Bacilli	Lactobacillales	Hungate	FeFe.A2
G623DRAFT_02377	1	1.69492	100	Rank01	Sharpea azabuensis KH2P10.	Firmicutes	Bacilli	Lactobacillales	Hungate	FeFe.A2
G623DRAFT_02377	1	1.69492	91.5	Rank04	Sharpea azabuensis KH2P10.	Firmicutes	Bacilli	Lactobacillales	Hungate	FeFe.A2
G623DRAFT_02377	1	1.69492	100	Rank13	Sharpea azabuensis KH2P10.	Firmicutes	Bacilli	Lactobacillales	Hungate	FeFe.A2
G623DRAFT_02377	2	3.38983	74	Rank33	Sharpea azabuensis KH2P10.	Firmicutes	Bacilli	Lactobacillales	Hungate	FeFe.A2
G623DRAFT_02377	1	1.69492	81.6	Rank04	Sharpea azabuensis KH2P10.	Firmicutes	Bacilli	Lactobacillales	Hungate	FeFe.A2
G623DRAFT_02377	2	3.38983	100	Rank38	Sharpea azabuensis KH2P10.	Firmicutes	Bacilli	Lactobacillales	Hungate	FeFe.A2
G623DRAFT_02377	1	1.69492	76.5	Rank04	Sharpea azabuensis KH2P10.	Firmicutes	Bacilli	Lactobacillales	Hungate	FeFe.A2
G623DRAFT_02377	1	1.69492	100	Rank07	Sharpea azabuensis KH2P10.	Firmicutes	Bacilli	Lactobacillales	Hungate	FeFe.A2
G623DRAFT_02377	1	1.69492	84	Rank12	Sharpea azabuensis KH2P10.	Firmicutes	Bacilli	Lactobacillales	Hungate	FeFe.A2
G623DRAFT_02377	1	1.69492	95.1	Rank05	Sharpea azabuensis KH2P10.	Firmicutes	Bacilli	Lactobacillales	Hungate	FeFe.A2
G623DRAFT_02377	3	5.08475	87.5	Rank04	Sharpea azabuensis KH2P10.	Firmicutes	Bacilli	Lactobacillales	Hungate	FeFe.A2
G623DRAFT_02377	1	1.69492	85.5	Rank02	Sharpea azabuensis KH2P10.	Firmicutes	Bacilli	Lactobacillales	Hungate	FeFe.A2
G623DRAFT_02377	1	1.69492	98.6	Rank01	Sharpea azabuensis KH2P10.	Firmicutes	Bacilli	Lactobacillales	Hungate	FeFe.A2
G623DRAFT_02377	1	1.69492	71.6	Rank34	Sharpea azabuensis KH2P10.	Firmicutes	Bacilli	Lactobacillales	Hungate	FeFe.A2
G623DRAFT_02377	2	3.38983	84.3	Rank08	Sharpea azabuensis KH2P10.	Firmicutes	Bacilli	Lactobacillales	Hungate	FeFe.A2
G623DRAFT_02377	1	1.69492	84.3	Rank36	Sharpea azabuensis KH2P10.	Firmicutes	Bacilli	Lactobacillales	Hungate	FeFe.A2
G623DRAFT_02377	1	1.69492	100	Rank05	Sharpea azabuensis KH2P10.	Firmicutes	Bacilli	Lactobacillales	Hungate	FeFe.A2
G623DRAFT_02377	1	1.69492	75.7	Rank07	Sharpea azabuensis KH2P10.	Firmicutes	Bacilli	Lactobacillales	Hungate	FeFe.A2
G623DRAFT_02377	1	1.69492	100	Rank10	Sharpea azabuensis KH2P10.	Firmicutes	Bacilli	Lactobacillales	Hungate	FeFe.A2
G623DRAFT_02377	1	1.69492	84.9	Rank13	Sharpea azabuensis KH2P10.	Firmicutes	Bacilli	Lactobacillales	Hungate	FeFe.A2
G623DRAFT_02377	1	1.69492	77.2	Rank04	Sharpea azabuensis KH2P10.	Firmicutes	Bacilli	Lactobacillales	Hungate	FeFe.A2
G623DRAFT_02377	1	1.69492	100	Rank43	Sharpea azabuensis KH2P10.	Firmicutes	Bacilli	Lactobacillales	Hungate	FeFe.A2
G623DRAFT_02377	1	1.69492	91.3	Rank04	Sharpea azabuensis KH2P10.	Firmicutes	Bacilli	Lactobacillales	Hungate	FeFe.A2
G623DRAFT_02377	1	1.69492	89.9	Rank07	Sharpea azabuensis KH2P10.	Firmicutes	Bacilli	Lactobacillales	Hungate	FeFe.A2
G624DRAFT_02564	1	1.69492	85.7	Rank01	Sharpea azabuensis KH2P10.	Firmicutes	Bacilli	Lactobacillales	Hungate	FeFe.A2
G624DRAFT_02564	1	1.69492	98.8	Rank01	Sharpea azabuensis KH2P10.	Firmicutes	Bacilli	Lactobacillales	Hungate	FeFe.A2
G624DRAFT_02564	1	1.69492	79.5	Rank10	Sharpea azabuensis KH2P10.	Firmicutes	Bacilli	Lactobacillales	Hungate	FeFe.A2
G624DRAFT_02564	1	1.69492	100	Rank36	Sharpea azabuensis KH2P10.	Firmicutes	Bacilli	Lactobacillales	Hungate	FeFe.A2
G624DRAFT_02564	1	1.69492	100	Rank33	Sharpea azabuensis KH2P10.	Firmicutes	Bacilli	Lactobacillales	Hungate	FeFe.A2
G624DRAFT_02564	1	1.69492	84.6	Rank01	Sharpea azabuensis KH2P10.	Firmicutes	Bacilli	Lactobacillales	Hungate	FeFe.A2
G624DRAFT_02564	1	1.69492	100	Rank04	Sharpea azabuensis KH2P10.	Firmicutes	Bacilli	Lactobacillales	Hungate	FeFe.A2
G624DRAFT_02564	1	1.69492	73	Rank01	Sharpea azabuensis KH2P10.	Firmicutes	Bacilli	Lactobacillales	Hungate	FeFe.A2
G624DRAFT_02564	1	1.69492	67.3	Rank34	Sharpea azabuensis KH2P10.	Firmicutes	Bacilli	Lactobacillales	Hungate	FeFe.A2
G624DRAFT_02564	1	1.69492	95.1	Rank07	Sharpea azabuensis KH2P10.	Firmicutes	Bacilli	Lactobacillales	Hungate	FeFe.A2
G624DRAFT_02564	1	1.69492	98.8	Rank05	Sharpea azabuensis KH2P10.	Firmicutes	Bacilli	Lactobacillales	Hungate	FeFe.A2
G624DRAFT_02564	1	1.69492	85.7	Rank04	Sharpea azabuensis KH2P10.	Firmicutes	Bacilli	Lactobacillales	Hungate	FeFe.A2
G624DRAFT_02564	1	1.69492	85.7	Rank10	Sharpea azabuensis KH2P10.	Firmicutes	Bacilli	Lactobacillales	Hungate	FeFe.A2
G624DRAFT_02564	1	1.69492	100	Rank06	Sharpea azabuensis KH2P10.	Firmicutes	Bacilli	Lactobacillales	Hungate	FeFe.A2
G624DRAFT_02564	1	1.69492	100	Rank08	Sharpea azabuensis KH2P10.	Firmicutes	Bacilli	Lactobacillales	Hungate	FeFe.A2
G624DRAFT_02564	1	1.69492	100	Rank02	Sharpea azabuensis KH2P10.	Firmicutes	Bacilli	Lactobacillales	Hungate	FeFe.A2
G624DRAFT_02564	1	1.69492	77.8	Rank33	Olsenella sp. KH2P3.	Actinobacteria	Actinobacteria	Coriobacteriales	Hungate	FeFe.A2
G624DRAFT_02564	1	1.69492	82.5	Rank02	Olsenella sp. KH2P3.	Actinobacteria	Actinobacteria	Coriobacteriales	Hungate	FeFe.A2
G624DRAFT_02564	1	1.69492	67.9	Rank05	Olsenella sp. KH2P3.	Actinobacteria	Actinobacteria	Coriobacteriales	Hungate	FeFe.A2
G624DRAFT_02564	3	5.08475	74.4	Rank01	Olsenella sp. KH2P3.	Actinobacteria	Actinobacteria	Coriobacteriales	Hungate	FeFe.A2
G624DRAFT_02564	1	1.69492	76.2	Rank02	Clostridium innocuum NLAE-zl-G197.	Firmicutes	Clostridia	Clostridiales	Hungate	FeFe.A2
G624DRAFT_02564	1	1.69492	68.3	Rank08	Clostridium innocuum NLAE-zl-G197.	Firmicutes	Clostridia	Clostridiales	Hungate	FeFe.A2
G624DRAFT_02564	1	1.69492	65.9	Rank01	Clostridium innocuum NLAE-zl-G197.	Firmicutes	Clostridia	Clostridiales	Hungate	FeFe.A2
G624DRAFT_02564	1	1.69492	67.5	Rank07	Clostridium innocuum NLAE-zl-G197.	Firmicutes	Clostridia	Clostridiales	Hungate	FeFe.A2
G624DRAFT_02564	1	1.69492	66.1	Rank01	Clostridium innocuum NLAE-zl-G197.	Firmicutes	Clostridia	Clostridiales	Hungate	FeFe.A2
G624DRAFT_02564	1	1.69492	72.1	Rank07	Eubacterium pyruvativorans i6.	Firmicutes	Clostridia	Clostridiales	Hungate	FeFe.A2
G624DRAFT_02564	1	1.69492	72.4	Rank05	Eubacterium pyruvativorans i6.	Firmicutes	Clostridia	Clostridiales	Hungate	FeFe.A2
G624DRAFT_02564	1	1.69492	70.9	Rank06	Eubacterium pyruvativorans i6.	Firmicutes	Clostridia	Clostridiales	Hungate	FeFe.A2
G624DRAFT_02564	1	1.69492	72.5	Rank01	Olsenella umbonata WCP15.	Actinobacteria	Actinobacteria	Coriobacteriales	Hungate	FeFe.A2
G624DRAFT_02564	1	1.69492	70.7	Rank42	Peptostreptococcus russellii Calf135.	Firmicutes	Clostridia	Clostridiales	Hungate	FeFe.A2
G625DRAFT_00174	1	1.69492	66.1	Rank44	Peptostreptococcus russellii Calf135.	Firmicutes	Clostridia	Clostridiales	Hungate	FeFe.A2
G625DRAFT_00174	1	1.69492	70	Rank01	Peptostreptococcus russellii Calf135.	Firmicutes	Clostridia	Clostridiales	Hungate	FeFe.A2
G625DRAFT_00174	1	1.69492	66.7	Rank33	Peptostreptococcus russellii Calf135.	Firmicutes	Clostridia	Clostridiales	Hungate	FeFe.A2
G625DRAFT_00174	1	1.69492	67.2	Rank10	Peptostreptococcus russellii Calf135.	Firmicutes	Clostridia	Clostridiales	Hungate	FeFe.A2
G625DRAFT_00174	1	1.69492	65.9	Rank10	Peptostreptococcus russellii Calf135.	Firmicutes	Clostridia	Clostridiales	Hungate	FeFe.A2
G625DRAFT_00174	1	1.69492	68.9	Rank38	Peptostreptococcus russellii Calf135.	Firmicutes	Clostridia	Clostridiales	Hungate	FeFe.A2
G625DRAFT_00174	1	1.69492	65.9	Rank13	Peptostreptococcus russellii Calf135.	Firmicutes	Clostridia	Clostridiales	Hungate	FeFe.A2
G625DRAFT_00174	8	13.5593	70.6	Rank07	Peptostreptococcus russellii Calf135.	Firmicutes	Clostridia	Clostridiales	Hungate	FeFe.A2
G625DRAFT_00174	1	1.69492	65.3	Rank33	Peptostreptococcus russellii Calf135.	Firmicutes	Clostridia	Clostridiales	Hungate	FeFe.A2
G625DRAFT_00174	1	1.69492	66	Rank45	Peptostreptococcus russellii Calf135.	Firmicutes	Clostridia	Clostridiales	Hungate	FeFe.A2
G625DRAFT_00174	1	1.69492	65.3	Rank44	Peptostreptococcus russellii Calf135.	Firmicutes	Clostridia	Clostridiales	Hungate	FeFe.A2
G625DRAFT_00174	1	1.69492	65.4	Rank34	Peptostreptococcus russellii Calf135.	Firmicutes	Clostridia	Clostridiales	Hungate	FeFe.A2
G625DRAFT_00174	3	5.08475	65.3	Rank02	Peptostreptococcus russellii Calf135.	Firmicutes	Clostridia	Clostridiales	Hungate	FeFe.A2
G625DRAFT_00174	1	1.69492	85.7	Rank08	Lachnoclostridium oroticum NLAE-zl-C242.	Firmicutes	Clostridia	Clostridiales	Hungate	FeFe.A2
G625DRAFT_00174	1	1.69492	76.7	Rank44	Lachnoclostridium oroticum NLAE-zl-C242.	Firmicutes	Clostridia	Clostridiales	Hungate	FeFe.A2
G625DRAFT_00174	1	1.69492	72.5	Rank07	Lachnoclostridium oroticum NLAE-zl-C242.	Firmicutes	Clostridia	Clostridiales	Hungate	FeFe.A2
G625DRAFT_00174	1	1.69492	78.6	Rank06	Lachnoclostridium oroticum NLAE-zl-C242.	Firmicutes	Clostridia	Clostridiales	Hungate	FeFe.A2
G625DRAFT_00174	1	1.69492	73.8	Rank43	Lachnoclostridium oroticum NLAE-zl-C242.	Firmicutes	Clostridia	Clostridiales	Hungate	FeFe.A2
G625DRAFT_00174	1	1.69492	73.8	Rank42	Lachnoclostridium oroticum NLAE-zl-C242.	Firmicutes	Clostridia	Clostridiales	Hungate	FeFe.A2
G625DRAFT_00174	1	1.69492	75.9	Rank34	Lachnoclostridium oroticum NLAE-zl-C242.	Firmicutes	Clostridia	Clostridiales	Hungate	FeFe.A2
G625DRAFT_00174	1	1.69492	91.3	Rank01	Oribacterium sp. WCC10.	Firmicutes	Clostridia	Clostridiales	Hungate	FeFe.A2
G625DRAFT_00174	1	1.69492	91.4	Rank45	Oribacterium sp. WCC10.	Firmicutes	Clostridia	Clostridiales	Hungate	FeFe.A2
G625DRAFT_00174	1	1.69492	90.6	Rank08	Oribacterium sp. WCC10.	Firmicutes	Clostridia	Clostridiales	Hungate	FeFe.A2
G625DRAFT_00174	1	1.69492	70	Rank38	Oribacterium sp. WCC10.	Firmicutes	Clostridia	Clostridiales	Hungate	FeFe.A2
G625DRAFT_00174	1	1.69492	78.6	Rank33	Oribacterium sp. WCC10.	Firmicutes	Clostridia	Clostridiales	Hungate	FeFe.A2
G625DRAFT_00174	1	1.69492	93	Rank42	Oribacterium sp. WCC10.	Firmicutes	Clostridia	Clostridiales	Hungate	FeFe.A2
G625DRAFT_00174	1	1.69492	89.3	Rank04	Oribacterium sp. WCC10.	Firmicutes	Clostridia	Clostridiales	Hungate	FeFe.A2
G625DRAFT_00174	1	1.69492	91.8	Rank38	Oribacterium sp. WCC10.	Firmicutes	Clostridia	Clostridiales	Hungate	FeFe.A2
G625DRAFT_00174	1	1.69492	97.3	Rank06	Oribacterium sp. WCC10.	Firmicutes	Clostridia	Clostridiales	Hungate	FeFe.A2
G625DRAFT_00174	1	1.69492	70.4	Rank34	Acidaminococcus fermentens WCC6.	Firmicutes	Negativicutes	Selenomonadales	Hungate	FeFe.A2
G625DRAFT_00174	1	1.69492	70.4	Rank08	Acidaminococcus fermentens WCC6.	Firmicutes	Negativicutes	Selenomonadales	Hungate	FeFe.A2
G625DRAFT_00174	1	1.69492	71.4	Rank08	Acidaminococcus fermentens WCC6.	Firmicutes	Negativicutes	Selenomonadales	Hungate	FeFe.A2
G625DRAFT_00174	1	1.69492	68.8	Rank44	Acidaminococcus fermentens WCC6.	Firmicutes	Negativicutes	Selenomonadales	Hungate	FeFe.A2
G625DRAFT_00174	1	1.69492	80	Rank07	Oribacterium sp. KHPX15.	Firmicutes	Clostridia	Clostridiales	Hungate	FeFe.A2
G625DRAFT_00174	1	1.69492	92.3	Rank33	Oribacterium sp. KHPX15.	Firmicutes	Clostridia	Clostridiales	Hungate	FeFe.A2
G625DRAFT_00174	1	1.69492	91.2	Rank04	Oribacterium sp. KHPX15.	Firmicutes	Clostridia	Clostridiales	Hungate	FeFe.A2
G625DRAFT_00174	1	1.69492	100	Rank02	Oribacterium sp. KHPX15.	Firmicutes	Clostridia	Clostridiales	Hungate	FeFe.A2
G625DRAFT_00174	2	3.38983	70.2	Rank38	Oribacterium sp. KHPX15.	Firmicutes	Clostridia	Clostridiales	Hungate	FeFe.A2
G625DRAFT_00174	1	1.69492	90.5	Rank05	Oribacterium sp. KHPX15.	Firmicutes	Clostridia	Clostridiales	Hungate	FeFe.A2
G625DRAFT_00174	1	1.69492	79.3	Rank39	Oribacterium sp. KHPX15.	Firmicutes	Clostridia	Clostridiales	Hungate	FeFe.A2
G625DRAFT_00174	1	1.69492	67.8	Rank33	Oribacterium sp. KHPX15.	Firmicutes	Clostridia	Clostridiales	Hungate	FeFe.A2
G625DRAFT_00174	1	1.69492	90.5	Rank01	Oribacterium sp. KHPX15.	Firmicutes	Clostridia	Clostridiales	Hungate	FeFe.A2
G625DRAFT_00174	3	5.08475	75.3	Rank46	Oribacterium sp. KHPX15.	Firmicutes	Clostridia	Clostridiales	Hungate	FeFe.A2
G625DRAFT_00174	1	1.69492	98.7	Rank01	Oribacterium sp. KHPX15.	Firmicutes	Clostridia	Clostridiales	Hungate	FeFe.A2
G625DRAFT_00174	1	1.69492	74.3	Rank13	Oribacterium sp. KHPX15.	Firmicutes	Clostridia	Clostridiales	Hungate	FeFe.A2
G625DRAFT_00174	1	1.69492	77.6	Rank06	Oribacterium sp. KHPX15.	Firmicutes	Clostridia	Clostridiales	Hungate	FeFe.A2
G625DRAFT_00174	1	1.69492	83.7	Rank44	Oribacterium sp. KHPX15.	Firmicutes	Clostridia	Clostridiales	Hungate	FeFe.A2
G625DRAFT_00174	1	1.69492	100	Rank42	Oribacterium sp. KHPX15.	Firmicutes	Clostridia	Clostridiales	Hungate	FeFe.A2
G625DRAFT_00174	1	1.69492	72.2	Rank04	Oribacterium sp. KHPX15.	Firmicutes	Clostridia	Clostridiales	Hungate	FeFe.A2
G625DRAFT_00174	1	1.69492	68.5	Rank33	Oribacterium sp. KHPX15.	Firmicutes	Clostridia	Clostridiales	Hungate	FeFe.A2
G625DRAFT_00174	1	1.69492	100	Rank38	Oribacterium sp. KHPX15.	Firmicutes	Clostridia	Clostridiales	Hungate	FeFe.A2
G625DRAFT_00174	1	1.69492	86.2	Rank02	Oribacterium sp. KHPX15.	Firmicutes	Clostridia	Clostridiales	Hungate	FeFe.A2
G625DRAFT_00174	1	1.69492	83.3	Rank34	Oribacterium sp. KHPX15.	Firmicutes	Clostridia	Clostridiales	Hungate	FeFe.A2
G625DRAFT_00174	1	1.69492	100	Rank10	Oribacterium sp. KHPX15.	Firmicutes	Clostridia	Clostridiales	Hungate	FeFe.A2
G625DRAFT_00174	1	1.69492	74.7	Rank01	Oribacterium sp. KHPX15.	Firmicutes	Clostridia	Clostridiales	Hungate	FeFe.A2
G625DRAFT_00174	1	1.69492	98.8	Rank36	Oribacterium sp. KHPX15.	Firmicutes	Clostridia	Clostridiales	Hungate	FeFe.A2
G625DRAFT_00174	1	1.69492	80.8	Rank33	Oribacterium sp. KHPX15.	Firmicutes	Clostridia	Clostridiales	Hungate	FeFe.A2
G625DRAFT_00174	1	1.69492	94.4	Rank10	Oribacterium sp. KHPX15.	Firmicutes	Clostridia	Clostridiales	Hungate	FeFe.A2
G625DRAFT_00174	1	1.69492	100	Rank13	Oribacterium sp. KHPX15.	Firmicutes	Clostridia	Clostridiales	Hungate	FeFe.A2
G625DRAFT_00174	1	1.69492	98.3	Rank02	Oribacterium sp. KHPX15.	Firmicutes	Clostridia	Clostridiales	Hungate	FeFe.A2
G625DRAFT_00174	1	1.69492	79.5	Rank34	Oribacterium sp. KHPX15.	Firmicutes	Clostridia	Clostridiales	Hungate	FeFe.A2
G625DRAFT_00174	1	1.69492	100	Rank34	Oribacterium sp. KHPX15.	Firmicutes	Clostridia	Clostridiales	Hungate	FeFe.A2
G625DRAFT_00174	1	1.69492	100	Rank04	Oribacterium sp. KHPX15.	Firmicutes	Clostridia	Clostridiales	Hungate	FeFe.A2
G625DRAFT_00174	1	1.69492	88.6	Rank02	Oribacterium sp. KHPX15.	Firmicutes	Clostridia	Clostridiales	Hungate	FeFe.A2
G625DRAFT_00174	1	1.69492	82.4	Rank10	Oribacterium sp. KHPX15.	Firmicutes	Clostridia	Clostridiales	Hungate	FeFe.A2
G625DRAFT_00174	1	1.69492	65.1	Rank04	Oribacterium sp. KHPX15.	Firmicutes	Clostridia	Clostridiales	Hungate	FeFe.A2
G625DRAFT_00174	1	1.69492	70.4	Rank04	Eubacterium pyruvativorans KHPC4.	Firmicutes	Clostridia	Clostridiales	Hungate	FeFe.A2
G625DRAFT_00174	1	1.69492	100	Rank01	Eubacterium pyruvativorans KHPC4.	Firmicutes	Clostridia	Clostridiales	Hungate	FeFe.A2
G626DRAFT_00682	1	1.69492	79.5	Rank33	Eubacterium pyruvativorans KHPC4.	Firmicutes	Clostridia	Clostridiales	Hungate	FeFe.A2
G626DRAFT_00682	1	1.69492	68.8	Rank42	Eubacterium pyruvativorans KHPC4.	Firmicutes	Clostridia	Clostridiales	Hungate	FeFe.A2
G626DRAFT_00682	1	1.69492	72.1	Rank10	Eubacterium pyruvativorans KHPC4.	Firmicutes	Clostridia	Clostridiales	Hungate	FeFe.A2
G626DRAFT_00682	1	1.69492	84.4	Rank10	Eubacterium pyruvativorans KHPC4.	Firmicutes	Clostridia	Clostridiales	Hungate	FeFe.A2
G626DRAFT_00682	1	1.69492	72.1	Rank02	Eubacterium pyruvativorans KHPC4.	Firmicutes	Clostridia	Clostridiales	Hungate	FeFe.A2
G626DRAFT_00682	1	1.69492	69.8	Rank06	Eubacterium pyruvativorans KHPC4.	Firmicutes	Clostridia	Clostridiales	Hungate	FeFe.A2
G626DRAFT_00682	1	1.69492	69.2	Rank10	Eubacterium pyruvativorans KHPC4.	Firmicutes	Clostridia	Clostridiales	Hungate	FeFe.A2
G626DRAFT_00682	1	1.69492	79.7	Rank43	Eubacterium pyruvativorans KHPC4.	Firmicutes	Clostridia	Clostridiales	Hungate	FeFe.A2
G626DRAFT_00682	1	1.69492	73.8	Rank13	[Eubacterium] pyruvativorans KHGC13.	Firmicutes	Clostridia	Clostridiales	Hungate	FeFe.A2
G626DRAFT_00682	1	1.69492	83.1	Rank43	[Eubacterium] pyruvativorans KHGC13.	Firmicutes	Clostridia	Clostridiales	Hungate	FeFe.A2
G626DRAFT_00682	1	1.69492	82.4	Rank43	[Eubacterium] pyruvativorans KHGC13.	Firmicutes	Clostridia	Clostridiales	Hungate	FeFe.A2
G626DRAFT_00682	1	1.69492	100	Rank06	[Eubacterium] pyruvativorans KHGC13.	Firmicutes	Clostridia	Clostridiales	Hungate	FeFe.A2
G626DRAFT_00682	1	1.69492	72.5	Rank01	[Eubacterium] pyruvativorans KHGC13.	Firmicutes	Clostridia	Clostridiales	Hungate	FeFe.A2
G626DRAFT_00682	1	1.69492	76.2	Rank46	[Eubacterium] pyruvativorans KHGC13.	Firmicutes	Clostridia	Clostridiales	Hungate	FeFe.A2
G626DRAFT_00682	1	1.69492	68.7	Rank01	Olsenella sp. KH3B4.	Actinobacteria	Actinobacteria	Coriobacteriales	Hungate	FeFe.A2
G626DRAFT_00682	1	1.69492	71.8	Rank13	Olsenella sp. KH3B4.	Actinobacteria	Actinobacteria	Coriobacteriales	Hungate	FeFe.A2
G626DRAFT_00682	1	1.69492	80	Rank01	Olsenella sp. KH3B4.	Actinobacteria	Actinobacteria	Coriobacteriales	Hungate	FeFe.A2
G626DRAFT_00954	1	1.69492	73.2	Rank45	Olsenella sp. KH3B4.	Actinobacteria	Actinobacteria	Coriobacteriales	Hungate	FeFe.A2
G626DRAFT_00954	1	1.69492	84	Rank06	Olsenella sp. KH3B4.	Actinobacteria	Actinobacteria	Coriobacteriales	Hungate	FeFe.A2
G626DRAFT_00954	1	1.69492	65.7	Rank01	Olsenella sp. KH3B4.	Actinobacteria	Actinobacteria	Coriobacteriales	Hungate	FeFe.A2
G626DRAFT_00954	1	1.69492	77.9	Rank06	Olsenella sp. KH3B4.	Actinobacteria	Actinobacteria	Coriobacteriales	Hungate	FeFe.A2
G626DRAFT_00954	1	1.69492	65.4	Rank01	Olsenella sp. KH3B4.	Actinobacteria	Actinobacteria	Coriobacteriales	Hungate	FeFe.A2
G626DRAFT_00954	1	1.69492	66.7	Rank42	Olsenella sp. KH3B4.	Actinobacteria	Actinobacteria	Coriobacteriales	Hungate	FeFe.A2
G626DRAFT_00954	1	1.69492	87.8	Rank06	Olsenella sp. KH3B4.	Actinobacteria	Actinobacteria	Coriobacteriales	Hungate	FeFe.A2
G626DRAFT_00954	1	1.69492	76.7	Rank06	Clostridium innocuum NLAE-zl-C381.	Firmicutes	Clostridia	Clostridiales	Hungate	FeFe.A2
G626DRAFT_00954	1	1.69492	66.2	Rank34	Clostridium innocuum NLAE-zl-C381.	Firmicutes	Clostridia	Clostridiales	Hungate	FeFe.A2
G626DRAFT_00954	2	3.38983	75	Rank07	Clostridium innocuum NLAE-zl-C381.	Firmicutes	Clostridia	Clostridiales	Hungate	FeFe.A2
G626DRAFT_00954	1	1.69492	67.1	Rank07	Clostridium innocuum NLAE-zl-C381.	Firmicutes	Clostridia	Clostridiales	Hungate	FeFe.A2
G626DRAFT_00954	1	1.69492	65.3	Rank01	Clostridium innocuum NLAE-zl-C381.	Firmicutes	Clostridia	Clostridiales	Hungate	FeFe.A2
G626DRAFT_00954	1	1.69492	71.7	Rank39	Clostridium innocuum NLAE-zl-C381.	Firmicutes	Clostridia	Clostridiales	Hungate	FeFe.A2
G626DRAFT_00954	2	3.38983	66	Rank08	Clostridium innocuum NLAE-zl-C381.	Firmicutes	Clostridia	Clostridiales	Hungate	FeFe.A2
G626DRAFT_00954	1	1.69492	80	Rank39	Clostridium innocuum NLAE-zl-C381.	Firmicutes	Clostridia	Clostridiales	Hungate	FeFe.A2
G626DRAFT_00954	1	1.69492	65.3	Rank02	Peptostreptococcus anaerobius C.	Firmicutes	Clostridia	Clostridiales	Hungate	FeFe.A2
G626DRAFT_00954	1	1.69492	65.8	Rank44	Peptostreptococcus anaerobius C.	Firmicutes	Clostridia	Clostridiales	Hungate	FeFe.A2
G626DRAFT_00954	1	1.69492	70	Rank02	Peptostreptococcus anaerobius C.	Firmicutes	Clostridia	Clostridiales	Hungate	FeFe.A2
G626DRAFT_00954	1	1.69492	67.5	Rank01	Peptostreptococcus anaerobius C.	Firmicutes	Clostridia	Clostridiales	Hungate	FeFe.A2
G626DRAFT_00954	1	1.69492	65.2	Rank13	Peptostreptococcus anaerobius C.	Firmicutes	Clostridia	Clostridiales	Hungate	FeFe.A2
G626DRAFT_00954	1	1.69492	66.2	Rank13	Peptostreptococcus anaerobius C.	Firmicutes	Clostridia	Clostridiales	Hungate	FeFe.A2
G626DRAFT_00954	1	1.69492	65.8	Rank06	Peptostreptococcus anaerobius C.	Firmicutes	Clostridia	Clostridiales	Hungate	FeFe.A2
G626DRAFT_00954	1	1.69492	65.9	Rank07	Peptostreptococcus anaerobius C.	Firmicutes	Clostridia	Clostridiales	Hungate	FeFe.A2
G626DRAFT_00954	1	1.69492	65.3	Rank42	Peptostreptococcus anaerobius C.	Firmicutes	Clostridia	Clostridiales	Hungate	FeFe.A2
G626DRAFT_00954	1	1.69492	66.7	Rank45	Peptostreptococcus anaerobius C.	Firmicutes	Clostridia	Clostridiales	Hungate	FeFe.A2
G626DRAFT_00954	1	1.69492	71	Rank45	Ruminococcaceae bacterium D5.	Firmicutes	Clostridia	Clostridiales	Hungate	FeFe.A2
G626DRAFT_00954	1	1.69492	69	Rank33	Ruminococcaceae bacterium D5.	Firmicutes	Clostridia	Clostridiales	Hungate	FeFe.A2
G626DRAFT_00954	1	1.69492	69.7	Rank01	Ruminococcaceae bacterium D5.	Firmicutes	Clostridia	Clostridiales	Hungate	FeFe.A2
G626DRAFT_00954	2	3.38983	72.9	Rank34	Ruminococcaceae bacterium D5.	Firmicutes	Clostridia	Clostridiales	Hungate	FeFe.A2
G626DRAFT_00954	1	1.69492	73.3	Rank45	Ruminococcaceae bacterium D5.	Firmicutes	Clostridia	Clostridiales	Hungate	FeFe.A2
G626DRAFT_00954	1	1.69492	67.1	Rank06	Ruminococcaceae bacterium D5.	Firmicutes	Clostridia	Clostridiales	Hungate	FeFe.A2
G626DRAFT_00954	1	1.69492	68.4	Rank01	Ruminococcaceae bacterium D5.	Firmicutes	Clostridia	Clostridiales	Hungate	FeFe.A2
G626DRAFT_00954	1	1.69492	69.1	Rank06	Ruminococcaceae bacterium D5.	Firmicutes	Clostridia	Clostridiales	Hungate	FeFe.A2
G626DRAFT_00954	1	1.69492	70.7	Rank45	Ruminococcaceae bacterium D5.	Firmicutes	Clostridia	Clostridiales	Hungate	FeFe.A2
G626DRAFT_00954	1	1.69492	67.1	Rank04	Ruminococcaceae bacterium D5.	Firmicutes	Clostridia	Clostridiales	Hungate	FeFe.A2
G626DRAFT_00954	1	1.69492	66.7	Rank45	Ruminococcaceae bacterium D5.	Firmicutes	Clostridia	Clostridiales	Hungate	FeFe.A2
G626DRAFT_00954	1	1.69492	89.1	Rank08	Ruminococcus sp. YE78.	Firmicutes	Clostridia	Clostridiales	Hungate	FeFe.A2
G626DRAFT_00954	2	3.38983	65.6	Rank02	Ruminococcus sp. YE78.	Firmicutes	Clostridia	Clostridiales	Hungate	FeFe.A2
G626DRAFT_00954	1	1.69492	69.1	Rank02	Ruminococcus sp. YE78.	Firmicutes	Clostridia	Clostridiales	Hungate	FeFe.A2
G626DRAFT_00954	1	1.69492	77.9	Rank34	Ruminococcus sp. YE78.	Firmicutes	Clostridia	Clostridiales	Hungate	FeFe.A2
G626DRAFT_00954	2	3.38983	70.7	Rank01	Ruminococcus sp. YE78.	Firmicutes	Clostridia	Clostridiales	Hungate	FeFe.A2
G626DRAFT_00954	2	3.38983	66.2	Rank02	Ruminococcus sp. YE78.	Firmicutes	Clostridia	Clostridiales	Hungate	FeFe.A2
G626DRAFT_00954	2	3.38983	92	Rank06	Ruminococcus sp. YE78.	Firmicutes	Clostridia	Clostridiales	Hungate	FeFe.A2
G626DRAFT_00954	1	1.69492	66.7	Rank02	Ruminococcus sp. YE78.	Firmicutes	Clostridia	Clostridiales	Hungate	FeFe.A2
G626DRAFT_00954	1	1.69492	77.6	Rank45	Ruminococcus sp. YE78.	Firmicutes	Clostridia	Clostridiales	Hungate	FeFe.A2
G626DRAFT_00954	1	1.69492	85	Rank33	Ruminococcus sp. YE78.	Firmicutes	Clostridia	Clostridiales	Hungate	FeFe.A2
G626DRAFT_00954	1	1.69492	69	Rank46	Ruminococcus sp. YE78.	Firmicutes	Clostridia	Clostridiales	Hungate	FeFe.A2
G626DRAFT_00954	1	1.69492	65.5	Rank34	Ruminococcus sp. YE78.	Firmicutes	Clostridia	Clostridiales	Hungate	FeFe.A2
G626DRAFT_00954	1	1.69492	68.8	Rank46	Ruminococcus sp. YE78.	Firmicutes	Clostridia	Clostridiales	Hungate	FeFe.A2
G626DRAFT_00954	1	1.69492	80.8	Rank07	Ruminococcus sp. YE78.	Firmicutes	Clostridia	Clostridiales	Hungate	FeFe.A2
G626DRAFT_00954	1	1.69492	90.2	Rank45	Ruminococcus sp. YE78.	Firmicutes	Clostridia	Clostridiales	Hungate	FeFe.A2
G626DRAFT_00954	1	1.69492	89.3	Rank44	Ruminococcus sp. YE78.	Firmicutes	Clostridia	Clostridiales	Hungate	FeFe.A2
G626DRAFT_00954	1	1.69492	94.1	Rank44	Ruminococcus sp. YE78.	Firmicutes	Clostridia	Clostridiales	Hungate	FeFe.A2
G626DRAFT_00954	1	1.69492	72.9	Rank04	Ruminococcus sp. YE78.	Firmicutes	Clostridia	Clostridiales	Hungate	FeFe.A2
G626DRAFT_00954	1	1.69492	71.1	Rank07	Ruminococcus sp. YE78.	Firmicutes	Clostridia	Clostridiales	Hungate	FeFe.A2
G626DRAFT_00954	1	1.69492	75	Rank39	Ruminococcus sp. YE78.	Firmicutes	Clostridia	Clostridiales	Hungate	FeFe.A2
G626DRAFT_00954	1	1.69492	89.6	Rank39	Ruminococcus sp. YE78.	Firmicutes	Clostridia	Clostridiales	Hungate	FeFe.A2
G626DRAFT_00954	1	1.69492	75.3	Rank33	Ruminococcus sp. YE78.	Firmicutes	Clostridia	Clostridiales	Hungate	FeFe.A2
G626DRAFT_00954	1	1.69492	65.8	Rank38	Ruminococcus sp. YE78.	Firmicutes	Clostridia	Clostridiales	Hungate	FeFe.A2
G626DRAFT_00954	1	1.69492	68.1	Rank36	Ruminococcus sp. YE78.	Firmicutes	Clostridia	Clostridiales	Hungate	FeFe.A2
G626DRAFT_00954	1	1.69492	74.5	Rank07	Ruminococcus sp. YE78.	Firmicutes	Clostridia	Clostridiales	Hungate	FeFe.A2
G626DRAFT_00954	1	1.69492	77.1	Rank05	Ruminococcus sp. YE78.	Firmicutes	Clostridia	Clostridiales	Hungate	FeFe.A2
G626DRAFT_00954	2	3.38983	91.3	Rank13	Ruminococcus sp. YE78.	Firmicutes	Clostridia	Clostridiales	Hungate	FeFe.A2
G626DRAFT_00954	2	3.38983	74.5	Rank36	Ruminococcus sp. YE78.	Firmicutes	Clostridia	Clostridiales	Hungate	FeFe.A2
G626DRAFT_00954	1	1.69492	77.3	Rank36	Ruminococcus sp. YE78.	Firmicutes	Clostridia	Clostridiales	Hungate	FeFe.A2
G626DRAFT_00954	1	1.69492	65.9	Rank02	Ruminococcus sp. YE78.	Firmicutes	Clostridia	Clostridiales	Hungate	FeFe.A2
G626DRAFT_00954	2	3.38983	78.5	Rank42	Ruminococcus sp. YE78.	Firmicutes	Clostridia	Clostridiales	Hungate	FeFe.A2
G626DRAFT_00954	1	1.69492	91.8	Rank34	Ruminococcus sp. YE78.	Firmicutes	Clostridia	Clostridiales	Hungate	FeFe.A2
G626DRAFT_00954	1	1.69492	93.8	Rank34	Ruminococcus sp. YE78.	Firmicutes	Clostridia	Clostridiales	Hungate	FeFe.A2
G626DRAFT_00954	1	1.69492	68.1	Rank06	Acidaminococcus fermentans pGA-4.	Firmicutes	Negativicutes	Selenomonadales	Hungate	FeFe.A2
G626DRAFT_00954	1	1.69492	71.7	Rank13	Acidaminococcus fermentans pGA-4.	Firmicutes	Negativicutes	Selenomonadales	Hungate	FeFe.A2
G626DRAFT_00954	1	1.69492	78.7	Rank38	Acidaminococcus fermentans pGA-4.	Firmicutes	Negativicutes	Selenomonadales	Hungate	FeFe.A2
G626DRAFT_00954	1	1.69492	70.4	Rank10	Acidaminococcus fermentans pGA-4.	Firmicutes	Negativicutes	Selenomonadales	Hungate	FeFe.A2
G626DRAFT_00954	1	1.69492	81.4	Rank46	Acidaminococcus fermentans pGA-4.	Firmicutes	Negativicutes	Selenomonadales	Hungate	FeFe.A2
G626DRAFT_00954	1	1.69492	65.4	Rank01	Clostridium aminophilum F.	Firmicutes	Clostridia	Clostridiales	Hungate	FeFe.A2
G626DRAFT_00954	1	1.69492	100	Rank01	Lachnospiraceae bacterium JC7	Firmicutes	Clostridia	Clostridiales	Non-Hungate	FeFe.A2
G626DRAFT_00954	1	1.69492	80.5	Rank43	Lachnospiraceae bacterium JC7	Firmicutes	Clostridia	Clostridiales	Non-Hungate	FeFe.A2
G626DRAFT_00954	1	1.69492	68.8	Rank02	Lachnospiraceae bacterium JC7	Firmicutes	Clostridia	Clostridiales	Non-Hungate	FeFe.A2
G626DRAFT_00954	1	1.69492	97.5	Rank04	Lachnospiraceae bacterium JC7	Firmicutes	Clostridia	Clostridiales	Non-Hungate	FeFe.A2
G626DRAFT_00954	1	1.69492	100	Rank05	Lachnospiraceae bacterium JC7	Firmicutes	Clostridia	Clostridiales	Non-Hungate	FeFe.A2
G626DRAFT_00954	2	3.38983	65.3	Rank01	Lachnospiraceae bacterium JC7	Firmicutes	Clostridia	Clostridiales	Non-Hungate	FeFe.A2
G626DRAFT_00954	1	1.69492	75	Rank02	Lachnospiraceae bacterium JC7	Firmicutes	Clostridia	Clostridiales	Non-Hungate	FeFe.A2
G626DRAFT_00954	1	1.69492	76.2	Rank33	Lachnospiraceae bacterium JC7	Firmicutes	Clostridia	Clostridiales	Non-Hungate	FeFe.A2
G626DRAFT_00954	1	1.69492	80	Rank13	Lachnospiraceae bacterium JC7	Firmicutes	Clostridia	Clostridiales	Non-Hungate	FeFe.A2
G626DRAFT_00954	1	1.69492	90	Rank04	Lachnospiraceae bacterium JC7	Firmicutes	Clostridia	Clostridiales	Non-Hungate	FeFe.A2
G626DRAFT_00954	1	1.69492	69	Rank04	Lachnospiraceae bacterium JC7	Firmicutes	Clostridia	Clostridiales	Non-Hungate	FeFe.A2
G626DRAFT_00954	1	1.69492	80	Rank39	Lachnospiraceae bacterium JC7	Firmicutes	Clostridia	Clostridiales	Non-Hungate	FeFe.A2
G626DRAFT_00954	2	3.38983	93.1	Rank05	Lachnospiraceae bacterium JC7	Firmicutes	Clostridia	Clostridiales	Non-Hungate	FeFe.A2
G626DRAFT_00954	1	1.69492	98	Rank33	Lachnospiraceae bacterium JC7	Firmicutes	Clostridia	Clostridiales	Non-Hungate	FeFe.A2
G626DRAFT_00954	1	1.69492	74.6	Rank05	Oscillibacter ruminantium GH1	Firmicutes	Clostridia	Clostridiales	Non-Hungate	FeFe.A2
G626DRAFT_00954	1	1.69492	72.1	Rank34	Oscillibacter ruminantium GH1	Firmicutes	Clostridia	Clostridiales	Non-Hungate	FeFe.A2
G626DRAFT_00954	1	1.69492	83	Rank08	Oscillibacter ruminantium GH1	Firmicutes	Clostridia	Clostridiales	Non-Hungate	FeFe.A2
G626DRAFT_00954	1	1.69492	65	Rank33	Oscillibacter ruminantium GH1	Firmicutes	Clostridia	Clostridiales	Non-Hungate	FeFe.A2
G626DRAFT_00954	1	1.69492	78.5	Rank33	Oscillibacter ruminantium GH1	Firmicutes	Clostridia	Clostridiales	Non-Hungate	FeFe.A2
G626DRAFT_00954	1	1.69492	75.7	Rank33	Oscillibacter ruminantium GH1	Firmicutes	Clostridia	Clostridiales	Non-Hungate	FeFe.A2
G626DRAFT_00954	1	1.69492	83.9	Rank02	Oscillibacter ruminantium GH1	Firmicutes	Clostridia	Clostridiales	Non-Hungate	FeFe.A2
G626DRAFT_00954	1	1.69492	72.7	Rank08	Oscillibacter ruminantium GH1	Firmicutes	Clostridia	Clostridiales	Non-Hungate	FeFe.A2
G626DRAFT_00954	1	1.69492	69.9	Rank08	Oscillibacter ruminantium GH1	Firmicutes	Clostridia	Clostridiales	Non-Hungate	FeFe.A2
G626DRAFT_00954	1	1.69492	80.8	Rank07	Oscillibacter ruminantium GH1	Firmicutes	Clostridia	Clostridiales	Non-Hungate	FeFe.A2
G626DRAFT_00954	1	1.69492	87.5	Rank45	Oscillibacter ruminantium GH1	Firmicutes	Clostridia	Clostridiales	Non-Hungate	FeFe.A2
G626DRAFT_00954	1	1.69492	77.8	Rank42	Oscillibacter ruminantium GH1	Firmicutes	Clostridia	Clostridiales	Non-Hungate	FeFe.A2
G626DRAFT_00954	1	1.69492	82.1	Rank13	Oscillibacter ruminantium GH1	Firmicutes	Clostridia	Clostridiales	Non-Hungate	FeFe.A2
G626DRAFT_00954	1	1.69492	82.7	Rank33	Oscillibacter ruminantium GH1	Firmicutes	Clostridia	Clostridiales	Non-Hungate	FeFe.A2
G626DRAFT_00954	2	3.38983	73.6	Rank01	Oscillibacter ruminantium GH1	Firmicutes	Clostridia	Clostridiales	Non-Hungate	FeFe.A2
G626DRAFT_00954	1	1.69492	74.5	Rank33	Oscillibacter ruminantium GH1	Firmicutes	Clostridia	Clostridiales	Non-Hungate	FeFe.A2
G626DRAFT_00954	1	1.69492	75.9	Rank43	Oscillibacter ruminantium GH1	Firmicutes	Clostridia	Clostridiales	Non-Hungate	FeFe.A2
G626DRAFT_00954	1	1.69492	73.2	Rank01	Oscillibacter ruminantium GH1	Firmicutes	Clostridia	Clostridiales	Non-Hungate	FeFe.A2
G626DRAFT_00954	1	1.69492	79.3	Rank44	Oscillibacter ruminantium GH1	Firmicutes	Clostridia	Clostridiales	Non-Hungate	FeFe.A2
G626DRAFT_00954	1	1.69492	79.7	Rank39	Oscillibacter ruminantium GH1	Firmicutes	Clostridia	Clostridiales	Non-Hungate	FeFe.A2
G626DRAFT_00954	1	1.69492	71.4	Rank01	Oscillibacter ruminantium GH1	Firmicutes	Clostridia	Clostridiales	Non-Hungate	FeFe.A2
G626DRAFT_00954	1	1.69492	77.2	Rank39	Oscillibacter ruminantium GH1	Firmicutes	Clostridia	Clostridiales	Non-Hungate	FeFe.A2
G626DRAFT_00954	1	1.69492	81.1	Rank39	Oscillibacter ruminantium GH1	Firmicutes	Clostridia	Clostridiales	Non-Hungate	FeFe.A2
G626DRAFT_00954	1	1.69492	91.5	Rank45	Oscillibacter ruminantium GH1	Firmicutes	Clostridia	Clostridiales	Non-Hungate	FeFe.A2
G626DRAFT_00954	1	1.69492	84.3	Rank33	Oscillibacter ruminantium GH1	Firmicutes	Clostridia	Clostridiales	Non-Hungate	FeFe.A2
G626DRAFT_00954	1	1.69492	80.9	Rank34	Oscillibacter ruminantium GH1	Firmicutes	Clostridia	Clostridiales	Non-Hungate	FeFe.A2
G626DRAFT_00954	1	1.69492	74.1	Rank45	Oscillibacter ruminantium GH1	Firmicutes	Clostridia	Clostridiales	Non-Hungate	FeFe.A2
G626DRAFT_00954	1	1.69492	67.6	Rank10	Oscillibacter ruminantium GH1	Firmicutes	Clostridia	Clostridiales	Non-Hungate	FeFe.A2
G626DRAFT_00954	1	1.69492	80.5	Rank01	Oscillibacter ruminantium GH1	Firmicutes	Clostridia	Clostridiales	Non-Hungate	FeFe.A2
G626DRAFT_00954	1	1.69492	78	Rank12	Oscillibacter ruminantium GH1	Firmicutes	Clostridia	Clostridiales	Non-Hungate	FeFe.A2
G626DRAFT_00954	1	1.69492	72.7	Rank08	Oscillibacter ruminantium GH1	Firmicutes	Clostridia	Clostridiales	Non-Hungate	FeFe.A2
G626DRAFT_00954	1	1.69492	81	Rank42	Oscillibacter ruminantium GH1	Firmicutes	Clostridia	Clostridiales	Non-Hungate	FeFe.A2
G626DRAFT_00954	1	1.69492	82.9	Rank42	Oscillibacter ruminantium GH1	Firmicutes	Clostridia	Clostridiales	Non-Hungate	FeFe.A2
G626DRAFT_00954	1	1.69492	73.7	Rank12	Oscillibacter ruminantium GH1	Firmicutes	Clostridia	Clostridiales	Non-Hungate	FeFe.A2
G626DRAFT_00954	1	1.69492	85.1	Rank13	Oscillibacter ruminantium GH1	Firmicutes	Clostridia	Clostridiales	Non-Hungate	FeFe.A2
G626DRAFT_00954	1	1.69492	79.2	Rank08	Oscillibacter ruminantium GH1	Firmicutes	Clostridia	Clostridiales	Non-Hungate	FeFe.A2
G626DRAFT_00954	1	1.69492	70.5	Rank07	Oscillibacter ruminantium GH1	Firmicutes	Clostridia	Clostridiales	Non-Hungate	FeFe.A2
G626DRAFT_00954	1	1.69492	82	Rank07	Oscillibacter ruminantium GH1	Firmicutes	Clostridia	Clostridiales	Non-Hungate	FeFe.A2
G626DRAFT_00954	1	1.69492	69.9	Rank10	Oribacterium sp. FC2011.	Firmicutes	Clostridia	Clostridiales	Hungate	FeFe.A2
G626DRAFT_00954	1	1.69492	100	Rank08	Oribacterium sp. FC2011.	Firmicutes	Clostridia	Clostridiales	Hungate	FeFe.A2
G626DRAFT_00954	1	1.69492	70.2	Rank46	Oribacterium sp. FC2011.	Firmicutes	Clostridia	Clostridiales	Hungate	FeFe.A2
G626DRAFT_00954	1	1.69492	96.8	Rank01	Oribacterium sp. FC2011.	Firmicutes	Clostridia	Clostridiales	Hungate	FeFe.A2
G626DRAFT_00954	1	1.69492	100	Rank02	Oribacterium sp. FC2011.	Firmicutes	Clostridia	Clostridiales	Hungate	FeFe.A2
G626DRAFT_00954	1	1.69492	92.1	Rank33	Oribacterium sp. FC2011.	Firmicutes	Clostridia	Clostridiales	Hungate	FeFe.A2
G626DRAFT_00954	1	1.69492	100	Rank33	Oribacterium sp. FC2011.	Firmicutes	Clostridia	Clostridiales	Hungate	FeFe.A2
G626DRAFT_00954	1	1.69492	68.1	Rank13	Blautia schinkii DSM 10518.	Firmicutes	Clostridia	Clostridiales	Hungate	FeFe.A2
G626DRAFT_00954	1	1.69492	77.1	Rank10	Blautia schinkii DSM 10518.	Firmicutes	Clostridia	Clostridiales	Hungate	FeFe.A2
G626DRAFT_00954	1	1.69492	77.3	Rank13	Blautia schinkii DSM 10518.	Firmicutes	Clostridia	Clostridiales	Hungate	FeFe.A2
G626DRAFT_00954	1	1.69492	79.6	Rank07	Blautia schinkii DSM 10518.	Firmicutes	Clostridia	Clostridiales	Hungate	FeFe.A2
G626DRAFT_00954	1	1.69492	74.3	Rank10	Blautia schinkii DSM 10518.	Firmicutes	Clostridia	Clostridiales	Hungate	FeFe.A2
G626DRAFT_00954	1	1.69492	83.3	Rank07	Blautia schinkii DSM 10518.	Firmicutes	Clostridia	Clostridiales	Hungate	FeFe.A2
G626DRAFT_00954	1	1.69492	75.8	Rank08	Blautia schinkii DSM 10518.	Firmicutes	Clostridia	Clostridiales	Hungate	FeFe.A2
G626DRAFT_00954	1	1.69492	77.1	Rank08	Blautia schinkii DSM 10518.	Firmicutes	Clostridia	Clostridiales	Hungate	FeFe.A2
G626DRAFT_00954	1	1.69492	68.5	Rank02	Blautia schinkii DSM 10518.	Firmicutes	Clostridia	Clostridiales	Hungate	FeFe.A2
G626DRAFT_00954	1	1.69492	72	Rank13	Blautia schinkii DSM 10518.	Firmicutes	Clostridia	Clostridiales	Hungate	FeFe.A2
G626DRAFT_00954	1	1.69492	72.7	Rank07	Blautia schinkii DSM 10518.	Firmicutes	Clostridia	Clostridiales	Hungate	FeFe.A2
G626DRAFT_00954	1	1.69492	74	Rank02	Blautia schinkii DSM 10518.	Firmicutes	Clostridia	Clostridiales	Hungate	FeFe.A2
G626DRAFT_00954	1	1.69492	83	Rank13	Blautia schinkii DSM 10518.	Firmicutes	Clostridia	Clostridiales	Hungate	FeFe.A2
G626DRAFT_00954	1	1.69492	78.5	Rank10	Blautia schinkii DSM 10518.	Firmicutes	Clostridia	Clostridiales	Hungate	FeFe.A2
G626DRAFT_00954	1	1.69492	72.7	Rank10	Blautia schinkii DSM 10518.	Firmicutes	Clostridia	Clostridiales	Hungate	FeFe.A2
G626DRAFT_00954	1	1.69492	66.7	Rank08	Blautia schinkii DSM 10518.	Firmicutes	Clostridia	Clostridiales	Hungate	FeFe.A2
G626DRAFT_00954	2	3.38983	71.2	Rank01	Blautia schinkii DSM 10518.	Firmicutes	Clostridia	Clostridiales	Hungate	FeFe.A2
G626DRAFT_00954	1	1.69492	77.5	Rank04	Blautia schinkii DSM 10518.	Firmicutes	Clostridia	Clostridiales	Hungate	FeFe.A2
G626DRAFT_00954	1	1.69492	79.3	Rank04	Blautia schinkii DSM 10518.	Firmicutes	Clostridia	Clostridiales	Hungate	FeFe.A2
G626DRAFT_00954	2	3.38983	67.1	Rank07	Blautia schinkii DSM 10518.	Firmicutes	Clostridia	Clostridiales	Hungate	FeFe.A2
G626DRAFT_00954	1	1.69492	69.6	Rank08	Blautia schinkii DSM 10518.	Firmicutes	Clostridia	Clostridiales	Hungate	FeFe.A2
G626DRAFT_00954	1	1.69492	80.6	Rank13	Blautia schinkii DSM 10518.	Firmicutes	Clostridia	Clostridiales	Hungate	FeFe.A2
G626DRAFT_00954	1	1.69492	67.2	Rank34	Blautia schinkii DSM 10518.	Firmicutes	Clostridia	Clostridiales	Hungate	FeFe.A2
G626DRAFT_00954	1	1.69492	72	Rank10	Blautia schinkii DSM 10518.	Firmicutes	Clostridia	Clostridiales	Hungate	FeFe.A2
G626DRAFT_00954	1	1.69492	77.1	Rank46	Blautia schinkii DSM 10518.	Firmicutes	Clostridia	Clostridiales	Hungate	FeFe.A2
G626DRAFT_00954	1	1.69492	66.2	Rank01	Blautia schinkii DSM 10518.	Firmicutes	Clostridia	Clostridiales	Hungate	FeFe.A2
G626DRAFT_00954	2	3.38983	68.4	Rank07	Blautia schinkii DSM 10518.	Firmicutes	Clostridia	Clostridiales	Hungate	FeFe.A2
G626DRAFT_00954	1	1.69492	73.8	Rank33	Blautia schinkii DSM 10518.	Firmicutes	Clostridia	Clostridiales	Hungate	FeFe.A2
G626DRAFT_00954	1	1.69492	76.8	Rank10	Blautia schinkii DSM 10518.	Firmicutes	Clostridia	Clostridiales	Hungate	FeFe.A2
G626DRAFT_00954	1	1.69492	65	Rank34	Blautia schinkii DSM 10518.	Firmicutes	Clostridia	Clostridiales	Hungate	FeFe.A2
G626DRAFT_00954	1	1.69492	74.3	Rank08	Blautia schinkii DSM 10518.	Firmicutes	Clostridia	Clostridiales	Hungate	FeFe.A2
G626DRAFT_00954	2	3.38983	84.4	Rank43	Blautia schinkii DSM 10518.	Firmicutes	Clostridia	Clostridiales	Hungate	FeFe.A2
G626DRAFT_00954	1	1.69492	69.2	Rank02	Blautia schinkii DSM 10518.	Firmicutes	Clostridia	Clostridiales	Hungate	FeFe.A2
G626DRAFT_00954	1	1.69492	75	Rank43	Blautia schinkii DSM 10518.	Firmicutes	Clostridia	Clostridiales	Hungate	FeFe.A2
G626DRAFT_00954	1	1.69492	71.2	Rank04	Blautia schinkii DSM 10518.	Firmicutes	Clostridia	Clostridiales	Hungate	FeFe.A2
G626DRAFT_00954	1	1.69492	66.7	Rank44	Blautia schinkii DSM 10518.	Firmicutes	Clostridia	Clostridiales	Hungate	FeFe.A2
G626DRAFT_00954	1	1.69492	81.8	Rank38	Blautia schinkii DSM 10518.	Firmicutes	Clostridia	Clostridiales	Hungate	FeFe.A2
G626DRAFT_00954	1	1.69492	86.7	Rank38	Blautia schinkii DSM 10518.	Firmicutes	Clostridia	Clostridiales	Hungate	FeFe.A2
G626DRAFT_00954	1	1.69492	73.1	Rank04	Blautia schinkii DSM 10518.	Firmicutes	Clostridia	Clostridiales	Hungate	FeFe.A2
G626DRAFT_00954	1	1.69492	70.4	Rank08	Blautia schinkii DSM 10518.	Firmicutes	Clostridia	Clostridiales	Hungate	FeFe.A2
G626DRAFT_00954	1	1.69492	80	Rank33	Blautia schinkii DSM 10518.	Firmicutes	Clostridia	Clostridiales	Hungate	FeFe.A2
G626DRAFT_00954	1	1.69492	67.2	Rank06	Blautia schinkii DSM 10518.	Firmicutes	Clostridia	Clostridiales	Hungate	FeFe.A2
G626DRAFT_00954	1	1.69492	73.4	Rank34	Blautia schinkii DSM 10518.	Firmicutes	Clostridia	Clostridiales	Hungate	FeFe.A2
G626DRAFT_00954	1	1.69492	82.6	Rank42	Blautia schinkii DSM 10518.	Firmicutes	Clostridia	Clostridiales	Hungate	FeFe.A2
G626DRAFT_00954	1	1.69492	73.3	Rank01	Blautia schinkii DSM 10518.	Firmicutes	Clostridia	Clostridiales	Hungate	FeFe.A2
G626DRAFT_00954	1	1.69492	67.9	Rank07	Blautia schinkii DSM 10518.	Firmicutes	Clostridia	Clostridiales	Hungate	FeFe.A2
G626DRAFT_00954	1	1.69492	85.4	Rank39	Blautia schinkii DSM 10518.	Firmicutes	Clostridia	Clostridiales	Hungate	FeFe.A2
G626DRAFT_00954	1	1.69492	74.7	Rank44	Blautia schinkii DSM 10518.	Firmicutes	Clostridia	Clostridiales	Hungate	FeFe.A2
G626DRAFT_00954	1	1.69492	72.5	Rank44	Blautia schinkii DSM 10518.	Firmicutes	Clostridia	Clostridiales	Hungate	FeFe.A2
G626DRAFT_00954	1	1.69492	66.7	Rank38	Blautia schinkii DSM 10518.	Firmicutes	Clostridia	Clostridiales	Hungate	FeFe.A2
G626DRAFT_00954	3	5.08475	81	Rank08	Blautia schinkii DSM 10518.	Firmicutes	Clostridia	Clostridiales	Hungate	FeFe.A2
G626DRAFT_00954	1	1.69492	73.1	Rank01	Blautia schinkii DSM 10518.	Firmicutes	Clostridia	Clostridiales	Hungate	FeFe.A2
G626DRAFT_00954	1	1.69492	67.6	Rank34	Blautia schinkii DSM 10518.	Firmicutes	Clostridia	Clostridiales	Hungate	FeFe.A2
G626DRAFT_00954	1	1.69492	74	Rank01	Blautia schinkii DSM 10518.	Firmicutes	Clostridia	Clostridiales	Hungate	FeFe.A2
G626DRAFT_00954	1	1.69492	68.4	Rank36	Blautia schinkii DSM 10518.	Firmicutes	Clostridia	Clostridiales	Hungate	FeFe.A2
G626DRAFT_00954	1	1.69492	65.3	Rank06	Blautia schinkii DSM 10518.	Firmicutes	Clostridia	Clostridiales	Hungate	FeFe.A2
G626DRAFT_00954	1	1.69492	77.2	Rank39	Blautia schinkii DSM 10518.	Firmicutes	Clostridia	Clostridiales	Hungate	FeFe.A2
G626DRAFT_00954	1	1.69492	67.5	Rank02	Blautia schinkii DSM 10518.	Firmicutes	Clostridia	Clostridiales	Hungate	FeFe.A2
G626DRAFT_00954	1	1.69492	82.4	Rank08	Blautia schinkii DSM 10518.	Firmicutes	Clostridia	Clostridiales	Hungate	FeFe.A2
G626DRAFT_00954	1	1.69492	65.8	Rank44	Blautia schinkii DSM 10518.	Firmicutes	Clostridia	Clostridiales	Hungate	FeFe.A2
G626DRAFT_00954	2	3.38983	76.6	Rank33	Blautia schinkii DSM 10518.	Firmicutes	Clostridia	Clostridiales	Hungate	FeFe.A2
G626DRAFT_00954	1	1.69492	82.5	Rank08	Blautia schinkii DSM 10518.	Firmicutes	Clostridia	Clostridiales	Hungate	FeFe.A2
G626DRAFT_00954	1	1.69492	77.2	Rank08	Blautia schinkii DSM 10518.	Firmicutes	Clostridia	Clostridiales	Hungate	FeFe.A2
G626DRAFT_00954	1	1.69492	83	Rank44	Blautia schinkii DSM 10518.	Firmicutes	Clostridia	Clostridiales	Hungate	FeFe.A2
G626DRAFT_00954	1	1.69492	72.7	Rank45	Blautia schinkii DSM 10518.	Firmicutes	Clostridia	Clostridiales	Hungate	FeFe.A2
G626DRAFT_00954	1	1.69492	88.6	Rank44	Blautia schinkii DSM 10518.	Firmicutes	Clostridia	Clostridiales	Hungate	FeFe.A2
G626DRAFT_00954	1	1.69492	80.8	Rank10	Blautia schinkii DSM 10518.	Firmicutes	Clostridia	Clostridiales	Hungate	FeFe.A2
G626DRAFT_00954	1	1.69492	69.2	Rank39	Blautia schinkii DSM 10518.	Firmicutes	Clostridia	Clostridiales	Hungate	FeFe.A2
G626DRAFT_00954	1	1.69492	83.1	Rank33	Blautia schinkii DSM 10518.	Firmicutes	Clostridia	Clostridiales	Hungate	FeFe.A2
G626DRAFT_00954	1	1.69492	73.3	Rank04	Blautia schinkii DSM 10518.	Firmicutes	Clostridia	Clostridiales	Hungate	FeFe.A2
G626DRAFT_00954	1	1.69492	81.8	Rank04	Blautia schinkii DSM 10518.	Firmicutes	Clostridia	Clostridiales	Hungate	FeFe.A2
G626DRAFT_00954	1	1.69492	73.7	Rank44	Blautia schinkii DSM 10518.	Firmicutes	Clostridia	Clostridiales	Hungate	FeFe.A2
G626DRAFT_00954	1	1.69492	75	Rank39	Blautia schinkii DSM 10518.	Firmicutes	Clostridia	Clostridiales	Hungate	FeFe.A2
G626DRAFT_00954	1	1.69492	69.1	Rank45	Blautia schinkii DSM 10518.	Firmicutes	Clostridia	Clostridiales	Hungate	FeFe.A2
G626DRAFT_00954	1	1.69492	67.7	Rank44	Blautia schinkii DSM 10518.	Firmicutes	Clostridia	Clostridiales	Hungate	FeFe.A2
G626DRAFT_00954	1	1.69492	67.5	Rank45	Blautia schinkii DSM 10518.	Firmicutes	Clostridia	Clostridiales	Hungate	FeFe.A2
G626DRAFT_00954	1	1.69492	68.4	Rank44	Blautia schinkii DSM 10518.	Firmicutes	Clostridia	Clostridiales	Hungate	FeFe.A2
G626DRAFT_00954	1	1.69492	68.9	Rank04	Blautia schinkii DSM 10518.	Firmicutes	Clostridia	Clostridiales	Hungate	FeFe.A2
G626DRAFT_00954	1	1.69492	71.7	Rank45	Blautia schinkii DSM 10518.	Firmicutes	Clostridia	Clostridiales	Hungate	FeFe.A2
G626DRAFT_00954	2	3.38983	69.2	Rank44	Blautia schinkii DSM 10518.	Firmicutes	Clostridia	Clostridiales	Hungate	FeFe.A2
G626DRAFT_00954	1	1.69492	86	Rank34	Oribacterium sp. P6A1.	Firmicutes	Clostridia	Clostridiales	Hungate	FeFe.A2
G626DRAFT_00954	1	1.69492	100	Rank01	Oribacterium sp. P6A1.	Firmicutes	Clostridia	Clostridiales	Hungate	FeFe.A2
G626DRAFT_00954	1	1.69492	84.7	Rank07	Oribacterium sp. P6A1.	Firmicutes	Clostridia	Clostridiales	Hungate	FeFe.A2
G626DRAFT_00954	1	1.69492	92.5	Rank10	Oribacterium sp. P6A1.	Firmicutes	Clostridia	Clostridiales	Hungate	FeFe.A2
G626DRAFT_00954	1	1.69492	70.6	Rank10	Oribacterium sp. P6A1.	Firmicutes	Clostridia	Clostridiales	Hungate	FeFe.A2
G626DRAFT_00954	1	1.69492	80	Rank04	Oribacterium sp. P6A1.	Firmicutes	Clostridia	Clostridiales	Hungate	FeFe.A2
G626DRAFT_00954	1	1.69492	65.2	Rank04	Oribacterium sp. P6A1.	Firmicutes	Clostridia	Clostridiales	Hungate	FeFe.A2
G626DRAFT_00954	1	1.69492	67.3	Rank44	Oribacterium sp. P6A1.	Firmicutes	Clostridia	Clostridiales	Hungate	FeFe.A2
G626DRAFT_00954	1	1.69492	100	Rank46	Oribacterium sp. P6A1.	Firmicutes	Clostridia	Clostridiales	Hungate	FeFe.A2
G626DRAFT_00954	1	1.69492	71.4	Rank33	Oribacterium sp. P6A1.	Firmicutes	Clostridia	Clostridiales	Hungate	FeFe.A2
G626DRAFT_00954	1	1.69492	90.2	Rank08	Oribacterium sp. P6A1.	Firmicutes	Clostridia	Clostridiales	Hungate	FeFe.A2
G626DRAFT_00954	1	1.69492	86.4	Rank33	Oribacterium sp. P6A1.	Firmicutes	Clostridia	Clostridiales	Hungate	FeFe.A2
G626DRAFT_00954	1	1.69492	97.2	Rank13	Oribacterium sp. P6A1.	Firmicutes	Clostridia	Clostridiales	Hungate	FeFe.A2
G626DRAFT_00954	1	1.69492	72.4	Rank08	Oribacterium sp. P6A1.	Firmicutes	Clostridia	Clostridiales	Hungate	FeFe.A2
G626DRAFT_00954	1	1.69492	98	Rank05	Oribacterium sp. P6A1.	Firmicutes	Clostridia	Clostridiales	Hungate	FeFe.A2
G626DRAFT_00954	1	1.69492	73.6	Rank33	Oribacterium sp. P6A1.	Firmicutes	Clostridia	Clostridiales	Hungate	FeFe.A2
G626DRAFT_00954	1	1.69492	88.9	Rank34	Oribacterium sp. P6A1.	Firmicutes	Clostridia	Clostridiales	Hungate	FeFe.A2
G626DRAFT_00954	1	1.69492	85.1	Rank36	Oribacterium sp. P6A1.	Firmicutes	Clostridia	Clostridiales	Hungate	FeFe.A2
G626DRAFT_00954	1	1.69492	79.1	Rank38	Oribacterium sp. P6A1.	Firmicutes	Clostridia	Clostridiales	Hungate	FeFe.A2
G626DRAFT_00954	1	1.69492	86.4	Rank36	Oribacterium sp. P6A1.	Firmicutes	Clostridia	Clostridiales	Hungate	FeFe.A2
G626DRAFT_00954	1	1.69492	95.2	Rank02	Oribacterium sp. P6A1.	Firmicutes	Clostridia	Clostridiales	Hungate	FeFe.A2
G626DRAFT_00954	1	1.69492	76.9	Rank01	Oribacterium sp. P6A1.	Firmicutes	Clostridia	Clostridiales	Hungate	FeFe.A2
G626DRAFT_00954	1	1.69492	90.2	Rank02	Oribacterium sp. P6A1.	Firmicutes	Clostridia	Clostridiales	Hungate	FeFe.A2
G626DRAFT_00954	1	1.69492	85.9	Rank02	Oribacterium sp. P6A1.	Firmicutes	Clostridia	Clostridiales	Hungate	FeFe.A2
G626DRAFT_00954	1	1.69492	70.9	Rank07	Oribacterium sp. P6A1.	Firmicutes	Clostridia	Clostridiales	Hungate	FeFe.A2
G626DRAFT_00954	3	5.08475	100	Rank07	Oribacterium sp. P6A1.	Firmicutes	Clostridia	Clostridiales	Hungate	FeFe.A2
G626DRAFT_00954	1	1.69492	74.3	Rank07	Oribacterium sp. P6A1.	Firmicutes	Clostridia	Clostridiales	Hungate	FeFe.A2
G626DRAFT_00954	1	1.69492	96.2	Rank02	Oribacterium sp. P6A1.	Firmicutes	Clostridia	Clostridiales	Hungate	FeFe.A2
G626DRAFT_00954	1	1.69492	87.7	Rank07	Oribacterium sp. P6A1.	Firmicutes	Clostridia	Clostridiales	Hungate	FeFe.A2
G626DRAFT_00954	1	1.69492	100	Rank01	Oribacterium sp. P6A1.	Firmicutes	Clostridia	Clostridiales	Hungate	FeFe.A2
G626DRAFT_00954	1	1.69492	78.1	Rank01	Oribacterium sp. P6A1.	Firmicutes	Clostridia	Clostridiales	Hungate	FeFe.A2
G630DRAFT_00067	1	1.69492	75.7	Rank04	Oribacterium sp. P6A1.	Firmicutes	Clostridia	Clostridiales	Hungate	FeFe.A2
G630DRAFT_00067	1	1.69492	81.6	Rank08	Oribacterium sp. P6A1.	Firmicutes	Clostridia	Clostridiales	Hungate	FeFe.A2
G630DRAFT_00067	1	1.69492	94	Rank02	Oribacterium sp. P6A1.	Firmicutes	Clostridia	Clostridiales	Hungate	FeFe.A2
G630DRAFT_00067	1	1.69492	92.2	Rank02	Oribacterium sp. P6A1.	Firmicutes	Clostridia	Clostridiales	Hungate	FeFe.A2
G630DRAFT_00067	1	1.69492	97.4	Rank38	Oribacterium sp. P6A1.	Firmicutes	Clostridia	Clostridiales	Hungate	FeFe.A2
G630DRAFT_00067	1	1.69492	83.3	Rank05	Oribacterium sp. P6A1.	Firmicutes	Clostridia	Clostridiales	Hungate	FeFe.A2
G632DRAFT_03347	1	1.69492	85.5	Rank33	Oribacterium sp. P6A1.	Firmicutes	Clostridia	Clostridiales	Hungate	FeFe.A2
G632DRAFT_03347	1	1.69492	83.3	Rank46	Oribacterium sp. P6A1.	Firmicutes	Clostridia	Clostridiales	Hungate	FeFe.A2
G632DRAFT_03347	1	1.69492	66.7	Rank10	Oribacterium sp. P6A1.	Firmicutes	Clostridia	Clostridiales	Hungate	FeFe.A2
G632DRAFT_03347	1	1.69492	100	Rank13	Oribacterium sp. P6A1.	Firmicutes	Clostridia	Clostridiales	Hungate	FeFe.A2
G632DRAFT_03347	1	1.69492	73.2	Rank01	Oribacterium sp. P6A1.	Firmicutes	Clostridia	Clostridiales	Hungate	FeFe.A2
G632DRAFT_03347	1	1.69492	87.3	Rank01	Oribacterium sp. P6A1.	Firmicutes	Clostridia	Clostridiales	Hungate	FeFe.A2
G632DRAFT_03347	1	1.69492	90	Rank04	Oribacterium sp. P6A1.	Firmicutes	Clostridia	Clostridiales	Hungate	FeFe.A2
G632DRAFT_03347	1	1.69492	70	Rank39	Oribacterium sp. P6A1.	Firmicutes	Clostridia	Clostridiales	Hungate	FeFe.A2
G632DRAFT_03347	1	1.69492	87.8	Rank39	Oribacterium sp. P6A1.	Firmicutes	Clostridia	Clostridiales	Hungate	FeFe.A2
G632DRAFT_03347	1	1.69492	94.5	Rank02	Oribacterium sp. P6A1.	Firmicutes	Clostridia	Clostridiales	Hungate	FeFe.A2
G632DRAFT_03347	1	1.69492	69.7	Rank45	Oribacterium sp. P6A1.	Firmicutes	Clostridia	Clostridiales	Hungate	FeFe.A2
G632DRAFT_03347	1	1.69492	95.3	Rank02	Oribacterium sp. P6A1.	Firmicutes	Clostridia	Clostridiales	Hungate	FeFe.A2
G632DRAFT_03347	1	1.69492	95.7	Rank02	Oribacterium sp. P6A1.	Firmicutes	Clostridia	Clostridiales	Hungate	FeFe.A2
G632DRAFT_03347	1	1.69492	93.2	Rank01	Oribacterium sp. P6A1.	Firmicutes	Clostridia	Clostridiales	Hungate	FeFe.A2
G632DRAFT_03347	1	1.69492	66.7	Rank33	Oribacterium sp. P6A1.	Firmicutes	Clostridia	Clostridiales	Hungate	FeFe.A2
G632DRAFT_03347	1	1.69492	73	Rank01	Oribacterium sp. P6A1.	Firmicutes	Clostridia	Clostridiales	Hungate	FeFe.A2
G632DRAFT_03347	1	1.69492	70.9	Rank12	Oribacterium sp. P6A1.	Firmicutes	Clostridia	Clostridiales	Hungate	FeFe.A2
G632DRAFT_03347	1	1.69492	86.2	Rank34	Oribacterium sp. P6A1.	Firmicutes	Clostridia	Clostridiales	Hungate	FeFe.A2
G632DRAFT_03347	1	1.69492	65.1	Rank04	Oribacterium sp. P6A1.	Firmicutes	Clostridia	Clostridiales	Hungate	FeFe.A2
G632DRAFT_03347	1	1.69492	85.5	Rank43	Oribacterium sp. P6A1.	Firmicutes	Clostridia	Clostridiales	Hungate	FeFe.A2
G632DRAFT_03347	1	1.69492	90.8	Rank38	Oribacterium sp. P6A1.	Firmicutes	Clostridia	Clostridiales	Hungate	FeFe.A2
G635DRAFT_03096	1	1.69492	69	Rank01	Oribacterium sp. P6A1.	Firmicutes	Clostridia	Clostridiales	Hungate	FeFe.A2
G635DRAFT_03096	1	1.69492	71.8	Rank02	Oribacterium sp. P6A1.	Firmicutes	Clostridia	Clostridiales	Hungate	FeFe.A2
G635DRAFT_03096	1	1.69492	93.2	Rank02	Oribacterium sp. P6A1.	Firmicutes	Clostridia	Clostridiales	Hungate	FeFe.A2
G635DRAFT_03096	1	1.69492	95.9	Rank39	Oribacterium sp. P6A1.	Firmicutes	Clostridia	Clostridiales	Hungate	FeFe.A2
G635DRAFT_03096	1	1.69492	86.4	Rank33	Oribacterium sp. P6A1.	Firmicutes	Clostridia	Clostridiales	Hungate	FeFe.A2
G635DRAFT_03096	1	1.69492	95.5	Rank43	Oribacterium sp. P6A1.	Firmicutes	Clostridia	Clostridiales	Hungate	FeFe.A2
G635DRAFT_03096	1	1.69492	97.6	Rank02	Oribacterium sp. P6A1.	Firmicutes	Clostridia	Clostridiales	Hungate	FeFe.A2
G635DRAFT_03096	1	1.69492	94.6	Rank33	Oribacterium sp. P6A1.	Firmicutes	Clostridia	Clostridiales	Hungate	FeFe.A2
G635DRAFT_03096	1	1.69492	91.8	Rank38	Oribacterium sp. P6A1.	Firmicutes	Clostridia	Clostridiales	Hungate	FeFe.A2
G635DRAFT_03096	1	1.69492	100	Rank43	Oribacterium sp. P6A1.	Firmicutes	Clostridia	Clostridiales	Hungate	FeFe.A2
G635DRAFT_03096	2	3.38983	97.6	Rank39	Oribacterium sp. P6A1.	Firmicutes	Clostridia	Clostridiales	Hungate	FeFe.A2
G635DRAFT_03096	1	1.69492	90	Rank10	Oribacterium sp. P6A1.	Firmicutes	Clostridia	Clostridiales	Hungate	FeFe.A2
G635DRAFT_03096	1	1.69492	94.8	Rank38	Oribacterium sp. P6A1.	Firmicutes	Clostridia	Clostridiales	Hungate	FeFe.A2
G635DRAFT_03096	1	1.69492	70.5	Rank08	Sharpea azabuensis DSM 18934.	Firmicutes	Bacilli	Lactobacillales	Hungate	FeFe.A2
G635DRAFT_03096	1	1.69492	74.7	Rank08	Sharpea azabuensis DSM 18934.	Firmicutes	Bacilli	Lactobacillales	Hungate	FeFe.A2
G636DRAFT_01210	1	1.69492	100	Rank39	Sharpea azabuensis DSM 18934.	Firmicutes	Bacilli	Lactobacillales	Hungate	FeFe.A2
G636DRAFT_01210	1	1.69492	98.6	Rank05	Sharpea azabuensis DSM 18934.	Firmicutes	Bacilli	Lactobacillales	Hungate	FeFe.A2
G636DRAFT_01210	1	1.69492	82.3	Rank34	Sharpea azabuensis DSM 18934.	Firmicutes	Bacilli	Lactobacillales	Hungate	FeFe.A2
G636DRAFT_01210	1	1.69492	100	Rank02	Sharpea azabuensis DSM 18934.	Firmicutes	Bacilli	Lactobacillales	Hungate	FeFe.A2
G636DRAFT_01210	1	1.69492	88.2	Rank12	Sharpea azabuensis DSM 18934.	Firmicutes	Bacilli	Lactobacillales	Hungate	FeFe.A2
G636DRAFT_01210	1	1.69492	100	Rank38	Sharpea azabuensis DSM 18934.	Firmicutes	Bacilli	Lactobacillales	Hungate	FeFe.A2
G636DRAFT_01210	1	1.69492	86.7	Rank12	Sharpea azabuensis DSM 18934.	Firmicutes	Bacilli	Lactobacillales	Hungate	FeFe.A2
G636DRAFT_01210	1	1.69492	88.4	Rank02	Sharpea azabuensis DSM 18934.	Firmicutes	Bacilli	Lactobacillales	Hungate	FeFe.A2
G636DRAFT_01210	1	1.69492	100	Rank34	Sharpea azabuensis DSM 18934.	Firmicutes	Bacilli	Lactobacillales	Hungate	FeFe.A2
G636DRAFT_01210	1	1.69492	87.7	Rank04	Sharpea azabuensis DSM 18934.	Firmicutes	Bacilli	Lactobacillales	Hungate	FeFe.A2
G636DRAFT_01210	1	1.69492	100	Rank01	Sharpea azabuensis DSM 18934.	Firmicutes	Bacilli	Lactobacillales	Hungate	FeFe.A2
G636DRAFT_01210	1	1.69492	100	Rank10	Sharpea azabuensis DSM 18934.	Firmicutes	Bacilli	Lactobacillales	Hungate	FeFe.A2
G636DRAFT_01210	1	1.69492	74.4	Rank06	Sharpea azabuensis DSM 18934.	Firmicutes	Bacilli	Lactobacillales	Hungate	FeFe.A2
G636DRAFT_01210	1	1.69492	98.8	Rank36	Sharpea azabuensis DSM 18934.	Firmicutes	Bacilli	Lactobacillales	Hungate	FeFe.A2
G636DRAFT_01210	1	1.69492	100	Rank33	Sharpea azabuensis DSM 18934.	Firmicutes	Bacilli	Lactobacillales	Hungate	FeFe.A2
G636DRAFT_01210	1	1.69492	88.6	Rank08	Sharpea azabuensis DSM 18934.	Firmicutes	Bacilli	Lactobacillales	Hungate	FeFe.A2
G636DRAFT_01210	1	1.69492	100	Rank13	Sharpea azabuensis DSM 18934.	Firmicutes	Bacilli	Lactobacillales	Hungate	FeFe.A2
G636DRAFT_01210	1	1.69492	100	Rank36	Sharpea azabuensis DSM 18934.	Firmicutes	Bacilli	Lactobacillales	Hungate	FeFe.A2
G636DRAFT_01210	1	1.69492	100	Rank08	Sharpea azabuensis DSM 18934.	Firmicutes	Bacilli	Lactobacillales	Hungate	FeFe.A2
G636DRAFT_01210	1	1.69492	100	Rank12	Sharpea azabuensis DSM 18934.	Firmicutes	Bacilli	Lactobacillales	Hungate	FeFe.A2
G636DRAFT_01210	1	1.69492	88.4	Rank04	Sharpea azabuensis DSM 18934.	Firmicutes	Bacilli	Lactobacillales	Hungate	FeFe.A2
G636DRAFT_01210	1	1.69492	89.3	Rank04	Sharpea azabuensis DSM 18934.	Firmicutes	Bacilli	Lactobacillales	Hungate	FeFe.A2
G636DRAFT_01210	1	1.69492	72.2	Rank13	Sharpea azabuensis DSM 18934.	Firmicutes	Bacilli	Lactobacillales	Hungate	FeFe.A2
G636DRAFT_01210	1	1.69492	86.2	Rank13	Sharpea azabuensis DSM 18934.	Firmicutes	Bacilli	Lactobacillales	Hungate	FeFe.A2
G636DRAFT_01210	1	1.69492	86.7	Rank05	Sharpea azabuensis DSM 18934.	Firmicutes	Bacilli	Lactobacillales	Hungate	FeFe.A2
G636DRAFT_01210	1	1.69492	100	Rank05	Sharpea azabuensis DSM 18934.	Firmicutes	Bacilli	Lactobacillales	Hungate	FeFe.A2
G636DRAFT_01210	1	1.69492	78.2	Rank04	Sharpea azabuensis DSM 18934.	Firmicutes	Bacilli	Lactobacillales	Hungate	FeFe.A2
G636DRAFT_01210	1	1.69492	76	Rank43	Sharpea azabuensis DSM 18934.	Firmicutes	Bacilli	Lactobacillales	Hungate	FeFe.A2
G636DRAFT_01210	1	1.69492	100	Rank04	Sharpea azabuensis DSM 18934.	Firmicutes	Bacilli	Lactobacillales	Hungate	FeFe.A2
G636DRAFT_01210	1	1.69492	83.1	Rank36	Sharpea azabuensis DSM 18934.	Firmicutes	Bacilli	Lactobacillales	Hungate	FeFe.A2
G636DRAFT_01210	1	1.69492	89.5	Rank10	Sharpea azabuensis DSM 18934.	Firmicutes	Bacilli	Lactobacillales	Hungate	FeFe.A2
G636DRAFT_01210	2	3.38983	86.7	Rank01	Sharpea azabuensis DSM 18934.	Firmicutes	Bacilli	Lactobacillales	Hungate	FeFe.A2
G636DRAFT_01210	1	1.69492	82.9	Rank34	Sharpea azabuensis DSM 18934.	Firmicutes	Bacilli	Lactobacillales	Hungate	FeFe.A2
G636DRAFT_01210	1	1.69492	88.4	Rank10	Sharpea azabuensis DSM 18934.	Firmicutes	Bacilli	Lactobacillales	Hungate	FeFe.A2
G636DRAFT_01210	1	1.69492	100	Rank07	Sharpea azabuensis DSM 18934.	Firmicutes	Bacilli	Lactobacillales	Hungate	FeFe.A2
G636DRAFT_01210	1	1.69492	89.7	Rank08	Sharpea azabuensis DSM 18934.	Firmicutes	Bacilli	Lactobacillales	Hungate	FeFe.A2
G636DRAFT_01210	1	1.69492	65.1	Rank43	Clostridium sartagoforme AAU1	Firmicutes	Clostridia	Clostridiales	Non-Hungate	FeFe.A3
G636DRAFT_01210	1	1.69492	82.5	Rank33	Bacteroides ovatus NLAE-zl-C11	Bacteroidetes	Bacteroidia	Bacteroidales	Non-Hungate	FeFe.A3
G636DRAFT_01210	1	1.69492	70.3	Rank34	Bacteroides ovatus NLAE-zl-C11	Bacteroidetes	Bacteroidia	Bacteroidales	Non-Hungate	FeFe.A3
G636DRAFT_01210	1	1.69492	83.8	Rank34	Bacteroides ovatus NLAE-zl-C11	Bacteroidetes	Bacteroidia	Bacteroidales	Non-Hungate	FeFe.A3
G636DRAFT_01210	1	1.69492	85.7	Rank44	Bacteroides ovatus NLAE-zl-C11	Bacteroidetes	Bacteroidia	Bacteroidales	Non-Hungate	FeFe.A3
G636DRAFT_01210	1	1.69492	85.3	Rank02	Bacteroides ovatus NLAE-zl-C11	Bacteroidetes	Bacteroidia	Bacteroidales	Non-Hungate	FeFe.A3
G636DRAFT_01210	1	1.69492	73.2	Rank45	Bacteroides xylanisolvens NLAE-zl-C182	Bacteroidetes	Bacteroidia	Bacteroidales	Non-Hungate	FeFe.A3
G636DRAFT_01210	1	1.69492	79.5	Rank04	Bacteroides xylanisolvens NLAE-zl-C182	Bacteroidetes	Bacteroidia	Bacteroidales	Non-Hungate	FeFe.A3
G636DRAFT_01210	1	1.69492	82	Rank36	Bacteroides xylanisolvens NLAE-zl-C29	Bacteroidetes	Bacteroidia	Bacteroidales	Non-Hungate	FeFe.A3
G636DRAFT_01210	1	1.69492	84	Rank45	Bacteroides xylanisolvens NLAE-zl-C29	Bacteroidetes	Bacteroidia	Bacteroidales	Non-Hungate	FeFe.A3
G636DRAFT_01210	1	1.69492	84.8	Rank33	Bacteroides xylanisolvens NLAE-zl-C339	Bacteroidetes	Bacteroidia	Bacteroidales	Non-Hungate	FeFe.A3
G636DRAFT_01210	1	1.69492	80	Rank38	Bacteroides xylanisolvens NLAE-zl-C339	Bacteroidetes	Bacteroidia	Bacteroidales	Non-Hungate	FeFe.A3
G636DRAFT_01210	1	1.69492	89.8	Rank46	Bacteroides xylanisolvens NLAE-zl-C339	Bacteroidetes	Bacteroidia	Bacteroidales	Non-Hungate	FeFe.A3
G636DRAFT_01210	1	1.69492	71.4	Rank04	Bacteroides ovatus NLAE-zl-C34	Bacteroidetes	Bacteroidia	Bacteroidales	Non-Hungate	FeFe.A3
G636DRAFT_01210	1	1.69492	67.1	Rank04	Bacteroides ovatus NLAE-zl-C34	Bacteroidetes	Bacteroidia	Bacteroidales	Non-Hungate	FeFe.A3
G636DRAFT_01210	1	1.69492	87.9	Rank05	Bacteroides ovatus NLAE-zl-C34	Bacteroidetes	Bacteroidia	Bacteroidales	Non-Hungate	FeFe.A3
G636DRAFT_01210	1	1.69492	76.8	Rank38	Bacteroides ovatus NLAE-zl-C34	Bacteroidetes	Bacteroidia	Bacteroidales	Non-Hungate	FeFe.A3
G636DRAFT_01210	1	1.69492	67.1	Rank08	Bacteroides ovatus NLAE-zl-C34	Bacteroidetes	Bacteroidia	Bacteroidales	Non-Hungate	FeFe.A3
G636DRAFT_01210	1	1.69492	82.9	Rank12	Bacteroides ovatus NLAE-zl-C34	Bacteroidetes	Bacteroidia	Bacteroidales	Non-Hungate	FeFe.A3
G636DRAFT_01210	1	1.69492	69.2	Rank02	Bacteroides ovatus NLAE-zl-C34	Bacteroidetes	Bacteroidia	Bacteroidales	Non-Hungate	FeFe.A3
G636DRAFT_01210	1	1.69492	77.5	Rank43	Bacteroides thetaiotaomicron NLAE-zl-C523	Bacteroidetes	Bacteroidia	Bacteroidales	Non-Hungate	FeFe.A3
G636DRAFT_01210	2	3.38983	79.5	Rank05	Bacteroides thetaiotaomicron NLAE-zl-C523	Bacteroidetes	Bacteroidia	Bacteroidales	Non-Hungate	FeFe.A3
G636DRAFT_01210	1	1.69492	79.2	Rank04	Bacteroides thetaiotaomicron NLAE-zl-C523	Bacteroidetes	Bacteroidia	Bacteroidales	Non-Hungate	FeFe.A3
G636DRAFT_01210	1	1.69492	81.4	Rank43	Bacteroides thetaiotaomicron NLAE-zl-C523	Bacteroidetes	Bacteroidia	Bacteroidales	Non-Hungate	FeFe.A3
G636DRAFT_01210	1	1.69492	80.7	Rank44	Bacteroides thetaiotaomicron NLAE-zl-C523	Bacteroidetes	Bacteroidia	Bacteroidales	Non-Hungate	FeFe.A3
G636DRAFT_01210	1	1.69492	80	Rank33	Bacteroides thetaiotaomicron NLAE-zl-C523	Bacteroidetes	Bacteroidia	Bacteroidales	Non-Hungate	FeFe.A3
G636DRAFT_01210	1	1.69492	89.5	Rank39	Ruminococcus albus 8	Firmicutes	Clostridia	Clostridiales	Non-Hungate	FeFe.A3
G636DRAFT_01210	2	3.38983	97.6	Rank46	Ruminococcus albus 8	Firmicutes	Clostridia	Clostridiales	Non-Hungate	FeFe.A3
G636DRAFT_01210	1	1.69492	72.7	Rank10	Ruminococcus albus 8	Firmicutes	Clostridia	Clostridiales	Non-Hungate	FeFe.A3
G636DRAFT_01210	1	1.69492	65.8	Rank34	Ruminococcus albus 8	Firmicutes	Clostridia	Clostridiales	Non-Hungate	FeFe.A3
G636DRAFT_01210	1	1.69492	100	Rank38	Ruminococcus albus 8	Firmicutes	Clostridia	Clostridiales	Non-Hungate	FeFe.A3
G636DRAFT_01210	1	1.69492	100	Rank05	Ruminococcus albus 8	Firmicutes	Clostridia	Clostridiales	Non-Hungate	FeFe.A3
G636DRAFT_01210	1	1.69492	87.3	Rank45	Ruminococcus albus 8	Firmicutes	Clostridia	Clostridiales	Non-Hungate	FeFe.A3
G636DRAFT_01210	1	1.69492	86.8	Rank01	Ruminococcus albus 8	Firmicutes	Clostridia	Clostridiales	Non-Hungate	FeFe.A3
G636DRAFT_01210	1	1.69492	87.8	Rank13	Ruminococcus albus 8	Firmicutes	Clostridia	Clostridiales	Non-Hungate	FeFe.A3
G636DRAFT_01210	1	1.69492	100	Rank43	Ruminococcus albus 8	Firmicutes	Clostridia	Clostridiales	Non-Hungate	FeFe.A3
G636DRAFT_01210	1	1.69492	83.5	Rank46	Ruminococcus albus 8	Firmicutes	Clostridia	Clostridiales	Non-Hungate	FeFe.A3
G636DRAFT_01210	1	1.69492	100	Rank08	Ruminococcus albus 8	Firmicutes	Clostridia	Clostridiales	Non-Hungate	FeFe.A3
G636DRAFT_01210	1	1.69492	88.2	Rank13	Ruminococcus albus 8	Firmicutes	Clostridia	Clostridiales	Non-Hungate	FeFe.A3
G636DRAFT_01210	1	1.69492	92.3	Rank45	Ruminococcus albus 8	Firmicutes	Clostridia	Clostridiales	Non-Hungate	FeFe.A3
G636DRAFT_01210	1	1.69492	76.9	Rank01	Ruminococcus albus 8	Firmicutes	Clostridia	Clostridiales	Non-Hungate	FeFe.A3
G636DRAFT_01210	1	1.69492	72.2	Rank06	Ruminococcus albus 8	Firmicutes	Clostridia	Clostridiales	Non-Hungate	FeFe.A3
G636DRAFT_01210	1	1.69492	100	Rank02	Ruminococcus albus 8	Firmicutes	Clostridia	Clostridiales	Non-Hungate	FeFe.A3
G636DRAFT_01210	1	1.69492	82.4	Rank46	Ruminococcus albus 8	Firmicutes	Clostridia	Clostridiales	Non-Hungate	FeFe.A3
G636DRAFT_01210	1	1.69492	100	Rank12	Ruminococcus albus 8	Firmicutes	Clostridia	Clostridiales	Non-Hungate	FeFe.A3
G636DRAFT_01210	1	1.69492	89.1	Rank36	Ruminococcus albus 8	Firmicutes	Clostridia	Clostridiales	Non-Hungate	FeFe.A3
G636DRAFT_01210	1	1.69492	71	Rank02	Desulfotomaculum ruminis DL	Firmicutes	Clostridia	Clostridiales	Non-Hungate	FeFe.A3
G636DRAFT_01210	1	1.69492	69.8	Rank45	Desulfotomaculum ruminis DL	Firmicutes	Clostridia	Clostridiales	Non-Hungate	FeFe.A3
G636DRAFT_01210	1	1.69492	71.4	Rank06	Desulfotomaculum ruminis DL	Firmicutes	Clostridia	Clostridiales	Non-Hungate	FeFe.A3
G636DRAFT_01210	1	1.69492	82.7	Rank34	Desulfotomaculum ruminis DL	Firmicutes	Clostridia	Clostridiales	Non-Hungate	FeFe.A3
Ga0007614_13115	1	1.69492	70	Rank13	Desulfotomaculum ruminis DL	Firmicutes	Clostridia	Clostridiales	Non-Hungate	FeFe.A3
Ga0007614_13115	1	1.69492	67.3	Rank43	Desulfotomaculum ruminis DL	Firmicutes	Clostridia	Clostridiales	Non-Hungate	FeFe.A3
Ga0007614_13115	1	1.69492	78	Rank06	Desulfotomaculum ruminis DL	Firmicutes	Clostridia	Clostridiales	Non-Hungate	FeFe.A3
Ga0007614_13115	1	1.69492	68.8	Rank44	Clostridium intestinale Catt39	Firmicutes	Clostridia	Clostridiales	Non-Hungate	FeFe.A3
Ga0007614_13115	1	1.69492	72.1	Rank44	Clostridium intestinale Catt39	Firmicutes	Clostridia	Clostridiales	Non-Hungate	FeFe.A3
Ga0007614_13115	4	6.77966	81.6	Rank42	Bacteroides thetaiotaomicron NLAE-zl-G288	Bacteroidetes	Bacteroidia	Bacteroidales	Non-Hungate	FeFe.A3
Ga0007614_13115	1	1.69492	78.9	Rank05	Bacteroides thetaiotaomicron NLAE-zl-G288	Bacteroidetes	Bacteroidia	Bacteroidales	Non-Hungate	FeFe.A3
Ga0007614_13115	10	16.9492	69	Rank33	Bacteroides thetaiotaomicron NLAE-zl-G288	Bacteroidetes	Bacteroidia	Bacteroidales	Non-Hungate	FeFe.A3
Ga0007614_13115	1	1.69492	79.2	Rank44	Bacteroides thetaiotaomicron NLAE-zl-G288	Bacteroidetes	Bacteroidia	Bacteroidales	Non-Hungate	FeFe.A3
Ga0007614_13115	1	1.69492	66.2	Rank42	Bacteroides thetaiotaomicron NLAE-zl-G288	Bacteroidetes	Bacteroidia	Bacteroidales	Non-Hungate	FeFe.A3
Ga0007614_13115	6	10.1695	80.2	Rank42	Bacteroides thetaiotaomicron NLAE-zl-G288	Bacteroidetes	Bacteroidia	Bacteroidales	Non-Hungate	FeFe.A3
Ga0007614_13115	1	1.69492	67.2	Rank04	Bacteroides thetaiotaomicron NLAE-zl-G288	Bacteroidetes	Bacteroidia	Bacteroidales	Non-Hungate	FeFe.A3
Ga0007614_13115	6	10.1695	71.6	Rank44	Bacteroides thetaiotaomicron NLAE-zl-G288	Bacteroidetes	Bacteroidia	Bacteroidales	Non-Hungate	FeFe.A3
Ga0007614_13115	2	3.38983	71.1	Rank34	Bacteroides thetaiotaomicron NLAE-zl-G288	Bacteroidetes	Bacteroidia	Bacteroidales	Non-Hungate	FeFe.A3
Ga0007614_13115	1	1.69492	70.7	Rank34	Bacteroides thetaiotaomicron NLAE-zl-G288	Bacteroidetes	Bacteroidia	Bacteroidales	Non-Hungate	FeFe.A3
Ga0007614_13115	1	1.69492	80.5	Rank02	Bacteroides thetaiotaomicron NLAE-zl-G288	Bacteroidetes	Bacteroidia	Bacteroidales	Non-Hungate	FeFe.A3
Ga0007614_13115	1	1.69492	71.8	Rank44	Bacteroides thetaiotaomicron NLAE-zl-G288	Bacteroidetes	Bacteroidia	Bacteroidales	Non-Hungate	FeFe.A3
Ga0007614_13115	1	1.69492	82.3	Rank02	Bacteroides thetaiotaomicron NLAE-zl-G288	Bacteroidetes	Bacteroidia	Bacteroidales	Non-Hungate	FeFe.A3
Ga0007614_13115	1	1.69492	79.2	Rank04	Bacteroides thetaiotaomicron NLAE-zl-G288	Bacteroidetes	Bacteroidia	Bacteroidales	Non-Hungate	FeFe.A3
Ga0007614_13115	1	1.69492	67.3	Rank44	Bacteroides thetaiotaomicron NLAE-zl-G288	Bacteroidetes	Bacteroidia	Bacteroidales	Non-Hungate	FeFe.A3
Ga0007614_13115	6	10.1695	85.9	Rank10	Bacteroides thetaiotaomicron NLAE-zl-G288	Bacteroidetes	Bacteroidia	Bacteroidales	Non-Hungate	FeFe.A3
Ga0007614_13115	1	1.69492	80.2	Rank44	Bacteroides thetaiotaomicron NLAE-zl-G288	Bacteroidetes	Bacteroidia	Bacteroidales	Non-Hungate	FeFe.A3
Ga0007614_13115	1	1.69492	75.6	Rank44	Bacteroides thetaiotaomicron NLAE-zl-G288	Bacteroidetes	Bacteroidia	Bacteroidales	Non-Hungate	FeFe.A3
Ga0007614_13115	1	1.69492	65.8	Rank13	Bacteroides xylanisolvens NLAE-zl-G310	Bacteroidetes	Bacteroidia	Bacteroidales	Non-Hungate	FeFe.A3
Ga0007614_13115	1	1.69492	71.2	Rank34	Bacteroides xylanisolvens NLAE-zl-G310	Bacteroidetes	Bacteroidia	Bacteroidales	Non-Hungate	FeFe.A3
Ga0007614_13115	1	1.69492	80.5	Rank44	Bacteroides xylanisolvens NLAE-zl-G310	Bacteroidetes	Bacteroidia	Bacteroidales	Non-Hungate	FeFe.A3
Ga0007614_13115	1	1.69492	84.7	Rank34	Bacteroides xylanisolvens NLAE-zl-G310	Bacteroidetes	Bacteroidia	Bacteroidales	Non-Hungate	FeFe.A3
Ga0007614_13115	2	3.38983	91.1	Rank13	Bacteroides xylanisolvens NLAE-zl-G310	Bacteroidetes	Bacteroidia	Bacteroidales	Non-Hungate	FeFe.A3
Ga0007614_13115	1	1.69492	71.2	Rank33	Bacteroides xylanisolvens NLAE-zl-G310	Bacteroidetes	Bacteroidia	Bacteroidales	Non-Hungate	FeFe.A3
Ga0007614_13115	1	1.69492	85.4	Rank34	Bacteroides xylanisolvens NLAE-zl-G421	Bacteroidetes	Bacteroidia	Bacteroidales	Non-Hungate	FeFe.A3
Ga0007614_13115	1	1.69492	90.2	Rank34	Bacteroides xylanisolvens NLAE-zl-G421	Bacteroidetes	Bacteroidia	Bacteroidales	Non-Hungate	FeFe.A3
Ga0007614_13115	1	1.69492	71.1	Rank05	Bacteroides xylanisolvens NLAE-zl-G421	Bacteroidetes	Bacteroidia	Bacteroidales	Non-Hungate	FeFe.A3
Ga0007614_13115	2	3.38983	80	Rank46	Bacteroides xylanisolvens NLAE-zl-G421	Bacteroidetes	Bacteroidia	Bacteroidales	Non-Hungate	FeFe.A3
Ga0007614_13115	2	3.38983	85.5	Rank45	Bacteroides xylanisolvens NLAE-zl-G421	Bacteroidetes	Bacteroidia	Bacteroidales	Non-Hungate	FeFe.A3
Ga0007614_13115	1	1.69492	82.2	Rank34	Bacteroides xylanisolvens NLAE-zl-G421	Bacteroidetes	Bacteroidia	Bacteroidales	Non-Hungate	FeFe.A3
Ga0007614_13115	1	1.69492	71.8	Rank44	Bacteroides xylanisolvens NLAE-zl-G421	Bacteroidetes	Bacteroidia	Bacteroidales	Non-Hungate	FeFe.A3
Ga0007614_13115	1	1.69492	76.2	Rank44	Bacteroides xylanisolvens NLAE-zl-G421	Bacteroidetes	Bacteroidia	Bacteroidales	Non-Hungate	FeFe.A3
Ga0007614_13115	1	1.69492	80.6	Rank04	Bacteroides xylanisolvens NLAE-zl-G421	Bacteroidetes	Bacteroidia	Bacteroidales	Non-Hungate	FeFe.A3
Ga0007614_13115	1	1.69492	79.2	Rank46	Bacteroides xylanisolvens NLAE-zl-G421	Bacteroidetes	Bacteroidia	Bacteroidales	Non-Hungate	FeFe.A3
Ga0007614_13115	1	1.69492	65	Rank01	Dorea sp. AGR2135.	Firmicutes	Clostridia	Clostridiales	Hungate	FeFe.A3
Ga0007614_13115	7	11.8644	66.7	Rank01	Dorea sp. AGR2135.	Firmicutes	Clostridia	Clostridiales	Hungate	FeFe.A3
Ga0007617_101262	1	1.69492	75.7	Rank01	Dorea sp. AGR2135.	Firmicutes	Clostridia	Clostridiales	Hungate	FeFe.A3
Ga0007617_101262	1	1.69492	67.3	Rank04	Dorea sp. AGR2135.	Firmicutes	Clostridia	Clostridiales	Hungate	FeFe.A3
Ga0007617_101262	1	1.69492	66.2	Rank01	Dorea sp. AGR2135.	Firmicutes	Clostridia	Clostridiales	Hungate	FeFe.A3
Ga0007617_101262	1	1.69492	93.5	Rank38	Selenomonas ruminantium ATCC 12561.	Firmicutes	Negativicutes	Selenomonadales	Hungate	FeFe.A3
Ga0007617_101262	1	1.69492	70.7	Rank13	Selenomonas ruminantium ATCC 12561.	Firmicutes	Negativicutes	Selenomonadales	Hungate	FeFe.A3
Ga0007617_101262	1	1.69492	92.9	Rank10	Selenomonas ruminantium ATCC 12561.	Firmicutes	Negativicutes	Selenomonadales	Hungate	FeFe.A3
Ga0007617_101262	1	1.69492	94.6	Rank07	Selenomonas ruminantium ATCC 12561.	Firmicutes	Negativicutes	Selenomonadales	Hungate	FeFe.A3
Ga0007617_101262	1	1.69492	97.2	Rank12	Selenomonas ruminantium ATCC 12561.	Firmicutes	Negativicutes	Selenomonadales	Hungate	FeFe.A3
Ga0007617_101262	1	1.69492	100	Rank13	Selenomonas ruminantium ATCC 12561.	Firmicutes	Negativicutes	Selenomonadales	Hungate	FeFe.A3
Ga0007617_101262	1	1.69492	95.1	Rank38	Selenomonas ruminantium ATCC 12561.	Firmicutes	Negativicutes	Selenomonadales	Hungate	FeFe.A3
Ga0007617_101262	1	1.69492	97	Rank08	Selenomonas ruminantium ATCC 12561.	Firmicutes	Negativicutes	Selenomonadales	Hungate	FeFe.A3
Ga0007617_101262	1	1.69492	91.1	Rank46	Selenomonas ruminantium ATCC 12561.	Firmicutes	Negativicutes	Selenomonadales	Hungate	FeFe.A3
Ga0007617_101262	1	1.69492	96.2	Rank13	Selenomonas ruminantium ATCC 12561.	Firmicutes	Negativicutes	Selenomonadales	Hungate	FeFe.A3
Ga0007617_101262	1	1.69492	98	Rank04	Selenomonas ruminantium ATCC 12561.	Firmicutes	Negativicutes	Selenomonadales	Hungate	FeFe.A3
Ga0007617_101262	1	1.69492	96.9	Rank12	Selenomonas ruminantium ATCC 12561.	Firmicutes	Negativicutes	Selenomonadales	Hungate	FeFe.A3
Ga0007617_101262	1	1.69492	93	Rank38	Selenomonas ruminantium ATCC 12561.	Firmicutes	Negativicutes	Selenomonadales	Hungate	FeFe.A3
Ga0007617_101262	1	1.69492	81.3	Rank38	Selenomonas ruminantium ATCC 12561.	Firmicutes	Negativicutes	Selenomonadales	Hungate	FeFe.A3
Ga0007617_101262	1	1.69492	97.8	Rank12	Selenomonas ruminantium ATCC 12561.	Firmicutes	Negativicutes	Selenomonadales	Hungate	FeFe.A3
Ga0007617_101262	1	1.69492	96	Rank06	Selenomonas ruminantium ATCC 12561.	Firmicutes	Negativicutes	Selenomonadales	Hungate	FeFe.A3
Ga0007617_101262	1	1.69492	95.9	Rank05	Selenomonas ruminantium ATCC 12561.	Firmicutes	Negativicutes	Selenomonadales	Hungate	FeFe.A3
Ga0007617_101262	1	1.69492	86.4	Rank38	Selenomonas ruminantium ATCC 12561.	Firmicutes	Negativicutes	Selenomonadales	Hungate	FeFe.A3
Ga0007617_101262	2	3.38983	92.9	Rank07	Selenomonas ruminantium ATCC 12561.	Firmicutes	Negativicutes	Selenomonadales	Hungate	FeFe.A3
Ga0007617_101262	1	1.69492	70.7	Rank45	Selenomonas ruminantium ATCC 12561.	Firmicutes	Negativicutes	Selenomonadales	Hungate	FeFe.A3
Ga0007617_101262	2	3.38983	96.3	Rank38	Selenomonas ruminantium ATCC 12561.	Firmicutes	Negativicutes	Selenomonadales	Hungate	FeFe.A3
Ga0007617_101262	1	1.69492	93	Rank02	Selenomonas ruminantium ATCC 12561.	Firmicutes	Negativicutes	Selenomonadales	Hungate	FeFe.A3
Ga0007617_101262	2	3.38983	79.7	Rank33	Selenomonas ruminantium ATCC 12561.	Firmicutes	Negativicutes	Selenomonadales	Hungate	FeFe.A3
Ga0007617_101262	1	1.69492	65.9	Rank34	Selenomonas ruminantium ATCC 12561.	Firmicutes	Negativicutes	Selenomonadales	Hungate	FeFe.A3
Ga0007617_101262	1	1.69492	96.2	Rank05	Selenomonas ruminantium ATCC 12561.	Firmicutes	Negativicutes	Selenomonadales	Hungate	FeFe.A3
Ga0007617_101262	1	1.69492	81.4	Rank36	Selenomonas ruminantium ATCC 12561.	Firmicutes	Negativicutes	Selenomonadales	Hungate	FeFe.A3
Ga0007617_101262	1	1.69492	93.2	Rank38	Selenomonas ruminantium ATCC 12561.	Firmicutes	Negativicutes	Selenomonadales	Hungate	FeFe.A3
Ga0007617_101262	1	1.69492	80.6	Rank42	Selenomonas ruminantium ATCC 12561.	Firmicutes	Negativicutes	Selenomonadales	Hungate	FeFe.A3
Ga0007617_101262	1	1.69492	100	Rank33	Selenomonas ruminantium ATCC 12561.	Firmicutes	Negativicutes	Selenomonadales	Hungate	FeFe.A3
Ga0007617_101262	1	1.69492	95.8	Rank13	Selenomonas ruminantium ATCC 12561.	Firmicutes	Negativicutes	Selenomonadales	Hungate	FeFe.A3
Ga0007617_101262	1	1.69492	81.1	Rank05	Selenomonas ruminantium ATCC 12561.	Firmicutes	Negativicutes	Selenomonadales	Hungate	FeFe.A3
Ga0007617_101262	1	1.69492	94.2	Rank05	Selenomonas ruminantium ATCC 12561.	Firmicutes	Negativicutes	Selenomonadales	Hungate	FeFe.A3
Ga0007617_101262	2	3.38983	96.1	Rank01	Selenomonas ruminantium ATCC 12561.	Firmicutes	Negativicutes	Selenomonadales	Hungate	FeFe.A3
Ga0007617_101262	1	1.69492	97.8	Rank02	Selenomonas ruminantium ATCC 12561.	Firmicutes	Negativicutes	Selenomonadales	Hungate	FeFe.A3
Ga0007617_101262	2	3.38983	96.9	Rank43	Selenomonas ruminantium ATCC 12561.	Firmicutes	Negativicutes	Selenomonadales	Hungate	FeFe.A3
Ga0007617_101262	1	1.69492	81.1	Rank01	Selenomonas ruminantium ATCC 12561.	Firmicutes	Negativicutes	Selenomonadales	Hungate	FeFe.A3
Ga0007617_101262	1	1.69492	97.5	Rank46	Selenomonas ruminantium ATCC 12561.	Firmicutes	Negativicutes	Selenomonadales	Hungate	FeFe.A3
Ga0007617_101262	1	1.69492	72.9	Rank33	Selenomonas ruminantium ATCC 12561.	Firmicutes	Negativicutes	Selenomonadales	Hungate	FeFe.A3
Ga0007617_101262	1	1.69492	79.5	Rank07	Selenomonas ruminantium ATCC 12561.	Firmicutes	Negativicutes	Selenomonadales	Hungate	FeFe.A3
Ga0007617_101262	1	1.69492	80.5	Rank44	Selenomonas ruminantium ATCC 12561.	Firmicutes	Negativicutes	Selenomonadales	Hungate	FeFe.A3
Ga0007617_101262	1	1.69492	95.7	Rank02	Selenomonas ruminantium ATCC 12561.	Firmicutes	Negativicutes	Selenomonadales	Hungate	FeFe.A3
Ga0007617_101262	1	1.69492	97.4	Rank05	Selenomonas ruminantium ATCC 12561.	Firmicutes	Negativicutes	Selenomonadales	Hungate	FeFe.A3
Ga0007617_101262	1	1.69492	83.1	Rank02	Selenomonas ruminantium ATCC 12561.	Firmicutes	Negativicutes	Selenomonadales	Hungate	FeFe.A3
Ga0007617_101262	1	1.69492	67.3	Rank45	Blautia wexlerae AGR2146.	Firmicutes	Clostridia	Clostridiales	Hungate	FeFe.A3
Ga0007617_101262	1	1.69492	67.4	Rank07	Clostridium cadaveris AGR2141.	Firmicutes	Clostridia	Clostridiales	Hungate	FeFe.A3
Ga0007617_101262	1	1.69492	75.8	Rank43	Clostridium cadaveris AGR2141.	Firmicutes	Clostridia	Clostridiales	Hungate	FeFe.A3
Ga0007617_101262	1	1.69492	74.4	Rank04	Clostridium clostridioforme AGR2157.	Firmicutes	Clostridia	Clostridiales	Hungate	FeFe.A3
Ga0007617_101262	1	1.69492	77.2	Rank06	Clostridium clostridioforme AGR2157.	Firmicutes	Clostridia	Clostridiales	Hungate	FeFe.A3
Ga0007617_101262	1	1.69492	74	Rank45	Clostridium clostridioforme AGR2157.	Firmicutes	Clostridia	Clostridiales	Hungate	FeFe.A3
Ga0007617_101262	2	3.38983	73.6	Rank04	Clostridium clostridioforme AGR2157.	Firmicutes	Clostridia	Clostridiales	Hungate	FeFe.A3
Ga0007617_101262	1	1.69492	68.4	Rank05	Clostridium clostridioforme AGR2157.	Firmicutes	Clostridia	Clostridiales	Hungate	FeFe.A3
Ga0007617_101262	1	1.69492	72.2	Rank34	Clostridium clostridioforme AGR2157.	Firmicutes	Clostridia	Clostridiales	Hungate	FeFe.A3
Ga0007617_101262	1	1.69492	86	Rank05	Clostridium clostridioforme AGR2157.	Firmicutes	Clostridia	Clostridiales	Hungate	FeFe.A3
Ga0007617_101262	1	1.69492	75.9	Rank36	Clostridium clostridioforme AGR2157.	Firmicutes	Clostridia	Clostridiales	Hungate	FeFe.A3
Ga0007617_101262	1	1.69492	75.6	Rank08	Clostridium clostridioforme AGR2157.	Firmicutes	Clostridia	Clostridiales	Hungate	FeFe.A3
Ga0007617_101262	1	1.69492	75.5	Rank43	Clostridium clostridioforme AGR2157.	Firmicutes	Clostridia	Clostridiales	Hungate	FeFe.A3
Ga0007617_101262	1	1.69492	80	Rank06	Clostridium clostridioforme AGR2157.	Firmicutes	Clostridia	Clostridiales	Hungate	FeFe.A3
Ga0007617_101262	1	1.69492	80.6	Rank38	Clostridium clostridioforme AGR2157.	Firmicutes	Clostridia	Clostridiales	Hungate	FeFe.A3
Ga0007617_101262	1	1.69492	78.6	Rank42	Clostridium clostridioforme AGR2157.	Firmicutes	Clostridia	Clostridiales	Hungate	FeFe.A3
Ga0007617_101262	1	1.69492	81.4	Rank05	Clostridium clostridioforme AGR2157.	Firmicutes	Clostridia	Clostridiales	Hungate	FeFe.A3
Ga0007617_101262	1	1.69492	72.9	Rank38	Clostridium clostridioforme AGR2157.	Firmicutes	Clostridia	Clostridiales	Hungate	FeFe.A3
Ga0007617_101262	1	1.69492	70.7	Rank43	Clostridium clostridioforme AGR2157.	Firmicutes	Clostridia	Clostridiales	Hungate	FeFe.A3
Ga0007617_101262	1	1.69492	75.3	Rank02	Clostridium clostridioforme AGR2157.	Firmicutes	Clostridia	Clostridiales	Hungate	FeFe.A3
Ga0007617_101262	1	1.69492	75	Rank34	Clostridium clostridioforme AGR2157.	Firmicutes	Clostridia	Clostridiales	Hungate	FeFe.A3
Ga0007617_101262	1	1.69492	81.4	Rank06	Clostridium clostridioforme AGR2157.	Firmicutes	Clostridia	Clostridiales	Hungate	FeFe.A3
Ga0007617_101262	1	1.69492	82.4	Rank06	Clostridium clostridioforme AGR2157.	Firmicutes	Clostridia	Clostridiales	Hungate	FeFe.A3
Ga0007617_101262	1	1.69492	67.2	Rank05	Dorea longicatena AGR2136.	Firmicutes	Clostridia	Clostridiales	Hungate	FeFe.A3
Ga0007617_101262	1	1.69492	71.4	Rank06	Dorea longicatena AGR2136.	Firmicutes	Clostridia	Clostridiales	Hungate	FeFe.A3
Ga0007617_101262	1	1.69492	68.1	Rank44	Dorea longicatena AGR2136.	Firmicutes	Clostridia	Clostridiales	Hungate	FeFe.A3
Ga0007617_101262	1	1.69492	65.4	Rank42	Dorea longicatena AGR2136.	Firmicutes	Clostridia	Clostridiales	Hungate	FeFe.A3
Ga0007617_101262	2	3.38983	65.5	Rank08	Dorea longicatena AGR2136.	Firmicutes	Clostridia	Clostridiales	Hungate	FeFe.A3
Ga0007617_101262	1	1.69492	69.4	Rank44	Butyrivibrio sp. MC2013.	Firmicutes	Clostridia	Clostridiales	Hungate	FeFe.A3
Ga0007617_101262	1	1.69492	77.1	Rank46	Butyrivibrio sp. MC2013.	Firmicutes	Clostridia	Clostridiales	Hungate	FeFe.A3
Ga0007617_101262	1	1.69492	90.1	Rank10	Butyrivibrio sp. MC2013.	Firmicutes	Clostridia	Clostridiales	Hungate	FeFe.A3
Ga0007617_101262	1	1.69492	76.9	Rank46	Butyrivibrio sp. MC2013.	Firmicutes	Clostridia	Clostridiales	Hungate	FeFe.A3
Ga0007617_101262	1	1.69492	89.6	Rank10	Butyrivibrio sp. MC2013.	Firmicutes	Clostridia	Clostridiales	Hungate	FeFe.A3
Ga0007617_101262	1	1.69492	67.1	Rank44	Butyrivibrio sp. MC2013.	Firmicutes	Clostridia	Clostridiales	Hungate	FeFe.A3
Ga0007617_101262	1	1.69492	74.1	Rank46	Butyrivibrio sp. MC2013.	Firmicutes	Clostridia	Clostridiales	Hungate	FeFe.A3
Ga0007617_101262	1	1.69492	67.3	Rank44	Butyrivibrio sp. MC2013.	Firmicutes	Clostridia	Clostridiales	Hungate	FeFe.A3
Ga0007617_101262	1	1.69492	75.9	Rank46	Butyrivibrio sp. MC2013.	Firmicutes	Clostridia	Clostridiales	Hungate	FeFe.A3
Ga0007617_101262	3	5.08475	81.4	Rank46	Butyrivibrio sp. MC2013.	Firmicutes	Clostridia	Clostridiales	Hungate	FeFe.A3
Ga0007617_101262	1	1.69492	86	Rank38	Butyrivibrio sp. MC2013.	Firmicutes	Clostridia	Clostridiales	Hungate	FeFe.A3
Ga0007617_101262	1	1.69492	71.1	Rank34	Butyrivibrio sp. MC2013.	Firmicutes	Clostridia	Clostridiales	Hungate	FeFe.A3
Ga0007617_101262	1	1.69492	88	Rank10	Butyrivibrio sp. MC2013.	Firmicutes	Clostridia	Clostridiales	Hungate	FeFe.A3
Ga0007617_101262	1	1.69492	94.4	Rank08	Butyrivibrio sp. MC2013.	Firmicutes	Clostridia	Clostridiales	Hungate	FeFe.A3
Ga0007617_101262	1	1.69492	79.7	Rank46	Butyrivibrio sp. MC2013.	Firmicutes	Clostridia	Clostridiales	Hungate	FeFe.A3
Ga0007617_101262	1	1.69492	88.1	Rank08	Butyrivibrio sp. MC2013.	Firmicutes	Clostridia	Clostridiales	Hungate	FeFe.A3
Ga0007617_101262	1	1.69492	78.2	Rank05	Butyrivibrio sp. MC2013.	Firmicutes	Clostridia	Clostridiales	Hungate	FeFe.A3
Ga0007617_101262	1	1.69492	86.6	Rank34	Butyrivibrio sp. MC2013.	Firmicutes	Clostridia	Clostridiales	Hungate	FeFe.A3
Ga0007617_101262	1	1.69492	72.7	Rank08	Butyrivibrio sp. MC2013.	Firmicutes	Clostridia	Clostridiales	Hungate	FeFe.A3
Ga0007617_101262	1	1.69492	73.4	Rank46	Butyrivibrio sp. MC2013.	Firmicutes	Clostridia	Clostridiales	Hungate	FeFe.A3
Ga0007617_101262	1	1.69492	67.5	Rank33	Butyrivibrio sp. MC2013.	Firmicutes	Clostridia	Clostridiales	Hungate	FeFe.A3
Ga0007617_101262	1	1.69492	81	Rank39	Butyrivibrio sp. MC2013.	Firmicutes	Clostridia	Clostridiales	Hungate	FeFe.A3
Ga0007617_101262	1	1.69492	69.3	Rank44	Butyrivibrio sp. MC2013.	Firmicutes	Clostridia	Clostridiales	Hungate	FeFe.A3
Ga0007617_101262	1	1.69492	79	Rank43	Butyrivibrio sp. MC2013.	Firmicutes	Clostridia	Clostridiales	Hungate	FeFe.A3
Ga0007617_101262	1	1.69492	77.5	Rank44	Butyrivibrio sp. MC2013.	Firmicutes	Clostridia	Clostridiales	Hungate	FeFe.A3
Ga0007617_101262	1	1.69492	73.7	Rank43	Butyrivibrio sp. MC2013.	Firmicutes	Clostridia	Clostridiales	Hungate	FeFe.A3
Ga0007617_101262	1	1.69492	76.6	Rank34	Butyrivibrio sp. MC2013.	Firmicutes	Clostridia	Clostridiales	Hungate	FeFe.A3
Ga0007617_101262	1	1.69492	81.2	Rank36	Butyrivibrio sp. MC2013.	Firmicutes	Clostridia	Clostridiales	Hungate	FeFe.A3
Ga0007617_101262	1	1.69492	78.3	Rank46	Butyrivibrio sp. MC2013.	Firmicutes	Clostridia	Clostridiales	Hungate	FeFe.A3
Ga0007617_101262	1	1.69492	86.3	Rank13	Butyrivibrio sp. MC2013.	Firmicutes	Clostridia	Clostridiales	Hungate	FeFe.A3
Ga0007617_101262	1	1.69492	92.5	Rank38	Butyrivibrio sp. MC2013.	Firmicutes	Clostridia	Clostridiales	Hungate	FeFe.A3
Ga0007617_101262	1	1.69492	71.8	Rank08	Butyrivibrio sp. MC2013.	Firmicutes	Clostridia	Clostridiales	Hungate	FeFe.A3
Ga0007617_101262	1	1.69492	81.1	Rank01	Butyrivibrio sp. MC2013.	Firmicutes	Clostridia	Clostridiales	Hungate	FeFe.A3
Ga0007617_101262	1	1.69492	72.8	Rank46	Butyrivibrio sp. MC2013.	Firmicutes	Clostridia	Clostridiales	Hungate	FeFe.A3
Ga0007617_101262	1	1.69492	70.3	Rank06	Butyrivibrio sp. MC2013.	Firmicutes	Clostridia	Clostridiales	Hungate	FeFe.A3
Ga0007617_101262	1	1.69492	88	Rank33	Butyrivibrio sp. MC2013.	Firmicutes	Clostridia	Clostridiales	Hungate	FeFe.A3
Ga0007617_101262	1	1.69492	71	Rank36	Butyrivibrio sp. MC2013.	Firmicutes	Clostridia	Clostridiales	Hungate	FeFe.A3
Ga0007617_101262	1	1.69492	91	Rank12	Butyrivibrio sp. MC2013.	Firmicutes	Clostridia	Clostridiales	Hungate	FeFe.A3
Ga0007617_101262	1	1.69492	88.7	Rank13	Butyrivibrio sp. MC2013.	Firmicutes	Clostridia	Clostridiales	Hungate	FeFe.A3
Ga0007617_101262	1	1.69492	73.2	Rank44	Butyrivibrio sp. MC2013.	Firmicutes	Clostridia	Clostridiales	Hungate	FeFe.A3
Ga0007617_101262	1	1.69492	94.5	Rank44	Butyrivibrio sp. MC2013.	Firmicutes	Clostridia	Clostridiales	Hungate	FeFe.A3
Ga0007617_101262	1	1.69492	75.6	Rank06	Butyrivibrio sp. MC2013.	Firmicutes	Clostridia	Clostridiales	Hungate	FeFe.A3
Ga0007617_101262	1	1.69492	81.8	Rank42	Butyrivibrio sp. MC2013.	Firmicutes	Clostridia	Clostridiales	Hungate	FeFe.A3
Ga0007617_101262	1	1.69492	72.2	Rank42	Butyrivibrio sp. MC2013.	Firmicutes	Clostridia	Clostridiales	Hungate	FeFe.A3
Ga0007617_101262	1	1.69492	70.6	Rank44	Butyrivibrio sp. MC2013.	Firmicutes	Clostridia	Clostridiales	Hungate	FeFe.A3
Ga0007617_101262	1	1.69492	68.4	Rank43	Butyrivibrio sp. MC2013.	Firmicutes	Clostridia	Clostridiales	Hungate	FeFe.A3
Ga0007617_101262	1	1.69492	79.5	Rank44	Butyrivibrio sp. MC2013.	Firmicutes	Clostridia	Clostridiales	Hungate	FeFe.A3
Ga0007617_101262	1	1.69492	75.3	Rank01	Butyrivibrio sp. MC2013.	Firmicutes	Clostridia	Clostridiales	Hungate	FeFe.A3
Ga0007617_101262	1	1.69492	72.7	Rank06	Butyrivibrio sp. MC2013.	Firmicutes	Clostridia	Clostridiales	Hungate	FeFe.A3
Ga0007617_101262	1	1.69492	81.2	Rank42	Butyrivibrio sp. MC2013.	Firmicutes	Clostridia	Clostridiales	Hungate	FeFe.A3
Ga0007617_101262	1	1.69492	77.5	Rank06	Butyrivibrio sp. MC2013.	Firmicutes	Clostridia	Clostridiales	Hungate	FeFe.A3
Ga0007617_101262	1	1.69492	88.7	Rank01	Butyrivibrio sp. MC2013.	Firmicutes	Clostridia	Clostridiales	Hungate	FeFe.A3
Ga0007617_101262	1	1.69492	71.4	Rank02	Butyrivibrio sp. MC2013.	Firmicutes	Clostridia	Clostridiales	Hungate	FeFe.A3
Ga0007617_101262	1	1.69492	68.8	Rank01	Butyrivibrio sp. MC2013.	Firmicutes	Clostridia	Clostridiales	Hungate	FeFe.A3
Ga0007617_101262	1	1.69492	80.5	Rank06	Butyrivibrio sp. MC2013.	Firmicutes	Clostridia	Clostridiales	Hungate	FeFe.A3
Ga0007617_101262	1	1.69492	78.3	Rank33	Butyrivibrio sp. MC2013.	Firmicutes	Clostridia	Clostridiales	Hungate	FeFe.A3
Ga0007617_101262	1	1.69492	70.8	Rank45	Butyrivibrio sp. MC2013.	Firmicutes	Clostridia	Clostridiales	Hungate	FeFe.A3
Ga0007617_101262	1	1.69492	74.4	Rank46	Butyrivibrio sp. MC2013.	Firmicutes	Clostridia	Clostridiales	Hungate	FeFe.A3
Ga0007617_101262	1	1.69492	78	Rank42	Butyrivibrio sp. MC2013.	Firmicutes	Clostridia	Clostridiales	Hungate	FeFe.A3
Ga0007617_101262	1	1.69492	72.4	Rank45	Butyrivibrio sp. MC2013.	Firmicutes	Clostridia	Clostridiales	Hungate	FeFe.A3
Ga0007617_101262	1	1.69492	69.3	Rank01	Butyrivibrio sp. MC2013.	Firmicutes	Clostridia	Clostridiales	Hungate	FeFe.A3
Ga0007617_101262	1	1.69492	72.6	Rank44	Butyrivibrio sp. MC2013.	Firmicutes	Clostridia	Clostridiales	Hungate	FeFe.A3
Ga0055081_13163	1	1.69492	69.1	Rank38	Butyrivibrio sp. MC2013.	Firmicutes	Clostridia	Clostridiales	Hungate	FeFe.A3
Ga0055081_13163	1	1.69492	73.7	Rank10	Butyrivibrio sp. MC2013.	Firmicutes	Clostridia	Clostridiales	Hungate	FeFe.A3
Ga0055081_13163	1	1.69492	74.7	Rank44	Butyrivibrio sp. MC2013.	Firmicutes	Clostridia	Clostridiales	Hungate	FeFe.A3
Ga0055081_13163	1	1.69492	91	Rank06	Butyrivibrio sp. MC2013.	Firmicutes	Clostridia	Clostridiales	Hungate	FeFe.A3
Ga0055081_13163	1	1.69492	84.1	Rank13	Butyrivibrio sp. MC2013.	Firmicutes	Clostridia	Clostridiales	Hungate	FeFe.A3
Ga0055081_13163	1	1.69492	78.8	Rank06	Butyrivibrio sp. MC2013.	Firmicutes	Clostridia	Clostridiales	Hungate	FeFe.A3
Ga0055081_13163	1	1.69492	74.5	Rank13	Butyrivibrio sp. MC2013.	Firmicutes	Clostridia	Clostridiales	Hungate	FeFe.A3
Ga0055081_13163	1	1.69492	81.2	Rank07	Butyrivibrio sp. MC2013.	Firmicutes	Clostridia	Clostridiales	Hungate	FeFe.A3
Ga0055081_13428	1	1.69492	76	Rank42	Butyrivibrio sp. MC2013.	Firmicutes	Clostridia	Clostridiales	Hungate	FeFe.A3
Ga0055081_13428	1	1.69492	91.1	Rank06	Butyrivibrio sp. MC2013.	Firmicutes	Clostridia	Clostridiales	Hungate	FeFe.A3
Ga0055081_13428	1	1.69492	73.7	Rank04	Butyrivibrio sp. MC2013.	Firmicutes	Clostridia	Clostridiales	Hungate	FeFe.A3
Ga0055081_13428	1	1.69492	71.4	Rank44	Butyrivibrio sp. MC2013.	Firmicutes	Clostridia	Clostridiales	Hungate	FeFe.A3
Ga0055081_13428	1	1.69492	92.2	Rank02	Butyrivibrio sp. MC2013.	Firmicutes	Clostridia	Clostridiales	Hungate	FeFe.A3
Ga0055081_13428	1	1.69492	81.8	Rank44	Butyrivibrio sp. MC2013.	Firmicutes	Clostridia	Clostridiales	Hungate	FeFe.A3
Ga0055081_13428	1	1.69492	81.8	Rank06	Butyrivibrio sp. MC2013.	Firmicutes	Clostridia	Clostridiales	Hungate	FeFe.A3
Ga0055081_13428	1	1.69492	83.3	Rank01	Butyrivibrio sp. MC2013.	Firmicutes	Clostridia	Clostridiales	Hungate	FeFe.A3
Ga0055081_13428	1	1.69492	85.9	Rank42	Butyrivibrio sp. MC2013.	Firmicutes	Clostridia	Clostridiales	Hungate	FeFe.A3
Ga0059085_106103	1	1.69492	90.1	Rank02	Butyrivibrio sp. MC2013.	Firmicutes	Clostridia	Clostridiales	Hungate	FeFe.A3
Ga0059085_106103	1	1.69492	75	Rank04	Butyrivibrio sp. MC2013.	Firmicutes	Clostridia	Clostridiales	Hungate	FeFe.A3
Ga0059085_106103	1	1.69492	77.2	Rank07	Butyrivibrio sp. MC2013.	Firmicutes	Clostridia	Clostridiales	Hungate	FeFe.A3
Ga0059085_106103	1	1.69492	67.2	Rank01	Butyrivibrio sp. MC2013.	Firmicutes	Clostridia	Clostridiales	Hungate	FeFe.A3
Ga0059085_106103	1	1.69492	75.4	Rank01	Butyrivibrio sp. MC2013.	Firmicutes	Clostridia	Clostridiales	Hungate	FeFe.A3
Ga0059085_106103	1	1.69492	71.7	Rank38	Butyrivibrio sp. MC2013.	Firmicutes	Clostridia	Clostridiales	Hungate	FeFe.A3
Ga0059085_106103	1	1.69492	78.3	Rank44	Butyrivibrio sp. MC2013.	Firmicutes	Clostridia	Clostridiales	Hungate	FeFe.A3
Ga0059085_106103	1	1.69492	84.3	Rank05	Kandleria vitulina S3b.	Firmicutes	Erysipelotrichia	Erysipelotrichales	Hungate	FeFe.A3
Ga0059085_106103	1	1.69492	87.8	Rank38	Kandleria vitulina S3b.	Firmicutes	Erysipelotrichia	Erysipelotrichales	Hungate	FeFe.A3
Ga0059085_106103	1	1.69492	98.6	Rank10	Kandleria vitulina S3b.	Firmicutes	Erysipelotrichia	Erysipelotrichales	Hungate	FeFe.A3
Ga0059085_106103	1	1.69492	85.5	Rank05	Kandleria vitulina S3b.	Firmicutes	Erysipelotrichia	Erysipelotrichales	Hungate	FeFe.A3
Ga0059085_106103	1	1.69492	86.6	Rank08	Kandleria vitulina S3b.	Firmicutes	Erysipelotrichia	Erysipelotrichales	Hungate	FeFe.A3
Ga0059085_106103	1	1.69492	100	Rank08	Kandleria vitulina S3b.	Firmicutes	Erysipelotrichia	Erysipelotrichales	Hungate	FeFe.A3
Ga0059085_106103	1	1.69492	92	Rank46	Kandleria vitulina S3b.	Firmicutes	Erysipelotrichia	Erysipelotrichales	Hungate	FeFe.A3
Ga0059085_106103	1	1.69492	100	Rank05	Kandleria vitulina S3b.	Firmicutes	Erysipelotrichia	Erysipelotrichales	Hungate	FeFe.A3
Ga0059085_106103	1	1.69492	92.7	Rank34	Kandleria vitulina S3b.	Firmicutes	Erysipelotrichia	Erysipelotrichales	Hungate	FeFe.A3
Ga0059085_106103	1	1.69492	88.2	Rank10	Kandleria vitulina S3b.	Firmicutes	Erysipelotrichia	Erysipelotrichales	Hungate	FeFe.A3
Ga0059085_106103	1	1.69492	100	Rank07	Kandleria vitulina S3b.	Firmicutes	Erysipelotrichia	Erysipelotrichales	Hungate	FeFe.A3
Ga0059085_106103	1	1.69492	79.2	Rank01	Kandleria vitulina S3b.	Firmicutes	Erysipelotrichia	Erysipelotrichales	Hungate	FeFe.A3
Ga0059085_106103	3	5.08475	100	Rank13	Kandleria vitulina S3b.	Firmicutes	Erysipelotrichia	Erysipelotrichales	Hungate	FeFe.A3
[truncated: 12,028 more rows]

## Sheet: Metatranscriptome Reads
Accession	Hits	Normalised Hits	Sequence_Identity	Sheep_Rank	Organism	Phylum	Class	Order	Source	Gene_Group
T518DRAFT_01647	4	3.94477	100	Rank42	Methanobrevibacter gottschalkii HO	Euryarchaeota	Methanobacteria	Methanobacteriales	Non-Hungate	Fe
T518DRAFT_01647	1	0.986193	98	Rank34	Methanobrevibacter gottschalkii HO	Euryarchaeota	Methanobacteria	Methanobacteriales	Non-Hungate	Fe
T518DRAFT_01647	4	3.94477	100	Rank43	Methanobrevibacter gottschalkii HO	Euryarchaeota	Methanobacteria	Methanobacteriales	Non-Hungate	Fe
T518DRAFT_01647	1	0.986193	95.9	Rank38	Methanobrevibacter gottschalkii HO	Euryarchaeota	Methanobacteria	Methanobacteriales	Non-Hungate	Fe
T518DRAFT_01647	1	0.986193	100	Rank07	Methanobrevibacter gottschalkii HO	Euryarchaeota	Methanobacteria	Methanobacteriales	Non-Hungate	Fe
T518DRAFT_01647	1	0.986193	97.8	Rank07	Methanobrevibacter gottschalkii HO	Euryarchaeota	Methanobacteria	Methanobacteriales	Non-Hungate	Fe
T518DRAFT_01647	1	0.986193	100	Rank33	Methanobrevibacter gottschalkii HO	Euryarchaeota	Methanobacteria	Methanobacteriales	Non-Hungate	Fe
T518DRAFT_01647	2	1.97239	97.8	Rank38	Methanobrevibacter gottschalkii HO	Euryarchaeota	Methanobacteria	Methanobacteriales	Non-Hungate	Fe
T518DRAFT_01647	1	0.986193	100	Rank13	Methanobrevibacter gottschalkii HO	Euryarchaeota	Methanobacteria	Methanobacteriales	Non-Hungate	Fe
T518DRAFT_01647	2	1.97239	100	Rank46	Methanobrevibacter gottschalkii HO	Euryarchaeota	Methanobacteria	Methanobacteriales	Non-Hungate	Fe
T518DRAFT_01647	2	1.97239	100	Rank12	Methanobrevibacter gottschalkii HO	Euryarchaeota	Methanobacteria	Methanobacteriales	Non-Hungate	Fe
T518DRAFT_01647	1	0.986193	100	Rank45	Methanobrevibacter gottschalkii HO	Euryarchaeota	Methanobacteria	Methanobacteriales	Non-Hungate	Fe
T518DRAFT_01647	1	0.986193	98	Rank36	Methanobrevibacter gottschalkii HO	Euryarchaeota	Methanobacteria	Methanobacteriales	Non-Hungate	Fe
T518DRAFT_01647	1	0.986193	97.9	Rank33	Methanobrevibacter gottschalkii HO	Euryarchaeota	Methanobacteria	Methanobacteriales	Non-Hungate	Fe
T518DRAFT_01647	1	0.986193	100	Rank34	Methanobrevibacter gottschalkii HO	Euryarchaeota	Methanobacteria	Methanobacteriales	Non-Hungate	Fe
T518DRAFT_01647	1	0.986193	100	Rank01	Methanobrevibacter gottschalkii HO	Euryarchaeota	Methanobacteria	Methanobacteriales	Non-Hungate	Fe
T518DRAFT_01647	1	0.986193	100	Rank36	Methanobrevibacter gottschalkii HO	Euryarchaeota	Methanobacteria	Methanobacteriales	Non-Hungate	Fe
T518DRAFT_01647	1	0.986193	91.3	Rank42	Methanobrevibacter gottschalkii HO	Euryarchaeota	Methanobacteria	Methanobacteriales	Non-Hungate	Fe
T518DRAFT_01647	1	0.986193	100	Rank38	Methanobrevibacter gottschalkii HO	Euryarchaeota	Methanobacteria	Methanobacteriales	Non-Hungate	Fe
T518DRAFT_01647	1	0.986193	100	Rank39	Methanobrevibacter gottschalkii HO	Euryarchaeota	Methanobacteria	Methanobacteriales	Non-Hungate	Fe
T518DRAFT_01647	1	0.986193	98	Rank42	Methanobrevibacter gottschalkii HO	Euryarchaeota	Methanobacteria	Methanobacteriales	Non-Hungate	Fe
T518DRAFT_01647	1	0.986193	93.5	Rank36	Methanobrevibacter thaueri CW	Euryarchaeota	Methanobacteria	Methanobacteriales	Non-Hungate	Fe
T518DRAFT_01647	1	0.986193	93.3	Rank42	Methanobrevibacter thaueri CW	Euryarchaeota	Methanobacteria	Methanobacteriales	Non-Hungate	Fe
T518DRAFT_01647	2	1.97239	93.3	Rank44	Methanobrevibacter thaueri CW	Euryarchaeota	Methanobacteria	Methanobacteriales	Non-Hungate	Fe
T518DRAFT_01647	1	0.986193	93.8	Rank45	Methanobrevibacter thaueri CW	Euryarchaeota	Methanobacteria	Methanobacteriales	Non-Hungate	Fe
T518DRAFT_01647	1	0.986193	95.9	Rank43	Methanobrevibacter thaueri CW	Euryarchaeota	Methanobacteria	Methanobacteriales	Non-Hungate	Fe
T518DRAFT_01647	1	0.986193	100	Rank46	Methanobrevibacter thaueri CW	Euryarchaeota	Methanobacteria	Methanobacteriales	Non-Hungate	Fe
T518DRAFT_01647	4	3.94477	92.7	Rank33	Methanobrevibacter thaueri CW	Euryarchaeota	Methanobacteria	Methanobacteriales	Non-Hungate	Fe
T518DRAFT_01647	1	0.986193	95.3	Rank34	Methanobrevibacter thaueri CW	Euryarchaeota	Methanobacteria	Methanobacteriales	Non-Hungate	Fe
T518DRAFT_01647	1	0.986193	92.5	Rank38	Methanobrevibacter thaueri CW	Euryarchaeota	Methanobacteria	Methanobacteriales	Non-Hungate	Fe
T518DRAFT_01647	1	0.986193	100	Rank39	Methanobrevibacter thaueri CW	Euryarchaeota	Methanobacteria	Methanobacteriales	Non-Hungate	Fe
T518DRAFT_01647	1	0.986193	95.9	Rank33	Methanobrevibacter thaueri CW	Euryarchaeota	Methanobacteria	Methanobacteriales	Non-Hungate	Fe
T518DRAFT_01647	1	0.986193	95.8	Rank34	Methanobrevibacter thaueri CW	Euryarchaeota	Methanobacteria	Methanobacteriales	Non-Hungate	Fe
T518DRAFT_01647	2	1.97239	100	Rank43	Methanobrevibacter thaueri CW	Euryarchaeota	Methanobacteria	Methanobacteriales	Non-Hungate	Fe
T518DRAFT_01647	1	0.986193	87.5	Rank07	Methanobrevibacter thaueri CW	Euryarchaeota	Methanobacteria	Methanobacteriales	Non-Hungate	Fe
T518DRAFT_01647	2	1.97239	93.2	Rank46	Methanobrevibacter thaueri CW	Euryarchaeota	Methanobacteria	Methanobacteriales	Non-Hungate	Fe
T518DRAFT_01647	1	0.986193	92.5	Rank42	Methanobrevibacter thaueri CW	Euryarchaeota	Methanobacteria	Methanobacteriales	Non-Hungate	Fe
T518DRAFT_01647	1	0.986193	95.9	Rank36	Methanobrevibacter thaueri CW	Euryarchaeota	Methanobacteria	Methanobacteriales	Non-Hungate	Fe
T518DRAFT_01647	2	1.97239	86.7	Rank34	Methanobrevibacter thaueri CW	Euryarchaeota	Methanobacteria	Methanobacteriales	Non-Hungate	Fe
T518DRAFT_01647	1	0.986193	100	Rank44	Methanobrevibacter thaueri CW	Euryarchaeota	Methanobacteria	Methanobacteriales	Non-Hungate	Fe
T518DRAFT_01647	2	1.97239	95.9	Rank10	Methanobrevibacter thaueri CW	Euryarchaeota	Methanobacteria	Methanobacteriales	Non-Hungate	Fe
T518DRAFT_01647	1	0.986193	95.8	Rank33	Methanobrevibacter thaueri CW	Euryarchaeota	Methanobacteria	Methanobacteriales	Non-Hungate	Fe
T518DRAFT_01647	1	0.986193	93.8	Rank33	Methanobrevibacter thaueri CW	Euryarchaeota	Methanobacteria	Methanobacteriales	Non-Hungate	Fe
T518DRAFT_01647	1	0.986193	92.5	Rank43	Methanobrevibacter thaueri CW	Euryarchaeota	Methanobacteria	Methanobacteriales	Non-Hungate	Fe
T518DRAFT_01647	1	0.986193	93.2	Rank33	Methanobrevibacter thaueri CW	Euryarchaeota	Methanobacteria	Methanobacteriales	Non-Hungate	Fe
T518DRAFT_01647	4	3.94477	90.9	Rank12	Methanobrevibacter thaueri CW	Euryarchaeota	Methanobacteria	Methanobacteriales	Non-Hungate	Fe
T518DRAFT_01647	1	0.986193	98	Rank02	Methanobrevibacter thaueri CW	Euryarchaeota	Methanobacteria	Methanobacteriales	Non-Hungate	Fe
T518DRAFT_01647	1	0.986193	100	Rank34	Methanobrevibacter thaueri CW	Euryarchaeota	Methanobacteria	Methanobacteriales	Non-Hungate	Fe
T518DRAFT_01647	1	0.986193	87.8	Rank34	Methanobrevibacter thaueri CW	Euryarchaeota	Methanobacteria	Methanobacteriales	Non-Hungate	Fe
T518DRAFT_01647	19	18.7377	78.3	Rank33	Methanobrevibacter thaueri CW	Euryarchaeota	Methanobacteria	Methanobacteriales	Non-Hungate	Fe
T518DRAFT_01647	1	0.986193	93.9	Rank38	Methanobrevibacter thaueri CW	Euryarchaeota	Methanobacteria	Methanobacteriales	Non-Hungate	Fe
T518DRAFT_01647	1	0.986193	100	Rank42	Methanobrevibacter thaueri CW	Euryarchaeota	Methanobacteria	Methanobacteriales	Non-Hungate	Fe
T518DRAFT_01647	2	1.97239	92.7	Rank08	Methanobrevibacter thaueri CW	Euryarchaeota	Methanobacteria	Methanobacteriales	Non-Hungate	Fe
T518DRAFT_01647	1	0.986193	79.6	Rank07	Methanobrevibacter thaueri CW	Euryarchaeota	Methanobacteria	Methanobacteriales	Non-Hungate	Fe
T518DRAFT_01647	1	0.986193	93.5	Rank07	Methanobrevibacter thaueri CW	Euryarchaeota	Methanobacteria	Methanobacteriales	Non-Hungate	Fe
T518DRAFT_01647	1	0.986193	100	Rank38	Methanobrevibacter thaueri CW	Euryarchaeota	Methanobacteria	Methanobacteriales	Non-Hungate	Fe
T518DRAFT_01647	3	2.95858	100	Rank08	Methanobrevibacter thaueri CW	Euryarchaeota	Methanobacteria	Methanobacteriales	Non-Hungate	Fe
T518DRAFT_01647	1	0.986193	100	Rank36	Methanobrevibacter thaueri CW	Euryarchaeota	Methanobacteria	Methanobacteriales	Non-Hungate	Fe
T518DRAFT_01647	1	0.986193	96	Rank12	Methanobrevibacter thaueri CW	Euryarchaeota	Methanobacteria	Methanobacteriales	Non-Hungate	Fe
T518DRAFT_01647	4	3.94477	92.5	Rank46	Methanobrevibacter thaueri CW	Euryarchaeota	Methanobacteria	Methanobacteriales	Non-Hungate	Fe
T518DRAFT_01647	5	4.93097	93.2	Rank38	Methanobrevibacter thaueri CW	Euryarchaeota	Methanobacteria	Methanobacteriales	Non-Hungate	Fe
T518DRAFT_01647	1	0.986193	98	Rank42	Methanobrevibacter thaueri CW	Euryarchaeota	Methanobacteria	Methanobacteriales	Non-Hungate	Fe
T518DRAFT_01647	1	0.986193	91.8	Rank01	Methanobrevibacter thaueri CW	Euryarchaeota	Methanobacteria	Methanobacteriales	Non-Hungate	Fe
T518DRAFT_01647	1	0.986193	90.9	Rank43	Methanobrevibacter thaueri CW	Euryarchaeota	Methanobacteria	Methanobacteriales	Non-Hungate	Fe
T518DRAFT_01647	1	0.986193	100	Rank45	Methanobrevibacter thaueri CW	Euryarchaeota	Methanobacteria	Methanobacteriales	Non-Hungate	Fe
T518DRAFT_01647	2	1.97239	100	Rank33	Methanobrevibacter thaueri CW	Euryarchaeota	Methanobacteria	Methanobacteriales	Non-Hungate	Fe
T518DRAFT_01647	1	0.986193	93	Rank46	Methanobrevibacter thaueri CW	Euryarchaeota	Methanobacteria	Methanobacteriales	Non-Hungate	Fe
T518DRAFT_01647	1	0.986193	87.8	Rank12	Methanobrevibacter thaueri CW	Euryarchaeota	Methanobacteria	Methanobacteriales	Non-Hungate	Fe
T518DRAFT_01647	1	0.986193	100	Rank04	Methanobrevibacter thaueri CW	Euryarchaeota	Methanobacteria	Methanobacteriales	Non-Hungate	Fe
T518DRAFT_01647	1	0.986193	93.9	Rank33	Methanobrevibacter thaueri CW	Euryarchaeota	Methanobacteria	Methanobacteriales	Non-Hungate	Fe
T518DRAFT_01647	2	1.97239	93	Rank12	Methanobrevibacter thaueri CW	Euryarchaeota	Methanobacteria	Methanobacteriales	Non-Hungate	Fe
T518DRAFT_01647	2	1.97239	97.9	Rank42	Methanobrevibacter thaueri CW	Euryarchaeota	Methanobacteria	Methanobacteriales	Non-Hungate	Fe
T518DRAFT_01647	1	0.986193	90	Rank43	Methanobrevibacter thaueri CW	Euryarchaeota	Methanobacteria	Methanobacteriales	Non-Hungate	Fe
T518DRAFT_01647	1	0.986193	80	Rank01	Methanobrevibacter thaueri CW	Euryarchaeota	Methanobacteria	Methanobacteriales	Non-Hungate	Fe
T518DRAFT_01647	2	1.97239	91.3	Rank08	Methanobrevibacter woesei GS	Euryarchaeota	Methanobacteria	Methanobacteriales	Non-Hungate	Fe
T518DRAFT_01647	1	0.986193	93.9	Rank43	Methanobrevibacter woesei GS	Euryarchaeota	Methanobacteria	Methanobacteriales	Non-Hungate	Fe
T518DRAFT_01647	2	1.97239	95.9	Rank38	Methanobrevibacter millerae SM9	Euryarchaeota	Methanobacteria	Methanobacteriales	Non-Hungate	Fe
T518DRAFT_01647	1	0.986193	95.7	Rank38	Methanobrevibacter millerae SM9	Euryarchaeota	Methanobacteria	Methanobacteriales	Non-Hungate	Fe
T518DRAFT_01647	1	0.986193	95.9	Rank34	Methanobrevibacter millerae SM9	Euryarchaeota	Methanobacteria	Methanobacteriales	Non-Hungate	Fe
T518DRAFT_01647	1	0.986193	70.5	Rank36	Methanobrevibacter millerae SM9	Euryarchaeota	Methanobacteria	Methanobacteriales	Non-Hungate	Fe
T518DRAFT_01647	1	0.986193	71.1	Rank43	Methanobrevibacter millerae SM9	Euryarchaeota	Methanobacteria	Methanobacteriales	Non-Hungate	Fe
T518DRAFT_01647	1	0.986193	73.5	Rank12	Methanobrevibacter millerae SM9	Euryarchaeota	Methanobacteria	Methanobacteriales	Non-Hungate	Fe
T518DRAFT_01647	1	0.986193	70.5	Rank06	Methanobrevibacter millerae SM9	Euryarchaeota	Methanobacteria	Methanobacteriales	Non-Hungate	Fe
T518DRAFT_01647	1	0.986193	98	Rank33	Methanobrevibacter millerae SM9	Euryarchaeota	Methanobacteria	Methanobacteriales	Non-Hungate	Fe
T518DRAFT_01647	3	2.95858	91.8	Rank43	Methanobrevibacter millerae SM9	Euryarchaeota	Methanobacteria	Methanobacteriales	Non-Hungate	Fe
T518DRAFT_01647	1	0.986193	86.3	Rank07	Methanobrevibacter millerae SM9	Euryarchaeota	Methanobacteria	Methanobacteriales	Non-Hungate	Fe
T518DRAFT_01647	1	0.986193	97.7	Rank38	Methanobrevibacter millerae SM9	Euryarchaeota	Methanobacteria	Methanobacteriales	Non-Hungate	Fe
T518DRAFT_01647	1	0.986193	97.9	Rank43	Methanobrevibacter millerae SM9	Euryarchaeota	Methanobacteria	Methanobacteriales	Non-Hungate	Fe
T518DRAFT_01647	1	0.986193	98	Rank42	Methanobrevibacter millerae SM9	Euryarchaeota	Methanobacteria	Methanobacteriales	Non-Hungate	Fe
T518DRAFT_01647	9	8.87574	100	Rank46	Methanobrevibacter millerae SM9	Euryarchaeota	Methanobacteria	Methanobacteriales	Non-Hungate	Fe
T518DRAFT_01647	4	3.94477	92	Rank43	Methanobrevibacter millerae SM9	Euryarchaeota	Methanobacteria	Methanobacteriales	Non-Hungate	Fe
T518DRAFT_01647	1	0.986193	98	Rank44	Methanobrevibacter millerae SM9	Euryarchaeota	Methanobacteria	Methanobacteriales	Non-Hungate	Fe
T518DRAFT_01647	1	0.986193	93.8	Rank45	Methanobrevibacter millerae SM9	Euryarchaeota	Methanobacteria	Methanobacteriales	Non-Hungate	Fe
T518DRAFT_01647	1	0.986193	95.9	Rank07	Methanobrevibacter millerae SM9	Euryarchaeota	Methanobacteria	Methanobacteriales	Non-Hungate	Fe
T518DRAFT_01647	1	0.986193	92	Rank34	Methanobrevibacter millerae SM9	Euryarchaeota	Methanobacteria	Methanobacteriales	Non-Hungate	Fe
T518DRAFT_01647	1	0.986193	97.9	Rank45	Methanobrevibacter millerae SM9	Euryarchaeota	Methanobacteria	Methanobacteriales	Non-Hungate	Fe
T518DRAFT_01647	1	0.986193	91.8	Rank45	Methanobrevibacter millerae SM9	Euryarchaeota	Methanobacteria	Methanobacteriales	Non-Hungate	Fe
T518DRAFT_01647	1	0.986193	96	Rank07	Methanobrevibacter millerae SM9	Euryarchaeota	Methanobacteria	Methanobacteriales	Non-Hungate	Fe
T518DRAFT_01647	1	0.986193	93.9	Rank43	Methanobrevibacter millerae SM9	Euryarchaeota	Methanobacteria	Methanobacteriales	Non-Hungate	Fe
T518DRAFT_01647	16	15.7791	98	Rank39	Methanobrevibacter millerae SM9	Euryarchaeota	Methanobacteria	Methanobacteriales	Non-Hungate	Fe
T518DRAFT_01647	9	8.87574	91.8	Rank38	Methanobrevibacter millerae SM9	Euryarchaeota	Methanobacteria	Methanobacteriales	Non-Hungate	Fe
T518DRAFT_01647	1	0.986193	88	Rank36	Methanobrevibacter millerae SM9	Euryarchaeota	Methanobacteria	Methanobacteriales	Non-Hungate	Fe
T518DRAFT_01647	1	0.986193	93.9	Rank46	Methanobrevibacter millerae SM9	Euryarchaeota	Methanobacteria	Methanobacteriales	Non-Hungate	Fe
T518DRAFT_01647	1	0.986193	91.8	Rank08	Methanobrevibacter millerae SM9	Euryarchaeota	Methanobacteria	Methanobacteriales	Non-Hungate	Fe
T518DRAFT_01647	1	0.986193	90	Rank45	Methanobrevibacter millerae SM9	Euryarchaeota	Methanobacteria	Methanobacteriales	Non-Hungate	Fe
T518DRAFT_01647	1	0.986193	96	Rank45	Methanobrevibacter millerae SM9	Euryarchaeota	Methanobacteria	Methanobacteriales	Non-Hungate	Fe
T518DRAFT_01647	2	1.97239	96	Rank43	Methanobrevibacter millerae SM9	Euryarchaeota	Methanobacteria	Methanobacteriales	Non-Hungate	Fe
T518DRAFT_01647	1	0.986193	85.4	Rank02	Methanobrevibacter millerae SM9	Euryarchaeota	Methanobacteria	Methanobacteriales	Non-Hungate	Fe
T518DRAFT_01647	4	3.94477	93.9	Rank45	Methanobrevibacter millerae SM9	Euryarchaeota	Methanobacteria	Methanobacteriales	Non-Hungate	Fe
T518DRAFT_01647	1	0.986193	95.9	Rank34	Methanobrevibacter millerae SM9	Euryarchaeota	Methanobacteria	Methanobacteriales	Non-Hungate	Fe
T518DRAFT_01647	1	0.986193	91.8	Rank07	Methanobrevibacter millerae SM9	Euryarchaeota	Methanobacteria	Methanobacteriales	Non-Hungate	Fe
T518DRAFT_01647	1	0.986193	100	Rank04	Methanobrevibacter millerae SM9	Euryarchaeota	Methanobacteria	Methanobacteriales	Non-Hungate	Fe
T518DRAFT_01647	1	0.986193	89.8	Rank46	Methanobrevibacter millerae SM9	Euryarchaeota	Methanobacteria	Methanobacteriales	Non-Hungate	Fe
T518DRAFT_01647	6	5.91716	91.7	Rank43	Methanobrevibacter millerae SM9	Euryarchaeota	Methanobacteria	Methanobacteriales	Non-Hungate	Fe
T518DRAFT_01647	3	2.95858	95.8	Rank45	Methanobrevibacter millerae SM9	Euryarchaeota	Methanobacteria	Methanobacteriales	Non-Hungate	Fe
T518DRAFT_01647	1	0.986193	98	Rank46	Methanobrevibacter millerae SM9	Euryarchaeota	Methanobacteria	Methanobacteriales	Non-Hungate	Fe
T518DRAFT_01647	2	1.97239	100	Rank13	Methanobrevibacter millerae SM9	Euryarchaeota	Methanobacteria	Methanobacteriales	Non-Hungate	Fe
T518DRAFT_01647	2	1.97239	95.9	Rank01	Methanobrevibacter millerae SM9	Euryarchaeota	Methanobacteria	Methanobacteriales	Non-Hungate	Fe
T518DRAFT_01647	1	0.986193	91.8	Rank36	Methanobrevibacter millerae SM9	Euryarchaeota	Methanobacteria	Methanobacteriales	Non-Hungate	Fe
T518DRAFT_01647	3	2.95858	98	Rank13	Methanobrevibacter millerae SM9	Euryarchaeota	Methanobacteria	Methanobacteriales	Non-Hungate	Fe
T518DRAFT_01647	1	0.986193	89.8	Rank33	Methanobrevibacter millerae SM9	Euryarchaeota	Methanobacteria	Methanobacteriales	Non-Hungate	Fe
T518DRAFT_01647	1	0.986193	93.9	Rank36	Methanobrevibacter millerae SM9	Euryarchaeota	Methanobacteria	Methanobacteriales	Non-Hungate	Fe
T518DRAFT_01647	2	1.97239	98	Rank07	Methanobrevibacter millerae SM9	Euryarchaeota	Methanobacteria	Methanobacteriales	Non-Hungate	Fe
T518DRAFT_01647	1	0.986193	100	Rank45	Methanobrevibacter millerae SM9	Euryarchaeota	Methanobacteria	Methanobacteriales	Non-Hungate	Fe
T518DRAFT_01647	1	0.986193	94	Rank34	Methanobrevibacter millerae SM9	Euryarchaeota	Methanobacteria	Methanobacteriales	Non-Hungate	Fe
T518DRAFT_01647	1	0.986193	98	Rank01	Methanobrevibacter millerae SM9	Euryarchaeota	Methanobacteria	Methanobacteriales	Non-Hungate	Fe
T518DRAFT_01647	2	1.97239	96	Rank01	Methanobrevibacter millerae SM9	Euryarchaeota	Methanobacteria	Methanobacteriales	Non-Hungate	Fe
T518DRAFT_01647	1	0.986193	100	Rank06	Methanobrevibacter millerae SM9	Euryarchaeota	Methanobacteria	Methanobacteriales	Non-Hungate	Fe
T518DRAFT_01647	2	1.97239	97.8	Rank07	Methanobrevibacter millerae SM9	Euryarchaeota	Methanobacteria	Methanobacteriales	Non-Hungate	Fe
T518DRAFT_01647	1	0.986193	97.9	Rank38	Methanobrevibacter millerae SM9	Euryarchaeota	Methanobacteria	Methanobacteriales	Non-Hungate	Fe
T518DRAFT_01647	2	1.97239	91.8	Rank34	Methanobrevibacter millerae SM9	Euryarchaeota	Methanobacteria	Methanobacteriales	Non-Hungate	Fe
T518DRAFT_01647	1	0.986193	93.8	Rank01	Methanobrevibacter millerae SM9	Euryarchaeota	Methanobacteria	Methanobacteriales	Non-Hungate	Fe
T518DRAFT_01647	1	0.986193	90	Rank38	Methanobrevibacter millerae SM9	Euryarchaeota	Methanobacteria	Methanobacteriales	Non-Hungate	Fe
T518DRAFT_01647	1	0.986193	90	Rank36	Methanobrevibacter millerae SM9	Euryarchaeota	Methanobacteria	Methanobacteriales	Non-Hungate	Fe
T518DRAFT_01647	2	1.97239	100	Rank33	Methanobrevibacter millerae SM9	Euryarchaeota	Methanobacteria	Methanobacteriales	Non-Hungate	Fe
T518DRAFT_01647	1	0.986193	93.9	Rank02	Methanobrevibacter millerae SM9	Euryarchaeota	Methanobacteria	Methanobacteriales	Non-Hungate	Fe
T518DRAFT_01647	2	1.97239	100	Rank07	Methanobrevibacter millerae SM9	Euryarchaeota	Methanobacteria	Methanobacteriales	Non-Hungate	Fe
T518DRAFT_01647	1	0.986193	100	Rank43	Methanobrevibacter millerae SM9	Euryarchaeota	Methanobacteria	Methanobacteriales	Non-Hungate	Fe
T518DRAFT_01647	2	1.97239	91.8	Rank01	Methanobrevibacter millerae SM9	Euryarchaeota	Methanobacteria	Methanobacteriales	Non-Hungate	Fe
T518DRAFT_01647	2	1.97239	96	Rank46	Methanobrevibacter millerae SM9	Euryarchaeota	Methanobacteria	Methanobacteriales	Non-Hungate	Fe
T518DRAFT_01647	3	2.95858	97.9	Rank42	Methanobrevibacter millerae SM9	Euryarchaeota	Methanobacteria	Methanobacteriales	Non-Hungate	Fe
T518DRAFT_01647	3	2.95858	95.7	Rank38	Methanobrevibacter millerae SM9	Euryarchaeota	Methanobacteria	Methanobacteriales	Non-Hungate	Fe
T518DRAFT_01647	3	2.95858	96	Rank39	Methanobrevibacter millerae SM9	Euryarchaeota	Methanobacteria	Methanobacteriales	Non-Hungate	Fe
T518DRAFT_01647	2	1.97239	100	Rank10	Methanobrevibacter millerae SM9	Euryarchaeota	Methanobacteria	Methanobacteriales	Non-Hungate	Fe
T518DRAFT_01647	2	1.97239	85.4	Rank34	Methanobrevibacter millerae SM9	Euryarchaeota	Methanobacteria	Methanobacteriales	Non-Hungate	Fe
T518DRAFT_01647	1	0.986193	98	Rank33	Methanobrevibacter millerae SM9	Euryarchaeota	Methanobacteria	Methanobacteriales	Non-Hungate	Fe
T518DRAFT_01647	1	0.986193	98	Rank05	Methanobrevibacter millerae SM9	Euryarchaeota	Methanobacteria	Methanobacteriales	Non-Hungate	Fe
T520DRAFT_01313	3	2.95858	100	Rank12	Methanobrevibacter millerae SM9	Euryarchaeota	Methanobacteria	Methanobacteriales	Non-Hungate	Fe
T520DRAFT_01313	1	0.986193	100	Rank39	Methanobrevibacter millerae SM9	Euryarchaeota	Methanobacteria	Methanobacteriales	Non-Hungate	Fe
T520DRAFT_01313	1	0.986193	93.9	Rank44	Methanobrevibacter millerae SM9	Euryarchaeota	Methanobacteria	Methanobacteriales	Non-Hungate	Fe
T523DRAFT_00580	1	0.986193	96	Rank04	Methanobrevibacter millerae SM9	Euryarchaeota	Methanobacteria	Methanobacteriales	Non-Hungate	Fe
T523DRAFT_00649	1	0.986193	95.8	Rank01	Methanobrevibacter millerae SM9	Euryarchaeota	Methanobacteria	Methanobacteriales	Non-Hungate	Fe
T523DRAFT_00649	1	0.986193	97.8	Rank08	Methanobrevibacter millerae SM9	Euryarchaeota	Methanobacteria	Methanobacteriales	Non-Hungate	Fe
T523DRAFT_00649	1	0.986193	97.9	Rank05	Methanobrevibacter millerae SM9	Euryarchaeota	Methanobacteria	Methanobacteriales	Non-Hungate	Fe
T523DRAFT_00649	1	0.986193	100	Rank05	Methanobrevibacter millerae SM9	Euryarchaeota	Methanobacteria	Methanobacteriales	Non-Hungate	Fe
T523DRAFT_00649	1	0.986193	100	Rank44	Methanobrevibacter millerae SM9	Euryarchaeota	Methanobacteria	Methanobacteriales	Non-Hungate	Fe
T523DRAFT_00649	1	0.986193	89.1	Rank42	Methanobrevibacter millerae SM9	Euryarchaeota	Methanobacteria	Methanobacteriales	Non-Hungate	Fe
T523DRAFT_01276	1	0.986193	95.9	Rank36	Methanobrevibacter millerae SM9	Euryarchaeota	Methanobacteria	Methanobacteriales	Non-Hungate	Fe
T524DRAFT_01002	1	0.986193	95.9	Rank38	Methanobrevibacter millerae SM9	Euryarchaeota	Methanobacteria	Methanobacteriales	Non-Hungate	Fe
T524DRAFT_01002	1	0.986193	97.9	Rank01	Methanobrevibacter millerae SM9	Euryarchaeota	Methanobacteria	Methanobacteriales	Non-Hungate	Fe
T524DRAFT_01002	1	0.986193	97.9	Rank07	Methanobrevibacter millerae SM9	Euryarchaeota	Methanobacteria	Methanobacteriales	Non-Hungate	Fe
T524DRAFT_01002	1	0.986193	98	Rank38	Methanobrevibacter millerae SM9	Euryarchaeota	Methanobacteria	Methanobacteriales	Non-Hungate	Fe
T524DRAFT_01002	1	0.986193	100	Rank02	Methanobrevibacter millerae SM9	Euryarchaeota	Methanobacteria	Methanobacteriales	Non-Hungate	Fe
T524DRAFT_01002	1	0.986193	89.8	Rank42	Methanobrevibacter millerae SM9	Euryarchaeota	Methanobacteria	Methanobacteriales	Non-Hungate	Fe
T524DRAFT_01002	1	0.986193	100	Rank34	Methanobrevibacter millerae SM9	Euryarchaeota	Methanobacteria	Methanobacteriales	Non-Hungate	Fe
T524DRAFT_01002	1	0.986193	95.9	Rank42	Methanobrevibacter millerae SM9	Euryarchaeota	Methanobacteria	Methanobacteriales	Non-Hungate	Fe
T524DRAFT_01002	1	0.986193	87.8	Rank36	Methanobrevibacter millerae SM9	Euryarchaeota	Methanobacteria	Methanobacteriales	Non-Hungate	Fe
T526DRAFT_02631	1	0.986193	88	Rank34	Methanobrevibacter millerae SM9	Euryarchaeota	Methanobacteria	Methanobacteriales	Non-Hungate	Fe
T526DRAFT_02631	1	0.986193	94	Rank46	Methanobrevibacter millerae SM9	Euryarchaeota	Methanobacteria	Methanobacteriales	Non-Hungate	Fe
T526DRAFT_02631	1	0.986193	98	Rank45	Methanobrevibacter millerae SM9	Euryarchaeota	Methanobacteria	Methanobacteriales	Non-Hungate	Fe
T532DRAFT_01142	1	0.986193	97.9	Rank02	Methanobrevibacter millerae SM9	Euryarchaeota	Methanobacteria	Methanobacteriales	Non-Hungate	Fe
T537DRAFT_01918	1	0.986193	95.7	Rank07	Methanobrevibacter millerae SM9	Euryarchaeota	Methanobacteria	Methanobacteriales	Non-Hungate	Fe
T537DRAFT_01918	1	0.986193	100	Rank08	Methanobrevibacter millerae SM9	Euryarchaeota	Methanobacteria	Methanobacteriales	Non-Hungate	Fe
T537DRAFT_01918	1	0.986193	98	Rank34	Methanobrevibacter millerae SM9	Euryarchaeota	Methanobacteria	Methanobacteriales	Non-Hungate	Fe
T537DRAFT_01918	1	0.986193	100	Rank36	Methanobrevibacter millerae SM9	Euryarchaeota	Methanobacteria	Methanobacteriales	Non-Hungate	Fe
T537DRAFT_01918	1	0.986193	92	Rank33	Methanobrevibacter millerae SM9	Euryarchaeota	Methanobacteria	Methanobacteriales	Non-Hungate	Fe
T537DRAFT_01918	1	0.986193	95.8	Rank34	Methanobrevibacter millerae SM9	Euryarchaeota	Methanobacteria	Methanobacteriales	Non-Hungate	Fe
T537DRAFT_01918	1	0.986193	97.9	Rank39	Methanobrevibacter millerae SM9	Euryarchaeota	Methanobacteria	Methanobacteriales	Non-Hungate	Fe
T537DRAFT_01918	1	0.986193	69.4	Rank38	Methanobrevibacter millerae SM9	Euryarchaeota	Methanobacteria	Methanobacteriales	Non-Hungate	Fe
T541DRAFT_00530	1	0.986193	95.9	Rank02	Methanobrevibacter millerae SM9	Euryarchaeota	Methanobacteria	Methanobacteriales	Non-Hungate	Fe
T541DRAFT_00530	1	0.986193	95.9	Rank08	Methanobrevibacter millerae SM9	Euryarchaeota	Methanobacteria	Methanobacteriales	Non-Hungate	Fe
T546DRAFT_02567	1	0.986193	98	Rank08	Methanobrevibacter millerae SM9	Euryarchaeota	Methanobacteria	Methanobacteriales	Non-Hungate	Fe
T546DRAFT_02567	1	0.986193	100	Rank01	Methanobrevibacter millerae SM9	Euryarchaeota	Methanobacteria	Methanobacteriales	Non-Hungate	Fe
T546DRAFT_02567	1	0.986193	97.9	Rank33	Methanobrevibacter millerae SM9	Euryarchaeota	Methanobacteria	Methanobacteriales	Non-Hungate	Fe
TALC_00335	1	0.986193	97.9	Rank04	Methanobrevibacter millerae SM9	Euryarchaeota	Methanobacteria	Methanobacteriales	Non-Hungate	Fe
TALC_00335	1	0.986193	100	Rank42	Methanobrevibacter millerae SM9	Euryarchaeota	Methanobacteria	Methanobacteriales	Non-Hungate	Fe
TALC_00335	2	1.97239	98	Rank43	Methanobrevibacter millerae SM9	Euryarchaeota	Methanobacteria	Methanobacteriales	Non-Hungate	Fe
TALC_00335	1	0.986193	97.8	Rank38	Methanobrevibacter millerae SM9	Euryarchaeota	Methanobacteria	Methanobacteriales	Non-Hungate	Fe
TALC_00335	1	0.986193	93.9	Rank42	Methanobrevibacter millerae SM9	Euryarchaeota	Methanobacteria	Methanobacteriales	Non-Hungate	Fe
TALC_00335	1	0.986193	98	Rank10	Methanobrevibacter millerae SM9	Euryarchaeota	Methanobacteria	Methanobacteriales	Non-Hungate	Fe
TALC_00335	1	0.986193	97.9	Rank08	Methanobrevibacter millerae SM9	Euryarchaeota	Methanobacteria	Methanobacteriales	Non-Hungate	Fe
TALC_00335	1	0.986193	91.7	Rank38	Methanobrevibacter millerae SM9	Euryarchaeota	Methanobacteria	Methanobacteriales	Non-Hungate	Fe
TALC_00335	1	0.986193	95.9	Rank39	Methanobrevibacter millerae SM9	Euryarchaeota	Methanobacteria	Methanobacteriales	Non-Hungate	Fe
TALC_00335	1	0.986193	92	Rank38	Methanobrevibacter millerae SM9	Euryarchaeota	Methanobacteria	Methanobacteriales	Non-Hungate	Fe
TALC_00335	1	0.986193	96	Rank38	Methanobrevibacter millerae SM9	Euryarchaeota	Methanobacteria	Methanobacteriales	Non-Hungate	Fe
TALC_00335	1	0.986193	100	Rank38	Methanobrevibacter millerae SM9	Euryarchaeota	Methanobacteria	Methanobacteriales	Non-Hungate	Fe
TALC_00335	1	0.986193	98	Rank36	Methanobrevibacter millerae SM9	Euryarchaeota	Methanobacteria	Methanobacteriales	Non-Hungate	Fe
TALC_00335	1	0.986193	77.1	Rank33	Methanobrevibacter millerae SM9	Euryarchaeota	Methanobacteria	Methanobacteriales	Non-Hungate	Fe
TALC_00335	1	0.986193	95.8	Rank39	Methanobrevibacter millerae SM9	Euryarchaeota	Methanobacteria	Methanobacteriales	Non-Hungate	Fe
TALC_00335	1	0.986193	96	Rank05	Methanobrevibacter millerae DSM 16643.	Euryarchaeota	Methanobacteria	Methanobacteriales	Hungate	Fe
TALC_00335	1	0.986193	98	Rank12	Methanobrevibacter millerae DSM 16643.	Euryarchaeota	Methanobacteria	Methanobacteriales	Hungate	Fe
TALC_00335	1	0.986193	98	Rank07	Methanobrevibacter millerae DSM 16643.	Euryarchaeota	Methanobacteria	Methanobacteriales	Hungate	Fe
TALC_00335	1	0.986193	98	Rank02	Methanobrevibacter millerae DSM 16643.	Euryarchaeota	Methanobacteria	Methanobacteriales	Hungate	Fe
TALC_00335	2	1.97239	98	Rank38	Methanobrevibacter millerae DSM 16643.	Euryarchaeota	Methanobacteria	Methanobacteriales	Hungate	Fe
TALC_00335	1	0.986193	98	Rank33	Methanobrevibacter millerae DSM 16643.	Euryarchaeota	Methanobacteria	Methanobacteriales	Hungate	Fe
TALC_00335	1	0.986193	95.9	Rank45	Methanobrevibacter millerae DSM 16643.	Euryarchaeota	Methanobacteria	Methanobacteriales	Hungate	Fe
TALC_00335	1	0.986193	98	Rank46	Methanobrevibacter millerae DSM 16643.	Euryarchaeota	Methanobacteria	Methanobacteriales	Hungate	Fe
TALC_00335	1	0.986193	100	Rank38	Methanobrevibacter millerae DSM 16643.	Euryarchaeota	Methanobacteria	Methanobacteriales	Hungate	Fe
TALC_00335	1	0.986193	100	Rank07	Methanobrevibacter millerae DSM 16643.	Euryarchaeota	Methanobacteria	Methanobacteriales	Hungate	Fe
TALC_00335	1	0.986193	100	Rank46	Methanobrevibacter millerae DSM 16643.	Euryarchaeota	Methanobacteria	Methanobacteriales	Hungate	Fe
TALC_00335	1	0.986193	97.9	Rank07	Methanobrevibacter millerae DSM 16643.	Euryarchaeota	Methanobacteria	Methanobacteriales	Hungate	Fe
TALC_00335	1	0.986193	100	Rank34	Methanobrevibacter millerae DSM 16643.	Euryarchaeota	Methanobacteria	Methanobacteriales	Hungate	Fe
TALC_00335	1	0.986193	100	Rank42	Methanobrevibacter millerae DSM 16643.	Euryarchaeota	Methanobacteria	Methanobacteriales	Hungate	Fe
TALC_00335	1	0.986193	100	Rank08	Methanobrevibacter millerae DSM 16643.	Euryarchaeota	Methanobacteria	Methanobacteriales	Hungate	Fe
TALC_00335	1	0.986193	100	Rank43	Methanobrevibacter millerae DSM 16643.	Euryarchaeota	Methanobacteria	Methanobacteriales	Hungate	Fe
TALC_00335	1	0.986193	93.9	Rank36	Methanobrevibacter millerae DSM 16643.	Euryarchaeota	Methanobacteria	Methanobacteriales	Hungate	Fe
TALC_00335	1	0.986193	100	Rank39	Methanobrevibacter millerae DSM 16643.	Euryarchaeota	Methanobacteria	Methanobacteriales	Hungate	Fe
TALC_00335	1	0.986193	98	Rank42	Methanobrevibacter millerae DSM 16643.	Euryarchaeota	Methanobacteria	Methanobacteriales	Hungate	Fe
TALC_00335	1	0.986193	100	Rank33	Methanobrevibacter millerae DSM 16643.	Euryarchaeota	Methanobacteria	Methanobacteriales	Hungate	Fe
TALC_00335	1	0.986193	100	Rank02	Methanobrevibacter millerae DSM 16643.	Euryarchaeota	Methanobacteria	Methanobacteriales	Hungate	Fe
TALC_00335	2	1.97239	95.9	Rank07	Methanobrevibacter millerae DSM 16643.	Euryarchaeota	Methanobacteria	Methanobacteriales	Hungate	Fe
TALC_00335	1	0.986193	100	Rank12	Methanobrevibacter millerae DSM 16643.	Euryarchaeota	Methanobacteria	Methanobacteriales	Hungate	Fe
TALC_00335	1	0.986193	97.6	Rank36	Methanobrevibacter millerae DSM 16643.	Euryarchaeota	Methanobacteria	Methanobacteriales	Hungate	Fe
TALC_00335	1	0.986193	98	Rank08	Methanobrevibacter millerae DSM 16643.	Euryarchaeota	Methanobacteria	Methanobacteriales	Hungate	Fe
TALC_00335	1	0.986193	100	Rank01	Methanobrevibacter millerae DSM 16643.	Euryarchaeota	Methanobacteria	Methanobacteriales	Hungate	Fe
TALC_00335	1	0.986193	100	Rank36	Methanobrevibacter millerae DSM 16643.	Euryarchaeota	Methanobacteria	Methanobacteriales	Hungate	Fe
TALC_00335	1	0.986193	98	Rank36	Methanobrevibacter millerae DSM 16643.	Euryarchaeota	Methanobacteria	Methanobacteriales	Hungate	Fe
TALC_00335	1	0.986193	95.8	Rank42	Methanobrevibacter millerae DSM 16643.	Euryarchaeota	Methanobacteria	Methanobacteriales	Hungate	Fe
TALC_00335	2	1.97239	89.4	Rank07	Methanobrevibacter millerae DSM 16643.	Euryarchaeota	Methanobacteria	Methanobacteriales	Hungate	Fe
TALC_00335	1	0.986193	100	Rank46	Methanobrevibacter millerae DSM 16643.	Euryarchaeota	Methanobacteria	Methanobacteriales	Hungate	Fe
TALC_00335	1	0.986193	100	Rank12	Methanobrevibacter millerae DSM 16643.	Euryarchaeota	Methanobacteria	Methanobacteriales	Hungate	Fe
TALC_00335	2	1.97239	100	Rank01	Methanobrevibacter millerae DSM 16643.	Euryarchaeota	Methanobacteria	Methanobacteriales	Hungate	Fe
TALC_00335	1	0.986193	100	Rank07	Methanobrevibacter millerae DSM 16643.	Euryarchaeota	Methanobacteria	Methanobacteriales	Hungate	Fe
TALC_00335	2	1.97239	100	Rank04	Methanobrevibacter millerae DSM 16643.	Euryarchaeota	Methanobacteria	Methanobacteriales	Hungate	Fe
TALC_00335	4	3.94477	100	Rank33	Methanobrevibacter millerae DSM 16643.	Euryarchaeota	Methanobacteria	Methanobacteriales	Hungate	Fe
TALC_00335	1	0.986193	92	Rank07	Methanobrevibacter millerae DSM 16643.	Euryarchaeota	Methanobacteria	Methanobacteriales	Hungate	Fe
TALC_00335	1	0.986193	98	Rank38	Methanobrevibacter millerae DSM 16643.	Euryarchaeota	Methanobacteria	Methanobacteriales	Hungate	Fe
TALC_00335	1	0.986193	100	Rank39	Methanobrevibacter millerae DSM 16643.	Euryarchaeota	Methanobacteria	Methanobacteriales	Hungate	Fe
TALC_00335	1	0.986193	100	Rank34	Methanobrevibacter millerae DSM 16643.	Euryarchaeota	Methanobacteria	Methanobacteriales	Hungate	Fe
TALC_00335	1	0.986193	100	Rank45	Methanobrevibacter millerae DSM 16643.	Euryarchaeota	Methanobacteria	Methanobacteriales	Hungate	Fe
TALC_00335	1	0.986193	100	Rank43	Methanobrevibacter millerae DSM 16643.	Euryarchaeota	Methanobacteria	Methanobacteriales	Hungate	Fe
TALC_00335	1	0.986193	95.8	Rank01	Methanobrevibacter millerae DSM 16643.	Euryarchaeota	Methanobacteria	Methanobacteriales	Hungate	Fe
TALC_00335	1	0.986193	98	Rank43	Methanobrevibacter millerae DSM 16643.	Euryarchaeota	Methanobacteria	Methanobacteriales	Hungate	Fe
TALC_00335	1	0.986193	98	Rank07	Methanobrevibacter millerae DSM 16643.	Euryarchaeota	Methanobacteria	Methanobacteriales	Hungate	Fe
TALC_00335	1	0.986193	98	Rank33	Methanobrevibacter millerae DSM 16643.	Euryarchaeota	Methanobacteria	Methanobacteriales	Hungate	Fe
TALC_00335	1	0.986193	100	Rank42	Methanobrevibacter millerae DSM 16643.	Euryarchaeota	Methanobacteria	Methanobacteriales	Hungate	Fe
TALC_00335	1	0.986193	98	Rank42	Methanobrevibacter millerae DSM 16643.	Euryarchaeota	Methanobacteria	Methanobacteriales	Hungate	Fe
TALC_00335	1	0.986193	91.8	Rank46	Methanobrevibacter millerae DSM 16643.	Euryarchaeota	Methanobacteria	Methanobacteriales	Hungate	Fe
TALC_00335	1	0.986193	100	Rank13	Methanobrevibacter millerae DSM 16643.	Euryarchaeota	Methanobacteria	Methanobacteriales	Hungate	Fe
TALC_00335	1	0.986193	100	Rank38	Methanobrevibacter millerae DSM 16643.	Euryarchaeota	Methanobacteria	Methanobacteriales	Hungate	Fe
TALC_00335	1	0.986193	91.5	Rank07	Methanobrevibacter millerae DSM 16643.	Euryarchaeota	Methanobacteria	Methanobacteriales	Hungate	Fe
TALC_00335	1	0.986193	97.9	Rank43	Methanobrevibacter millerae DSM 16643.	Euryarchaeota	Methanobacteria	Methanobacteriales	Hungate	Fe
TALC_00335	1	0.986193	100	Rank02	Methanobrevibacter millerae DSM 16643.	Euryarchaeota	Methanobacteria	Methanobacteriales	Hungate	Fe
TALC_00335	3	2.95858	98	Rank02	Methanobrevibacter millerae DSM 16643.	Euryarchaeota	Methanobacteria	Methanobacteriales	Hungate	Fe
TALC_00335	1	0.986193	100	Rank36	Methanobrevibacter millerae DSM 16643.	Euryarchaeota	Methanobacteria	Methanobacteriales	Hungate	Fe
TALC_00335	1	0.986193	98	Rank07	Methanobrevibacter olleyae DSM 16632.	Euryarchaeota	Methanobacteria	Methanobacteriales	Hungate	Fe
TALC_00335	1	0.986193	97.8	Rank43	Methanobrevibacter olleyae DSM 16632.	Euryarchaeota	Methanobacteria	Methanobacteriales	Hungate	Fe
TALC_00335	1	0.986193	98	Rank44	Methanobrevibacter olleyae DSM 16632.	Euryarchaeota	Methanobacteria	Methanobacteriales	Hungate	Fe
TALC_00335	1	0.986193	91.8	Rank38	Methanobrevibacter olleyae DSM 16632.	Euryarchaeota	Methanobacteria	Methanobacteriales	Hungate	Fe
TALC_00335	1	0.986193	90.7	Rank01	Methanobrevibacter olleyae DSM 16632.	Euryarchaeota	Methanobacteria	Methanobacteriales	Hungate	Fe
TALC_00335	2	1.97239	98	Rank43	Methanobrevibacter olleyae DSM 16632.	Euryarchaeota	Methanobacteria	Methanobacteriales	Hungate	Fe
TALC_00335	2	1.97239	92	Rank46	Methanobrevibacter olleyae DSM 16632.	Euryarchaeota	Methanobacteria	Methanobacteriales	Hungate	Fe
TALC_00335	2	1.97239	95.9	Rank34	Methanobrevibacter olleyae DSM 16632.	Euryarchaeota	Methanobacteria	Methanobacteriales	Hungate	Fe
TALC_00335	1	0.986193	88.1	Rank07	Methanobrevibacter olleyae DSM 16632.	Euryarchaeota	Methanobacteria	Methanobacteriales	Hungate	Fe
TALC_00335	1	0.986193	97.9	Rank42	Methanobrevibacter olleyae DSM 16632.	Euryarchaeota	Methanobacteria	Methanobacteriales	Hungate	Fe
TALC_00335	1	0.986193	98	Rank45	Methanobrevibacter olleyae DSM 16632.	Euryarchaeota	Methanobacteria	Methanobacteriales	Hungate	Fe
TALC_00335	1	0.986193	82.9	Rank43	Methanobrevibacter ruminantium M1	Euryarchaeota	Methanobacteria	Methanobacteriales	Non-Hungate	Fe
T320DRAFT_01514	1	1.69492	98	Rank06	Neocallimastix frontalis	Fungi	Neocallimastigales	Neocallimastigales	Hungate	FeFe.A1
T320DRAFT_01514	1	1.69492	93.9	Rank43	Neocallimastix frontalis	Fungi	Neocallimastigales	Neocallimastigales	Hungate	FeFe.A1
T320DRAFT_01514	4	6.77966	100	Rank36	Neocallimastix frontalis	Fungi	Neocallimastigales	Neocallimastigales	Hungate	FeFe.A1
T320DRAFT_01514	1	1.69492	65.3	Rank13	Neocallimastix frontalis	Fungi	Neocallimastigales	Neocallimastigales	Hungate	FeFe.A1
T320DRAFT_01514	1	1.69492	68	Rank39	Neocallimastix frontalis	Fungi	Neocallimastigales	Neocallimastigales	Hungate	FeFe.A1
T320DRAFT_01514	1	1.69492	69.8	Rank01	Clostridium sartagoforme AAU1	Firmicutes	Clostridia	Clostridiales	Non-Hungate	FeFe.A1
T320DRAFT_01514	1	1.69492	68.8	Rank44	Clostridium sartagoforme AAU1	Firmicutes	Clostridia	Clostridiales	Non-Hungate	FeFe.A1
T320DRAFT_01514	3	5.08475	67.3	Rank43	Clostridium sartagoforme AAU1	Firmicutes	Clostridia	Clostridiales	Non-Hungate	FeFe.A1
T320DRAFT_01514	1	1.69492	67.4	Rank43	Clostridium sartagoforme AAU1	Firmicutes	Clostridia	Clostridiales	Non-Hungate	FeFe.A1
T320DRAFT_01514	1	1.69492	67.3	Rank10	Clostridium sartagoforme AAU1	Firmicutes	Clostridia	Clostridiales	Non-Hungate	FeFe.A1
T320DRAFT_01514	1	1.69492	65.9	Rank43	Clostridium sartagoforme AAU1	Firmicutes	Clostridia	Clostridiales	Non-Hungate	FeFe.A1
T320DRAFT_01514	2	3.38983	66.7	Rank07	Clostridium sartagoforme AAU1	Firmicutes	Clostridia	Clostridiales	Non-Hungate	FeFe.A1
T320DRAFT_01514	1	1.69492	66.7	Rank42	Clostridium sartagoforme AAU1	Firmicutes	Clostridia	Clostridiales	Non-Hungate	FeFe.A1
T320DRAFT_01514	1	1.69492	67.3	Rank36	Clostridium sartagoforme AAU1	Firmicutes	Clostridia	Clostridiales	Non-Hungate	FeFe.A1
T320DRAFT_01514	1	1.69492	68.8	Rank04	Clostridium sartagoforme AAU1	Firmicutes	Clostridia	Clostridiales	Non-Hungate	FeFe.A1
T320DRAFT_01514	2	3.38983	68	Rank33	Clostridium sartagoforme AAU1	Firmicutes	Clostridia	Clostridiales	Non-Hungate	FeFe.A1
T320DRAFT_01514	1	1.69492	67.3	Rank42	Clostridium sartagoforme AAU1	Firmicutes	Clostridia	Clostridiales	Non-Hungate	FeFe.A1
T320DRAFT_01514	3	5.08475	65.3	Rank43	Clostridium sartagoforme AAU1	Firmicutes	Clostridia	Clostridiales	Non-Hungate	FeFe.A1
T320DRAFT_01514	4	6.77966	66.7	Rank01	Clostridium sartagoforme AAU1	Firmicutes	Clostridia	Clostridiales	Non-Hungate	FeFe.A1
T320DRAFT_01514	2	3.38983	71.4	Rank45	Clostridium sartagoforme AAU1	Firmicutes	Clostridia	Clostridiales	Non-Hungate	FeFe.A1
T320DRAFT_01514	1	1.69492	69.4	Rank08	Clostridium sartagoforme AAU1	Firmicutes	Clostridia	Clostridiales	Non-Hungate	FeFe.A1
T320DRAFT_01514	1	1.69492	65.3	Rank33	Clostridium sartagoforme AAU1	Firmicutes	Clostridia	Clostridiales	Non-Hungate	FeFe.A1
T320DRAFT_01514	3	5.08475	70.8	Rank10	Clostridium sartagoforme AAU1	Firmicutes	Clostridia	Clostridiales	Non-Hungate	FeFe.A1
T320DRAFT_01514	4	6.77966	68	Rank01	Clostridium sartagoforme AAU1	Firmicutes	Clostridia	Clostridiales	Non-Hungate	FeFe.A1
T320DRAFT_01514	1	1.69492	67.3	Rank08	Clostridium sartagoforme AAU1	Firmicutes	Clostridia	Clostridiales	Non-Hungate	FeFe.A1
T320DRAFT_01514	2	3.38983	68	Rank42	Clostridium sartagoforme AAU1	Firmicutes	Clostridia	Clostridiales	Non-Hungate	FeFe.A1
T320DRAFT_01514	1	1.69492	69.4	Rank33	Clostridium sartagoforme AAU1	Firmicutes	Clostridia	Clostridiales	Non-Hungate	FeFe.A1
T320DRAFT_01514	1	1.69492	66.7	Rank10	Clostridium sartagoforme AAU1	Firmicutes	Clostridia	Clostridiales	Non-Hungate	FeFe.A1
T320DRAFT_01514	1	1.69492	66	Rank44	Clostridium sartagoforme AAU1	Firmicutes	Clostridia	Clostridiales	Non-Hungate	FeFe.A1
T320DRAFT_01514	2	3.38983	67.3	Rank05	Clostridium sartagoforme AAU1	Firmicutes	Clostridia	Clostridiales	Non-Hungate	FeFe.A1
T320DRAFT_01514	1	1.69492	66	Rank33	Clostridium sartagoforme AAU1	Firmicutes	Clostridia	Clostridiales	Non-Hungate	FeFe.A1
T320DRAFT_01514	1	1.69492	67.4	Rank33	Clostridium sartagoforme AAU1	Firmicutes	Clostridia	Clostridiales	Non-Hungate	FeFe.A1
T320DRAFT_01514	1	1.69492	76.7	Rank05	Clostridium sartagoforme AAU1	Firmicutes	Clostridia	Clostridiales	Non-Hungate	FeFe.A1
T320DRAFT_01514	1	1.69492	67.3	Rank33	Clostridium sartagoforme AAU1	Firmicutes	Clostridia	Clostridiales	Non-Hungate	FeFe.A1
T320DRAFT_01514	1	1.69492	68	Rank04	Clostridium sartagoforme AAU1	Firmicutes	Clostridia	Clostridiales	Non-Hungate	FeFe.A1
T320DRAFT_01514	2	3.38983	71.4	Rank06	Clostridium sartagoforme AAU1	Firmicutes	Clostridia	Clostridiales	Non-Hungate	FeFe.A1
T320DRAFT_01514	4	6.77966	66.7	Rank39	Clostridium sartagoforme AAU1	Firmicutes	Clostridia	Clostridiales	Non-Hungate	FeFe.A1
T320DRAFT_01514	2	3.38983	72.9	Rank43	Diploplastron affine	Ciliophora	Litostomatea	Entodiniomorphida	Hungate	FeFe.A1
T320DRAFT_01514	1	1.69492	72	Rank01	Diploplastron affine	Ciliophora	Litostomatea	Entodiniomorphida	Hungate	FeFe.A1
T320DRAFT_01514	6	10.1695	76.6	Rank13	Diploplastron affine	Ciliophora	Litostomatea	Entodiniomorphida	Hungate	FeFe.A1
T320DRAFT_01514	1	1.69492	76	Rank10	Diploplastron affine	Ciliophora	Litostomatea	Entodiniomorphida	Hungate	FeFe.A1
T320DRAFT_01514	1	1.69492	76	Rank34	Diploplastron affine	Ciliophora	Litostomatea	Entodiniomorphida	Hungate	FeFe.A1
T320DRAFT_01514	7	11.8644	87	Rank39	Diploplastron affine	Ciliophora	Litostomatea	Entodiniomorphida	Hungate	FeFe.A1
T320DRAFT_01514	1	1.69492	65.3	Rank46	Diploplastron affine	Ciliophora	Litostomatea	Entodiniomorphida	Hungate	FeFe.A1
T320DRAFT_01514	2	3.38983	69.4	Rank34	Diploplastron affine	Ciliophora	Litostomatea	Entodiniomorphida	Hungate	FeFe.A1
T321DRAFT_00548	1	1.69492	81.2	Rank34	Diploplastron affine	Ciliophora	Litostomatea	Entodiniomorphida	Hungate	FeFe.A1
T321DRAFT_00548	1	1.69492	80.9	Rank33	Diploplastron affine	Ciliophora	Litostomatea	Entodiniomorphida	Hungate	FeFe.A1
T321DRAFT_00548	1	1.69492	76	Rank13	Diploplastron affine	Ciliophora	Litostomatea	Entodiniomorphida	Hungate	FeFe.A1
T321DRAFT_00548	1	1.69492	81.6	Rank42	Diploplastron affine	Ciliophora	Litostomatea	Entodiniomorphida	Hungate	FeFe.A1
T321DRAFT_00548	1	1.69492	70.2	Rank01	Diploplastron affine	Ciliophora	Litostomatea	Entodiniomorphida	Hungate	FeFe.A1
T321DRAFT_00548	1	1.69492	69.4	Rank36	Diploplastron affine	Ciliophora	Litostomatea	Entodiniomorphida	Hungate	FeFe.A1
T321DRAFT_00548	1	1.69492	69.4	Rank42	Diploplastron affine	Ciliophora	Litostomatea	Entodiniomorphida	Hungate	FeFe.A1
T321DRAFT_00548	1	1.69492	76.1	Rank36	Diploplastron affine	Ciliophora	Litostomatea	Entodiniomorphida	Hungate	FeFe.A1
T321DRAFT_00548	1	1.69492	76.1	Rank08	Diploplastron affine	Ciliophora	Litostomatea	Entodiniomorphida	Hungate	FeFe.A1
T321DRAFT_00548	2	3.38983	76	Rank45	Diploplastron affine	Ciliophora	Litostomatea	Entodiniomorphida	Hungate	FeFe.A1
T321DRAFT_00548	1	1.69492	74.5	Rank10	Diploplastron affine	Ciliophora	Litostomatea	Entodiniomorphida	Hungate	FeFe.A1
T321DRAFT_00548	1	1.69492	70.4	Rank36	Diploplastron affine	Ciliophora	Litostomatea	Entodiniomorphida	Hungate	FeFe.A1
T322DRAFT_01133	1	1.69492	73.5	Rank39	Diploplastron affine	Ciliophora	Litostomatea	Entodiniomorphida	Hungate	FeFe.A1
T322DRAFT_01133	1	1.69492	81.2	Rank10	Diploplastron affine	Ciliophora	Litostomatea	Entodiniomorphida	Hungate	FeFe.A1
T322DRAFT_01133	3	5.08475	67.4	Rank10	Diploplastron affine	Ciliophora	Litostomatea	Entodiniomorphida	Hungate	FeFe.A1
T322DRAFT_01133	1	1.69492	77.4	Rank34	Diploplastron affine	Ciliophora	Litostomatea	Entodiniomorphida	Hungate	FeFe.A1
T322DRAFT_01133	1	1.69492	79.6	Rank13	Diploplastron affine	Ciliophora	Litostomatea	Entodiniomorphida	Hungate	FeFe.A1
T322DRAFT_01133	2	3.38983	81.6	Rank13	Diploplastron affine	Ciliophora	Litostomatea	Entodiniomorphida	Hungate	FeFe.A1
T322DRAFT_01133	3	5.08475	67.3	Rank06	Diploplastron affine	Ciliophora	Litostomatea	Entodiniomorphida	Hungate	FeFe.A1
T322DRAFT_01133	1	1.69492	73.5	Rank44	Diploplastron affine	Ciliophora	Litostomatea	Entodiniomorphida	Hungate	FeFe.A1
T322DRAFT_01133	1	1.69492	83.3	Rank13	Diploplastron affine	Ciliophora	Litostomatea	Entodiniomorphida	Hungate	FeFe.A1
T322DRAFT_01133	1	1.69492	66.7	Rank10	Diploplastron affine	Ciliophora	Litostomatea	Entodiniomorphida	Hungate	FeFe.A1
T322DRAFT_01133	1	1.69492	74.5	Rank06	Diploplastron affine	Ciliophora	Litostomatea	Entodiniomorphida	Hungate	FeFe.A1
T322DRAFT_01133	1	1.69492	77.6	Rank38	Diploplastron affine	Ciliophora	Litostomatea	Entodiniomorphida	Hungate	FeFe.A1
T322DRAFT_01133	1	1.69492	85.1	Rank13	Diploplastron affine	Ciliophora	Litostomatea	Entodiniomorphida	Hungate	FeFe.A1
T322DRAFT_01133	3	5.08475	70.8	Rank07	Diploplastron affine	Ciliophora	Litostomatea	Entodiniomorphida	Hungate	FeFe.A1
T322DRAFT_01133	4	6.77966	73.5	Rank07	Diploplastron affine	Ciliophora	Litostomatea	Entodiniomorphida	Hungate	FeFe.A1
T322DRAFT_01133	1	1.69492	74.5	Rank12	Diploplastron affine	Ciliophora	Litostomatea	Entodiniomorphida	Hungate	FeFe.A1
T322DRAFT_01133	1	1.69492	76.1	Rank05	Diploplastron affine	Ciliophora	Litostomatea	Entodiniomorphida	Hungate	FeFe.A1
T322DRAFT_01133	2	3.38983	79.6	Rank06	Diploplastron affine	Ciliophora	Litostomatea	Entodiniomorphida	Hungate	FeFe.A1
T322DRAFT_01133	1	1.69492	73.5	Rank06	Diploplastron affine	Ciliophora	Litostomatea	Entodiniomorphida	Hungate	FeFe.A1
T322DRAFT_01133	2	3.38983	74	Rank10	Diploplastron affine	Ciliophora	Litostomatea	Entodiniomorphida	Hungate	FeFe.A1
T322DRAFT_01133	1	1.69492	77.6	Rank13	Diploplastron affine	Ciliophora	Litostomatea	Entodiniomorphida	Hungate	FeFe.A1
T322DRAFT_01133	1	1.69492	80	Rank08	Diploplastron affine	Ciliophora	Litostomatea	Entodiniomorphida	Hungate	FeFe.A1
T322DRAFT_01133	1	1.69492	78.3	Rank01	Diploplastron affine	Ciliophora	Litostomatea	Entodiniomorphida	Hungate	FeFe.A1
T322DRAFT_01133	1	1.69492	76.6	Rank05	Diploplastron affine	Ciliophora	Litostomatea	Entodiniomorphida	Hungate	FeFe.A1
T322DRAFT_01133	4	6.77966	73.5	Rank08	Diploplastron affine	Ciliophora	Litostomatea	Entodiniomorphida	Hungate	FeFe.A1
T322DRAFT_01133	1	1.69492	71.4	Rank42	Diploplastron affine	Ciliophora	Litostomatea	Entodiniomorphida	Hungate	FeFe.A1
T322DRAFT_01133	1	1.69492	73.5	Rank02	Diploplastron affine	Ciliophora	Litostomatea	Entodiniomorphida	Hungate	FeFe.A1
T322DRAFT_01133	1	1.69492	77.3	Rank05	Diploplastron affine	Ciliophora	Litostomatea	Entodiniomorphida	Hungate	FeFe.A1
T322DRAFT_01133	1	1.69492	71.4	Rank05	Diploplastron affine	Ciliophora	Litostomatea	Entodiniomorphida	Hungate	FeFe.A1
T322DRAFT_01133	3	5.08475	73.5	Rank38	Diploplastron affine	Ciliophora	Litostomatea	Entodiniomorphida	Hungate	FeFe.A1
T322DRAFT_01133	1	1.69492	78	Rank05	Diploplastron affine	Ciliophora	Litostomatea	Entodiniomorphida	Hungate	FeFe.A1
T322DRAFT_01133	2	3.38983	68.9	Rank05	Diploplastron affine	Ciliophora	Litostomatea	Entodiniomorphida	Hungate	FeFe.A1
T322DRAFT_01133	4	6.77966	96	Rank34	Epidinium caudatum	Ciliophora	Litostomatea	Entodiniomorphida	Hungate	FeFe.A1
T322DRAFT_01133	1	1.69492	95.8	Rank34	Epidinium caudatum	Ciliophora	Litostomatea	Entodiniomorphida	Hungate	FeFe.A1
T322DRAFT_01133	1	1.69492	78	Rank45	Epidinium caudatum	Ciliophora	Litostomatea	Entodiniomorphida	Hungate	FeFe.A1
T322DRAFT_01133	1	1.69492	77.1	Rank36	Epidinium caudatum	Ciliophora	Litostomatea	Entodiniomorphida	Hungate	FeFe.A1
T322DRAFT_01133	1	1.69492	93.9	Rank02	Epidinium caudatum	Ciliophora	Litostomatea	Entodiniomorphida	Hungate	FeFe.A1
T322DRAFT_01133	1	1.69492	100	Rank46	Epidinium caudatum	Ciliophora	Litostomatea	Entodiniomorphida	Hungate	FeFe.A1
T322DRAFT_01133	1	1.69492	97.7	Rank04	Epidinium caudatum	Ciliophora	Litostomatea	Entodiniomorphida	Hungate	FeFe.A1
T322DRAFT_01133	1	1.69492	80.9	Rank08	Epidinium caudatum	Ciliophora	Litostomatea	Entodiniomorphida	Hungate	FeFe.A1
T322DRAFT_01133	1	1.69492	72	Rank36	Epidinium caudatum	Ciliophora	Litostomatea	Entodiniomorphida	Hungate	FeFe.A1
T322DRAFT_01133	2	3.38983	98	Rank34	Epidinium caudatum	Ciliophora	Litostomatea	Entodiniomorphida	Hungate	FeFe.A1
T322DRAFT_01133	2	3.38983	97.5	Rank34	Epidinium caudatum	Ciliophora	Litostomatea	Entodiniomorphida	Hungate	FeFe.A1
T326DRAFT_02010	1	1.69492	67.3	Rank13	Epidinium caudatum	Ciliophora	Litostomatea	Entodiniomorphida	Hungate	FeFe.A1
T326DRAFT_02010	1	1.69492	72.9	Rank42	Epidinium caudatum	Ciliophora	Litostomatea	Entodiniomorphida	Hungate	FeFe.A1
T326DRAFT_02010	1	1.69492	74.4	Rank39	Epidinium caudatum	Ciliophora	Litostomatea	Entodiniomorphida	Hungate	FeFe.A1
T326DRAFT_02010	1	1.69492	66	Rank44	Epidinium caudatum	Ciliophora	Litostomatea	Entodiniomorphida	Hungate	FeFe.A1
T326DRAFT_02010	1	1.69492	78.7	Rank36	Epidinium caudatum	Ciliophora	Litostomatea	Entodiniomorphida	Hungate	FeFe.A1
T326DRAFT_02010	1	1.69492	67.5	Rank07	Epidinium caudatum	Ciliophora	Litostomatea	Entodiniomorphida	Hungate	FeFe.A1
T326DRAFT_02010	1	1.69492	76.6	Rank46	Epidinium caudatum	Ciliophora	Litostomatea	Entodiniomorphida	Hungate	FeFe.A1
T326DRAFT_02010	1	1.69492	71.4	Rank46	Epidinium caudatum	Ciliophora	Litostomatea	Entodiniomorphida	Hungate	FeFe.A1
T326DRAFT_02010	1	1.69492	72	Rank46	Epidinium caudatum	Ciliophora	Litostomatea	Entodiniomorphida	Hungate	FeFe.A1
T326DRAFT_02010	1	1.69492	76.7	Rank33	Epidinium caudatum	Ciliophora	Litostomatea	Entodiniomorphida	Hungate	FeFe.A1
T326DRAFT_02010	3	5.08475	68.8	Rank07	Epidinium caudatum	Ciliophora	Litostomatea	Entodiniomorphida	Hungate	FeFe.A1
T326DRAFT_02010	2	3.38983	65.3	Rank07	Epidinium caudatum	Ciliophora	Litostomatea	Entodiniomorphida	Hungate	FeFe.A1
T326DRAFT_02010	1	1.69492	71.7	Rank07	Epidinium caudatum	Ciliophora	Litostomatea	Entodiniomorphida	Hungate	FeFe.A1
T326DRAFT_02010	1	1.69492	72.9	Rank46	Epidinium caudatum	Ciliophora	Litostomatea	Entodiniomorphida	Hungate	FeFe.A1
T326DRAFT_02010	1	1.69492	75	Rank08	Epidinium caudatum	Ciliophora	Litostomatea	Entodiniomorphida	Hungate	FeFe.A1
T326DRAFT_02010	1	1.69492	75.5	Rank07	Epidinium caudatum	Ciliophora	Litostomatea	Entodiniomorphida	Hungate	FeFe.A1
T326DRAFT_02010	1	1.69492	66	Rank06	Epidinium caudatum	Ciliophora	Litostomatea	Entodiniomorphida	Hungate	FeFe.A1
T350DRAFT_01364	1	1.69492	76.2	Rank33	Epidinium caudatum	Ciliophora	Litostomatea	Entodiniomorphida	Hungate	FeFe.A1
T350DRAFT_01364	1	1.69492	67.4	Rank42	Epidinium caudatum	Ciliophora	Litostomatea	Entodiniomorphida	Hungate	FeFe.A1
T350DRAFT_01364	1	1.69492	68.9	Rank38	Epidinium caudatum	Ciliophora	Litostomatea	Entodiniomorphida	Hungate	FeFe.A1
T350DRAFT_01364	1	1.69492	71.4	Rank07	Epidinium caudatum	Ciliophora	Litostomatea	Entodiniomorphida	Hungate	FeFe.A1
T350DRAFT_01364	1	1.69492	68.8	Rank46	Epidinium caudatum	Ciliophora	Litostomatea	Entodiniomorphida	Hungate	FeFe.A1
T350DRAFT_01364	1	1.69492	66.7	Rank02	Epidinium caudatum	Ciliophora	Litostomatea	Entodiniomorphida	Hungate	FeFe.A1
T350DRAFT_01364	1	1.69492	71.1	Rank43	Epidinium caudatum	Ciliophora	Litostomatea	Entodiniomorphida	Hungate	FeFe.A1
T355DRAFT_01235	1	1.69492	73.3	Rank43	Epidinium caudatum	Ciliophora	Litostomatea	Entodiniomorphida	Hungate	FeFe.A1
T355DRAFT_01235	1	1.69492	73.5	Rank36	Epidinium caudatum	Ciliophora	Litostomatea	Entodiniomorphida	Hungate	FeFe.A1
T355DRAFT_01235	1	1.69492	72.9	Rank45	Epidinium caudatum	Ciliophora	Litostomatea	Entodiniomorphida	Hungate	FeFe.A1
T356DRAFT_01235	1	1.69492	72	Rank04	Epidinium caudatum	Ciliophora	Litostomatea	Entodiniomorphida	Hungate	FeFe.A1
T356DRAFT_01235	1	1.69492	68	Rank43	Epidinium caudatum	Ciliophora	Litostomatea	Entodiniomorphida	Hungate	FeFe.A1
T358DRAFT_00090	2	3.38983	70	Rank07	Epidinium caudatum	Ciliophora	Litostomatea	Entodiniomorphida	Hungate	FeFe.A1
T358DRAFT_00090	1	1.69492	72.9	Rank07	Epidinium caudatum	Ciliophora	Litostomatea	Entodiniomorphida	Hungate	FeFe.A1
T358DRAFT_00090	1	1.69492	65.9	Rank42	Epidinium caudatum	Ciliophora	Litostomatea	Entodiniomorphida	Hungate	FeFe.A1
T358DRAFT_00090	1	1.69492	67.3	Rank06	Epidinium caudatum	Ciliophora	Litostomatea	Entodiniomorphida	Hungate	FeFe.A1
T358DRAFT_00090	1	1.69492	91.8	Rank34	Epidinium caudatum	Ciliophora	Litostomatea	Entodiniomorphida	Hungate	FeFe.A1
T358DRAFT_00090	2	3.38983	67.3	Rank07	Epidinium caudatum	Ciliophora	Litostomatea	Entodiniomorphida	Hungate	FeFe.A1
T358DRAFT_00090	1	1.69492	68.8	Rank36	Epidinium caudatum	Ciliophora	Litostomatea	Entodiniomorphida	Hungate	FeFe.A1
T358DRAFT_00090	1	1.69492	72.3	Rank04	Epidinium caudatum	Ciliophora	Litostomatea	Entodiniomorphida	Hungate	FeFe.A1
T358DRAFT_00090	1	1.69492	65.3	Rank36	Epidinium caudatum	Ciliophora	Litostomatea	Entodiniomorphida	Hungate	FeFe.A1
T358DRAFT_00090	1	1.69492	73.5	Rank42	Epidinium caudatum	Ciliophora	Litostomatea	Entodiniomorphida	Hungate	FeFe.A1
T358DRAFT_00090	1	1.69492	71.4	Rank04	Epidinium caudatum	Ciliophora	Litostomatea	Entodiniomorphida	Hungate	FeFe.A1
T358DRAFT_00090	1	1.69492	75.6	Rank43	Epidinium caudatum	Ciliophora	Litostomatea	Entodiniomorphida	Hungate	FeFe.A1
T358DRAFT_00090	1	1.69492	67.3	Rank38	Epidinium caudatum	Ciliophora	Litostomatea	Entodiniomorphida	Hungate	FeFe.A1
T358DRAFT_00090	1	1.69492	74.5	Rank33	Epidinium caudatum	Ciliophora	Litostomatea	Entodiniomorphida	Hungate	FeFe.A1
T358DRAFT_00090	1	1.69492	85	Rank07	Epidinium caudatum	Ciliophora	Litostomatea	Entodiniomorphida	Hungate	FeFe.A1
T358DRAFT_00090	1	1.69492	66.7	Rank42	Epidinium caudatum	Ciliophora	Litostomatea	Entodiniomorphida	Hungate	FeFe.A1
T359DRAFT_00166	1	1.69492	70.8	Rank43	Epidinium caudatum	Ciliophora	Litostomatea	Entodiniomorphida	Hungate	FeFe.A1
T359DRAFT_00166	1	1.69492	81.6	Rank36	Epidinium caudatum	Ciliophora	Litostomatea	Entodiniomorphida	Hungate	FeFe.A1
T359DRAFT_00166	1	1.69492	79.5	Rank08	Epidinium caudatum	Ciliophora	Litostomatea	Entodiniomorphida	Hungate	FeFe.A1
T359DRAFT_00166	1	1.69492	66	Rank45	Epidinium caudatum	Ciliophora	Litostomatea	Entodiniomorphida	Hungate	FeFe.A1
T359DRAFT_00166	1	1.69492	76	Rank08	Epidinium caudatum	Ciliophora	Litostomatea	Entodiniomorphida	Hungate	FeFe.A1
T359DRAFT_00166	1	1.69492	66	Rank07	Epidinium caudatum	Ciliophora	Litostomatea	Entodiniomorphida	Hungate	FeFe.A1
T359DRAFT_00166	1	1.69492	75.6	Rank33	Epidinium caudatum	Ciliophora	Litostomatea	Entodiniomorphida	Hungate	FeFe.A1
T456DRAFT_00520	1	1.69492	83.3	Rank08	Epidinium caudatum	Ciliophora	Litostomatea	Entodiniomorphida	Hungate	FeFe.A1
T456DRAFT_00520	2	3.38983	71.7	Rank06	Epidinium caudatum	Ciliophora	Litostomatea	Entodiniomorphida	Hungate	FeFe.A1
T456DRAFT_00520	1	1.69492	66	Rank42	Epidinium caudatum	Ciliophora	Litostomatea	Entodiniomorphida	Hungate	FeFe.A1
T456DRAFT_00520	1	1.69492	77.3	Rank45	Epidinium caudatum	Ciliophora	Litostomatea	Entodiniomorphida	Hungate	FeFe.A1
T456DRAFT_00520	1	1.69492	73.5	Rank43	Epidinium caudatum	Ciliophora	Litostomatea	Entodiniomorphida	Hungate	FeFe.A1
T456DRAFT_00520	2	3.38983	73.3	Rank33	Epidinium caudatum	Ciliophora	Litostomatea	Entodiniomorphida	Hungate	FeFe.A1
T456DRAFT_00520	1	1.69492	71.4	Rank44	Epidinium caudatum	Ciliophora	Litostomatea	Entodiniomorphida	Hungate	FeFe.A1
T456DRAFT_00520	1	1.69492	73.3	Rank45	Epidinium caudatum	Ciliophora	Litostomatea	Entodiniomorphida	Hungate	FeFe.A1
T456DRAFT_00520	1	1.69492	75.5	Rank45	Epidinium caudatum	Ciliophora	Litostomatea	Entodiniomorphida	Hungate	FeFe.A1
T456DRAFT_00520	1	1.69492	90.7	Rank34	Epidinium caudatum	Ciliophora	Litostomatea	Entodiniomorphida	Hungate	FeFe.A1
T456DRAFT_00520	1	1.69492	68.9	Rank04	Epidinium caudatum	Ciliophora	Litostomatea	Entodiniomorphida	Hungate	FeFe.A1
T456DRAFT_00520	1	1.69492	68.8	Rank44	Epidinium caudatum	Ciliophora	Litostomatea	Entodiniomorphida	Hungate	FeFe.A1
T456DRAFT_00520	1	1.69492	77.6	Rank07	Epidinium caudatum	Ciliophora	Litostomatea	Entodiniomorphida	Hungate	FeFe.A1
T456DRAFT_00520	1	1.69492	80	Rank07	Epidinium caudatum	Ciliophora	Litostomatea	Entodiniomorphida	Hungate	FeFe.A1
T456DRAFT_00520	1	1.69492	70	Rank43	Epidinium caudatum	Ciliophora	Litostomatea	Entodiniomorphida	Hungate	FeFe.A1
T456DRAFT_00520	1	1.69492	75.5	Rank08	Epidinium caudatum	Ciliophora	Litostomatea	Entodiniomorphida	Hungate	FeFe.A1
T456DRAFT_00520	1	1.69492	66	Rank02	Epidinium caudatum	Ciliophora	Litostomatea	Entodiniomorphida	Hungate	FeFe.A1
T456DRAFT_00520	1	1.69492	68	Rank02	Epidinium caudatum	Ciliophora	Litostomatea	Entodiniomorphida	Hungate	FeFe.A1
T485DRAFT_01673	1	1.69492	71.4	Rank39	Epidinium caudatum	Ciliophora	Litostomatea	Entodiniomorphida	Hungate	FeFe.A1
T485DRAFT_01673	1	1.69492	77.1	Rank33	Epidinium caudatum	Ciliophora	Litostomatea	Entodiniomorphida	Hungate	FeFe.A1
T485DRAFT_01673	1	1.69492	67.4	Rank39	Epidinium caudatum	Ciliophora	Litostomatea	Entodiniomorphida	Hungate	FeFe.A1
T485DRAFT_01673	2	3.38983	73.5	Rank45	Epidinium caudatum	Ciliophora	Litostomatea	Entodiniomorphida	Hungate	FeFe.A1
T485DRAFT_01673	1	1.69492	74	Rank45	Epidinium caudatum	Ciliophora	Litostomatea	Entodiniomorphida	Hungate	FeFe.A1
T485DRAFT_01673	2	3.38983	74	Rank07	Epidinium caudatum	Ciliophora	Litostomatea	Entodiniomorphida	Hungate	FeFe.A1
T485DRAFT_01673	2	3.38983	70	Rank39	Epidinium caudatum	Ciliophora	Litostomatea	Entodiniomorphida	Hungate	FeFe.A1
T485DRAFT_01673	7	11.8644	73.9	Rank39	Epidinium caudatum	Ciliophora	Litostomatea	Entodiniomorphida	Hungate	FeFe.A1
T485DRAFT_01673	2	3.38983	65.9	Rank39	Epidinium caudatum	Ciliophora	Litostomatea	Entodiniomorphida	Hungate	FeFe.A1
T485DRAFT_01673	2	3.38983	74.5	Rank04	Epidinium caudatum	Ciliophora	Litostomatea	Entodiniomorphida	Hungate	FeFe.A1
T485DRAFT_01673	1	1.69492	77.1	Rank42	Epidinium caudatum	Ciliophora	Litostomatea	Entodiniomorphida	Hungate	FeFe.A1
T485DRAFT_01673	2	3.38983	75.5	Rank42	Epidinium caudatum	Ciliophora	Litostomatea	Entodiniomorphida	Hungate	FeFe.A1
T485DRAFT_01673	3	5.08475	76	Rank42	Epidinium caudatum	Ciliophora	Litostomatea	Entodiniomorphida	Hungate	FeFe.A1
T485DRAFT_01673	2	3.38983	70	Rank36	Epidinium caudatum	Ciliophora	Litostomatea	Entodiniomorphida	Hungate	FeFe.A1
T485DRAFT_01673	6	10.1695	70.8	Rank33	Epidinium caudatum	Ciliophora	Litostomatea	Entodiniomorphida	Hungate	FeFe.A1
T485DRAFT_01673	2	3.38983	72.9	Rank42	Epidinium caudatum	Ciliophora	Litostomatea	Entodiniomorphida	Hungate	FeFe.A1
T485DRAFT_01673	3	5.08475	78.7	Rank33	Epidinium caudatum	Ciliophora	Litostomatea	Entodiniomorphida	Hungate	FeFe.A1
T485DRAFT_01673	1	1.69492	81.8	Rank45	Epidinium caudatum	Ciliophora	Litostomatea	Entodiniomorphida	Hungate	FeFe.A1
T485DRAFT_01673	1	1.69492	75	Rank07	Epidinium caudatum	Ciliophora	Litostomatea	Entodiniomorphida	Hungate	FeFe.A1
T485DRAFT_01673	1	1.69492	69.4	Rank04	Epidinium caudatum	Ciliophora	Litostomatea	Entodiniomorphida	Hungate	FeFe.A1
T485DRAFT_01673	1	1.69492	79.6	Rank02	Epidinium caudatum	Ciliophora	Litostomatea	Entodiniomorphida	Hungate	FeFe.A1
T485DRAFT_01673	1	1.69492	92	Rank44	Epidinium caudatum	Ciliophora	Litostomatea	Entodiniomorphida	Hungate	FeFe.A1
T485DRAFT_01673	2	3.38983	76.6	Rank45	Epidinium caudatum	Ciliophora	Litostomatea	Entodiniomorphida	Hungate	FeFe.A1
T485DRAFT_01673	2	3.38983	73.5	Rank39	Epidinium caudatum	Ciliophora	Litostomatea	Entodiniomorphida	Hungate	FeFe.A1
T485DRAFT_01673	1	1.69492	65.9	Rank01	Epidinium caudatum	Ciliophora	Litostomatea	Entodiniomorphida	Hungate	FeFe.A1
T485DRAFT_01673	3	5.08475	67.3	Rank02	Epidinium caudatum	Ciliophora	Litostomatea	Entodiniomorphida	Hungate	FeFe.A1
T485DRAFT_01673	1	1.69492	76.6	Rank43	Epidinium caudatum	Ciliophora	Litostomatea	Entodiniomorphida	Hungate	FeFe.A1
T485DRAFT_01673	1	1.69492	66.7	Rank01	Epidinium caudatum	Ciliophora	Litostomatea	Entodiniomorphida	Hungate	FeFe.A1
T485DRAFT_01673	2	3.38983	79.2	Rank43	Epidinium caudatum	Ciliophora	Litostomatea	Entodiniomorphida	Hungate	FeFe.A1
T485DRAFT_01673	2	3.38983	74	Rank33	Epidinium caudatum	Ciliophora	Litostomatea	Entodiniomorphida	Hungate	FeFe.A1
T485DRAFT_01673	1	1.69492	69.6	Rank39	Epidinium caudatum	Ciliophora	Litostomatea	Entodiniomorphida	Hungate	FeFe.A1
T485DRAFT_01673	1	1.69492	68.9	Rank46	Epidinium caudatum	Ciliophora	Litostomatea	Entodiniomorphida	Hungate	FeFe.A1
T485DRAFT_01673	1	1.69492	76	Rank33	Epidinium caudatum	Ciliophora	Litostomatea	Entodiniomorphida	Hungate	FeFe.A1
T485DRAFT_01673	1	1.69492	66.7	Rank43	Epidinium caudatum	Ciliophora	Litostomatea	Entodiniomorphida	Hungate	FeFe.A1
T485DRAFT_01673	1	1.69492	66.7	Rank38	Epidinium caudatum	Ciliophora	Litostomatea	Entodiniomorphida	Hungate	FeFe.A1
T485DRAFT_01673	1	1.69492	65.9	Rank02	Epidinium caudatum	Ciliophora	Litostomatea	Entodiniomorphida	Hungate	FeFe.A1
T485DRAFT_01673	1	1.69492	76.1	Rank10	Epidinium caudatum	Ciliophora	Litostomatea	Entodiniomorphida	Hungate	FeFe.A1
T485DRAFT_01673	1	1.69492	76	Rank39	Epidinium caudatum	Ciliophora	Litostomatea	Entodiniomorphida	Hungate	FeFe.A1
T485DRAFT_01673	1	1.69492	79.6	Rank39	Epidinium caudatum	Ciliophora	Litostomatea	Entodiniomorphida	Hungate	FeFe.A1
T485DRAFT_01673	4	6.77966	83.3	Rank07	Epidinium caudatum	Ciliophora	Litostomatea	Entodiniomorphida	Hungate	FeFe.A1
T485DRAFT_01673	8	13.5593	69.4	Rank39	Epidinium caudatum	Ciliophora	Litostomatea	Entodiniomorphida	Hungate	FeFe.A1
T485DRAFT_01673	1	1.69492	68.1	Rank02	Epidinium caudatum	Ciliophora	Litostomatea	Entodiniomorphida	Hungate	FeFe.A1
T485DRAFT_01673	2	3.38983	81.8	Rank33	Epidinium caudatum	Ciliophora	Litostomatea	Entodiniomorphida	Hungate	FeFe.A1
T485DRAFT_01673	2	3.38983	66.7	Rank36	Epidinium caudatum	Ciliophora	Litostomatea	Entodiniomorphida	Hungate	FeFe.A1
T485DRAFT_01673	1	1.69492	69.4	Rank42	Epidinium caudatum	Ciliophora	Litostomatea	Entodiniomorphida	Hungate	FeFe.A1
T485DRAFT_01673	1	1.69492	68.8	Rank04	Epidinium caudatum	Ciliophora	Litostomatea	Entodiniomorphida	Hungate	FeFe.A1
T485DRAFT_01673	4	6.77966	73.5	Rank04	Epidinium caudatum	Ciliophora	Litostomatea	Entodiniomorphida	Hungate	FeFe.A1
T485DRAFT_01673	2	3.38983	76	Rank45	Epidinium caudatum	Ciliophora	Litostomatea	Entodiniomorphida	Hungate	FeFe.A1
T485DRAFT_01673	1	1.69492	67.3	Rank34	Epidinium caudatum	Ciliophora	Litostomatea	Entodiniomorphida	Hungate	FeFe.A1
T485DRAFT_01673	1	1.69492	72.9	Rank44	Epidinium caudatum	Ciliophora	Litostomatea	Entodiniomorphida	Hungate	FeFe.A1
T485DRAFT_01673	1	1.69492	69.4	Rank38	Epidinium caudatum	Ciliophora	Litostomatea	Entodiniomorphida	Hungate	FeFe.A1
T485DRAFT_01673	2	3.38983	85.4	Rank04	Epidinium caudatum	Ciliophora	Litostomatea	Entodiniomorphida	Hungate	FeFe.A1
T485DRAFT_01673	1	1.69492	73.3	Rank07	Epidinium caudatum	Ciliophora	Litostomatea	Entodiniomorphida	Hungate	FeFe.A1
T485DRAFT_01673	1	1.69492	75	Rank43	Epidinium caudatum	Ciliophora	Litostomatea	Entodiniomorphida	Hungate	FeFe.A1
T485DRAFT_01673	5	8.47458	81.8	Rank43	Epidinium caudatum	Ciliophora	Litostomatea	Entodiniomorphida	Hungate	FeFe.A1
T485DRAFT_01673	1	1.69492	77.6	Rank43	Epidinium caudatum	Ciliophora	Litostomatea	Entodiniomorphida	Hungate	FeFe.A1
T485DRAFT_01673	4	6.77966	76.1	Rank33	Epidinium caudatum	Ciliophora	Litostomatea	Entodiniomorphida	Hungate	FeFe.A1
T485DRAFT_01673	2	3.38983	82.5	Rank46	Epidinium caudatum	Ciliophora	Litostomatea	Entodiniomorphida	Hungate	FeFe.A1
T485DRAFT_01673	2	3.38983	85.7	Rank33	Epidinium caudatum	Ciliophora	Litostomatea	Entodiniomorphida	Hungate	FeFe.A1
T485DRAFT_01673	2	3.38983	66	Rank36	Epidinium caudatum	Ciliophora	Litostomatea	Entodiniomorphida	Hungate	FeFe.A1
T485DRAFT_01673	1	1.69492	77.1	Rank07	Epidinium caudatum	Ciliophora	Litostomatea	Entodiniomorphida	Hungate	FeFe.A1
T485DRAFT_01673	4	6.77966	89.6	Rank44	Epidinium caudatum	Ciliophora	Litostomatea	Entodiniomorphida	Hungate	FeFe.A1
T485DRAFT_01673	1	1.69492	73.8	Rank39	Epidinium caudatum	Ciliophora	Litostomatea	Entodiniomorphida	Hungate	FeFe.A1
T485DRAFT_01673	1	1.69492	77.6	Rank45	Epidinium caudatum	Ciliophora	Litostomatea	Entodiniomorphida	Hungate	FeFe.A1
T485DRAFT_01673	1	1.69492	79.6	Rank45	Epidinium caudatum	Ciliophora	Litostomatea	Entodiniomorphida	Hungate	FeFe.A1
T485DRAFT_01673	9	15.2542	66.7	Rank07	Epidinium caudatum	Ciliophora	Litostomatea	Entodiniomorphida	Hungate	FeFe.A1
T485DRAFT_01673	1	1.69492	82.9	Rank12	Epidinium caudatum	Ciliophora	Litostomatea	Entodiniomorphida	Hungate	FeFe.A1
T485DRAFT_01673	3	5.08475	66.7	Rank33	Epidinium caudatum	Ciliophora	Litostomatea	Entodiniomorphida	Hungate	FeFe.A1
T485DRAFT_01673	3	5.08475	82.9	Rank36	Epidinium caudatum	Ciliophora	Litostomatea	Entodiniomorphida	Hungate	FeFe.A1
T485DRAFT_01673	1	1.69492	68.1	Rank01	Epidinium caudatum	Ciliophora	Litostomatea	Entodiniomorphida	Hungate	FeFe.A1
T485DRAFT_01673	4	6.77966	79.6	Rank33	Epidinium caudatum	Ciliophora	Litostomatea	Entodiniomorphida	Hungate	FeFe.A1
T485DRAFT_01673	1	1.69492	78.7	Rank43	Epidinium caudatum	Ciliophora	Litostomatea	Entodiniomorphida	Hungate	FeFe.A1
T485DRAFT_01673	1	1.69492	79.6	Rank43	Epidinium caudatum	Ciliophora	Litostomatea	Entodiniomorphida	Hungate	FeFe.A1
T485DRAFT_01673	1	1.69492	73.5	Rank34	Epidinium caudatum	Ciliophora	Litostomatea	Entodiniomorphida	Hungate	FeFe.A1
T485DRAFT_01673	1	1.69492	69.6	Rank13	Epidinium caudatum	Ciliophora	Litostomatea	Entodiniomorphida	Hungate	FeFe.A1
T485DRAFT_01673	1	1.69492	80.5	Rank44	Epidinium caudatum	Ciliophora	Litostomatea	Entodiniomorphida	Hungate	FeFe.A1
T485DRAFT_01673	1	1.69492	82	Rank44	Epidinium caudatum	Ciliophora	Litostomatea	Entodiniomorphida	Hungate	FeFe.A1
T485DRAFT_01673	1	1.69492	77.6	Rank33	Epidinium caudatum	Ciliophora	Litostomatea	Entodiniomorphida	Hungate	FeFe.A1
T485DRAFT_01673	2	3.38983	71.4	Rank02	Epidinium caudatum	Ciliophora	Litostomatea	Entodiniomorphida	Hungate	FeFe.A1
T485DRAFT_01673	1	1.69492	73.3	Rank42	Epidinium caudatum	Ciliophora	Litostomatea	Entodiniomorphida	Hungate	FeFe.A1
T485DRAFT_01673	2	3.38983	65.3	Rank01	Epidinium caudatum	Ciliophora	Litostomatea	Entodiniomorphida	Hungate	FeFe.A1
T485DRAFT_01673	2	3.38983	73.2	Rank43	Epidinium caudatum	Ciliophora	Litostomatea	Entodiniomorphida	Hungate	FeFe.A1
T485DRAFT_01673	2	3.38983	66	Rank01	Epidinium caudatum	Ciliophora	Litostomatea	Entodiniomorphida	Hungate	FeFe.A1
T485DRAFT_01673	2	3.38983	75.5	Rank02	Epidinium caudatum	Ciliophora	Litostomatea	Entodiniomorphida	Hungate	FeFe.A1
T485DRAFT_01673	2	3.38983	68	Rank42	Epidinium caudatum	Ciliophora	Litostomatea	Entodiniomorphida	Hungate	FeFe.A1
T485DRAFT_01673	2	3.38983	72	Rank42	Epidinium caudatum	Ciliophora	Litostomatea	Entodiniomorphida	Hungate	FeFe.A1
T485DRAFT_01673	1	1.69492	77.6	Rank42	Epidinium caudatum	Ciliophora	Litostomatea	Entodiniomorphida	Hungate	FeFe.A1
T485DRAFT_01673	1	1.69492	75.5	Rank43	Epidinium caudatum	Ciliophora	Litostomatea	Entodiniomorphida	Hungate	FeFe.A1
T485DRAFT_01673	1	1.69492	68.3	Rank02	Epidinium caudatum	Ciliophora	Litostomatea	Entodiniomorphida	Hungate	FeFe.A1
T485DRAFT_01673	1	1.69492	65.3	Rank13	Epidinium caudatum	Ciliophora	Litostomatea	Entodiniomorphida	Hungate	FeFe.A1
T485DRAFT_01673	2	3.38983	85.7	Rank02	Epidinium caudatum	Ciliophora	Litostomatea	Entodiniomorphida	Hungate	FeFe.A1
T485DRAFT_01673	8	13.5593	91.8	Rank39	Epidinium caudatum	Ciliophora	Litostomatea	Entodiniomorphida	Hungate	FeFe.A1
T485DRAFT_01673	1	1.69492	70.8	Rank42	Epidinium caudatum	Ciliophora	Litostomatea	Entodiniomorphida	Hungate	FeFe.A1
T485DRAFT_01673	2	3.38983	70.8	Rank36	Epidinium caudatum	Ciliophora	Litostomatea	Entodiniomorphida	Hungate	FeFe.A1
T485DRAFT_01673	1	1.69492	95.9	Rank38	Epidinium caudatum	Ciliophora	Litostomatea	Entodiniomorphida	Hungate	FeFe.A1
T485DRAFT_01673	1	1.69492	70	Rank42	Epidinium caudatum	Ciliophora	Litostomatea	Entodiniomorphida	Hungate	FeFe.A1
T485DRAFT_01673	1	1.69492	70	Rank01	Epidinium caudatum	Ciliophora	Litostomatea	Entodiniomorphida	Hungate	FeFe.A1
T485DRAFT_01673	1	1.69492	72	Rank34	Epidinium caudatum	Ciliophora	Litostomatea	Entodiniomorphida	Hungate	FeFe.A1
T485DRAFT_01673	1	1.69492	73.5	Rank07	Epidinium caudatum	Ciliophora	Litostomatea	Entodiniomorphida	Hungate	FeFe.A1
T485DRAFT_01673	2	3.38983	95.9	Rank33	Epidinium caudatum	Ciliophora	Litostomatea	Entodiniomorphida	Hungate	FeFe.A1
T485DRAFT_01673	2	3.38983	85.7	Rank07	Epidinium caudatum	Ciliophora	Litostomatea	Entodiniomorphida	Hungate	FeFe.A1
T485DRAFT_01673	1	1.69492	70.8	Rank46	Epidinium caudatum	Ciliophora	Litostomatea	Entodiniomorphida	Hungate	FeFe.A1
T485DRAFT_01673	2	3.38983	82.5	Rank01	Epidinium caudatum	Ciliophora	Litostomatea	Entodiniomorphida	Hungate	FeFe.A1
T485DRAFT_01673	5	8.47458	75	Rank33	Epidinium caudatum	Ciliophora	Litostomatea	Entodiniomorphida	Hungate	FeFe.A1
T485DRAFT_01673	2	3.38983	73.9	Rank10	Epidinium caudatum	Ciliophora	Litostomatea	Entodiniomorphida	Hungate	FeFe.A1
T485DRAFT_01673	1	1.69492	68	Rank33	Epidinium caudatum	Ciliophora	Litostomatea	Entodiniomorphida	Hungate	FeFe.A1
T485DRAFT_01673	1	1.69492	80	Rank44	Epidinium caudatum	Ciliophora	Litostomatea	Entodiniomorphida	Hungate	FeFe.A1
T485DRAFT_01673	4	6.77966	85.7	Rank42	Epidinium caudatum	Ciliophora	Litostomatea	Entodiniomorphida	Hungate	FeFe.A1
T485DRAFT_01673	4	6.77966	77.8	Rank02	Epidinium caudatum	Ciliophora	Litostomatea	Entodiniomorphida	Hungate	FeFe.A1
T485DRAFT_01673	2	3.38983	73.5	Rank44	Epidinium caudatum	Ciliophora	Litostomatea	Entodiniomorphida	Hungate	FeFe.A1
T485DRAFT_01673	1	1.69492	68.1	Rank06	Epidinium caudatum	Ciliophora	Litostomatea	Entodiniomorphida	Hungate	FeFe.A1
T485DRAFT_01673	1	1.69492	68.8	Rank42	Epidinium caudatum	Ciliophora	Litostomatea	Entodiniomorphida	Hungate	FeFe.A1
T485DRAFT_01673	1	1.69492	73.8	Rank33	Epidinium caudatum	Ciliophora	Litostomatea	Entodiniomorphida	Hungate	FeFe.A1
T485DRAFT_01673	1	1.69492	71.1	Rank34	Epidinium caudatum	Ciliophora	Litostomatea	Entodiniomorphida	Hungate	FeFe.A1
T485DRAFT_01673	1	1.69492	79.6	Rank44	Epidinium caudatum	Ciliophora	Litostomatea	Entodiniomorphida	Hungate	FeFe.A1
T485DRAFT_01673	1	1.69492	83.7	Rank44	Epidinium caudatum	Ciliophora	Litostomatea	Entodiniomorphida	Hungate	FeFe.A1
T485DRAFT_01673	2	3.38983	77.6	Rank10	Epidinium caudatum	Ciliophora	Litostomatea	Entodiniomorphida	Hungate	FeFe.A1
T485DRAFT_01673	2	3.38983	100	Rank07	Epidinium caudatum	Ciliophora	Litostomatea	Entodiniomorphida	Hungate	FeFe.A1
T485DRAFT_01673	1	1.69492	69.4	Rank45	Epidinium caudatum	Ciliophora	Litostomatea	Entodiniomorphida	Hungate	FeFe.A1
T485DRAFT_01673	1	1.69492	75.5	Rank38	Epidinium caudatum	Ciliophora	Litostomatea	Entodiniomorphida	Hungate	FeFe.A1
T485DRAFT_01673	5	8.47458	75.5	Rank05	Epidinium caudatum	Ciliophora	Litostomatea	Entodiniomorphida	Hungate	FeFe.A1
T485DRAFT_01673	1	1.69492	75	Rank02	Epidinium caudatum	Ciliophora	Litostomatea	Entodiniomorphida	Hungate	FeFe.A1
T485DRAFT_01673	5	8.47458	72	Rank38	Epidinium caudatum	Ciliophora	Litostomatea	Entodiniomorphida	Hungate	FeFe.A1
T485DRAFT_01673	1	1.69492	79.2	Rank42	Epidinium caudatum	Ciliophora	Litostomatea	Entodiniomorphida	Hungate	FeFe.A1
T485DRAFT_01673	1	1.69492	67.4	Rank44	Epidinium caudatum	Ciliophora	Litostomatea	Entodiniomorphida	Hungate	FeFe.A1
T485DRAFT_01673	2	3.38983	73.5	Rank01	Epidinium caudatum	Ciliophora	Litostomatea	Entodiniomorphida	Hungate	FeFe.A1
T485DRAFT_01673	8	13.5593	75.5	Rank44	Epidinium caudatum	Ciliophora	Litostomatea	Entodiniomorphida	Hungate	FeFe.A1
T485DRAFT_01673	2	3.38983	76.2	Rank42	Epidinium caudatum	Ciliophora	Litostomatea	Entodiniomorphida	Hungate	FeFe.A1
T485DRAFT_01673	5	8.47458	88.9	Rank34	Epidinium caudatum	Ciliophora	Litostomatea	Entodiniomorphida	Hungate	FeFe.A1
T485DRAFT_01673	2	3.38983	72.9	Rank43	Epidinium caudatum	Ciliophora	Litostomatea	Entodiniomorphida	Hungate	FeFe.A1
T485DRAFT_01673	1	1.69492	71.4	Rank38	Epidinium caudatum	Ciliophora	Litostomatea	Entodiniomorphida	Hungate	FeFe.A1
T498DRAFT_01270	1	1.69492	70	Rank45	Epidinium caudatum	Ciliophora	Litostomatea	Entodiniomorphida	Hungate	FeFe.A1
T498DRAFT_01270	1	1.69492	73.5	Rank05	Epidinium caudatum	Ciliophora	Litostomatea	Entodiniomorphida	Hungate	FeFe.A1
T498DRAFT_01270	1	1.69492	73.5	Rank02	Epidinium caudatum	Ciliophora	Litostomatea	Entodiniomorphida	Hungate	FeFe.A1
T498DRAFT_01270	1	1.69492	70.8	Rank45	Epidinium caudatum	Ciliophora	Litostomatea	Entodiniomorphida	Hungate	FeFe.A1
T498DRAFT_01270	2	3.38983	71.4	Rank08	Epidinium caudatum	Ciliophora	Litostomatea	Entodiniomorphida	Hungate	FeFe.A1
T498DRAFT_01270	1	1.69492	73.5	Rank33	Epidinium caudatum	Ciliophora	Litostomatea	Entodiniomorphida	Hungate	FeFe.A1
T498DRAFT_01270	1	1.69492	74.4	Rank44	Epidinium caudatum	Ciliophora	Litostomatea	Entodiniomorphida	Hungate	FeFe.A1
T498DRAFT_01270	1	1.69492	74.5	Rank02	Epidinium caudatum	Ciliophora	Litostomatea	Entodiniomorphida	Hungate	FeFe.A1
T498DRAFT_01270	1	1.69492	71.4	Rank34	Epidinium caudatum	Ciliophora	Litostomatea	Entodiniomorphida	Hungate	FeFe.A1
T498DRAFT_01270	1	1.69492	98	Rank33	Epidinium caudatum	Ciliophora	Litostomatea	Entodiniomorphida	Hungate	FeFe.A1
T498DRAFT_01270	1	1.69492	79.2	Rank45	Epidinium caudatum	Ciliophora	Litostomatea	Entodiniomorphida	Hungate	FeFe.A1
T498DRAFT_01270	1	1.69492	67.3	Rank42	Epidinium caudatum	Ciliophora	Litostomatea	Entodiniomorphida	Hungate	FeFe.A1
T504DRAFT_01734	1	1.69492	67.3	Rank36	Epidinium caudatum	Ciliophora	Litostomatea	Entodiniomorphida	Hungate	FeFe.A1
T504DRAFT_01734	1	1.69492	67.3	Rank33	Epidinium caudatum	Ciliophora	Litostomatea	Entodiniomorphida	Hungate	FeFe.A1
T504DRAFT_01734	12	20.339	72	Rank36	Epidinium caudatum	Ciliophora	Litostomatea	Entodiniomorphida	Hungate	FeFe.A1
T504DRAFT_01734	2	3.38983	69.4	Rank44	Epidinium caudatum	Ciliophora	Litostomatea	Entodiniomorphida	Hungate	FeFe.A1
T504DRAFT_01734	1	1.69492	70.2	Rank45	Epidinium caudatum	Ciliophora	Litostomatea	Entodiniomorphida	Hungate	FeFe.A1
T504DRAFT_01734	1	1.69492	72	Rank44	Epidinium caudatum	Ciliophora	Litostomatea	Entodiniomorphida	Hungate	FeFe.A1
T504DRAFT_01734	14	23.7288	66	Rank33	Epidinium caudatum	Ciliophora	Litostomatea	Entodiniomorphida	Hungate	FeFe.A1
T504DRAFT_01734	2	3.38983	75.5	Rank33	Epidinium caudatum	Ciliophora	Litostomatea	Entodiniomorphida	Hungate	FeFe.A1
T504DRAFT_01734	1	1.69492	83.7	Rank38	Epidinium caudatum	Ciliophora	Litostomatea	Entodiniomorphida	Hungate	FeFe.A1
T504DRAFT_01734	4	6.77966	65.3	Rank39	Epidinium caudatum	Ciliophora	Litostomatea	Entodiniomorphida	Hungate	FeFe.A1
T504DRAFT_01734	1	1.69492	72	Rank08	Epidinium caudatum	Ciliophora	Litostomatea	Entodiniomorphida	Hungate	FeFe.A1
T504DRAFT_01734	2	3.38983	66.7	Rank05	Epidinium caudatum	Ciliophora	Litostomatea	Entodiniomorphida	Hungate	FeFe.A1
T504DRAFT_01734	1	1.69492	72.9	Rank10	Epidinium caudatum	Ciliophora	Litostomatea	Entodiniomorphida	Hungate	FeFe.A1
T504DRAFT_01734	2	3.38983	73.9	Rank08	Epidinium caudatum	Ciliophora	Litostomatea	Entodiniomorphida	Hungate	FeFe.A1
T504DRAFT_01734	1	1.69492	69.4	Rank33	Epidinium caudatum	Ciliophora	Litostomatea	Entodiniomorphida	Hungate	FeFe.A1
T504DRAFT_01734	1	1.69492	70	Rank02	Epidinium caudatum	Ciliophora	Litostomatea	Entodiniomorphida	Hungate	FeFe.A1
T504DRAFT_01734	1	1.69492	68	Rank45	Epidinium caudatum	Ciliophora	Litostomatea	Entodiniomorphida	Hungate	FeFe.A1
T504DRAFT_01734	1	1.69492	81.8	Rank42	Epidinium caudatum	Ciliophora	Litostomatea	Entodiniomorphida	Hungate	FeFe.A1
T504DRAFT_01734	1	1.69492	72.3	Rank42	Epidinium caudatum	Ciliophora	Litostomatea	Entodiniomorphida	Hungate	FeFe.A1
T504DRAFT_01734	1	1.69492	72.9	Rank38	Epidinium caudatum	Ciliophora	Litostomatea	Entodiniomorphida	Hungate	FeFe.A1
T504DRAFT_01734	1	1.69492	77.6	Rank38	Epidinium caudatum	Ciliophora	Litostomatea	Entodiniomorphida	Hungate	FeFe.A1
T504DRAFT_01734	3	5.08475	70.8	Rank10	Epidinium caudatum	Ciliophora	Litostomatea	Entodiniomorphida	Hungate	FeFe.A1
T504DRAFT_01734	1	1.69492	65.3	Rank06	Epidinium caudatum	Ciliophora	Litostomatea	Entodiniomorphida	Hungate	FeFe.A1
T504DRAFT_01734	2	3.38983	69.4	Rank07	Epidinium caudatum	Ciliophora	Litostomatea	Entodiniomorphida	Hungate	FeFe.A1
T504DRAFT_01734	4	6.77966	72.9	Rank02	Epidinium caudatum	Ciliophora	Litostomatea	Entodiniomorphida	Hungate	FeFe.A1
T504DRAFT_01734	4	6.77966	68	Rank36	Epidinium caudatum	Ciliophora	Litostomatea	Entodiniomorphida	Hungate	FeFe.A1
T504DRAFT_01734	1	1.69492	71.4	Rank33	Epidinium caudatum	Ciliophora	Litostomatea	Entodiniomorphida	Hungate	FeFe.A1
T504DRAFT_01734	1	1.69492	66	Rank44	Epidinium caudatum	Ciliophora	Litostomatea	Entodiniomorphida	Hungate	FeFe.A1
T504DRAFT_01734	5	8.47458	65.3	Rank34	Epidinium caudatum	Ciliophora	Litostomatea	Entodiniomorphida	Hungate	FeFe.A1
T504DRAFT_01734	1	1.69492	79.6	Rank07	Epidinium caudatum	Ciliophora	Litostomatea	Entodiniomorphida	Hungate	FeFe.A1
T504DRAFT_01734	2	3.38983	80	Rank43	Epidinium caudatum	Ciliophora	Litostomatea	Entodiniomorphida	Hungate	FeFe.A1
T504DRAFT_01734	1	1.69492	67.3	Rank44	Epidinium caudatum	Ciliophora	Litostomatea	Entodiniomorphida	Hungate	FeFe.A1
T504DRAFT_01734	5	8.47458	73.5	Rank46	Epidinium caudatum	Ciliophora	Litostomatea	Entodiniomorphida	Hungate	FeFe.A1
T504DRAFT_01734	1	1.69492	75	Rank45	Epidinium caudatum	Ciliophora	Litostomatea	Entodiniomorphida	Hungate	FeFe.A1
T504DRAFT_01734	1	1.69492	70.8	Rank05	Epidinium caudatum	Ciliophora	Litostomatea	Entodiniomorphida	Hungate	FeFe.A1
T504DRAFT_01734	1	1.69492	82.9	Rank44	Epidinium caudatum	Ciliophora	Litostomatea	Entodiniomorphida	Hungate	FeFe.A1
T504DRAFT_01734	1	1.69492	69.4	Rank12	Epidinium caudatum	Ciliophora	Litostomatea	Entodiniomorphida	Hungate	FeFe.A1
T504DRAFT_01734	4	6.77966	100	Rank43	Epidinium caudatum	Ciliophora	Litostomatea	Entodiniomorphida	Hungate	FeFe.A1
T504DRAFT_01734	2	3.38983	88.1	Rank38	Epidinium caudatum	Ciliophora	Litostomatea	Entodiniomorphida	Hungate	FeFe.A1
T504DRAFT_01734	1	1.69492	68	Rank44	Epidinium caudatum	Ciliophora	Litostomatea	Entodiniomorphida	Hungate	FeFe.A1
T504DRAFT_01734	1	1.69492	68	Rank05	Epidinium caudatum	Ciliophora	Litostomatea	Entodiniomorphida	Hungate	FeFe.A1
T504DRAFT_01734	3	5.08475	75	Rank38	Epidinium caudatum	Ciliophora	Litostomatea	Entodiniomorphida	Hungate	FeFe.A1
T507DRAFT_01533	1	1.69492	76	Rank38	Epidinium caudatum	Ciliophora	Litostomatea	Entodiniomorphida	Hungate	FeFe.A1
T507DRAFT_01533	1	1.69492	69.4	Rank02	Epidinium caudatum	Ciliophora	Litostomatea	Entodiniomorphida	Hungate	FeFe.A1
T507DRAFT_01533	1	1.69492	72.1	Rank33	Epidinium caudatum	Ciliophora	Litostomatea	Entodiniomorphida	Hungate	FeFe.A1
T507DRAFT_01533	1	1.69492	72.5	Rank02	Epidinium caudatum	Ciliophora	Litostomatea	Entodiniomorphida	Hungate	FeFe.A1
T507DRAFT_01533	1	1.69492	82.5	Rank38	Epidinium caudatum	Ciliophora	Litostomatea	Entodiniomorphida	Hungate	FeFe.A1
T507DRAFT_01533	1	1.69492	74	Rank43	Epidinium caudatum	Ciliophora	Litostomatea	Entodiniomorphida	Hungate	FeFe.A1
T507DRAFT_01533	1	1.69492	72	Rank10	Epidinium caudatum	Ciliophora	Litostomatea	Entodiniomorphida	Hungate	FeFe.A1
T507DRAFT_01533	1	1.69492	67.3	Rank43	Epidinium caudatum	Ciliophora	Litostomatea	Entodiniomorphida	Hungate	FeFe.A1
T507DRAFT_01533	1	1.69492	69.4	Rank43	Epidinium caudatum	Ciliophora	Litostomatea	Entodiniomorphida	Hungate	FeFe.A1
T507DRAFT_01533	1	1.69492	70	Rank33	Epidinium caudatum	Ciliophora	Litostomatea	Entodiniomorphida	Hungate	FeFe.A1
T507DRAFT_01533	1	1.69492	68	Rank07	Epidinium caudatum	Ciliophora	Litostomatea	Entodiniomorphida	Hungate	FeFe.A1
T507DRAFT_01533	1	1.69492	73.3	Rank02	Epidinium caudatum	Ciliophora	Litostomatea	Entodiniomorphida	Hungate	FeFe.A1
T507DRAFT_01533	1	1.69492	68	Rank12	Epidinium caudatum	Ciliophora	Litostomatea	Entodiniomorphida	Hungate	FeFe.A1
T507DRAFT_01533	1	1.69492	79.2	Rank02	Epidinium caudatum	Ciliophora	Litostomatea	Entodiniomorphida	Hungate	FeFe.A1
T507DRAFT_01533	1	1.69492	72.9	Rank12	Epidinium caudatum	Ciliophora	Litostomatea	Entodiniomorphida	Hungate	FeFe.A1
T507DRAFT_01533	1	1.69492	66.7	Rank45	Epidinium caudatum	Ciliophora	Litostomatea	Entodiniomorphida	Hungate	FeFe.A1
T507DRAFT_01533	1	1.69492	85.4	Rank42	Epidinium caudatum	Ciliophora	Litostomatea	Entodiniomorphida	Hungate	FeFe.A1
T507DRAFT_01533	1	1.69492	65.3	Rank33	Epidinium caudatum	Ciliophora	Litostomatea	Entodiniomorphida	Hungate	FeFe.A1
T507DRAFT_01533	1	1.69492	100	Rank33	Epidinium caudatum	Ciliophora	Litostomatea	Entodiniomorphida	Hungate	FeFe.A1
T507DRAFT_01533	1	1.69492	74.4	Rank02	Epidinium caudatum	Ciliophora	Litostomatea	Entodiniomorphida	Hungate	FeFe.A1
T510DRAFT_01301	1	1.69492	67.3	Rank46	Epidinium caudatum	Ciliophora	Litostomatea	Entodiniomorphida	Hungate	FeFe.A1
T510DRAFT_01301	1	1.69492	66	Rank13	Epidinium caudatum	Ciliophora	Litostomatea	Entodiniomorphida	Hungate	FeFe.A1
T510DRAFT_01301	2	3.38983	69.6	Rank34	Epidinium caudatum	Ciliophora	Litostomatea	Entodiniomorphida	Hungate	FeFe.A1
T510DRAFT_01301	1	1.69492	78.6	Rank34	Epidinium caudatum	Ciliophora	Litostomatea	Entodiniomorphida	Hungate	FeFe.A1
T510DRAFT_01301	1	1.69492	65.9	Rank36	Epidinium caudatum	Ciliophora	Litostomatea	Entodiniomorphida	Hungate	FeFe.A1
T510DRAFT_01301	1	1.69492	70.8	Rank36	Epidinium caudatum	Ciliophora	Litostomatea	Entodiniomorphida	Hungate	FeFe.A1
T510DRAFT_01301	1	1.69492	72.3	Rank44	Epidinium caudatum	Ciliophora	Litostomatea	Entodiniomorphida	Hungate	FeFe.A1
T510DRAFT_01301	1	1.69492	67.4	Rank44	Epidinium caudatum	Ciliophora	Litostomatea	Entodiniomorphida	Hungate	FeFe.A1
T510DRAFT_01301	1	1.69492	66	Rank44	Epidinium caudatum	Ciliophora	Litostomatea	Entodiniomorphida	Hungate	FeFe.A1
T510DRAFT_01301	1	1.69492	65.2	Rank46	Epidinium caudatum	Ciliophora	Litostomatea	Entodiniomorphida	Hungate	FeFe.A1
T510DRAFT_01301	1	1.69492	70.2	Rank39	Epidinium caudatum	Ciliophora	Litostomatea	Entodiniomorphida	Hungate	FeFe.A1
T510DRAFT_01301	1	1.69492	67.3	Rank43	Epidinium caudatum	Ciliophora	Litostomatea	Entodiniomorphida	Hungate	FeFe.A1
T510DRAFT_01301	1	1.69492	67.3	Rank44	Epidinium caudatum	Ciliophora	Litostomatea	Entodiniomorphida	Hungate	FeFe.A1
T510DRAFT_01301	2	3.38983	65.3	Rank44	Epidinium caudatum	Ciliophora	Litostomatea	Entodiniomorphida	Hungate	FeFe.A1
T510DRAFT_01301	1	1.69492	66	Rank04	Epidinium caudatum	Ciliophora	Litostomatea	Entodiniomorphida	Hungate	FeFe.A1
T510DRAFT_01301	1	1.69492	70.2	Rank12	Epidinium caudatum	Ciliophora	Litostomatea	Entodiniomorphida	Hungate	FeFe.A1
T510DRAFT_01301	1	1.69492	86	Rank43	Desulfovibrio desulfuricans subsp. desulfuricans Mb	Proteobacteria	Deltaproteobacteria	Desulfovibrionales	Non-Hungate	FeFe.A1
T510DRAFT_01301	1	1.69492	82	Rank45	Desulfovibrio desulfuricans subsp. desulfuricans Mb	Proteobacteria	Deltaproteobacteria	Desulfovibrionales	Non-Hungate	FeFe.A1
T510DRAFT_01301	1	1.69492	66.7	Rank39	Desulfovibrio desulfuricans subsp. desulfuricans Mb	Proteobacteria	Deltaproteobacteria	Desulfovibrionales	Non-Hungate	FeFe.A1
T510DRAFT_01301	1	1.69492	74	Rank43	Desulfovibrio desulfuricans subsp. desulfuricans Mb	Proteobacteria	Deltaproteobacteria	Desulfovibrionales	Non-Hungate	FeFe.A1
T510DRAFT_01301	1	1.69492	67.9	Rank42	Desulfotomaculum ruminis DL	Firmicutes	Clostridia	Clostridiales	Non-Hungate	FeFe.A1
T510DRAFT_01301	1	1.69492	75	Rank13	Desulfotomaculum ruminis DL	Firmicutes	Clostridia	Clostridiales	Non-Hungate	FeFe.A1
T510DRAFT_01301	1	1.69492	67.4	Rank44	Desulfotomaculum ruminis DL	Firmicutes	Clostridia	Clostridiales	Non-Hungate	FeFe.A1
T510DRAFT_01301	1	1.69492	93.6	Rank01	Anaerovibrio lipolyticus 5S	Firmicutes	Clostridia	Clostridiales	Non-Hungate	FeFe.A1
T510DRAFT_01301	1	1.69492	100	Rank07	Anaerovibrio lipolyticus 5S	Firmicutes	Clostridia	Clostridiales	Non-Hungate	FeFe.A1
T510DRAFT_01301	1	1.69492	98	Rank04	Anaerovibrio lipolyticus 5S	Firmicutes	Clostridia	Clostridiales	Non-Hungate	FeFe.A1
T510DRAFT_01301	1	1.69492	82.6	Rank39	Anaerovibrio lipolyticus 5S	Firmicutes	Clostridia	Clostridiales	Non-Hungate	FeFe.A1
T510DRAFT_01301	1	1.69492	65.3	Rank38	Clostridium intestinale Catt39	Firmicutes	Clostridia	Clostridiales	Non-Hungate	FeFe.A1
T510DRAFT_01301	1	1.69492	71.4	Rank07	Clostridium intestinale Catt39	Firmicutes	Clostridia	Clostridiales	Non-Hungate	FeFe.A1
T510DRAFT_01301	1	1.69492	65.3	Rank07	Clostridium intestinale Catt39	Firmicutes	Clostridia	Clostridiales	Non-Hungate	FeFe.A1
T510DRAFT_01301	1	1.69492	65.3	Rank33	Clostridium intestinale Catt39	Firmicutes	Clostridia	Clostridiales	Non-Hungate	FeFe.A1
T510DRAFT_01301	1	1.69492	68.1	Rank33	Clostridium intestinale Catt39	Firmicutes	Clostridia	Clostridiales	Non-Hungate	FeFe.A1
T510DRAFT_01301	1	1.69492	66	Rank07	Clostridium intestinale Catt39	Firmicutes	Clostridia	Clostridiales	Non-Hungate	FeFe.A1
T510DRAFT_01301	1	1.69492	66	Rank02	Clostridium intestinale Catt39	Firmicutes	Clostridia	Clostridiales	Non-Hungate	FeFe.A1
T510DRAFT_01301	2	3.38983	65.3	Rank39	Clostridium intestinale Catt39	Firmicutes	Clostridia	Clostridiales	Non-Hungate	FeFe.A1
T510DRAFT_01301	1	1.69492	68.1	Rank45	Clostridium intestinale Catt39	Firmicutes	Clostridia	Clostridiales	Non-Hungate	FeFe.A1
T510DRAFT_01301	1	1.69492	69	Rank45	Clostridium intestinale Catt39	Firmicutes	Clostridia	Clostridiales	Non-Hungate	FeFe.A1
T510DRAFT_01301	1	1.69492	68.3	Rank08	Schwartzia succinivorans S1-1	Firmicutes	Clostridia	Clostridiales	Non-Hungate	FeFe.A1
T510DRAFT_01301	1	1.69492	77.1	Rank01	Schwartzia succinivorans S1-1	Firmicutes	Clostridia	Clostridiales	Non-Hungate	FeFe.A1
T510DRAFT_01301	1	1.69492	70.2	Rank33	Schwartzia succinivorans S1-1	Firmicutes	Clostridia	Clostridiales	Non-Hungate	FeFe.A1
T510DRAFT_01301	1	1.69492	78.3	Rank33	Schwartzia succinivorans S1-1	Firmicutes	Clostridia	Clostridiales	Non-Hungate	FeFe.A1
T510DRAFT_01301	1	1.69492	70.2	Rank43	Schwartzia succinivorans S1-1	Firmicutes	Clostridia	Clostridiales	Non-Hungate	FeFe.A1
T510DRAFT_01301	1	1.69492	78.3	Rank01	Schwartzia succinivorans S1-1	Firmicutes	Clostridia	Clostridiales	Non-Hungate	FeFe.A1
T510DRAFT_01301	1	1.69492	73.5	Rank45	Schwartzia succinivorans S1-1	Firmicutes	Clostridia	Clostridiales	Non-Hungate	FeFe.A1
T510DRAFT_01301	1	1.69492	77.6	Rank12	Clostridium cadaveris AGR2141.	Firmicutes	Clostridia	Clostridiales	Hungate	FeFe.A1
T510DRAFT_01301	1	1.69492	85.4	Rank12	Clostridium cadaveris AGR2141.	Firmicutes	Clostridia	Clostridiales	Hungate	FeFe.A1
T510DRAFT_01301	2	3.38983	83.7	Rank02	Clostridium cadaveris AGR2141.	Firmicutes	Clostridia	Clostridiales	Hungate	FeFe.A1
T510DRAFT_01301	1	1.69492	76.1	Rank12	Clostridium cadaveris AGR2141.	Firmicutes	Clostridia	Clostridiales	Hungate	FeFe.A1
T510DRAFT_01301	1	1.69492	75	Rank44	Clostridium butyricum AGR2140.	Firmicutes	Clostridia	Clostridiales	Hungate	FeFe.A1
T510DRAFT_01301	1	1.69492	68.1	Rank08	Clostridium butyricum AGR2140.	Firmicutes	Clostridia	Clostridiales	Hungate	FeFe.A1
T510DRAFT_01301	1	1.69492	71.7	Rank44	Clostridium butyricum AGR2140.	Firmicutes	Clostridia	Clostridiales	Hungate	FeFe.A1
T510DRAFT_01301	1	1.69492	70.2	Rank46	Peptoclostridium sp. NCR	Firmicutes	Clostridia	Clostridiales	Non-Hungate	FeFe.A1
T510DRAFT_01301	1	1.69492	77.6	Rank13	Peptoclostridium sp. NCR	Firmicutes	Clostridia	Clostridiales	Non-Hungate	FeFe.A1
T510DRAFT_01301	1	1.69492	69.6	Rank34	Selenomonas ruminatium S137.	Firmicutes	Negativicutes	Selenomonadales	Hungate	FeFe.A1
T510DRAFT_01301	1	1.69492	72.9	Rank38	Selenomonas ruminatium S137.	Firmicutes	Negativicutes	Selenomonadales	Hungate	FeFe.A1
T510DRAFT_01301	1	1.69492	68	Rank12	Selenomonas ruminatium S137.	Firmicutes	Negativicutes	Selenomonadales	Hungate	FeFe.A1
T510DRAFT_01301	1	1.69492	68.9	Rank01	Selenomonas ruminatium S137.	Firmicutes	Negativicutes	Selenomonadales	Hungate	FeFe.A1
T510DRAFT_01301	1	1.69492	65.3	Rank08	Selenomonas ruminatium S137.	Firmicutes	Negativicutes	Selenomonadales	Hungate	FeFe.A1
T510DRAFT_01301	1	1.69492	67.3	Rank44	Clostridium cadaveris NLAE-zl-G419.	Firmicutes	Clostridia	Clostridiales	Hungate	FeFe.A1
T512DRAFT_00964	1	1.69492	72.1	Rank02	Lachnoclostridium lavalense NLAE-zl-G277.	Firmicutes	Clostridia	Clostridiales	Hungate	FeFe.A1
T512DRAFT_00964	1	1.69492	74.4	Rank02	Lachnoclostridium lavalense NLAE-zl-G277.	Firmicutes	Clostridia	Clostridiales	Hungate	FeFe.A1
T512DRAFT_00964	1	1.69492	67.3	Rank02	Lachnoclostridium lavalense NLAE-zl-G277.	Firmicutes	Clostridia	Clostridiales	Hungate	FeFe.A1
T512DRAFT_00964	1	1.69492	89.6	Rank08	Lachnoclostridium citroniae NLAE-zl-G70.	Firmicutes	Clostridia	Clostridiales	Hungate	FeFe.A1
T512DRAFT_00964	1	1.69492	87.8	Rank01	Lachnoclostridium citroniae NLAE-zl-G70.	Firmicutes	Clostridia	Clostridiales	Hungate	FeFe.A1
T512DRAFT_00964	1	1.69492	79.6	Rank07	Lachnoclostridium citroniae NLAE-zl-G70.	Firmicutes	Clostridia	Clostridiales	Hungate	FeFe.A1
T512DRAFT_00964	1	1.69492	87.5	Rank08	Lachnoclostridium citroniae NLAE-zl-G70.	Firmicutes	Clostridia	Clostridiales	Hungate	FeFe.A1
T512DRAFT_00964	1	1.69492	98	Rank07	Megasphaera elsdenii J1.	Firmicutes	Negativicutes	Selenomonadales	Hungate	FeFe.A1
T512DRAFT_00964	1	1.69492	100	Rank01	Megasphaera elsdenii J1.	Firmicutes	Negativicutes	Selenomonadales	Hungate	FeFe.A1
T512DRAFT_00964	1	1.69492	100	Rank02	Megasphaera elsdenii J1.	Firmicutes	Negativicutes	Selenomonadales	Hungate	FeFe.A1
T512DRAFT_00964	1	1.69492	73.5	Rank01	Megasphaera elsdenii J1.	Firmicutes	Negativicutes	Selenomonadales	Hungate	FeFe.A1
T512DRAFT_00964	1	1.69492	66.7	Rank05	Megasphaera elsdenii J1.	Firmicutes	Negativicutes	Selenomonadales	Hungate	FeFe.A1
T512DRAFT_00964	1	1.69492	100	Rank07	Megasphaera elsdenii J1.	Firmicutes	Negativicutes	Selenomonadales	Hungate	FeFe.A1
T512DRAFT_00964	1	1.69492	100	Rank02	Megasphaera elsdenii J1.	Firmicutes	Negativicutes	Selenomonadales	Hungate	FeFe.A1
T512DRAFT_00964	1	1.69492	87.5	Rank39	Anaerovibrio lipolyticus 5S 2	Firmicutes	Clostridia	Clostridiales	Non-Hungate	FeFe.A1
T512DRAFT_00964	1	1.69492	73.5	Rank02	Lachnospiraceae bacterium NLAE-zl-G231.	Firmicutes	Clostridia	Clostridiales	Hungate	FeFe.A1
T512DRAFT_00964	1	1.69492	93.8	Rank02	Lachnospiraceae bacterium NLAE-zl-G231.	Firmicutes	Clostridia	Clostridiales	Hungate	FeFe.A1
T512DRAFT_00964	1	1.69492	90	Rank02	Lachnospiraceae bacterium NLAE-zl-G231.	Firmicutes	Clostridia	Clostridiales	Hungate	FeFe.A1
T512DRAFT_00964	1	1.69492	75	Rank01	Megasphaera elsdenii YE34.	Firmicutes	Negativicutes	Selenomonadales	Hungate	FeFe.A1
T512DRAFT_00964	2	3.38983	97.8	Rank01	Megasphaera elsdenii YE34.	Firmicutes	Negativicutes	Selenomonadales	Hungate	FeFe.A1
T512DRAFT_00964	1	1.69492	81.6	Rank05	Megasphaera elsdenii YE34.	Firmicutes	Negativicutes	Selenomonadales	Hungate	FeFe.A1
T512DRAFT_00964	1	1.69492	93.6	Rank02	Megasphaera elsdenii YE34.	Firmicutes	Negativicutes	Selenomonadales	Hungate	FeFe.A1
T512DRAFT_00964	1	1.69492	98	Rank07	Megasphaera elsdenii YE34.	Firmicutes	Negativicutes	Selenomonadales	Hungate	FeFe.A1
T512DRAFT_00964	1	1.69492	68.1	Rank01	Megasphaera elsdenii YE34.	Firmicutes	Negativicutes	Selenomonadales	Hungate	FeFe.A1
T512DRAFT_00964	1	1.69492	100	Rank01	Megasphaera elsdenii YE34.	Firmicutes	Negativicutes	Selenomonadales	Hungate	FeFe.A1
T512DRAFT_00964	1	1.69492	100	Rank07	Megasphaera elsdenii YE34.	Firmicutes	Negativicutes	Selenomonadales	Hungate	FeFe.A1
T512DRAFT_00964	1	1.69492	72.9	Rank07	Megasphaera elsdenii YE34.	Firmicutes	Negativicutes	Selenomonadales	Hungate	FeFe.A1
T512DRAFT_00964	1	1.69492	74.4	Rank01	Megasphaera elsdenii YE34.	Firmicutes	Negativicutes	Selenomonadales	Hungate	FeFe.A1
T512DRAFT_00964	1	1.69492	100	Rank07	Megasphaera elsdenii YE34.	Firmicutes	Negativicutes	Selenomonadales	Hungate	FeFe.A1
T512DRAFT_00964	1	1.69492	97.9	Rank01	Megasphaera elsdenii YE34.	Firmicutes	Negativicutes	Selenomonadales	Hungate	FeFe.A1
T512DRAFT_00964	1	1.69492	93.9	Rank01	Megasphaera elsdenii YE34.	Firmicutes	Negativicutes	Selenomonadales	Hungate	FeFe.A1
T512DRAFT_00964	1	1.69492	95.7	Rank01	Megasphaera elsdenii YE34.	Firmicutes	Negativicutes	Selenomonadales	Hungate	FeFe.A1
T512DRAFT_00964	1	1.69492	67.4	Rank34	Desulfovibrio desulfuricans DSM 7057.	Proteobacteria	Deltaproteobacteria	Desulfovibrionales	Hungate	FeFe.A1
T512DRAFT_00964	1	1.69492	73.5	Rank45	Desulfovibrio desulfuricans DSM 7057.	Proteobacteria	Deltaproteobacteria	Desulfovibrionales	Hungate	FeFe.A1
T512DRAFT_00964	1	1.69492	77.6	Rank43	Desulfovibrio desulfuricans DSM 7057.	Proteobacteria	Deltaproteobacteria	Desulfovibrionales	Hungate	FeFe.A1
T512DRAFT_00964	1	1.69492	75.5	Rank42	Desulfovibrio desulfuricans DSM 7057.	Proteobacteria	Deltaproteobacteria	Desulfovibrionales	Hungate	FeFe.A1
T512DRAFT_00964	1	1.69492	95.9	Rank02	Megasphaera elsdenii LC1	Firmicutes	Negativicutes	Selenomonadales	Non-Hungate	FeFe.A1
T512DRAFT_00964	1	1.69492	97.9	Rank02	Megasphaera elsdenii LC1	Firmicutes	Negativicutes	Selenomonadales	Non-Hungate	FeFe.A1
T512DRAFT_00964	1	1.69492	100	Rank07	Megasphaera elsdenii LC1	Firmicutes	Negativicutes	Selenomonadales	Non-Hungate	FeFe.A1
T512DRAFT_00964	1	1.69492	98	Rank07	Megasphaera elsdenii LC1	Firmicutes	Negativicutes	Selenomonadales	Non-Hungate	FeFe.A1
T512DRAFT_00964	1	1.69492	95.8	Rank01	Megasphaera elsdenii LC1	Firmicutes	Negativicutes	Selenomonadales	Non-Hungate	FeFe.A1
T512DRAFT_00964	1	1.69492	100	Rank02	Megasphaera elsdenii LC1	Firmicutes	Negativicutes	Selenomonadales	Non-Hungate	FeFe.A1
T512DRAFT_00964	1	1.69492	97.9	Rank01	Megasphaera elsdenii LC1	Firmicutes	Negativicutes	Selenomonadales	Non-Hungate	FeFe.A1
T512DRAFT_00964	1	1.69492	100	Rank01	Megasphaera elsdenii LC1	Firmicutes	Negativicutes	Selenomonadales	Non-Hungate	FeFe.A1
T512DRAFT_00964	1	1.69492	89.8	Rank02	Anaeromyces robustus	Fungi	Neocallimastigales	Neocallimastigales	Hungate	FeFe.A1
T512DRAFT_00964	1	1.69492	91.8	Rank12	Anaeromyces robustus	Fungi	Neocallimastigales	Neocallimastigales	Hungate	FeFe.A1
T512DRAFT_00964	1	1.69492	96	Rank36	Neocallimastix californiae	Fungi	Neocallimastigales	Neocallimastigales	Hungate	FeFe.A1
T512DRAFT_00964	1	1.69492	66.7	Rank02	Selenomonas ruminantium subsp. lactilytica TAM6421	Firmicutes	Negativicutes	Selenomonadales	Non-Hungate	FeFe.A1
T512DRAFT_00964	1	1.69492	84	Rank43	Slackia heliotrinireducens RHS 1	Actinobacteria	Actinobacteria	Coriobacteriales	Non-Hungate	FeFe.A1
T512DRAFT_00964	1	1.69492	81.6	Rank43	Slackia heliotrinireducens RHS 1	Actinobacteria	Actinobacteria	Coriobacteriales	Non-Hungate	FeFe.A1
T512DRAFT_00964	1	1.69492	75	Rank07	Slackia heliotrinireducens RHS 1	Actinobacteria	Actinobacteria	Coriobacteriales	Non-Hungate	FeFe.A1
T512DRAFT_00964	1	1.69492	85.1	Rank36	Slackia heliotrinireducens RHS 1	Actinobacteria	Actinobacteria	Coriobacteriales	Non-Hungate	FeFe.A1
T512DRAFT_00964	1	1.69492	74.5	Rank43	Slackia heliotrinireducens RHS 1	Actinobacteria	Actinobacteria	Coriobacteriales	Non-Hungate	FeFe.A1
T512DRAFT_00964	1	1.69492	91.8	Rank36	Slackia heliotrinireducens RHS 1	Actinobacteria	Actinobacteria	Coriobacteriales	Non-Hungate	FeFe.A1
T512DRAFT_00964	1	1.69492	77.1	Rank07	Slackia heliotrinireducens RHS 1	Actinobacteria	Actinobacteria	Coriobacteriales	Non-Hungate	FeFe.A1
T512DRAFT_00964	1	1.69492	87.8	Rank02	Slackia heliotrinireducens RHS 1	Actinobacteria	Actinobacteria	Coriobacteriales	Non-Hungate	FeFe.A1
T512DRAFT_00964	1	1.69492	91.7	Rank06	Slackia heliotrinireducens RHS 1	Actinobacteria	Actinobacteria	Coriobacteriales	Non-Hungate	FeFe.A1
T512DRAFT_00964	3	5.08475	94	Rank39	Slackia heliotrinireducens RHS 1	Actinobacteria	Actinobacteria	Coriobacteriales	Non-Hungate	FeFe.A1
T512DRAFT_00964	1	1.69492	88.6	Rank05	Slackia heliotrinireducens RHS 1	Actinobacteria	Actinobacteria	Coriobacteriales	Non-Hungate	FeFe.A1
T512DRAFT_00964	2	3.38983	69.4	Rank39	Slackia heliotrinireducens RHS 1	Actinobacteria	Actinobacteria	Coriobacteriales	Non-Hungate	FeFe.A1
T512DRAFT_00964	2	3.38983	77.6	Rank43	Slackia heliotrinireducens RHS 1	Actinobacteria	Actinobacteria	Coriobacteriales	Non-Hungate	FeFe.A1
T512DRAFT_00964	1	1.69492	89.6	Rank39	Slackia heliotrinireducens RHS 1	Actinobacteria	Actinobacteria	Coriobacteriales	Non-Hungate	FeFe.A1
T512DRAFT_00964	1	1.69492	85.4	Rank39	Slackia heliotrinireducens RHS 1	Actinobacteria	Actinobacteria	Coriobacteriales	Non-Hungate	FeFe.A1
T512DRAFT_00964	1	1.69492	87.5	Rank06	Slackia heliotrinireducens RHS 1	Actinobacteria	Actinobacteria	Coriobacteriales	Non-Hungate	FeFe.A1
T512DRAFT_00964	2	3.38983	85.7	Rank02	Slackia heliotrinireducens RHS 1	Actinobacteria	Actinobacteria	Coriobacteriales	Non-Hungate	FeFe.A1
T514DRAFT_02329	4	6.77966	73.9	Rank43	Slackia heliotrinireducens RHS 1	Actinobacteria	Actinobacteria	Coriobacteriales	Non-Hungate	FeFe.A1
T514DRAFT_02329	1	1.69492	90.5	Rank43	Slackia heliotrinireducens RHS 1	Actinobacteria	Actinobacteria	Coriobacteriales	Non-Hungate	FeFe.A1
T514DRAFT_02329	1	1.69492	86	Rank13	Slackia heliotrinireducens RHS 1	Actinobacteria	Actinobacteria	Coriobacteriales	Non-Hungate	FeFe.A1
T514DRAFT_02329	1	1.69492	91.7	Rank08	Slackia heliotrinireducens RHS 1	Actinobacteria	Actinobacteria	Coriobacteriales	Non-Hungate	FeFe.A1
T514DRAFT_02329	1	1.69492	95.8	Rank39	Slackia heliotrinireducens RHS 1	Actinobacteria	Actinobacteria	Coriobacteriales	Non-Hungate	FeFe.A1
T514DRAFT_02329	1	1.69492	85.4	Rank06	Slackia heliotrinireducens RHS 1	Actinobacteria	Actinobacteria	Coriobacteriales	Non-Hungate	FeFe.A1
T514DRAFT_02329	3	5.08475	89.8	Rank04	Slackia heliotrinireducens RHS 1	Actinobacteria	Actinobacteria	Coriobacteriales	Non-Hungate	FeFe.A1
T514DRAFT_02329	1	1.69492	87	Rank10	Slackia heliotrinireducens RHS 1	Actinobacteria	Actinobacteria	Coriobacteriales	Non-Hungate	FeFe.A1
T514DRAFT_02329	1	1.69492	85.7	Rank39	Slackia heliotrinireducens RHS 1	Actinobacteria	Actinobacteria	Coriobacteriales	Non-Hungate	FeFe.A1
T514DRAFT_02329	1	1.69492	82	Rank39	Slackia heliotrinireducens RHS 1	Actinobacteria	Actinobacteria	Coriobacteriales	Non-Hungate	FeFe.A1
T514DRAFT_02329	1	1.69492	97.7	Rank08	Slackia heliotrinireducens RHS 1	Actinobacteria	Actinobacteria	Coriobacteriales	Non-Hungate	FeFe.A1
T514DRAFT_02329	1	1.69492	83.3	Rank05	Slackia heliotrinireducens RHS 1	Actinobacteria	Actinobacteria	Coriobacteriales	Non-Hungate	FeFe.A1
T514DRAFT_02329	1	1.69492	77.8	Rank06	Slackia heliotrinireducens RHS 1	Actinobacteria	Actinobacteria	Coriobacteriales	Non-Hungate	FeFe.A1
T514DRAFT_02329	1	1.69492	85.7	Rank04	Slackia heliotrinireducens RHS 1	Actinobacteria	Actinobacteria	Coriobacteriales	Non-Hungate	FeFe.A1
T514DRAFT_02329	1	1.69492	89.8	Rank43	Slackia heliotrinireducens RHS 1	Actinobacteria	Actinobacteria	Coriobacteriales	Non-Hungate	FeFe.A1
T514DRAFT_02329	1	1.69492	93.8	Rank01	Slackia heliotrinireducens RHS 1	Actinobacteria	Actinobacteria	Coriobacteriales	Non-Hungate	FeFe.A1
T514DRAFT_02329	1	1.69492	95.7	Rank06	Slackia heliotrinireducens RHS 1	Actinobacteria	Actinobacteria	Coriobacteriales	Non-Hungate	FeFe.A1
T514DRAFT_02329	1	1.69492	93.9	Rank06	Slackia heliotrinireducens RHS 1	Actinobacteria	Actinobacteria	Coriobacteriales	Non-Hungate	FeFe.A1
T514DRAFT_02329	1	1.69492	72	Rank06	Slackia heliotrinireducens RHS 1	Actinobacteria	Actinobacteria	Coriobacteriales	Non-Hungate	FeFe.A1
T514DRAFT_02329	1	1.69492	85.7	Rank06	Slackia heliotrinireducens RHS 1	Actinobacteria	Actinobacteria	Coriobacteriales	Non-Hungate	FeFe.A1
T514DRAFT_02329	1	1.69492	81.8	Rank06	Slackia heliotrinireducens RHS 1	Actinobacteria	Actinobacteria	Coriobacteriales	Non-Hungate	FeFe.A1
T514DRAFT_02329	1	1.69492	76.6	Rank39	Slackia heliotrinireducens RHS 1	Actinobacteria	Actinobacteria	Coriobacteriales	Non-Hungate	FeFe.A1
T514DRAFT_02329	1	1.69492	89.8	Rank01	Slackia heliotrinireducens RHS 1	Actinobacteria	Actinobacteria	Coriobacteriales	Non-Hungate	FeFe.A1
T514DRAFT_02329	1	1.69492	84	Rank08	Slackia heliotrinireducens RHS 1	Actinobacteria	Actinobacteria	Coriobacteriales	Non-Hungate	FeFe.A1
T514DRAFT_02329	1	1.69492	79.6	Rank08	Slackia heliotrinireducens RHS 1	Actinobacteria	Actinobacteria	Coriobacteriales	Non-Hungate	FeFe.A1
T514DRAFT_02329	1	1.69492	79.6	Rank06	Slackia heliotrinireducens RHS 1	Actinobacteria	Actinobacteria	Coriobacteriales	Non-Hungate	FeFe.A1
T514DRAFT_02329	1	1.69492	77.6	Rank06	Slackia heliotrinireducens RHS 1	Actinobacteria	Actinobacteria	Coriobacteriales	Non-Hungate	FeFe.A1
T514DRAFT_02329	1	1.69492	96	Rank01	Slackia heliotrinireducens RHS 1	Actinobacteria	Actinobacteria	Coriobacteriales	Non-Hungate	FeFe.A1
T514DRAFT_02329	1	1.69492	86	Rank01	Slackia heliotrinireducens RHS 1	Actinobacteria	Actinobacteria	Coriobacteriales	Non-Hungate	FeFe.A1
T514DRAFT_02329	1	1.69492	84.8	Rank06	Slackia heliotrinireducens RHS 1	Actinobacteria	Actinobacteria	Coriobacteriales	Non-Hungate	FeFe.A1
T514DRAFT_02329	1	1.69492	88	Rank12	Slackia heliotrinireducens RHS 1	Actinobacteria	Actinobacteria	Coriobacteriales	Non-Hungate	FeFe.A1
T514DRAFT_02329	1	1.69492	93.5	Rank06	Slackia heliotrinireducens RHS 1	Actinobacteria	Actinobacteria	Coriobacteriales	Non-Hungate	FeFe.A1
T514DRAFT_02329	1	1.69492	69	Rank44	Slackia heliotrinireducens RHS 1	Actinobacteria	Actinobacteria	Coriobacteriales	Non-Hungate	FeFe.A1
T514DRAFT_02329	1	1.69492	76.2	Rank34	Slackia heliotrinireducens RHS 1	Actinobacteria	Actinobacteria	Coriobacteriales	Non-Hungate	FeFe.A1
T514DRAFT_02329	1	1.69492	95.9	Rank06	Slackia heliotrinireducens RHS 1	Actinobacteria	Actinobacteria	Coriobacteriales	Non-Hungate	FeFe.A1
T514DRAFT_02329	1	1.69492	90	Rank12	Slackia heliotrinireducens RHS 1	Actinobacteria	Actinobacteria	Coriobacteriales	Non-Hungate	FeFe.A1
T514DRAFT_02329	1	1.69492	85.4	Rank34	Slackia heliotrinireducens RHS 1	Actinobacteria	Actinobacteria	Coriobacteriales	Non-Hungate	FeFe.A1
T514DRAFT_02329	1	1.69492	89.8	Rank33	Slackia heliotrinireducens RHS 1	Actinobacteria	Actinobacteria	Coriobacteriales	Non-Hungate	FeFe.A1
T514DRAFT_02329	1	1.69492	88	Rank33	Slackia heliotrinireducens RHS 1	Actinobacteria	Actinobacteria	Coriobacteriales	Non-Hungate	FeFe.A1
T514DRAFT_02329	1	1.69492	98	Rank08	Anaerovibrio lipolyticus LB2005.	Firmicutes	Clostridia	Clostridiales	Hungate	FeFe.A1
T514DRAFT_02329	1	1.69492	95.3	Rank04	Anaerovibrio lipolyticus LB2005.	Firmicutes	Clostridia	Clostridiales	Hungate	FeFe.A1
T514DRAFT_02329	1	1.69492	100	Rank13	Anaerovibrio lipolyticus LB2005.	Firmicutes	Clostridia	Clostridiales	Hungate	FeFe.A1
T514DRAFT_02329	1	1.69492	100	Rank10	Anaerovibrio lipolyticus LB2005.	Firmicutes	Clostridia	Clostridiales	Hungate	FeFe.A1
T514DRAFT_02329	1	1.69492	100	Rank12	Anaerovibrio lipolyticus LB2005.	Firmicutes	Clostridia	Clostridiales	Hungate	FeFe.A1
T514DRAFT_02329	1	1.69492	100	Rank08	Anaerovibrio lipolyticus LB2005.	Firmicutes	Clostridia	Clostridiales	Hungate	FeFe.A1
T514DRAFT_02329	1	1.69492	100	Rank46	Anaerovibrio lipolyticus LB2005.	Firmicutes	Clostridia	Clostridiales	Hungate	FeFe.A1
T514DRAFT_02329	1	1.69492	88	Rank02	Selenomonas sp. ND2010.	Firmicutes	Negativicutes	Selenomonadales	Hungate	FeFe.A1
T514DRAFT_02329	1	1.69492	76	Rank02	Megasphaera elsdenii T81.	Firmicutes	Negativicutes	Selenomonadales	Hungate	FeFe.A1
T514DRAFT_02329	1	1.69492	65.2	Rank01	Megasphaera elsdenii T81.	Firmicutes	Negativicutes	Selenomonadales	Hungate	FeFe.A1
T514DRAFT_02329	1	1.69492	84	Rank08	Megasphaera elsdenii T81.	Firmicutes	Negativicutes	Selenomonadales	Hungate	FeFe.A1
T514DRAFT_02329	1	1.69492	81.2	Rank02	Megasphaera elsdenii T81.	Firmicutes	Negativicutes	Selenomonadales	Hungate	FeFe.A1
T514DRAFT_02329	1	1.69492	75.5	Rank02	Megasphaera elsdenii T81.	Firmicutes	Negativicutes	Selenomonadales	Hungate	FeFe.A1
T514DRAFT_02329	1	1.69492	75.6	Rank01	Megasphaera elsdenii T81.	Firmicutes	Negativicutes	Selenomonadales	Hungate	FeFe.A1
T514DRAFT_02329	1	1.69492	75.5	Rank01	Megasphaera elsdenii T81.	Firmicutes	Negativicutes	Selenomonadales	Hungate	FeFe.A1
T514DRAFT_02329	1	1.69492	67.3	Rank02	Megasphaera elsdenii T81.	Firmicutes	Negativicutes	Selenomonadales	Hungate	FeFe.A1
T514DRAFT_02329	1	1.69492	65.2	Rank07	Megasphaera elsdenii T81.	Firmicutes	Negativicutes	Selenomonadales	Hungate	FeFe.A1
T514DRAFT_02329	1	1.69492	97.9	Rank02	Megasphaera elsdenii T81.	Firmicutes	Negativicutes	Selenomonadales	Hungate	FeFe.A1
T518DRAFT_01647	2	3.38983	70	Rank07	Megasphaera elsdenii T81.	Firmicutes	Negativicutes	Selenomonadales	Hungate	FeFe.A1
T518DRAFT_01647	2	3.38983	74	Rank05	Megasphaera elsdenii T81.	Firmicutes	Negativicutes	Selenomonadales	Hungate	FeFe.A1
T518DRAFT_01647	2	3.38983	71.4	Rank07	Megasphaera elsdenii T81.	Firmicutes	Negativicutes	Selenomonadales	Hungate	FeFe.A1
T518DRAFT_01647	2	3.38983	77.6	Rank04	Megasphaera elsdenii T81.	Firmicutes	Negativicutes	Selenomonadales	Hungate	FeFe.A1
T518DRAFT_01647	1	1.69492	83.7	Rank01	Megasphaera elsdenii T81.	Firmicutes	Negativicutes	Selenomonadales	Hungate	FeFe.A1
T518DRAFT_01647	1	1.69492	96	Rank02	Megasphaera elsdenii T81.	Firmicutes	Negativicutes	Selenomonadales	Hungate	FeFe.A1
T518DRAFT_01647	2	3.38983	98	Rank07	Megasphaera elsdenii T81.	Firmicutes	Negativicutes	Selenomonadales	Hungate	FeFe.A1
T518DRAFT_01647	1	1.69492	76	Rank04	Megasphaera elsdenii T81.	Firmicutes	Negativicutes	Selenomonadales	Hungate	FeFe.A1
T518DRAFT_01647	1	1.69492	78.6	Rank01	Megasphaera elsdenii T81.	Firmicutes	Negativicutes	Selenomonadales	Hungate	FeFe.A1
T518DRAFT_01647	1	1.69492	100	Rank07	Megasphaera elsdenii T81.	Firmicutes	Negativicutes	Selenomonadales	Hungate	FeFe.A1
T518DRAFT_01647	1	1.69492	76.6	Rank01	Megasphaera elsdenii T81.	Firmicutes	Negativicutes	Selenomonadales	Hungate	FeFe.A1
T518DRAFT_01647	1	1.69492	95.8	Rank07	Megasphaera elsdenii T81.	Firmicutes	Negativicutes	Selenomonadales	Hungate	FeFe.A1
T518DRAFT_01647	1	1.69492	76.1	Rank07	Megasphaera elsdenii T81.	Firmicutes	Negativicutes	Selenomonadales	Hungate	FeFe.A1
T518DRAFT_01647	1	1.69492	100	Rank01	Megasphaera elsdenii T81.	Firmicutes	Negativicutes	Selenomonadales	Hungate	FeFe.A1
T518DRAFT_01647	1	1.69492	82	Rank07	Megasphaera elsdenii T81.	Firmicutes	Negativicutes	Selenomonadales	Hungate	FeFe.A1
T518DRAFT_01647	25	42.3729	65.9	Rank07	Megasphaera elsdenii T81.	Firmicutes	Negativicutes	Selenomonadales	Hungate	FeFe.A1
T518DRAFT_01647	1	1.69492	95.9	Rank02	Megasphaera elsdenii T81.	Firmicutes	Negativicutes	Selenomonadales	Hungate	FeFe.A1
T518DRAFT_01647	1	1.69492	80	Rank01	Megasphaera elsdenii T81.	Firmicutes	Negativicutes	Selenomonadales	Hungate	FeFe.A1
T518DRAFT_01647	2	3.38983	72	Rank02	Megasphaera elsdenii T81.	Firmicutes	Negativicutes	Selenomonadales	Hungate	FeFe.A1
T518DRAFT_01647	1	1.69492	73.5	Rank02	Megasphaera elsdenii T81.	Firmicutes	Negativicutes	Selenomonadales	Hungate	FeFe.A1
T518DRAFT_01647	1	1.69492	97.9	Rank01	Megasphaera elsdenii T81.	Firmicutes	Negativicutes	Selenomonadales	Hungate	FeFe.A1
T518DRAFT_01647	1	1.69492	78.6	Rank02	Megasphaera elsdenii T81.	Firmicutes	Negativicutes	Selenomonadales	Hungate	FeFe.A1
T518DRAFT_01647	1	1.69492	98	Rank01	Megasphaera elsdenii T81.	Firmicutes	Negativicutes	Selenomonadales	Hungate	FeFe.A1
T518DRAFT_01647	1	1.69492	69.8	Rank01	Megasphaera elsdenii T81.	Firmicutes	Negativicutes	Selenomonadales	Hungate	FeFe.A1
T518DRAFT_01647	2	3.38983	73.5	Rank07	Megasphaera elsdenii T81.	Firmicutes	Negativicutes	Selenomonadales	Hungate	FeFe.A1
T518DRAFT_01647	5	8.47458	96	Rank02	Megasphaera elsdenii T81.	Firmicutes	Negativicutes	Selenomonadales	Hungate	FeFe.A1
T518DRAFT_01647	78	132.203	92	Rank02	Megasphaera elsdenii T81.	Firmicutes	Negativicutes	Selenomonadales	Hungate	FeFe.A1
T518DRAFT_01647	1	1.69492	68.9	Rank01	Megasphaera elsdenii T81.	Firmicutes	Negativicutes	Selenomonadales	Hungate	FeFe.A1
T518DRAFT_01647	3	5.08475	78	Rank01	Megasphaera elsdenii T81.	Firmicutes	Negativicutes	Selenomonadales	Hungate	FeFe.A1
T518DRAFT_01647	1	1.69492	74	Rank01	Megasphaera elsdenii T81.	Firmicutes	Negativicutes	Selenomonadales	Hungate	FeFe.A1
T518DRAFT_01647	1	1.69492	79.6	Rank01	Megasphaera elsdenii T81.	Firmicutes	Negativicutes	Selenomonadales	Hungate	FeFe.A1
T518DRAFT_01647	1	1.69492	100	Rank02	Megasphaera elsdenii T81.	Firmicutes	Negativicutes	Selenomonadales	Hungate	FeFe.A1
T518DRAFT_01647	1	1.69492	81.6	Rank01	Megasphaera elsdenii T81.	Firmicutes	Negativicutes	Selenomonadales	Hungate	FeFe.A1
T518DRAFT_01647	2	3.38983	65.9	Rank01	Megasphaera elsdenii T81.	Firmicutes	Negativicutes	Selenomonadales	Hungate	FeFe.A1
T518DRAFT_01647	1	1.69492	100	Rank07	Megasphaera elsdenii T81.	Firmicutes	Negativicutes	Selenomonadales	Hungate	FeFe.A1
T518DRAFT_01647	1	1.69492	97.9	Rank02	Megasphaera elsdenii T81.	Firmicutes	Negativicutes	Selenomonadales	Hungate	FeFe.A1
T518DRAFT_01647	1	1.69492	97.6	Rank02	Megasphaera elsdenii T81.	Firmicutes	Negativicutes	Selenomonadales	Hungate	FeFe.A1
T518DRAFT_01647	5	8.47458	100	Rank01	Megasphaera elsdenii T81.	Firmicutes	Negativicutes	Selenomonadales	Hungate	FeFe.A1
T518DRAFT_01647	1	1.69492	94	Rank07	Megasphaera elsdenii T81.	Firmicutes	Negativicutes	Selenomonadales	Hungate	FeFe.A1
T518DRAFT_01647	36	61.0169	87.8	Rank04	Anaerovibrio sp. RM50.	Firmicutes	Clostridia	Clostridiales	Hungate	FeFe.A1
Ga0114162_111530	1	1.69492	65.2	Rank13	Dorea sp. AGR2135.	Firmicutes	Clostridia	Clostridiales	Hungate	FeFe.A2
Ga0114162_111530	1	1.69492	83.3	Rank44	Dorea sp. AGR2135.	Firmicutes	Clostridia	Clostridiales	Hungate	FeFe.A2
Ga0114162_111530	2	3.38983	65.9	Rank10	Dorea sp. AGR2135.	Firmicutes	Clostridia	Clostridiales	Hungate	FeFe.A2
Ga0114162_111530	1	1.69492	73.5	Rank33	Dorea sp. AGR2135.	Firmicutes	Clostridia	Clostridiales	Hungate	FeFe.A2
Ga0114162_111530	1	1.69492	68.2	Rank07	Dorea sp. AGR2135.	Firmicutes	Clostridia	Clostridiales	Hungate	FeFe.A2
Ga0114162_111530	1	1.69492	80.5	Rank34	Dorea sp. AGR2135.	Firmicutes	Clostridia	Clostridiales	Hungate	FeFe.A2
Ga0114162_111530	4	6.77966	68.9	Rank45	Dorea longicatena AGR2136.	Firmicutes	Clostridia	Clostridiales	Hungate	FeFe.A2
Ga0114162_111530	13	22.0339	76	Rank02	Dorea longicatena AGR2136.	Firmicutes	Clostridia	Clostridiales	Hungate	FeFe.A2
Ga0114162_111530	4	6.77966	79.6	Rank02	Dorea longicatena AGR2136.	Firmicutes	Clostridia	Clostridiales	Hungate	FeFe.A2
Ga0114162_111530	1	1.69492	100	Rank07	Dorea longicatena AGR2136.	Firmicutes	Clostridia	Clostridiales	Hungate	FeFe.A2
Ga0114162_111530	2	3.38983	77.1	Rank38	Dorea longicatena AGR2136.	Firmicutes	Clostridia	Clostridiales	Hungate	FeFe.A2
Ga0114162_111530	1	1.69492	81.4	Rank46	Dorea longicatena AGR2136.	Firmicutes	Clostridia	Clostridiales	Hungate	FeFe.A2
Ga0114162_111530	1	1.69492	71.4	Rank46	Dorea longicatena AGR2136.	Firmicutes	Clostridia	Clostridiales	Hungate	FeFe.A2
Ga0114162_111530	1	1.69492	67.3	Rank45	Dorea longicatena AGR2136.	Firmicutes	Clostridia	Clostridiales	Hungate	FeFe.A2
Ga0114162_111530	1	1.69492	69.4	Rank08	Oribacterium sp. NK2B42.	Firmicutes	Clostridia	Clostridiales	Hungate	FeFe.A2
Ga0114162_111530	1	1.69492	86.7	Rank33	Oribacterium sp. NK2B42.	Firmicutes	Clostridia	Clostridiales	Hungate	FeFe.A2
Ga0114162_111530	5	8.47458	95.7	Rank33	Oribacterium sp. NK2B42.	Firmicutes	Clostridia	Clostridiales	Hungate	FeFe.A2
Ga0114162_111530	2	3.38983	84.8	Rank08	Oribacterium sp. NK2B42.	Firmicutes	Clostridia	Clostridiales	Hungate	FeFe.A2
Ga0114162_111530	7	11.8644	82	Rank08	Oribacterium sp. NK2B42.	Firmicutes	Clostridia	Clostridiales	Hungate	FeFe.A2
Ga0114162_111530	5	8.47458	97.9	Rank08	Oribacterium sp. NK2B42.	Firmicutes	Clostridia	Clostridiales	Hungate	FeFe.A2
Ga0114162_111530	16	27.1186	100	Rank33	Oribacterium sp. NK2B42.	Firmicutes	Clostridia	Clostridiales	Hungate	FeFe.A2
Ga0114162_111530	1	1.69492	90	Rank08	Oribacterium sp. NK2B42.	Firmicutes	Clostridia	Clostridiales	Hungate	FeFe.A2
Ga0114162_111530	9	15.2542	85.7	Rank42	Oribacterium sp. NK2B42.	Firmicutes	Clostridia	Clostridiales	Hungate	FeFe.A2
Ga0114162_111530	1	1.69492	78.7	Rank33	Oribacterium sp. NK2B42.	Firmicutes	Clostridia	Clostridiales	Hungate	FeFe.A2
Ga0114162_111530	7	11.8644	76.2	Rank08	Oribacterium sp. NK2B42.	Firmicutes	Clostridia	Clostridiales	Hungate	FeFe.A2
Ga0114162_111530	1	1.69492	93.9	Rank08	Oribacterium sp. NK2B42.	Firmicutes	Clostridia	Clostridiales	Hungate	FeFe.A2
Ga0114162_111530	1	1.69492	87.8	Rank33	Oribacterium sp. NK2B42.	Firmicutes	Clostridia	Clostridiales	Hungate	FeFe.A2
Ga0114162_111530	1	1.69492	79.6	Rank02	Oribacterium sp. NK2B42.	Firmicutes	Clostridia	Clostridiales	Hungate	FeFe.A2
Ga0114162_111530	9	15.2542	98	Rank08	Oribacterium sp. NK2B42.	Firmicutes	Clostridia	Clostridiales	Hungate	FeFe.A2
Ga0114162_111530	1	1.69492	81.6	Rank06	Oribacterium sp. NK2B42.	Firmicutes	Clostridia	Clostridiales	Hungate	FeFe.A2
Ga0114162_111530	1	1.69492	93.9	Rank12	Oribacterium sp. NK2B42.	Firmicutes	Clostridia	Clostridiales	Hungate	FeFe.A2
Ga0114162_111530	1	1.69492	76.1	Rank02	Oribacterium sp. NK2B42.	Firmicutes	Clostridia	Clostridiales	Hungate	FeFe.A2
Ga0114162_111530	1	1.69492	98	Rank02	Oribacterium sp. NK2B42.	Firmicutes	Clostridia	Clostridiales	Hungate	FeFe.A2
Ga0114162_111530	3	5.08475	100	Rank06	Oribacterium sp. NK2B42.	Firmicutes	Clostridia	Clostridiales	Hungate	FeFe.A2
Ga0114162_111530	1	1.69492	79.6	Rank08	Oribacterium sp. NK2B42.	Firmicutes	Clostridia	Clostridiales	Hungate	FeFe.A2
Ga0114162_111530	1	1.69492	95.7	Rank01	Oribacterium sp. NK2B42.	Firmicutes	Clostridia	Clostridiales	Hungate	FeFe.A2
Ga0114162_111530	1	1.69492	81.2	Rank05	Oribacterium sp. NK2B42.	Firmicutes	Clostridia	Clostridiales	Hungate	FeFe.A2
Ga0114162_111530	1	1.69492	85.7	Rank06	Oribacterium sp. NK2B42.	Firmicutes	Clostridia	Clostridiales	Hungate	FeFe.A2
Ga0114162_111530	1	1.69492	95.8	Rank06	Oribacterium sp. NK2B42.	Firmicutes	Clostridia	Clostridiales	Hungate	FeFe.A2
Ga0114162_111530	16	27.1186	78.7	Rank12	Oribacterium sp. NK2B42.	Firmicutes	Clostridia	Clostridiales	Hungate	FeFe.A2
Ga0114162_111530	1	1.69492	95.9	Rank06	Oribacterium sp. NK2B42.	Firmicutes	Clostridia	Clostridiales	Hungate	FeFe.A2
Ga0114162_111530	1	1.69492	100	Rank13	Oribacterium sp. NK2B42.	Firmicutes	Clostridia	Clostridiales	Hungate	FeFe.A2
Ga0114162_111530	2	3.38983	80	Rank42	Oribacterium sp. NK2B42.	Firmicutes	Clostridia	Clostridiales	Hungate	FeFe.A2
Ga0114162_111530	1	1.69492	82.2	Rank02	Oribacterium sp. NK2B42.	Firmicutes	Clostridia	Clostridiales	Hungate	FeFe.A2
Ga0114162_111530	1	1.69492	80.4	Rank02	Oribacterium sp. NK2B42.	Firmicutes	Clostridia	Clostridiales	Hungate	FeFe.A2
Ga0114162_111530	2	3.38983	97.8	Rank08	Oribacterium sp. NK2B42.	Firmicutes	Clostridia	Clostridiales	Hungate	FeFe.A2
Ga0114162_111530	1	1.69492	83.7	Rank06	Oribacterium sp. NK2B42.	Firmicutes	Clostridia	Clostridiales	Hungate	FeFe.A2
Ga0114162_111530	2	3.38983	93.9	Rank43	Oribacterium sp. NK2B42.	Firmicutes	Clostridia	Clostridiales	Hungate	FeFe.A2
Ga0114162_111530	2	3.38983	97.9	Rank38	Oribacterium sp. NK2B42.	Firmicutes	Clostridia	Clostridiales	Hungate	FeFe.A2
Ga0114162_111530	1	1.69492	77.1	Rank36	Oribacterium sp. NK2B42.	Firmicutes	Clostridia	Clostridiales	Hungate	FeFe.A2
Ga0114162_111530	1	1.69492	95.9	Rank33	Oribacterium sp. NK2B42.	Firmicutes	Clostridia	Clostridiales	Hungate	FeFe.A2
Ga0114162_111530	11	18.6441	89.8	Rank45	Oribacterium sp. NK2B42.	Firmicutes	Clostridia	Clostridiales	Hungate	FeFe.A2
Ga0114162_111530	1	1.69492	100	Rank05	Oribacterium sp. NK2B42.	Firmicutes	Clostridia	Clostridiales	Hungate	FeFe.A2
Ga0114162_111530	1	1.69492	85.1	Rank02	Oribacterium sp. NK2B42.	Firmicutes	Clostridia	Clostridiales	Hungate	FeFe.A2
Ga0114162_111530	1	1.69492	68.8	Rank08	Oribacterium sp. NK2B42.	Firmicutes	Clostridia	Clostridiales	Hungate	FeFe.A2
Ga0114162_111530	1	1.69492	86	Rank42	Oribacterium sp. NK2B42.	Firmicutes	Clostridia	Clostridiales	Hungate	FeFe.A2
Ga0114162_111530	1	1.69492	91.7	Rank02	Oribacterium sp. NK2B42.	Firmicutes	Clostridia	Clostridiales	Hungate	FeFe.A2
Ga0114162_111530	2	3.38983	81	Rank02	Oribacterium sp. NK2B42.	Firmicutes	Clostridia	Clostridiales	Hungate	FeFe.A2
Ga0114162_111530	1	1.69492	89.8	Rank36	Oribacterium sp. NK2B42.	Firmicutes	Clostridia	Clostridiales	Hungate	FeFe.A2
Ga0114162_111530	1	1.69492	65.3	Rank02	Oribacterium sp. NK2B42.	Firmicutes	Clostridia	Clostridiales	Hungate	FeFe.A2
Ga0114162_111530	1	1.69492	100	Rank42	Oribacterium sp. NK2B42.	Firmicutes	Clostridia	Clostridiales	Hungate	FeFe.A2
Ga0114162_111530	1	1.69492	94	Rank02	Oribacterium sp. NK2B42.	Firmicutes	Clostridia	Clostridiales	Hungate	FeFe.A2
Ga0114162_111530	1	1.69492	87.8	Rank39	Oribacterium sp. NK2B42.	Firmicutes	Clostridia	Clostridiales	Hungate	FeFe.A2
Ga0114162_111530	1	1.69492	80.4	Rank08	Oribacterium sp. NK2B42.	Firmicutes	Clostridia	Clostridiales	Hungate	FeFe.A2
Ga0114162_111530	1	1.69492	88	Rank02	Oribacterium sp. NK2B42.	Firmicutes	Clostridia	Clostridiales	Hungate	FeFe.A2
Ga0114162_111530	4	6.77966	83.7	Rank43	Oribacterium sp. NK2B42.	Firmicutes	Clostridia	Clostridiales	Hungate	FeFe.A2
Ga0114162_111530	1	1.69492	92	Rank12	Oribacterium sp. NK2B42.	Firmicutes	Clostridia	Clostridiales	Hungate	FeFe.A2
Ga0114162_111530	1	1.69492	87.8	Rank12	Oribacterium sp. NK2B42.	Firmicutes	Clostridia	Clostridiales	Hungate	FeFe.A2
Ga0114162_111530	1	1.69492	81.6	Rank42	Oribacterium sp. NK2B42.	Firmicutes	Clostridia	Clostridiales	Hungate	FeFe.A2
Ga0114162_111530	2	3.38983	90	Rank43	Oribacterium sp. NK2B42.	Firmicutes	Clostridia	Clostridiales	Hungate	FeFe.A2
Ga0114162_111530	1	1.69492	81	Rank10	Oribacterium sp. NK2B42.	Firmicutes	Clostridia	Clostridiales	Hungate	FeFe.A2
Ga0114162_111530	1	1.69492	100	Rank46	Oribacterium sp. NK2B42.	Firmicutes	Clostridia	Clostridiales	Hungate	FeFe.A2
Ga0114162_111530	1	1.69492	90	Rank01	Oribacterium sp. NK2B42.	Firmicutes	Clostridia	Clostridiales	Hungate	FeFe.A2
Ga0114162_111530	2	3.38983	98	Rank13	Oribacterium sp. NK2B42.	Firmicutes	Clostridia	Clostridiales	Hungate	FeFe.A2
Ga0114162_111530	1	1.69492	96	Rank02	Oribacterium sp. NK2B42.	Firmicutes	Clostridia	Clostridiales	Hungate	FeFe.A2
Ga0114162_111530	2	3.38983	83.7	Rank02	Oribacterium sp. NK2B42.	Firmicutes	Clostridia	Clostridiales	Hungate	FeFe.A2
Ga0114162_111530	2	3.38983	91.8	Rank43	Oribacterium sp. NK2B42.	Firmicutes	Clostridia	Clostridiales	Hungate	FeFe.A2
Ga0114162_111530	1	1.69492	80.9	Rank43	Oribacterium sp. NK2B42.	Firmicutes	Clostridia	Clostridiales	Hungate	FeFe.A2
Ga0114162_111530	1	1.69492	83.7	Rank42	Oribacterium sp. NK2B42.	Firmicutes	Clostridia	Clostridiales	Hungate	FeFe.A2
Ga0114162_111530	1	1.69492	83.7	Rank36	Oribacterium sp. NK2B42.	Firmicutes	Clostridia	Clostridiales	Hungate	FeFe.A2
Ga0114162_111530	1	1.69492	89.8	Rank42	Oribacterium sp. NK2B42.	Firmicutes	Clostridia	Clostridiales	Hungate	FeFe.A2
Ga0114162_111530	1	1.69492	97.9	Rank04	Oribacterium sp. NK2B42.	Firmicutes	Clostridia	Clostridiales	Hungate	FeFe.A2
Ga0114162_111530	6	10.1695	97.9	Rank43	Oribacterium sp. NK2B42.	Firmicutes	Clostridia	Clostridiales	Hungate	FeFe.A2
Ga0114162_111530	1	1.69492	91.8	Rank36	Oribacterium sp. NK2B42.	Firmicutes	Clostridia	Clostridiales	Hungate	FeFe.A2
Ga0114162_111530	1	1.69492	85.7	Rank36	Oribacterium sp. NK2B42.	Firmicutes	Clostridia	Clostridiales	Hungate	FeFe.A2
Ga0114162_111530	1	1.69492	73.5	Rank02	Oribacterium sp. NK2B42.	Firmicutes	Clostridia	Clostridiales	Hungate	FeFe.A2
Ga0114162_111530	1	1.69492	73.5	Rank04	Oribacterium sp. NK2B42.	Firmicutes	Clostridia	Clostridiales	Hungate	FeFe.A2
Ga0114162_111530	1	1.69492	97.9	Rank02	Oribacterium sp. NK2B42.	Firmicutes	Clostridia	Clostridiales	Hungate	FeFe.A2
Ga0114162_111530	1	1.69492	87.8	Rank38	Oribacterium sp. NK2B42.	Firmicutes	Clostridia	Clostridiales	Hungate	FeFe.A2
Ga0114162_111530	1	1.69492	92	Rank06	Oribacterium sp. NK2B42.	Firmicutes	Clostridia	Clostridiales	Hungate	FeFe.A2
Ga0114162_111530	1	1.69492	75	Rank43	Oribacterium sp. NK2B42.	Firmicutes	Clostridia	Clostridiales	Hungate	FeFe.A2
Ga0114162_111530	1	1.69492	89.8	Rank04	Oribacterium sp. NK2B42.	Firmicutes	Clostridia	Clostridiales	Hungate	FeFe.A2
Ga0114162_111530	2	3.38983	86	Rank43	Oribacterium sp. NK2B42.	Firmicutes	Clostridia	Clostridiales	Hungate	FeFe.A2
Ga0114162_111530	1	1.69492	65.3	Rank43	Oribacterium sp. NK2B42.	Firmicutes	Clostridia	Clostridiales	Hungate	FeFe.A2
Ga0114162_111530	1	1.69492	70.7	Rank36	Oribacterium sp. NK2B42.	Firmicutes	Clostridia	Clostridiales	Hungate	FeFe.A2
Ga0114162_111530	24	40.678	98	Rank10	Oribacterium sp. NK2B42.	Firmicutes	Clostridia	Clostridiales	Hungate	FeFe.A2
Ga0114162_111530	1	1.69492	91.8	Rank12	Oribacterium sp. NK2B42.	Firmicutes	Clostridia	Clostridiales	Hungate	FeFe.A2
Ga0114162_111530	1	1.69492	89.4	Rank45	Oribacterium sp. NK2B42.	Firmicutes	Clostridia	Clostridiales	Hungate	FeFe.A2
Ga0114162_111530	1	1.69492	91.8	Rank10	Oribacterium sp. NK2B42.	Firmicutes	Clostridia	Clostridiales	Hungate	FeFe.A2
H171DRAFT_0789	1	1.69492	98	Rank34	Oribacterium sp. NK2B42.	Firmicutes	Clostridia	Clostridiales	Hungate	FeFe.A2
H171DRAFT_0789	1	1.69492	85.7	Rank10	Oribacterium sp. NK2B42.	Firmicutes	Clostridia	Clostridiales	Hungate	FeFe.A2
H171DRAFT_0789	1	1.69492	88	Rank39	Oribacterium sp. NK2B42.	Firmicutes	Clostridia	Clostridiales	Hungate	FeFe.A2
H171DRAFT_0789	1	1.69492	85.7	Rank39	Oribacterium sp. NK2B42.	Firmicutes	Clostridia	Clostridiales	Hungate	FeFe.A2
IE11DRAFT_00256	1	1.69492	73.5	Rank07	Oribacterium sp. NK2B42.	Firmicutes	Clostridia	Clostridiales	Hungate	FeFe.A2
IE11DRAFT_00256	1	1.69492	94	Rank33	Oribacterium sp. NK2B42.	Firmicutes	Clostridia	Clostridiales	Hungate	FeFe.A2
IE11DRAFT_00256	1	1.69492	100	Rank36	Oribacterium sp. NK2B42.	Firmicutes	Clostridia	Clostridiales	Hungate	FeFe.A2
IE11DRAFT_00256	1	1.69492	100	Rank07	Oribacterium sp. NK2B42.	Firmicutes	Clostridia	Clostridiales	Hungate	FeFe.A2
IE11DRAFT_00256	1	1.69492	98	Rank36	Oribacterium sp. NK2B42.	Firmicutes	Clostridia	Clostridiales	Hungate	FeFe.A2
IE11DRAFT_00256	1	1.69492	86	Rank36	Oribacterium sp. NK2B42.	Firmicutes	Clostridia	Clostridiales	Hungate	FeFe.A2
IE11DRAFT_00256	1	1.69492	100	Rank43	Oribacterium sp. NK2B42.	Firmicutes	Clostridia	Clostridiales	Hungate	FeFe.A2
IE11DRAFT_00256	1	1.69492	92.7	Rank10	Oribacterium sp. NK2B42.	Firmicutes	Clostridia	Clostridiales	Hungate	FeFe.A2
IE11DRAFT_00256	1	1.69492	83.7	Rank05	Oribacterium sp. NK2B42.	Firmicutes	Clostridia	Clostridiales	Hungate	FeFe.A2
IE11DRAFT_00256	1	1.69492	81.6	Rank44	Oribacterium sp. NK2B42.	Firmicutes	Clostridia	Clostridiales	Hungate	FeFe.A2
IE11DRAFT_00256	1	1.69492	81	Rank04	Oribacterium sp. NK2B42.	Firmicutes	Clostridia	Clostridiales	Hungate	FeFe.A2
IE11DRAFT_00256	1	1.69492	98	Rank07	Oribacterium sp. NK2B42.	Firmicutes	Clostridia	Clostridiales	Hungate	FeFe.A2
IE11DRAFT_00256	1	1.69492	82	Rank39	Oribacterium sp. NK2B42.	Firmicutes	Clostridia	Clostridiales	Hungate	FeFe.A2
IE11DRAFT_00256	1	1.69492	98	Rank43	Oribacterium sp. NK2B42.	Firmicutes	Clostridia	Clostridiales	Hungate	FeFe.A2
IE11DRAFT_00256	1	1.69492	87.8	Rank02	Oribacterium sp. NK2B42.	Firmicutes	Clostridia	Clostridiales	Hungate	FeFe.A2
IE11DRAFT_00256	2	3.38983	79.6	Rank38	Oribacterium sp. NK2B42.	Firmicutes	Clostridia	Clostridiales	Hungate	FeFe.A2
IE11DRAFT_00256	1	1.69492	97.9	Rank12	Oribacterium sp. NK2B42.	Firmicutes	Clostridia	Clostridiales	Hungate	FeFe.A2
IE11DRAFT_00256	1	1.69492	80.4	Rank10	Oribacterium sp. NK2B42.	Firmicutes	Clostridia	Clostridiales	Hungate	FeFe.A2
IE11DRAFT_00256	1	1.69492	75.6	Rank45	Oribacterium sp. NK2B42.	Firmicutes	Clostridia	Clostridiales	Hungate	FeFe.A2
IE11DRAFT_00256	1	1.69492	98	Rank38	Oribacterium sp. NK2B42.	Firmicutes	Clostridia	Clostridiales	Hungate	FeFe.A2
IE11DRAFT_00256	1	1.69492	100	Rank34	Oribacterium sp. NK2B42.	Firmicutes	Clostridia	Clostridiales	Hungate	FeFe.A2
IE11DRAFT_00256	1	1.69492	89.8	Rank38	Oribacterium sp. NK2B42.	Firmicutes	Clostridia	Clostridiales	Hungate	FeFe.A2
IE11DRAFT_00256	2	3.38983	100	Rank44	Oribacterium sp. NK2B42.	Firmicutes	Clostridia	Clostridiales	Hungate	FeFe.A2
IE11DRAFT_00256	1	1.69492	96	Rank39	Oribacterium sp. NK2B42.	Firmicutes	Clostridia	Clostridiales	Hungate	FeFe.A2
IE11DRAFT_00256	1	1.69492	98	Rank46	Oribacterium sp. NK2B42.	Firmicutes	Clostridia	Clostridiales	Hungate	FeFe.A2
IE11DRAFT_00256	1	1.69492	94	Rank44	Oribacterium sp. NK2B42.	Firmicutes	Clostridia	Clostridiales	Hungate	FeFe.A2
IE11DRAFT_00256	1	1.69492	93.9	Rank02	Oribacterium sp. NK2B42.	Firmicutes	Clostridia	Clostridiales	Hungate	FeFe.A2
IE11DRAFT_00256	1	1.69492	100	Rank02	Oribacterium sp. NK2B42.	Firmicutes	Clostridia	Clostridiales	Hungate	FeFe.A2
IE11DRAFT_00256	1	1.69492	87.8	Rank10	Oribacterium sp. NK2B42.	Firmicutes	Clostridia	Clostridiales	Hungate	FeFe.A2
IE11DRAFT_00256	1	1.69492	68.8	Rank13	Oribacterium sp. NK2B42.	Firmicutes	Clostridia	Clostridiales	Hungate	FeFe.A2
IE11DRAFT_00256	1	1.69492	75.5	Rank07	Oribacterium sp. NK2B42.	Firmicutes	Clostridia	Clostridiales	Hungate	FeFe.A2
IE11DRAFT_00256	1	1.69492	100	Rank39	Oribacterium sp. NK2B42.	Firmicutes	Clostridia	Clostridiales	Hungate	FeFe.A2
IE11DRAFT_00256	1	1.69492	77.1	Rank45	Oribacterium sp. NK2B42.	Firmicutes	Clostridia	Clostridiales	Hungate	FeFe.A2
IE11DRAFT_00256	1	1.69492	85.7	Rank34	Oribacterium sp. NK2B42.	Firmicutes	Clostridia	Clostridiales	Hungate	FeFe.A2
IE11DRAFT_00256	1	1.69492	98	Rank39	Oribacterium sp. NK2B42.	Firmicutes	Clostridia	Clostridiales	Hungate	FeFe.A2
IE19DRAFT_00633	1	1.69492	83.3	Rank01	Oribacterium sp. NK2B42.	Firmicutes	Clostridia	Clostridiales	Hungate	FeFe.A2
IE19DRAFT_00633	1	1.69492	89.8	Rank44	Oribacterium sp. NK2B42.	Firmicutes	Clostridia	Clostridiales	Hungate	FeFe.A2
IE19DRAFT_00633	2	3.38983	100	Rank12	Oribacterium sp. NK2B42.	Firmicutes	Clostridia	Clostridiales	Hungate	FeFe.A2
IE19DRAFT_00633	1	1.69492	79.6	Rank12	Oribacterium sp. NK2B42.	Firmicutes	Clostridia	Clostridiales	Hungate	FeFe.A2
IE19DRAFT_00633	2	3.38983	78.6	Rank02	Oribacterium sp. NK2B42.	Firmicutes	Clostridia	Clostridiales	Hungate	FeFe.A2
IE19DRAFT_00633	3	5.08475	95.9	Rank07	Oribacterium sp. NK2B42.	Firmicutes	Clostridia	Clostridiales	Hungate	FeFe.A2
IE19DRAFT_00633	1	1.69492	95.9	Rank42	Oribacterium sp. NK2B42.	Firmicutes	Clostridia	Clostridiales	Hungate	FeFe.A2
IE19DRAFT_00633	1	1.69492	98	Rank42	Oribacterium sp. NK2B42.	Firmicutes	Clostridia	Clostridiales	Hungate	FeFe.A2
IE19DRAFT_00633	6	10.1695	77.6	Rank07	Oribacterium sp. NK2B42.	Firmicutes	Clostridia	Clostridiales	Hungate	FeFe.A2
IE19DRAFT_00633	1	1.69492	80.5	Rank01	Oribacterium sp. NK2B42.	Firmicutes	Clostridia	Clostridiales	Hungate	FeFe.A2
IE19DRAFT_00633	10	16.9492	81.4	Rank39	Oribacterium sp. NK2B42.	Firmicutes	Clostridia	Clostridiales	Hungate	FeFe.A2
IE19DRAFT_00633	1	1.69492	87.8	Rank44	Oribacterium sp. NK2B42.	Firmicutes	Clostridia	Clostridiales	Hungate	FeFe.A2
IE19DRAFT_00633	3	5.08475	88	Rank04	Oribacterium sp. NK2B42.	Firmicutes	Clostridia	Clostridiales	Hungate	FeFe.A2
IE19DRAFT_00633	5	8.47458	100	Rank38	Oribacterium sp. NK2B42.	Firmicutes	Clostridia	Clostridiales	Hungate	FeFe.A2
IE19DRAFT_00633	2	3.38983	96	Rank36	Oribacterium sp. NK2B42.	Firmicutes	Clostridia	Clostridiales	Hungate	FeFe.A2
IE19DRAFT_00633	10	16.9492	77.6	Rank01	Oribacterium sp. NK2B42.	Firmicutes	Clostridia	Clostridiales	Hungate	FeFe.A2
IE19DRAFT_00633	1	1.69492	95.9	Rank34	Oribacterium sp. NK2B42.	Firmicutes	Clostridia	Clostridiales	Hungate	FeFe.A2
IE19DRAFT_00633	1	1.69492	98	Rank05	Oribacterium sp. NK2B42.	Firmicutes	Clostridia	Clostridiales	Hungate	FeFe.A2
IE19DRAFT_00633	3	5.08475	96	Rank12	Oribacterium sp. NK2B42.	Firmicutes	Clostridia	Clostridiales	Hungate	FeFe.A2
IE19DRAFT_00633	5	8.47458	80	Rank39	Oribacterium sp. NK2B42.	Firmicutes	Clostridia	Clostridiales	Hungate	FeFe.A2
IE19DRAFT_00633	1	1.69492	81	Rank01	Oribacterium sp. NK2B42.	Firmicutes	Clostridia	Clostridiales	Hungate	FeFe.A2
IE19DRAFT_00633	2	3.38983	85.7	Rank04	Oribacterium sp. NK2B42.	Firmicutes	Clostridia	Clostridiales	Hungate	FeFe.A2
IE19DRAFT_00633	2	3.38983	83	Rank13	Oribacterium sp. NK2B42.	Firmicutes	Clostridia	Clostridiales	Hungate	FeFe.A2
IE19DRAFT_00633	1	1.69492	83.3	Rank04	Oribacterium sp. NK2B42.	Firmicutes	Clostridia	Clostridiales	Hungate	FeFe.A2
IE19DRAFT_00633	1	1.69492	80.5	Rank36	Oribacterium sp. NK2B42.	Firmicutes	Clostridia	Clostridiales	Hungate	FeFe.A2
IE19DRAFT_00633	3	5.08475	80	Rank34	Oribacterium sp. NK2B42.	Firmicutes	Clostridia	Clostridiales	Hungate	FeFe.A2
IE19DRAFT_00633	7	11.8644	97.6	Rank38	Oribacterium sp. NK2B42.	Firmicutes	Clostridia	Clostridiales	Hungate	FeFe.A2
IE19DRAFT_00633	1	1.69492	96	Rank05	Oribacterium sp. NK2B42.	Firmicutes	Clostridia	Clostridiales	Hungate	FeFe.A2
IE19DRAFT_00776	1	1.69492	93.6	Rank02	Oribacterium sp. NK2B42.	Firmicutes	Clostridia	Clostridiales	Hungate	FeFe.A2
IE19DRAFT_00776	1	1.69492	78	Rank02	Oribacterium sp. NK2B42.	Firmicutes	Clostridia	Clostridiales	Hungate	FeFe.A2
IE19DRAFT_00776	1	1.69492	89.8	Rank05	Oribacterium sp. NK2B42.	Firmicutes	Clostridia	Clostridiales	Hungate	FeFe.A2
IE19DRAFT_00776	1	1.69492	94	Rank13	Oribacterium sp. NK2B42.	Firmicutes	Clostridia	Clostridiales	Hungate	FeFe.A2
IE19DRAFT_01501	1	1.69492	74.5	Rank13	Oribacterium sp. NK2B42.	Firmicutes	Clostridia	Clostridiales	Hungate	FeFe.A2
IE19DRAFT_01501	1	1.69492	92	Rank13	Oribacterium sp. NK2B42.	Firmicutes	Clostridia	Clostridiales	Hungate	FeFe.A2
IE19DRAFT_01501	2	3.38983	98	Rank45	Oribacterium sp. NK2B42.	Firmicutes	Clostridia	Clostridiales	Hungate	FeFe.A2
IE19DRAFT_01501	1	1.69492	93.9	Rank05	Oribacterium sp. NK2B42.	Firmicutes	Clostridia	Clostridiales	Hungate	FeFe.A2
IE19DRAFT_01501	1	1.69492	77.5	Rank01	Oribacterium sp. NK2B42.	Firmicutes	Clostridia	Clostridiales	Hungate	FeFe.A2
IE19DRAFT_01501	1	1.69492	100	Rank45	Oribacterium sp. NK2B42.	Firmicutes	Clostridia	Clostridiales	Hungate	FeFe.A2
IE19DRAFT_01501	1	1.69492	72.9	Rank34	Sarcina sp. DSM 11001.	Firmicutes	Clostridia	Clostridiales	Hungate	FeFe.A2
IE19DRAFT_01501	1	1.69492	89.8	Rank13	Sarcina sp. DSM 11001.	Firmicutes	Clostridia	Clostridiales	Hungate	FeFe.A2
IE19DRAFT_01501	1	1.69492	68.8	Rank01	Sarcina sp. DSM 11001.	Firmicutes	Clostridia	Clostridiales	Hungate	FeFe.A2
IE19DRAFT_01501	1	1.69492	71.4	Rank04	Sarcina sp. DSM 11001.	Firmicutes	Clostridia	Clostridiales	Hungate	FeFe.A2
IE19DRAFT_01501	1	1.69492	69.4	Rank08	Sarcina sp. DSM 11001.	Firmicutes	Clostridia	Clostridiales	Hungate	FeFe.A2
IE19DRAFT_01501	6	10.1695	87.8	Rank42	Sarcina sp. DSM 11001.	Firmicutes	Clostridia	Clostridiales	Hungate	FeFe.A2
IE19DRAFT_01501	1	1.69492	73.9	Rank44	Sarcina sp. DSM 11001.	Firmicutes	Clostridia	Clostridiales	Hungate	FeFe.A2
IE19DRAFT_01501	1	1.69492	93.9	Rank05	Sarcina sp. DSM 11001.	Firmicutes	Clostridia	Clostridiales	Hungate	FeFe.A2
IE19DRAFT_01501	1	1.69492	83.7	Rank13	Sarcina sp. DSM 11001.	Firmicutes	Clostridia	Clostridiales	Hungate	FeFe.A2
IE19DRAFT_01501	1	1.69492	76.1	Rank10	Sarcina sp. DSM 11001.	Firmicutes	Clostridia	Clostridiales	Hungate	FeFe.A2
IE19DRAFT_01501	1	1.69492	65.1	Rank46	Sarcina sp. DSM 11001.	Firmicutes	Clostridia	Clostridiales	Hungate	FeFe.A2
IE19DRAFT_01501	2	3.38983	91.7	Rank13	Sarcina sp. DSM 11001.	Firmicutes	Clostridia	Clostridiales	Hungate	FeFe.A2
IE19DRAFT_01501	3	5.08475	87.8	Rank13	Sarcina sp. DSM 11001.	Firmicutes	Clostridia	Clostridiales	Hungate	FeFe.A2
IE19DRAFT_01501	1	1.69492	95.9	Rank13	Sarcina sp. DSM 11001.	Firmicutes	Clostridia	Clostridiales	Hungate	FeFe.A2
IE19DRAFT_01501	1	1.69492	78	Rank43	Sarcina sp. DSM 11001.	Firmicutes	Clostridia	Clostridiales	Hungate	FeFe.A2
IE19DRAFT_01501	1	1.69492	93.9	Rank13	Sarcina sp. DSM 11001.	Firmicutes	Clostridia	Clostridiales	Hungate	FeFe.A2
IE19DRAFT_01501	4	6.77966	96	Rank13	Sarcina sp. DSM 11001.	Firmicutes	Clostridia	Clostridiales	Hungate	FeFe.A2
IE19DRAFT_01501	1	1.69492	89.8	Rank12	Sarcina sp. DSM 11001.	Firmicutes	Clostridia	Clostridiales	Hungate	FeFe.A2
IE19DRAFT_01501	1	1.69492	74	Rank08	Sarcina sp. DSM 11001.	Firmicutes	Clostridia	Clostridiales	Hungate	FeFe.A2
IE19DRAFT_01501	1	1.69492	73.5	Rank12	Sarcina sp. DSM 11001.	Firmicutes	Clostridia	Clostridiales	Hungate	FeFe.A2
IE19DRAFT_01501	2	3.38983	100	Rank36	Sharpea azabuensis DSM 20406.	Firmicutes	Bacilli	Lactobacillales	Hungate	FeFe.A2
IE19DRAFT_01501	3	5.08475	75.5	Rank44	Sharpea azabuensis DSM 20406.	Firmicutes	Bacilli	Lactobacillales	Hungate	FeFe.A2
IE19DRAFT_01621	1	1.69492	98	Rank06	Sharpea azabuensis DSM 20406.	Firmicutes	Bacilli	Lactobacillales	Hungate	FeFe.A2
IE19DRAFT_01621	1	1.69492	100	Rank02	Sharpea azabuensis DSM 20406.	Firmicutes	Bacilli	Lactobacillales	Hungate	FeFe.A2
IE19DRAFT_01621	1	1.69492	98	Rank13	Sharpea azabuensis DSM 20406.	Firmicutes	Bacilli	Lactobacillales	Hungate	FeFe.A2
IE19DRAFT_01621	1	1.69492	83.3	Rank04	Sharpea azabuensis DSM 20406.	Firmicutes	Bacilli	Lactobacillales	Hungate	FeFe.A2
IE19DRAFT_01621	1	1.69492	98	Rank12	Sharpea azabuensis DSM 20406.	Firmicutes	Bacilli	Lactobacillales	Hungate	FeFe.A2
IE19DRAFT_01621	2	3.38983	69.4	Rank46	Sharpea azabuensis DSM 20406.	Firmicutes	Bacilli	Lactobacillales	Hungate	FeFe.A2
IE19DRAFT_01621	1	1.69492	100	Rank04	Sharpea azabuensis DSM 20406.	Firmicutes	Bacilli	Lactobacillales	Hungate	FeFe.A2
IE19DRAFT_01621	1	1.69492	95.9	Rank04	Sharpea azabuensis DSM 20406.	Firmicutes	Bacilli	Lactobacillales	Hungate	FeFe.A2
IE19DRAFT_01621	1	1.69492	97.6	Rank01	Sharpea azabuensis DSM 20406.	Firmicutes	Bacilli	Lactobacillales	Hungate	FeFe.A2
IE19DRAFT_01621	1	1.69492	100	Rank12	Sharpea azabuensis DSM 20406.	Firmicutes	Bacilli	Lactobacillales	Hungate	FeFe.A2
IE19DRAFT_01621	3	5.08475	92.7	Rank01	Sharpea azabuensis DSM 20406.	Firmicutes	Bacilli	Lactobacillales	Hungate	FeFe.A2
IE19DRAFT_01621	1	1.69492	98	Rank36	Sharpea azabuensis DSM 20406.	Firmicutes	Bacilli	Lactobacillales	Hungate	FeFe.A2
IE19DRAFT_01621	3	5.08475	98	Rank44	Sharpea azabuensis DSM 20406.	Firmicutes	Bacilli	Lactobacillales	Hungate	FeFe.A2
IE19DRAFT_01621	1	1.69492	92	Rank04	Sharpea azabuensis DSM 20406.	Firmicutes	Bacilli	Lactobacillales	Hungate	FeFe.A2
IE19DRAFT_01621	1	1.69492	100	Rank43	Sharpea azabuensis DSM 20406.	Firmicutes	Bacilli	Lactobacillales	Hungate	FeFe.A2
IE19DRAFT_01621	7	11.8644	100	Rank13	Sharpea azabuensis DSM 20406.	Firmicutes	Bacilli	Lactobacillales	Hungate	FeFe.A2
IE19DRAFT_01621	1	1.69492	93.9	Rank04	Sharpea azabuensis DSM 20406.	Firmicutes	Bacilli	Lactobacillales	Hungate	FeFe.A2
IE19DRAFT_01621	1	1.69492	100	Rank46	Sharpea azabuensis DSM 20406.	Firmicutes	Bacilli	Lactobacillales	Hungate	FeFe.A2
IE19DRAFT_01621	1	1.69492	97.9	Rank01	Sharpea azabuensis DSM 20406.	Firmicutes	Bacilli	Lactobacillales	Hungate	FeFe.A2
IE19DRAFT_01621	2	3.38983	100	Rank07	Sharpea azabuensis DSM 20406.	Firmicutes	Bacilli	Lactobacillales	Hungate	FeFe.A2
IE19DRAFT_01621	1	1.69492	100	Rank05	Sharpea azabuensis DSM 20406.	Firmicutes	Bacilli	Lactobacillales	Hungate	FeFe.A2
IE19DRAFT_01621	6	10.1695	73.5	Rank08	Sharpea azabuensis DSM 20406.	Firmicutes	Bacilli	Lactobacillales	Hungate	FeFe.A2
IE19DRAFT_01621	1	1.69492	100	Rank10	Sharpea azabuensis DSM 20406.	Firmicutes	Bacilli	Lactobacillales	Hungate	FeFe.A2
IE19DRAFT_01621	1	1.69492	100	Rank01	Sharpea azabuensis DSM 20406.	Firmicutes	Bacilli	Lactobacillales	Hungate	FeFe.A2
IE19DRAFT_01621	2	3.38983	71.4	Rank01	Sharpea azabuensis DSM 20406.	Firmicutes	Bacilli	Lactobacillales	Hungate	FeFe.A2
IE19DRAFT_01621	5	8.47458	98	Rank01	Sharpea azabuensis DSM 20406.	Firmicutes	Bacilli	Lactobacillales	Hungate	FeFe.A2
IE19DRAFT_01621	2	3.38983	95.1	Rank08	Sharpea azabuensis DSM 20406.	Firmicutes	Bacilli	Lactobacillales	Hungate	FeFe.A2
IE19DRAFT_01621	1	1.69492	100	Rank44	Sharpea azabuensis DSM 20406.	Firmicutes	Bacilli	Lactobacillales	Hungate	FeFe.A2
IE19DRAFT_01621	3	5.08475	92	Rank12	Sharpea azabuensis DSM 20406.	Firmicutes	Bacilli	Lactobacillales	Hungate	FeFe.A2
IE19DRAFT_01621	1	1.69492	71.1	Rank12	Sharpea azabuensis DSM 20406.	Firmicutes	Bacilli	Lactobacillales	Hungate	FeFe.A2
IE19DRAFT_01621	12	20.339	100	Rank08	Sharpea azabuensis DSM 20406.	Firmicutes	Bacilli	Lactobacillales	Hungate	FeFe.A2
IE19DRAFT_01621	2	3.38983	98	Rank04	Sharpea azabuensis DSM 20406.	Firmicutes	Bacilli	Lactobacillales	Hungate	FeFe.A2
IE19DRAFT_01621	2	3.38983	85.7	Rank01	Sharpea azabuensis DSM 20406.	Firmicutes	Bacilli	Lactobacillales	Hungate	FeFe.A2
IE19DRAFT_01621	1	1.69492	100	Rank06	Sharpea azabuensis DSM 20406.	Firmicutes	Bacilli	Lactobacillales	Hungate	FeFe.A2
IE19DRAFT_01621	1	1.69492	95.8	Rank08	Sharpea azabuensis DSM 20406.	Firmicutes	Bacilli	Lactobacillales	Hungate	FeFe.A2
IE19DRAFT_01621	2	3.38983	71.7	Rank01	Sharpea azabuensis DSM 20406.	Firmicutes	Bacilli	Lactobacillales	Hungate	FeFe.A2
IE19DRAFT_01621	3	5.08475	87.2	Rank10	Olsenella umbonata DSM 22619.	Actinobacteria	Actinobacteria	Coriobacteriales	Hungate	FeFe.A2
IE19DRAFT_01621	1	1.69492	68	Rank13	Olsenella umbonata DSM 22619.	Actinobacteria	Actinobacteria	Coriobacteriales	Hungate	FeFe.A2
IE19DRAFT_01621	9	15.2542	89.8	Rank05	Olsenella umbonata DSM 22619.	Actinobacteria	Actinobacteria	Coriobacteriales	Hungate	FeFe.A2
IE19DRAFT_01621	1	1.69492	78	Rank01	Olsenella umbonata DSM 22619.	Actinobacteria	Actinobacteria	Coriobacteriales	Hungate	FeFe.A2
IE19DRAFT_01621	3	5.08475	80	Rank05	Olsenella umbonata DSM 22619.	Actinobacteria	Actinobacteria	Coriobacteriales	Hungate	FeFe.A2
IE19DRAFT_01621	7	11.8644	69.6	Rank01	Olsenella umbonata DSM 22619.	Actinobacteria	Actinobacteria	Coriobacteriales	Hungate	FeFe.A2
IE19DRAFT_01621	1	1.69492	75	Rank05	Olsenella umbonata DSM 22619.	Actinobacteria	Actinobacteria	Coriobacteriales	Hungate	FeFe.A2
IE19DRAFT_01621	1	1.69492	71.4	Rank08	Olsenella umbonata DSM 22619.	Actinobacteria	Actinobacteria	Coriobacteriales	Hungate	FeFe.A2
IE19DRAFT_01621	2	3.38983	75.5	Rank08	Olsenella umbonata DSM 22619.	Actinobacteria	Actinobacteria	Coriobacteriales	Hungate	FeFe.A2
IE19DRAFT_01621	1	1.69492	65.3	Rank13	Olsenella umbonata DSM 22619.	Actinobacteria	Actinobacteria	Coriobacteriales	Hungate	FeFe.A2
IE19DRAFT_01621	3	5.08475	95.8	Rank05	Olsenella umbonata DSM 22619.	Actinobacteria	Actinobacteria	Coriobacteriales	Hungate	FeFe.A2
IE19DRAFT_01621	1	1.69492	79.6	Rank10	Olsenella umbonata DSM 22619.	Actinobacteria	Actinobacteria	Coriobacteriales	Hungate	FeFe.A2
IE19DRAFT_01621	1	1.69492	83.3	Rank05	Olsenella umbonata DSM 22619.	Actinobacteria	Actinobacteria	Coriobacteriales	Hungate	FeFe.A2
IE19DRAFT_01621	1	1.69492	74.4	Rank05	Olsenella umbonata DSM 22619.	Actinobacteria	Actinobacteria	Coriobacteriales	Hungate	FeFe.A2
IE19DRAFT_01621	14	23.7288	68.8	Rank13	Olsenella umbonata DSM 22619.	Actinobacteria	Actinobacteria	Coriobacteriales	Hungate	FeFe.A2
IE19DRAFT_01621	1	1.69492	65.2	Rank04	Olsenella umbonata DSM 22619.	Actinobacteria	Actinobacteria	Coriobacteriales	Hungate	FeFe.A2
IE19DRAFT_01621	1	1.69492	84	Rank05	Olsenella umbonata DSM 22619.	Actinobacteria	Actinobacteria	Coriobacteriales	Hungate	FeFe.A2
IE19DRAFT_01621	1	1.69492	86	Rank02	Olsenella umbonata DSM 22619.	Actinobacteria	Actinobacteria	Coriobacteriales	Hungate	FeFe.A2
IE19DRAFT_01621	2	3.38983	66.7	Rank02	Olsenella umbonata DSM 22619.	Actinobacteria	Actinobacteria	Coriobacteriales	Hungate	FeFe.A2
IE19DRAFT_01621	1	1.69492	74.5	Rank08	Olsenella umbonata DSM 22619.	Actinobacteria	Actinobacteria	Coriobacteriales	Hungate	FeFe.A2
IE19DRAFT_01621	1	1.69492	65.9	Rank07	Olsenella umbonata DSM 22619.	Actinobacteria	Actinobacteria	Coriobacteriales	Hungate	FeFe.A2
IE19DRAFT_01621	1	1.69492	65.1	Rank13	Olsenella umbonata DSM 22619.	Actinobacteria	Actinobacteria	Coriobacteriales	Hungate	FeFe.A2
IE19DRAFT_01621	1	1.69492	67.3	Rank04	Olsenella umbonata DSM 22619.	Actinobacteria	Actinobacteria	Coriobacteriales	Hungate	FeFe.A2
IE19DRAFT_01621	1	1.69492	95.8	Rank10	Olsenella umbonata DSM 22619.	Actinobacteria	Actinobacteria	Coriobacteriales	Hungate	FeFe.A2
IE19DRAFT_01621	1	1.69492	67.4	Rank43	Olsenella umbonata DSM 22619.	Actinobacteria	Actinobacteria	Coriobacteriales	Hungate	FeFe.A2
IE19DRAFT_01621	2	3.38983	73.5	Rank10	Olsenella umbonata DSM 22619.	Actinobacteria	Actinobacteria	Coriobacteriales	Hungate	FeFe.A2
IE19DRAFT_01621	1	1.69492	69.6	Rank07	Olsenella umbonata DSM 22619.	Actinobacteria	Actinobacteria	Coriobacteriales	Hungate	FeFe.A2
IE19DRAFT_01621	1	1.69492	95.9	Rank06	Olsenella umbonata DSM 22619.	Actinobacteria	Actinobacteria	Coriobacteriales	Hungate	FeFe.A2
IE19DRAFT_01621	2	3.38983	69.4	Rank07	Olsenella umbonata DSM 22619.	Actinobacteria	Actinobacteria	Coriobacteriales	Hungate	FeFe.A2
IE19DRAFT_01621	1	1.69492	71.1	Rank08	Olsenella umbonata DSM 22619.	Actinobacteria	Actinobacteria	Coriobacteriales	Hungate	FeFe.A2
IE19DRAFT_01621	2	3.38983	65.9	Rank01	Olsenella umbonata DSM 22619.	Actinobacteria	Actinobacteria	Coriobacteriales	Hungate	FeFe.A2
IE19DRAFT_01621	6	10.1695	78	Rank02	Olsenella umbonata DSM 22619.	Actinobacteria	Actinobacteria	Coriobacteriales	Hungate	FeFe.A2
IE19DRAFT_01621	1	1.69492	82	Rank04	Olsenella umbonata DSM 22619.	Actinobacteria	Actinobacteria	Coriobacteriales	Hungate	FeFe.A2
IE19DRAFT_01621	6	10.1695	81	Rank05	Olsenella umbonata DSM 22619.	Actinobacteria	Actinobacteria	Coriobacteriales	Hungate	FeFe.A2
IE19DRAFT_01621	1	1.69492	75.5	Rank05	Olsenella umbonata DSM 22619.	Actinobacteria	Actinobacteria	Coriobacteriales	Hungate	FeFe.A2
IE19DRAFT_01621	1	1.69492	77.1	Rank10	Olsenella umbonata DSM 22619.	Actinobacteria	Actinobacteria	Coriobacteriales	Hungate	FeFe.A2
IE19DRAFT_01621	1	1.69492	95.3	Rank02	Olsenella umbonata DSM 22619.	Actinobacteria	Actinobacteria	Coriobacteriales	Hungate	FeFe.A2
IE19DRAFT_01621	1	1.69492	90	Rank01	Olsenella umbonata DSM 22619.	Actinobacteria	Actinobacteria	Coriobacteriales	Hungate	FeFe.A2
IE19DRAFT_01621	1	1.69492	87.8	Rank07	Olsenella umbonata DSM 22619.	Actinobacteria	Actinobacteria	Coriobacteriales	Hungate	FeFe.A2
IE19DRAFT_01621	1	1.69492	72.7	Rank02	Olsenella umbonata DSM 22619.	Actinobacteria	Actinobacteria	Coriobacteriales	Hungate	FeFe.A2
IE19DRAFT_01621	2	3.38983	97.6	Rank05	Olsenella umbonata DSM 22619.	Actinobacteria	Actinobacteria	Coriobacteriales	Hungate	FeFe.A2
IE19DRAFT_01621	1	1.69492	65.2	Rank08	Olsenella umbonata DSM 22619.	Actinobacteria	Actinobacteria	Coriobacteriales	Hungate	FeFe.A2
IE19DRAFT_01621	1	1.69492	70.8	Rank10	Olsenella umbonata DSM 22619.	Actinobacteria	Actinobacteria	Coriobacteriales	Hungate	FeFe.A2
IE19DRAFT_01621	1	1.69492	89.4	Rank06	Olsenella umbonata DSM 22619.	Actinobacteria	Actinobacteria	Coriobacteriales	Hungate	FeFe.A2
IE19DRAFT_01621	2	3.38983	68.1	Rank08	Olsenella umbonata DSM 22619.	Actinobacteria	Actinobacteria	Coriobacteriales	Hungate	FeFe.A2
IE19DRAFT_01621	15	25.4237	65.2	Rank06	Olsenella umbonata DSM 22619.	Actinobacteria	Actinobacteria	Coriobacteriales	Hungate	FeFe.A2
IE19DRAFT_01621	1	1.69492	76	Rank05	Olsenella umbonata DSM 22619.	Actinobacteria	Actinobacteria	Coriobacteriales	Hungate	FeFe.A2
IE19DRAFT_01621	2	3.38983	81.6	Rank07	Olsenella umbonata DSM 22619.	Actinobacteria	Actinobacteria	Coriobacteriales	Hungate	FeFe.A2
IE19DRAFT_01621	1	1.69492	67.4	Rank02	Olsenella umbonata DSM 22619.	Actinobacteria	Actinobacteria	Coriobacteriales	Hungate	FeFe.A2
IE19DRAFT_01621	5	8.47458	68.1	Rank01	Olsenella umbonata DSM 22619.	Actinobacteria	Actinobacteria	Coriobacteriales	Hungate	FeFe.A2
IE19DRAFT_01621	3	5.08475	81.2	Rank01	Olsenella umbonata DSM 22619.	Actinobacteria	Actinobacteria	Coriobacteriales	Hungate	FeFe.A2
IE19DRAFT_01621	1	1.69492	86.7	Rank07	Olsenella umbonata DSM 22619.	Actinobacteria	Actinobacteria	Coriobacteriales	Hungate	FeFe.A2
IE19DRAFT_01621	1	1.69492	95.5	Rank07	Olsenella umbonata DSM 22619.	Actinobacteria	Actinobacteria	Coriobacteriales	Hungate	FeFe.A2
IE19DRAFT_01621	1	1.69492	89.8	Rank01	Olsenella umbonata DSM 22619.	Actinobacteria	Actinobacteria	Coriobacteriales	Hungate	FeFe.A2
IE19DRAFT_01621	19	32.2034	78.7	Rank02	Olsenella umbonata DSM 22619.	Actinobacteria	Actinobacteria	Coriobacteriales	Hungate	FeFe.A2
IE19DRAFT_01621	1	1.69492	72.9	Rank02	Olsenella umbonata DSM 22619.	Actinobacteria	Actinobacteria	Coriobacteriales	Hungate	FeFe.A2
IE19DRAFT_01621	1	1.69492	80	Rank04	Olsenella umbonata DSM 22619.	Actinobacteria	Actinobacteria	Coriobacteriales	Hungate	FeFe.A2
IE19DRAFT_01621	5	8.47458	100	Rank06	Olsenella umbonata DSM 22619.	Actinobacteria	Actinobacteria	Coriobacteriales	Hungate	FeFe.A2
IE19DRAFT_01621	2	3.38983	68.1	Rank10	Olsenella umbonata DSM 22619.	Actinobacteria	Actinobacteria	Coriobacteriales	Hungate	FeFe.A2
IE19DRAFT_01621	7	11.8644	72.3	Rank02	Olsenella umbonata DSM 22619.	Actinobacteria	Actinobacteria	Coriobacteriales	Hungate	FeFe.A2
IE19DRAFT_01621	1	1.69492	80.4	Rank01	Olsenella umbonata DSM 22619.	Actinobacteria	Actinobacteria	Coriobacteriales	Hungate	FeFe.A2
IE19DRAFT_01621	25	42.3729	72.9	Rank07	Olsenella umbonata DSM 22619.	Actinobacteria	Actinobacteria	Coriobacteriales	Hungate	FeFe.A2
IE19DRAFT_01621	5	8.47458	79.5	Rank01	Olsenella umbonata DSM 22619.	Actinobacteria	Actinobacteria	Coriobacteriales	Hungate	FeFe.A2
IE19DRAFT_01621	1	1.69492	74.4	Rank01	Olsenella umbonata DSM 22619.	Actinobacteria	Actinobacteria	Coriobacteriales	Hungate	FeFe.A2
IE19DRAFT_01621	7	11.8644	89.6	Rank07	Olsenella umbonata DSM 22619.	Actinobacteria	Actinobacteria	Coriobacteriales	Hungate	FeFe.A2
IE19DRAFT_01621	4	6.77966	66	Rank04	Olsenella umbonata DSM 22619.	Actinobacteria	Actinobacteria	Coriobacteriales	Hungate	FeFe.A2
IE19DRAFT_01621	2	3.38983	87.8	Rank08	Olsenella umbonata DSM 22619.	Actinobacteria	Actinobacteria	Coriobacteriales	Hungate	FeFe.A2
IE19DRAFT_01621	1	1.69492	83.7	Rank07	Olsenella umbonata DSM 22619.	Actinobacteria	Actinobacteria	Coriobacteriales	Hungate	FeFe.A2
IE19DRAFT_01621	4	6.77966	77.1	Rank02	Olsenella umbonata DSM 22619.	Actinobacteria	Actinobacteria	Coriobacteriales	Hungate	FeFe.A2
IE19DRAFT_01621	1	1.69492	77.6	Rank02	Olsenella umbonata DSM 22619.	Actinobacteria	Actinobacteria	Coriobacteriales	Hungate	FeFe.A2
IE19DRAFT_01621	1	1.69492	73.5	Rank05	Olsenella umbonata DSM 22619.	Actinobacteria	Actinobacteria	Coriobacteriales	Hungate	FeFe.A2
IE19DRAFT_01621	1	1.69492	100	Rank10	Olsenella umbonata DSM 22619.	Actinobacteria	Actinobacteria	Coriobacteriales	Hungate	FeFe.A2
IE19DRAFT_01621	2	3.38983	68.9	Rank10	Olsenella umbonata DSM 22619.	Actinobacteria	Actinobacteria	Coriobacteriales	Hungate	FeFe.A2
IE19DRAFT_01621	1	1.69492	75.5	Rank46	Olsenella umbonata DSM 22619.	Actinobacteria	Actinobacteria	Coriobacteriales	Hungate	FeFe.A2
IE19DRAFT_01621	7	11.8644	86	Rank01	Olsenella umbonata DSM 22619.	Actinobacteria	Actinobacteria	Coriobacteriales	Hungate	FeFe.A2
IE19DRAFT_01621	10	16.9492	81.8	Rank07	Olsenella umbonata DSM 22619.	Actinobacteria	Actinobacteria	Coriobacteriales	Hungate	FeFe.A2
IE19DRAFT_01621	21	35.5932	98	Rank06	Olsenella umbonata DSM 22619.	Actinobacteria	Actinobacteria	Coriobacteriales	Hungate	FeFe.A2
IE19DRAFT_01621	1	1.69492	79.6	Rank01	Olsenella umbonata DSM 22619.	Actinobacteria	Actinobacteria	Coriobacteriales	Hungate	FeFe.A2
IE19DRAFT_01621	1	1.69492	68.1	Rank12	Olsenella umbonata DSM 22619.	Actinobacteria	Actinobacteria	Coriobacteriales	Hungate	FeFe.A2
IE19DRAFT_01621	1	1.69492	76	Rank08	Olsenella umbonata DSM 22619.	Actinobacteria	Actinobacteria	Coriobacteriales	Hungate	FeFe.A2
IE19DRAFT_01621	5	8.47458	71.4	Rank05	Olsenella umbonata DSM 22619.	Actinobacteria	Actinobacteria	Coriobacteriales	Hungate	FeFe.A2
IE19DRAFT_01621	1	1.69492	65.2	Rank38	Olsenella umbonata DSM 22619.	Actinobacteria	Actinobacteria	Coriobacteriales	Hungate	FeFe.A2
IE19DRAFT_01621	1	1.69492	68.1	Rank06	Olsenella umbonata DSM 22619.	Actinobacteria	Actinobacteria	Coriobacteriales	Hungate	FeFe.A2
IE19DRAFT_01621	5	8.47458	88	Rank01	Olsenella umbonata DSM 22619.	Actinobacteria	Actinobacteria	Coriobacteriales	Hungate	FeFe.A2
IE19DRAFT_01621	2	3.38983	65.2	Rank07	Olsenella umbonata DSM 22619.	Actinobacteria	Actinobacteria	Coriobacteriales	Hungate	FeFe.A2
IE19DRAFT_01621	2	3.38983	69.8	Rank06	Olsenella umbonata DSM 22619.	Actinobacteria	Actinobacteria	Coriobacteriales	Hungate	FeFe.A2
IE19DRAFT_01621	2	3.38983	80.9	Rank06	Olsenella umbonata DSM 22619.	Actinobacteria	Actinobacteria	Coriobacteriales	Hungate	FeFe.A2
IE19DRAFT_01621	2	3.38983	75.5	Rank06	Olsenella umbonata DSM 22619.	Actinobacteria	Actinobacteria	Coriobacteriales	Hungate	FeFe.A2
IE19DRAFT_01621	3	5.08475	98	Rank08	Olsenella umbonata DSM 22619.	Actinobacteria	Actinobacteria	Coriobacteriales	Hungate	FeFe.A2
IE19DRAFT_01621	5	8.47458	73.5	Rank08	Olsenella umbonata DSM 22619.	Actinobacteria	Actinobacteria	Coriobacteriales	Hungate	FeFe.A2
IE19DRAFT_01621	2	3.38983	73.8	Rank01	Olsenella umbonata DSM 22619.	Actinobacteria	Actinobacteria	Coriobacteriales	Hungate	FeFe.A2
IE19DRAFT_01621	1	1.69492	71.7	Rank05	Olsenella umbonata DSM 22619.	Actinobacteria	Actinobacteria	Coriobacteriales	Hungate	FeFe.A2
IE19DRAFT_01621	1	1.69492	68	Rank33	Olsenella umbonata DSM 22619.	Actinobacteria	Actinobacteria	Coriobacteriales	Hungate	FeFe.A2
IE19DRAFT_01621	3	5.08475	67.3	Rank44	Olsenella umbonata DSM 22619.	Actinobacteria	Actinobacteria	Coriobacteriales	Hungate	FeFe.A2
IE19DRAFT_01621	1	1.69492	65.3	Rank07	Olsenella umbonata DSM 22619.	Actinobacteria	Actinobacteria	Coriobacteriales	Hungate	FeFe.A2
IE19DRAFT_01621	1	1.69492	76.2	Rank01	Olsenella umbonata DSM 22619.	Actinobacteria	Actinobacteria	Coriobacteriales	Hungate	FeFe.A2
IE19DRAFT_01621	2	3.38983	69.4	Rank38	Olsenella umbonata DSM 22619.	Actinobacteria	Actinobacteria	Coriobacteriales	Hungate	FeFe.A2
IE19DRAFT_01621	1	1.69492	66.7	Rank33	Olsenella umbonata DSM 22619.	Actinobacteria	Actinobacteria	Coriobacteriales	Hungate	FeFe.A2
IE19DRAFT_01621	5	8.47458	73.5	Rank06	Olsenella umbonata DSM 22619.	Actinobacteria	Actinobacteria	Coriobacteriales	Hungate	FeFe.A2
IE19DRAFT_01621	1	1.69492	68	Rank46	Olsenella umbonata DSM 22619.	Actinobacteria	Actinobacteria	Coriobacteriales	Hungate	FeFe.A2
IE19DRAFT_01621	3	5.08475	83.3	Rank01	Olsenella umbonata DSM 22619.	Actinobacteria	Actinobacteria	Coriobacteriales	Hungate	FeFe.A2
IE19DRAFT_01621	20	33.8983	74.5	Rank12	Olsenella umbonata DSM 22619.	Actinobacteria	Actinobacteria	Coriobacteriales	Hungate	FeFe.A2
IE19DRAFT_01621	1	1.69492	67.5	Rank10	Olsenella umbonata DSM 22619.	Actinobacteria	Actinobacteria	Coriobacteriales	Hungate	FeFe.A2
IE19DRAFT_01621	10	16.9492	100	Rank04	Olsenella umbonata DSM 22619.	Actinobacteria	Actinobacteria	Coriobacteriales	Hungate	FeFe.A2
IE19DRAFT_01621	17	28.8136	73.5	Rank36	Olsenella umbonata DSM 22619.	Actinobacteria	Actinobacteria	Coriobacteriales	Hungate	FeFe.A2
IE19DRAFT_01621	7	11.8644	66.7	Rank05	Olsenella umbonata DSM 22619.	Actinobacteria	Actinobacteria	Coriobacteriales	Hungate	FeFe.A2
IE19DRAFT_01621	2	3.38983	81.6	Rank01	Olsenella umbonata DSM 22619.	Actinobacteria	Actinobacteria	Coriobacteriales	Hungate	FeFe.A2
IE19DRAFT_01621	1	1.69492	79.1	Rank33	Olsenella umbonata DSM 22619.	Actinobacteria	Actinobacteria	Coriobacteriales	Hungate	FeFe.A2
IE19DRAFT_01621	1	1.69492	81.2	Rank06	Olsenella umbonata DSM 22619.	Actinobacteria	Actinobacteria	Coriobacteriales	Hungate	FeFe.A2
IE19DRAFT_01621	1	1.69492	65.9	Rank39	Olsenella umbonata DSM 22619.	Actinobacteria	Actinobacteria	Coriobacteriales	Hungate	FeFe.A2
IE19DRAFT_01621	2	3.38983	71.4	Rank06	Olsenella umbonata DSM 22619.	Actinobacteria	Actinobacteria	Coriobacteriales	Hungate	FeFe.A2
IE19DRAFT_01621	1	1.69492	79.6	Rank05	Olsenella umbonata DSM 22619.	Actinobacteria	Actinobacteria	Coriobacteriales	Hungate	FeFe.A2
IE19DRAFT_01621	7	11.8644	91.8	Rank07	Olsenella umbonata DSM 22619.	Actinobacteria	Actinobacteria	Coriobacteriales	Hungate	FeFe.A2
IE19DRAFT_01621	1	1.69492	72	Rank10	Olsenella umbonata DSM 22619.	Actinobacteria	Actinobacteria	Coriobacteriales	Hungate	FeFe.A2
IE19DRAFT_01764	1	1.69492	97.6	Rank06	Olsenella umbonata DSM 22619.	Actinobacteria	Actinobacteria	Coriobacteriales	Hungate	FeFe.A2
IE19DRAFT_01764	1	1.69492	81	Rank07	Olsenella umbonata DSM 22619.	Actinobacteria	Actinobacteria	Coriobacteriales	Hungate	FeFe.A2
IE19DRAFT_01764	10	16.9492	85.7	Rank07	Olsenella umbonata DSM 22619.	Actinobacteria	Actinobacteria	Coriobacteriales	Hungate	FeFe.A2
IE19DRAFT_01764	1	1.69492	70.8	Rank12	Olsenella umbonata DSM 22619.	Actinobacteria	Actinobacteria	Coriobacteriales	Hungate	FeFe.A2
IE19DRAFT_01764	2	3.38983	100	Rank05	Olsenella umbonata DSM 22619.	Actinobacteria	Actinobacteria	Coriobacteriales	Hungate	FeFe.A2
IE19DRAFT_01764	1	1.69492	66	Rank05	Olsenella umbonata DSM 22619.	Actinobacteria	Actinobacteria	Coriobacteriales	Hungate	FeFe.A2
IE19DRAFT_01764	1	1.69492	67.3	Rank05	Olsenella umbonata DSM 22619.	Actinobacteria	Actinobacteria	Coriobacteriales	Hungate	FeFe.A2
IE19DRAFT_01764	4	6.77966	80.9	Rank01	Olsenella umbonata DSM 22619.	Actinobacteria	Actinobacteria	Coriobacteriales	Hungate	FeFe.A2
IE19DRAFT_01764	1	1.69492	92.7	Rank07	Olsenella umbonata DSM 22619.	Actinobacteria	Actinobacteria	Coriobacteriales	Hungate	FeFe.A2
IE19DRAFT_01764	1	1.69492	68.1	Rank05	Olsenella umbonata DSM 22619.	Actinobacteria	Actinobacteria	Coriobacteriales	Hungate	FeFe.A2
IE19DRAFT_01764	2	3.38983	74	Rank05	Olsenella umbonata DSM 22619.	Actinobacteria	Actinobacteria	Coriobacteriales	Hungate	FeFe.A2
IE19DRAFT_01764	1	1.69492	84	Rank07	Olsenella umbonata DSM 22619.	Actinobacteria	Actinobacteria	Coriobacteriales	Hungate	FeFe.A2
IE19DRAFT_01764	2	3.38983	90	Rank07	Olsenella umbonata DSM 22619.	Actinobacteria	Actinobacteria	Coriobacteriales	Hungate	FeFe.A2
[truncated: 22,622 more rows]
