# Supplementary material for: Diverse hydrogen production and consumption pathways influence methane production in ruminants
Source: ISME J. 2019 Jun 26;13(10):2617–32. doi: 10.1038/s41396-019-0464-2 (PMC6776011; doi:10.1038/s41396-019-0464-2)
Supplement: Supplementary file 6 — Table S5 [file 41396_2019_464_MOESM6_ESM.xlsx]

## Sheet: hydB MG
Accession	Hits	Normalized Hits	Sequence_Identity	Sheep_Rank	Organism	Phylum	Class	Order	Source	Gene_Group
asrv01000037_pro_18	1	0.56338	85	Rank10	Clostridium sartagoforme AAU1	Firmicutes	Clostridia	Clostridiales	Non-Hungate	HydB
asrv01000037_pro_18	1	0.56338	69.8	Rank45	Clostridium sartagoforme AAU1	Firmicutes	Clostridia	Clostridiales	Non-Hungate	HydB
asrv01000037_pro_18	1	0.56338	67.5	Rank39	Clostridium sartagoforme AAU1	Firmicutes	Clostridia	Clostridiales	Non-Hungate	HydB
asrv01000037_pro_18	1	0.56338	83.3	Rank10	Clostridium sartagoforme AAU1	Firmicutes	Clostridia	Clostridiales	Non-Hungate	HydB
asrv01000037_pro_18	1	0.56338	74	Rank44	Clostridium sartagoforme AAU1	Firmicutes	Clostridia	Clostridiales	Non-Hungate	HydB
asrv01000037_pro_18	1	0.56338	83.6	Rank42	Clostridium sartagoforme AAU1	Firmicutes	Clostridia	Clostridiales	Non-Hungate	HydB
asrv01000037_pro_18	1	0.56338	76.7	Rank33	Clostridium sartagoforme AAU1	Firmicutes	Clostridia	Clostridiales	Non-Hungate	HydB
asrv01000037_pro_18	1	0.56338	75.6	Rank45	Clostridium sartagoforme AAU1	Firmicutes	Clostridia	Clostridiales	Non-Hungate	HydB
asrv01000037_pro_18	1	0.56338	75.6	Rank46	Clostridium sartagoforme AAU1	Firmicutes	Clostridia	Clostridiales	Non-Hungate	HydB
asrv01000037_pro_18	1	0.56338	76.7	Rank34	Clostridium sartagoforme AAU1	Firmicutes	Clostridia	Clostridiales	Non-Hungate	HydB
asrv01000037_pro_18	1	0.56338	81.5	Rank05	Clostridium sartagoforme AAU1	Firmicutes	Clostridia	Clostridiales	Non-Hungate	HydB
asrv01000037_pro_18	1	0.56338	78	Rank43	Clostridium sartagoforme AAU1	Firmicutes	Clostridia	Clostridiales	Non-Hungate	HydB
asrv01000037_pro_18	1	0.56338	66.7	Rank12	Clostridium sartagoforme AAU1	Firmicutes	Clostridia	Clostridiales	Non-Hungate	HydB
asrv01000037_pro_18	1	0.56338	65.3	Rank10	Clostridium sartagoforme AAU1	Firmicutes	Clostridia	Clostridiales	Non-Hungate	HydB
asrv01000037_pro_18	1	0.56338	82.7	Rank05	Clostridium sartagoforme AAU1	Firmicutes	Clostridia	Clostridiales	Non-Hungate	HydB
asrv01000037_pro_18	1	0.56338	80.9	Rank06	Clostridium sartagoforme AAU1	Firmicutes	Clostridia	Clostridiales	Non-Hungate	HydB
asrv01000037_pro_18	1	0.56338	82.3	Rank06	Clostridium sartagoforme AAU1	Firmicutes	Clostridia	Clostridiales	Non-Hungate	HydB
asrv01000037_pro_18	1	0.56338	75	Rank13	Clostridium sartagoforme AAU1	Firmicutes	Clostridia	Clostridiales	Non-Hungate	HydB
asrv01000037_pro_18	1	0.56338	77.8	Rank07	Clostridium sartagoforme AAU1	Firmicutes	Clostridia	Clostridiales	Non-Hungate	HydB
asrv01000037_pro_18	1	0.56338	82.5	Rank13	Clostridium sartagoforme AAU1	Firmicutes	Clostridia	Clostridiales	Non-Hungate	HydB
asrv01000037_pro_18	1	0.56338	80.5	Rank08	Clostridium sartagoforme AAU1	Firmicutes	Clostridia	Clostridiales	Non-Hungate	HydB
C11DRAFT_01835	1	0.56338	78.2	Rank02	Bacteroides ovatus NLAE-zl-C11	Bacteroidetes	Bacteroidia	Bacteroidales	Non-Hungate	HydB
C11DRAFT_01835	1	0.56338	79.5	Rank05	Bacteroides ovatus NLAE-zl-C11	Bacteroidetes	Bacteroidia	Bacteroidales	Non-Hungate	HydB
C11DRAFT_01835	1	0.56338	76.2	Rank13	Bacteroides ovatus NLAE-zl-C11	Bacteroidetes	Bacteroidia	Bacteroidales	Non-Hungate	HydB
C11DRAFT_01835	1	0.56338	88.7	Rank02	Bacteroides ovatus NLAE-zl-C11	Bacteroidetes	Bacteroidia	Bacteroidales	Non-Hungate	HydB
C11DRAFT_01835	1	0.56338	72	Rank02	Bacteroides ovatus NLAE-zl-C11	Bacteroidetes	Bacteroidia	Bacteroidales	Non-Hungate	HydB
C11DRAFT_01835	1	0.56338	87	Rank13	Bacteroides ovatus NLAE-zl-C11	Bacteroidetes	Bacteroidia	Bacteroidales	Non-Hungate	HydB
C11DRAFT_01835	1	0.56338	86.3	Rank34	Bacteroides ovatus NLAE-zl-C11	Bacteroidetes	Bacteroidia	Bacteroidales	Non-Hungate	HydB
C11DRAFT_01835	1	0.56338	85.3	Rank34	Bacteroides ovatus NLAE-zl-C11	Bacteroidetes	Bacteroidia	Bacteroidales	Non-Hungate	HydB
C11DRAFT_01835	1	0.56338	86.1	Rank36	Bacteroides ovatus NLAE-zl-C11	Bacteroidetes	Bacteroidia	Bacteroidales	Non-Hungate	HydB
C11DRAFT_01835	1	0.56338	76.7	Rank38	Bacteroides ovatus NLAE-zl-C11	Bacteroidetes	Bacteroidia	Bacteroidales	Non-Hungate	HydB
C11DRAFT_01835	1	0.56338	75.6	Rank08	Bacteroides ovatus NLAE-zl-C11	Bacteroidetes	Bacteroidia	Bacteroidales	Non-Hungate	HydB
C11DRAFT_01835	1	0.56338	69.6	Rank33	Bacteroides ovatus NLAE-zl-C11	Bacteroidetes	Bacteroidia	Bacteroidales	Non-Hungate	HydB
C11DRAFT_01835	1	0.56338	87.7	Rank34	Bacteroides ovatus NLAE-zl-C11	Bacteroidetes	Bacteroidia	Bacteroidales	Non-Hungate	HydB
C11DRAFT_01835	1	0.56338	78.5	Rank43	Bacteroides ovatus NLAE-zl-C11	Bacteroidetes	Bacteroidia	Bacteroidales	Non-Hungate	HydB
C11DRAFT_01835	1	0.56338	70.3	Rank45	Bacteroides ovatus NLAE-zl-C11	Bacteroidetes	Bacteroidia	Bacteroidales	Non-Hungate	HydB
C11DRAFT_01835	1	0.56338	76.6	Rank34	Bacteroides ovatus NLAE-zl-C11	Bacteroidetes	Bacteroidia	Bacteroidales	Non-Hungate	HydB
C182DRAFT_00461	1	0.56338	93.4	Rank02	Bacteroides xylanisolvens NLAE-zl-C182	Bacteroidetes	Bacteroidia	Bacteroidales	Non-Hungate	HydB
C182DRAFT_00461	1	0.56338	88.6	Rank13	Bacteroides xylanisolvens NLAE-zl-C182	Bacteroidetes	Bacteroidia	Bacteroidales	Non-Hungate	HydB
C182DRAFT_00461	1	0.56338	89.5	Rank12	Bacteroides xylanisolvens NLAE-zl-C182	Bacteroidetes	Bacteroidia	Bacteroidales	Non-Hungate	HydB
C182DRAFT_00461	1	0.56338	73.8	Rank44	Bacteroides xylanisolvens NLAE-zl-C182	Bacteroidetes	Bacteroidia	Bacteroidales	Non-Hungate	HydB
C182DRAFT_00461	1	0.56338	71	Rank13	Bacteroides xylanisolvens NLAE-zl-C182	Bacteroidetes	Bacteroidia	Bacteroidales	Non-Hungate	HydB
C182DRAFT_00461	1	0.56338	72.4	Rank06	Bacteroides xylanisolvens NLAE-zl-C182	Bacteroidetes	Bacteroidia	Bacteroidales	Non-Hungate	HydB
C182DRAFT_00461	1	0.56338	74.2	Rank07	Bacteroides xylanisolvens NLAE-zl-C182	Bacteroidetes	Bacteroidia	Bacteroidales	Non-Hungate	HydB
C182DRAFT_00461	1	0.56338	72.7	Rank10	Bacteroides xylanisolvens NLAE-zl-C182	Bacteroidetes	Bacteroidia	Bacteroidales	Non-Hungate	HydB
C182DRAFT_00461	1	0.56338	85	Rank33	Bacteroides xylanisolvens NLAE-zl-C182	Bacteroidetes	Bacteroidia	Bacteroidales	Non-Hungate	HydB
C182DRAFT_00461	1	0.56338	89.2	Rank01	Bacteroides xylanisolvens NLAE-zl-C182	Bacteroidetes	Bacteroidia	Bacteroidales	Non-Hungate	HydB
C182DRAFT_00461	1	0.56338	87	Rank38	Bacteroides xylanisolvens NLAE-zl-C182	Bacteroidetes	Bacteroidia	Bacteroidales	Non-Hungate	HydB
C182DRAFT_00461	1	0.56338	69.7	Rank44	Bacteroides xylanisolvens NLAE-zl-C182	Bacteroidetes	Bacteroidia	Bacteroidales	Non-Hungate	HydB
C182DRAFT_00461	1	0.56338	80.2	Rank44	Bacteroides xylanisolvens NLAE-zl-C182	Bacteroidetes	Bacteroidia	Bacteroidales	Non-Hungate	HydB
C182DRAFT_00461	1	0.56338	90	Rank01	Bacteroides xylanisolvens NLAE-zl-C182	Bacteroidetes	Bacteroidia	Bacteroidales	Non-Hungate	HydB
C182DRAFT_00461	1	0.56338	85.5	Rank07	Bacteroides xylanisolvens NLAE-zl-C182	Bacteroidetes	Bacteroidia	Bacteroidales	Non-Hungate	HydB
C29DRAFT_00613	1	0.56338	77.6	Rank13	Bacteroides xylanisolvens NLAE-zl-C29	Bacteroidetes	Bacteroidia	Bacteroidales	Non-Hungate	HydB
C29DRAFT_00613	1	0.56338	92.6	Rank02	Bacteroides xylanisolvens NLAE-zl-C29	Bacteroidetes	Bacteroidia	Bacteroidales	Non-Hungate	HydB
C29DRAFT_00613	1	0.56338	89.6	Rank34	Bacteroides xylanisolvens NLAE-zl-C29	Bacteroidetes	Bacteroidia	Bacteroidales	Non-Hungate	HydB
C29DRAFT_00613	1	0.56338	87.8	Rank10	Bacteroides xylanisolvens NLAE-zl-C29	Bacteroidetes	Bacteroidia	Bacteroidales	Non-Hungate	HydB
C29DRAFT_00613	1	0.56338	91.9	Rank34	Bacteroides xylanisolvens NLAE-zl-C29	Bacteroidetes	Bacteroidia	Bacteroidales	Non-Hungate	HydB
C29DRAFT_00613	1	0.56338	90	Rank13	Bacteroides xylanisolvens NLAE-zl-C29	Bacteroidetes	Bacteroidia	Bacteroidales	Non-Hungate	HydB
C29DRAFT_00613	1	0.56338	92.7	Rank04	Bacteroides xylanisolvens NLAE-zl-C29	Bacteroidetes	Bacteroidia	Bacteroidales	Non-Hungate	HydB
C29DRAFT_00613	1	0.56338	78.2	Rank45	Bacteroides xylanisolvens NLAE-zl-C29	Bacteroidetes	Bacteroidia	Bacteroidales	Non-Hungate	HydB
C29DRAFT_00613	1	0.56338	92.3	Rank01	Bacteroides xylanisolvens NLAE-zl-C29	Bacteroidetes	Bacteroidia	Bacteroidales	Non-Hungate	HydB
C29DRAFT_00613	1	0.56338	89.6	Rank33	Bacteroides xylanisolvens NLAE-zl-C29	Bacteroidetes	Bacteroidia	Bacteroidales	Non-Hungate	HydB
C29DRAFT_00613	1	0.56338	85.2	Rank44	Bacteroides xylanisolvens NLAE-zl-C29	Bacteroidetes	Bacteroidia	Bacteroidales	Non-Hungate	HydB
C29DRAFT_00613	1	0.56338	95.2	Rank05	Bacteroides xylanisolvens NLAE-zl-C29	Bacteroidetes	Bacteroidia	Bacteroidales	Non-Hungate	HydB
C29DRAFT_00613	1	0.56338	88.1	Rank36	Bacteroides xylanisolvens NLAE-zl-C29	Bacteroidetes	Bacteroidia	Bacteroidales	Non-Hungate	HydB
C29DRAFT_00613	1	0.56338	93.3	Rank10	Bacteroides xylanisolvens NLAE-zl-C29	Bacteroidetes	Bacteroidia	Bacteroidales	Non-Hungate	HydB
C339DRAFT_01245	1	0.56338	76.3	Rank12	Bacteroides xylanisolvens NLAE-zl-C339	Bacteroidetes	Bacteroidia	Bacteroidales	Non-Hungate	HydB
C339DRAFT_01245	1	0.56338	72.2	Rank44	Bacteroides xylanisolvens NLAE-zl-C339	Bacteroidetes	Bacteroidia	Bacteroidales	Non-Hungate	HydB
C339DRAFT_01245	1	0.56338	85.1	Rank01	Bacteroides xylanisolvens NLAE-zl-C339	Bacteroidetes	Bacteroidia	Bacteroidales	Non-Hungate	HydB
C339DRAFT_01245	1	0.56338	85.5	Rank44	Bacteroides xylanisolvens NLAE-zl-C339	Bacteroidetes	Bacteroidia	Bacteroidales	Non-Hungate	HydB
C339DRAFT_01245	1	0.56338	90.9	Rank42	Bacteroides xylanisolvens NLAE-zl-C339	Bacteroidetes	Bacteroidia	Bacteroidales	Non-Hungate	HydB
C339DRAFT_01245	1	0.56338	86.4	Rank02	Bacteroides xylanisolvens NLAE-zl-C339	Bacteroidetes	Bacteroidia	Bacteroidales	Non-Hungate	HydB
C339DRAFT_01245	1	0.56338	80.2	Rank44	Bacteroides xylanisolvens NLAE-zl-C339	Bacteroidetes	Bacteroidia	Bacteroidales	Non-Hungate	HydB
C339DRAFT_01245	1	0.56338	74.4	Rank06	Bacteroides xylanisolvens NLAE-zl-C339	Bacteroidetes	Bacteroidia	Bacteroidales	Non-Hungate	HydB
C339DRAFT_01245	1	0.56338	81.6	Rank08	Bacteroides xylanisolvens NLAE-zl-C339	Bacteroidetes	Bacteroidia	Bacteroidales	Non-Hungate	HydB
C339DRAFT_01245	1	0.56338	86.1	Rank38	Bacteroides xylanisolvens NLAE-zl-C339	Bacteroidetes	Bacteroidia	Bacteroidales	Non-Hungate	HydB
C339DRAFT_01245	1	0.56338	90.1	Rank33	Bacteroides xylanisolvens NLAE-zl-C339	Bacteroidetes	Bacteroidia	Bacteroidales	Non-Hungate	HydB
C339DRAFT_01245	1	0.56338	83.1	Rank43	Bacteroides xylanisolvens NLAE-zl-C339	Bacteroidetes	Bacteroidia	Bacteroidales	Non-Hungate	HydB
C339DRAFT_01245	1	0.56338	84.6	Rank43	Bacteroides xylanisolvens NLAE-zl-C339	Bacteroidetes	Bacteroidia	Bacteroidales	Non-Hungate	HydB
C339DRAFT_01245	1	0.56338	88.6	Rank46	Bacteroides xylanisolvens NLAE-zl-C339	Bacteroidetes	Bacteroidia	Bacteroidales	Non-Hungate	HydB
C339DRAFT_01245	1	0.56338	91.3	Rank33	Bacteroides xylanisolvens NLAE-zl-C339	Bacteroidetes	Bacteroidia	Bacteroidales	Non-Hungate	HydB
C339DRAFT_01245	1	0.56338	87	Rank02	Bacteroides xylanisolvens NLAE-zl-C339	Bacteroidetes	Bacteroidia	Bacteroidales	Non-Hungate	HydB
C339DRAFT_01245	1	0.56338	81.9	Rank01	Bacteroides xylanisolvens NLAE-zl-C339	Bacteroidetes	Bacteroidia	Bacteroidales	Non-Hungate	HydB
C34DRAFT_01094	1	0.56338	68.8	Rank39	Bacteroides ovatus NLAE-zl-C34	Bacteroidetes	Bacteroidia	Bacteroidales	Non-Hungate	HydB
C34DRAFT_01094	1	0.56338	77.8	Rank44	Bacteroides ovatus NLAE-zl-C34	Bacteroidetes	Bacteroidia	Bacteroidales	Non-Hungate	HydB
C34DRAFT_01094	1	0.56338	85.1	Rank45	Bacteroides ovatus NLAE-zl-C34	Bacteroidetes	Bacteroidia	Bacteroidales	Non-Hungate	HydB
C34DRAFT_01094	1	0.56338	72	Rank44	Bacteroides ovatus NLAE-zl-C34	Bacteroidetes	Bacteroidia	Bacteroidales	Non-Hungate	HydB
C34DRAFT_01094	1	0.56338	75.6	Rank12	Bacteroides ovatus NLAE-zl-C34	Bacteroidetes	Bacteroidia	Bacteroidales	Non-Hungate	HydB
C34DRAFT_01094	1	0.56338	91	Rank34	Bacteroides ovatus NLAE-zl-C34	Bacteroidetes	Bacteroidia	Bacteroidales	Non-Hungate	HydB
C34DRAFT_01094	1	0.56338	85.1	Rank10	Bacteroides ovatus NLAE-zl-C34	Bacteroidetes	Bacteroidia	Bacteroidales	Non-Hungate	HydB
C34DRAFT_01094	1	0.56338	76.6	Rank07	Bacteroides ovatus NLAE-zl-C34	Bacteroidetes	Bacteroidia	Bacteroidales	Non-Hungate	HydB
C34DRAFT_01094	1	0.56338	88.6	Rank13	Bacteroides ovatus NLAE-zl-C34	Bacteroidetes	Bacteroidia	Bacteroidales	Non-Hungate	HydB
C34DRAFT_01094	1	0.56338	88.2	Rank12	Bacteroides ovatus NLAE-zl-C34	Bacteroidetes	Bacteroidia	Bacteroidales	Non-Hungate	HydB
C34DRAFT_01094	1	0.56338	72.6	Rank33	Bacteroides ovatus NLAE-zl-C34	Bacteroidetes	Bacteroidia	Bacteroidales	Non-Hungate	HydB
C34DRAFT_01094	1	0.56338	92.9	Rank34	Bacteroides ovatus NLAE-zl-C34	Bacteroidetes	Bacteroidia	Bacteroidales	Non-Hungate	HydB
C34DRAFT_01094	1	0.56338	85.7	Rank06	Bacteroides ovatus NLAE-zl-C34	Bacteroidetes	Bacteroidia	Bacteroidales	Non-Hungate	HydB
C34DRAFT_01094	1	0.56338	86.4	Rank02	Bacteroides ovatus NLAE-zl-C34	Bacteroidetes	Bacteroidia	Bacteroidales	Non-Hungate	HydB
C34DRAFT_01094	1	0.56338	74.5	Rank13	Bacteroides ovatus NLAE-zl-C34	Bacteroidetes	Bacteroidia	Bacteroidales	Non-Hungate	HydB
C34DRAFT_01094	1	0.56338	82.9	Rank34	Bacteroides ovatus NLAE-zl-C34	Bacteroidetes	Bacteroidia	Bacteroidales	Non-Hungate	HydB
C34DRAFT_01094	1	0.56338	70.9	Rank44	Bacteroides ovatus NLAE-zl-C34	Bacteroidetes	Bacteroidia	Bacteroidales	Non-Hungate	HydB
C34DRAFT_01094	1	0.56338	83.7	Rank44	Bacteroides ovatus NLAE-zl-C34	Bacteroidetes	Bacteroidia	Bacteroidales	Non-Hungate	HydB
C34DRAFT_01094	1	0.56338	91.2	Rank44	Bacteroides ovatus NLAE-zl-C34	Bacteroidetes	Bacteroidia	Bacteroidales	Non-Hungate	HydB
C34DRAFT_01094	1	0.56338	70.2	Rank44	Bacteroides ovatus NLAE-zl-C34	Bacteroidetes	Bacteroidia	Bacteroidales	Non-Hungate	HydB
C34DRAFT_01094	1	0.56338	76.8	Rank06	Bacteroides ovatus NLAE-zl-C34	Bacteroidetes	Bacteroidia	Bacteroidales	Non-Hungate	HydB
C34DRAFT_01094	1	0.56338	76.8	Rank43	Bacteroides ovatus NLAE-zl-C34	Bacteroidetes	Bacteroidia	Bacteroidales	Non-Hungate	HydB
C34DRAFT_01094	1	0.56338	72.6	Rank10	Bacteroides ovatus NLAE-zl-C34	Bacteroidetes	Bacteroidia	Bacteroidales	Non-Hungate	HydB
C34DRAFT_01094	1	0.56338	90.3	Rank45	Bacteroides ovatus NLAE-zl-C34	Bacteroidetes	Bacteroidia	Bacteroidales	Non-Hungate	HydB
C34DRAFT_01094	1	0.56338	85.9	Rank10	Bacteroides ovatus NLAE-zl-C34	Bacteroidetes	Bacteroidia	Bacteroidales	Non-Hungate	HydB
C523DRAFT_02678	1	0.56338	87.1	Rank44	Bacteroides thetaiotaomicron NLAE-zl-C523	Bacteroidetes	Bacteroidia	Bacteroidales	Non-Hungate	HydB
C523DRAFT_02678	1	0.56338	69.1	Rank43	Bacteroides thetaiotaomicron NLAE-zl-C523	Bacteroidetes	Bacteroidia	Bacteroidales	Non-Hungate	HydB
C523DRAFT_02678	1	0.56338	74.1	Rank44	Bacteroides thetaiotaomicron NLAE-zl-C523	Bacteroidetes	Bacteroidia	Bacteroidales	Non-Hungate	HydB
C523DRAFT_02678	1	0.56338	65.8	Rank44	Bacteroides thetaiotaomicron NLAE-zl-C523	Bacteroidetes	Bacteroidia	Bacteroidales	Non-Hungate	HydB
C523DRAFT_02678	1	0.56338	65.9	Rank12	Bacteroides thetaiotaomicron NLAE-zl-C523	Bacteroidetes	Bacteroidia	Bacteroidales	Non-Hungate	HydB
C523DRAFT_02678	1	0.56338	87	Rank02	Bacteroides thetaiotaomicron NLAE-zl-C523	Bacteroidetes	Bacteroidia	Bacteroidales	Non-Hungate	HydB
C523DRAFT_02678	1	0.56338	73.2	Rank02	Bacteroides thetaiotaomicron NLAE-zl-C523	Bacteroidetes	Bacteroidia	Bacteroidales	Non-Hungate	HydB
C523DRAFT_02678	1	0.56338	70.1	Rank33	Bacteroides thetaiotaomicron NLAE-zl-C523	Bacteroidetes	Bacteroidia	Bacteroidales	Non-Hungate	HydB
C523DRAFT_02678	1	0.56338	65.8	Rank38	Bacteroides thetaiotaomicron NLAE-zl-C523	Bacteroidetes	Bacteroidia	Bacteroidales	Non-Hungate	HydB
C523DRAFT_02678	1	0.56338	66.7	Rank36	Bacteroides thetaiotaomicron NLAE-zl-C523	Bacteroidetes	Bacteroidia	Bacteroidales	Non-Hungate	HydB
C523DRAFT_02678	1	0.56338	70	Rank44	Bacteroides thetaiotaomicron NLAE-zl-C523	Bacteroidetes	Bacteroidia	Bacteroidales	Non-Hungate	HydB
C523DRAFT_02678	1	0.56338	88.1	Rank33	Bacteroides thetaiotaomicron NLAE-zl-C523	Bacteroidetes	Bacteroidia	Bacteroidales	Non-Hungate	HydB
C523DRAFT_02678	1	0.56338	73.6	Rank39	Bacteroides thetaiotaomicron NLAE-zl-C523	Bacteroidetes	Bacteroidia	Bacteroidales	Non-Hungate	HydB
C523DRAFT_02678	1	0.56338	90.2	Rank42	Bacteroides thetaiotaomicron NLAE-zl-C523	Bacteroidetes	Bacteroidia	Bacteroidales	Non-Hungate	HydB
C523DRAFT_02678	1	0.56338	87.8	Rank43	Bacteroides thetaiotaomicron NLAE-zl-C523	Bacteroidetes	Bacteroidia	Bacteroidales	Non-Hungate	HydB
C523DRAFT_02678	1	0.56338	86.8	Rank43	Bacteroides thetaiotaomicron NLAE-zl-C523	Bacteroidetes	Bacteroidia	Bacteroidales	Non-Hungate	HydB
C523DRAFT_02678	1	0.56338	86.1	Rank45	Bacteroides thetaiotaomicron NLAE-zl-C523	Bacteroidetes	Bacteroidia	Bacteroidales	Non-Hungate	HydB
C523DRAFT_02678	1	0.56338	71	Rank05	Bacteroides thetaiotaomicron NLAE-zl-C523	Bacteroidetes	Bacteroidia	Bacteroidales	Non-Hungate	HydB
C523DRAFT_02678	1	0.56338	86.2	Rank44	Bacteroides thetaiotaomicron NLAE-zl-C523	Bacteroidetes	Bacteroidia	Bacteroidales	Non-Hungate	HydB
C523DRAFT_02678	1	0.56338	91.1	Rank44	Bacteroides thetaiotaomicron NLAE-zl-C523	Bacteroidetes	Bacteroidia	Bacteroidales	Non-Hungate	HydB
C523DRAFT_02678	1	0.56338	75.9	Rank06	Bacteroides thetaiotaomicron NLAE-zl-C523	Bacteroidetes	Bacteroidia	Bacteroidales	Non-Hungate	HydB
C523DRAFT_02678	1	0.56338	77.5	Rank07	Bacteroides thetaiotaomicron NLAE-zl-C523	Bacteroidetes	Bacteroidia	Bacteroidales	Non-Hungate	HydB
C523DRAFT_02678	1	0.56338	67.3	Rank10	Bacteroides thetaiotaomicron NLAE-zl-C523	Bacteroidetes	Bacteroidia	Bacteroidales	Non-Hungate	HydB
C523DRAFT_02678	1	0.56338	76	Rank01	Bacteroides thetaiotaomicron NLAE-zl-C523	Bacteroidetes	Bacteroidia	Bacteroidales	Non-Hungate	HydB
C523DRAFT_02678	1	0.56338	67.5	Rank33	Bacteroides thetaiotaomicron NLAE-zl-C523	Bacteroidetes	Bacteroidia	Bacteroidales	Non-Hungate	HydB
C523DRAFT_02678	1	0.56338	76.2	Rank39	Bacteroides thetaiotaomicron NLAE-zl-C523	Bacteroidetes	Bacteroidia	Bacteroidales	Non-Hungate	HydB
C523DRAFT_02678	1	0.56338	89.5	Rank01	Bacteroides thetaiotaomicron NLAE-zl-C523	Bacteroidetes	Bacteroidia	Bacteroidales	Non-Hungate	HydB
C523DRAFT_02678	1	0.56338	82	Rank02	Bacteroides thetaiotaomicron NLAE-zl-C523	Bacteroidetes	Bacteroidia	Bacteroidales	Non-Hungate	HydB
C523DRAFT_02678	1	0.56338	78	Rank44	Bacteroides thetaiotaomicron NLAE-zl-C523	Bacteroidetes	Bacteroidia	Bacteroidales	Non-Hungate	HydB
C523DRAFT_02678	1	0.56338	84.6	Rank45	Bacteroides thetaiotaomicron NLAE-zl-C523	Bacteroidetes	Bacteroidia	Bacteroidales	Non-Hungate	HydB
C523DRAFT_02678	1	0.56338	71	Rank36	Bacteroides thetaiotaomicron NLAE-zl-C523	Bacteroidetes	Bacteroidia	Bacteroidales	Non-Hungate	HydB
C523DRAFT_02678	1	0.56338	71.7	Rank10	Bacteroides thetaiotaomicron NLAE-zl-C523	Bacteroidetes	Bacteroidia	Bacteroidales	Non-Hungate	HydB
C523DRAFT_02678	1	0.56338	73.5	Rank06	Bacteroides thetaiotaomicron NLAE-zl-C523	Bacteroidetes	Bacteroidia	Bacteroidales	Non-Hungate	HydB
C523DRAFT_02678	1	0.56338	85.9	Rank06	Bacteroides thetaiotaomicron NLAE-zl-C523	Bacteroidetes	Bacteroidia	Bacteroidales	Non-Hungate	HydB
C523DRAFT_02678	1	0.56338	84.8	Rank34	Bacteroides thetaiotaomicron NLAE-zl-C523	Bacteroidetes	Bacteroidia	Bacteroidales	Non-Hungate	HydB
C523DRAFT_02678	1	0.56338	88	Rank07	Bacteroides thetaiotaomicron NLAE-zl-C523	Bacteroidetes	Bacteroidia	Bacteroidales	Non-Hungate	HydB
C523DRAFT_02678	1	0.56338	83.6	Rank06	Bacteroides thetaiotaomicron NLAE-zl-C523	Bacteroidetes	Bacteroidia	Bacteroidales	Non-Hungate	HydB
C523DRAFT_02678	1	0.56338	67.5	Rank43	Bacteroides thetaiotaomicron NLAE-zl-C523	Bacteroidetes	Bacteroidia	Bacteroidales	Non-Hungate	HydB
C523DRAFT_02678	1	0.56338	85.1	Rank12	Bacteroides thetaiotaomicron NLAE-zl-C523	Bacteroidetes	Bacteroidia	Bacteroidales	Non-Hungate	HydB
C523DRAFT_02678	1	0.56338	72.4	Rank42	Bacteroides thetaiotaomicron NLAE-zl-C523	Bacteroidetes	Bacteroidia	Bacteroidales	Non-Hungate	HydB
C523DRAFT_02678	1	0.56338	67.9	Rank05	Bacteroides thetaiotaomicron NLAE-zl-C523	Bacteroidetes	Bacteroidia	Bacteroidales	Non-Hungate	HydB
C523DRAFT_02678	1	0.56338	85.4	Rank44	Bacteroides thetaiotaomicron NLAE-zl-C523	Bacteroidetes	Bacteroidia	Bacteroidales	Non-Hungate	HydB
C523DRAFT_02678	1	0.56338	73.4	Rank43	Bacteroides thetaiotaomicron NLAE-zl-C523	Bacteroidetes	Bacteroidia	Bacteroidales	Non-Hungate	HydB
C523DRAFT_02678	1	0.56338	70.5	Rank10	Bacteroides thetaiotaomicron NLAE-zl-C523	Bacteroidetes	Bacteroidia	Bacteroidales	Non-Hungate	HydB
C523DRAFT_02678	1	0.56338	74	Rank38	Bacteroides thetaiotaomicron NLAE-zl-C523	Bacteroidetes	Bacteroidia	Bacteroidales	Non-Hungate	HydB
C523DRAFT_02678	1	0.56338	74.4	Rank46	Bacteroides thetaiotaomicron NLAE-zl-C523	Bacteroidetes	Bacteroidia	Bacteroidales	Non-Hungate	HydB
C523DRAFT_02678	1	0.56338	71.2	Rank45	Bacteroides thetaiotaomicron NLAE-zl-C523	Bacteroidetes	Bacteroidia	Bacteroidales	Non-Hungate	HydB
C523DRAFT_02678	1	0.56338	70.3	Rank08	Bacteroides thetaiotaomicron NLAE-zl-C523	Bacteroidetes	Bacteroidia	Bacteroidales	Non-Hungate	HydB
C523DRAFT_02678	1	0.56338	76.9	Rank10	Bacteroides thetaiotaomicron NLAE-zl-C523	Bacteroidetes	Bacteroidia	Bacteroidales	Non-Hungate	HydB
C523DRAFT_02678	1	0.56338	86.2	Rank46	Bacteroides thetaiotaomicron NLAE-zl-C523	Bacteroidetes	Bacteroidia	Bacteroidales	Non-Hungate	HydB
C523DRAFT_02678	1	0.56338	75.3	Rank43	Bacteroides thetaiotaomicron NLAE-zl-C523	Bacteroidetes	Bacteroidia	Bacteroidales	Non-Hungate	HydB
C523DRAFT_02678	1	0.56338	76	Rank43	Bacteroides thetaiotaomicron NLAE-zl-C523	Bacteroidetes	Bacteroidia	Bacteroidales	Non-Hungate	HydB
C523DRAFT_02678	1	0.56338	88.3	Rank34	Bacteroides thetaiotaomicron NLAE-zl-C523	Bacteroidetes	Bacteroidia	Bacteroidales	Non-Hungate	HydB
C523DRAFT_02678	1	0.56338	85.5	Rank33	Bacteroides thetaiotaomicron NLAE-zl-C523	Bacteroidetes	Bacteroidia	Bacteroidales	Non-Hungate	HydB
C523DRAFT_02678	1	0.56338	85.2	Rank36	Bacteroides thetaiotaomicron NLAE-zl-C523	Bacteroidetes	Bacteroidia	Bacteroidales	Non-Hungate	HydB
C523DRAFT_02678	1	0.56338	74.6	Rank13	Bacteroides thetaiotaomicron NLAE-zl-C523	Bacteroidetes	Bacteroidia	Bacteroidales	Non-Hungate	HydB
C523DRAFT_02678	1	0.56338	74.7	Rank36	Bacteroides thetaiotaomicron NLAE-zl-C523	Bacteroidetes	Bacteroidia	Bacteroidales	Non-Hungate	HydB
C523DRAFT_02678	1	0.56338	89	Rank06	Bacteroides thetaiotaomicron NLAE-zl-C523	Bacteroidetes	Bacteroidia	Bacteroidales	Non-Hungate	HydB
C523DRAFT_02678	1	0.56338	88.7	Rank42	Bacteroides thetaiotaomicron NLAE-zl-C523	Bacteroidetes	Bacteroidia	Bacteroidales	Non-Hungate	HydB
C523DRAFT_02678	1	0.56338	92.5	Rank34	Bacteroides thetaiotaomicron NLAE-zl-C523	Bacteroidetes	Bacteroidia	Bacteroidales	Non-Hungate	HydB
C523DRAFT_02678	1	0.56338	75	Rank04	Bacteroides thetaiotaomicron NLAE-zl-C523	Bacteroidetes	Bacteroidia	Bacteroidales	Non-Hungate	HydB
C523DRAFT_02678	1	0.56338	73.6	Rank45	Bacteroides thetaiotaomicron NLAE-zl-C523	Bacteroidetes	Bacteroidia	Bacteroidales	Non-Hungate	HydB
C523DRAFT_02678	1	0.56338	70.8	Rank07	Bacteroides thetaiotaomicron NLAE-zl-C523	Bacteroidetes	Bacteroidia	Bacteroidales	Non-Hungate	HydB
C523DRAFT_02678	1	0.56338	90.9	Rank04	Bacteroides thetaiotaomicron NLAE-zl-C523	Bacteroidetes	Bacteroidia	Bacteroidales	Non-Hungate	HydB
C523DRAFT_02678	1	0.56338	78.1	Rank34	Bacteroides thetaiotaomicron NLAE-zl-C523	Bacteroidetes	Bacteroidia	Bacteroidales	Non-Hungate	HydB
C523DRAFT_02678	1	0.56338	83.3	Rank13	Bacteroides thetaiotaomicron NLAE-zl-C523	Bacteroidetes	Bacteroidia	Bacteroidales	Non-Hungate	HydB
C523DRAFT_02678	1	0.56338	85.9	Rank04	Bacteroides thetaiotaomicron NLAE-zl-C523	Bacteroidetes	Bacteroidia	Bacteroidales	Non-Hungate	HydB
C523DRAFT_02678	1	0.56338	88.4	Rank13	Bacteroides thetaiotaomicron NLAE-zl-C523	Bacteroidetes	Bacteroidia	Bacteroidales	Non-Hungate	HydB
C523DRAFT_02678	1	0.56338	88.3	Rank06	Bacteroides thetaiotaomicron NLAE-zl-C523	Bacteroidetes	Bacteroidia	Bacteroidales	Non-Hungate	HydB
C523DRAFT_02678	1	0.56338	90.7	Rank34	Bacteroides thetaiotaomicron NLAE-zl-C523	Bacteroidetes	Bacteroidia	Bacteroidales	Non-Hungate	HydB
C523DRAFT_02678	1	0.56338	86.2	Rank05	Bacteroides thetaiotaomicron NLAE-zl-C523	Bacteroidetes	Bacteroidia	Bacteroidales	Non-Hungate	HydB
C523DRAFT_02678	1	0.56338	69.8	Rank13	Bacteroides thetaiotaomicron NLAE-zl-C523	Bacteroidetes	Bacteroidia	Bacteroidales	Non-Hungate	HydB
C523DRAFT_02678	1	0.56338	71.4	Rank08	Bacteroides thetaiotaomicron NLAE-zl-C523	Bacteroidetes	Bacteroidia	Bacteroidales	Non-Hungate	HydB
C523DRAFT_02678	1	0.56338	73.3	Rank08	Bacteroides thetaiotaomicron NLAE-zl-C523	Bacteroidetes	Bacteroidia	Bacteroidales	Non-Hungate	HydB
CUS_4661	1	0.56338	73.6	Rank01	Ruminococcus albus 8	Firmicutes	Clostridia	Clostridiales	Non-Hungate	HydB
CUS_4661	1	0.56338	100	Rank05	Ruminococcus albus 8	Firmicutes	Clostridia	Clostridiales	Non-Hungate	HydB
CUS_4661	1	0.56338	73.3	Rank01	Ruminococcus albus 8	Firmicutes	Clostridia	Clostridiales	Non-Hungate	HydB
CUS_4661	1	0.56338	100	Rank45	Ruminococcus albus 8	Firmicutes	Clostridia	Clostridiales	Non-Hungate	HydB
CUS_4661	1	0.56338	75.6	Rank01	Ruminococcus albus 8	Firmicutes	Clostridia	Clostridiales	Non-Hungate	HydB
CUS_4661	1	0.56338	100	Rank43	Ruminococcus albus 8	Firmicutes	Clostridia	Clostridiales	Non-Hungate	HydB
CUS_4661	1	0.56338	89	Rank05	Ruminococcus albus 8	Firmicutes	Clostridia	Clostridiales	Non-Hungate	HydB
CUS_4661	1	0.56338	67.1	Rank43	Ruminococcus albus 8	Firmicutes	Clostridia	Clostridiales	Non-Hungate	HydB
CUS_4661	1	0.56338	74.1	Rank45	Ruminococcus albus 8	Firmicutes	Clostridia	Clostridiales	Non-Hungate	HydB
CUS_4661	1	0.56338	73	Rank01	Ruminococcus albus 8	Firmicutes	Clostridia	Clostridiales	Non-Hungate	HydB
CUS_4661	2	1.12676	72.9	Rank46	Ruminococcus albus 8	Firmicutes	Clostridia	Clostridiales	Non-Hungate	HydB
CUS_4661	1	0.56338	69.6	Rank02	Ruminococcus albus 8	Firmicutes	Clostridia	Clostridiales	Non-Hungate	HydB
CUS_4661	1	0.56338	72.7	Rank45	Ruminococcus albus 8	Firmicutes	Clostridia	Clostridiales	Non-Hungate	HydB
CUS_4661	1	0.56338	75	Rank01	Ruminococcus albus 8	Firmicutes	Clostridia	Clostridiales	Non-Hungate	HydB
CUS_4661	2	1.12676	75	Rank45	Ruminococcus albus 8	Firmicutes	Clostridia	Clostridiales	Non-Hungate	HydB
CUS_4661	1	0.56338	100	Rank33	Ruminococcus albus 8	Firmicutes	Clostridia	Clostridiales	Non-Hungate	HydB
CUS_4661	1	0.56338	78.2	Rank46	Ruminococcus albus 8	Firmicutes	Clostridia	Clostridiales	Non-Hungate	HydB
CUS_4661	1	0.56338	79.2	Rank44	Ruminococcus albus 8	Firmicutes	Clostridia	Clostridiales	Non-Hungate	HydB
CUS_4661	1	0.56338	70.5	Rank46	Ruminococcus albus 8	Firmicutes	Clostridia	Clostridiales	Non-Hungate	HydB
CUS_4661	1	0.56338	89.3	Rank01	Ruminococcus albus 8	Firmicutes	Clostridia	Clostridiales	Non-Hungate	HydB
CUS_4661	1	0.56338	71.6	Rank33	Ruminococcus albus 8	Firmicutes	Clostridia	Clostridiales	Non-Hungate	HydB
CUS_4661	1	0.56338	75.9	Rank39	Ruminococcus albus 8	Firmicutes	Clostridia	Clostridiales	Non-Hungate	HydB
CUS_4661	1	0.56338	68.7	Rank34	Ruminococcus albus 8	Firmicutes	Clostridia	Clostridiales	Non-Hungate	HydB
CUS_4661	1	0.56338	87.1	Rank44	Ruminococcus albus 8	Firmicutes	Clostridia	Clostridiales	Non-Hungate	HydB
CUS_4661	1	0.56338	70.3	Rank34	Ruminococcus albus 8	Firmicutes	Clostridia	Clostridiales	Non-Hungate	HydB
CUS_4661	1	0.56338	71.4	Rank34	Ruminococcus albus 8	Firmicutes	Clostridia	Clostridiales	Non-Hungate	HydB
CUS_4661	1	0.56338	74.4	Rank36	Ruminococcus albus 8	Firmicutes	Clostridia	Clostridiales	Non-Hungate	HydB
CUS_4661	1	0.56338	65.9	Rank44	Ruminococcus albus 8	Firmicutes	Clostridia	Clostridiales	Non-Hungate	HydB
CUS_4661	1	0.56338	89.2	Rank02	Ruminococcus albus 8	Firmicutes	Clostridia	Clostridiales	Non-Hungate	HydB
CUS_4661	1	0.56338	83	Rank42	Ruminococcus albus 8	Firmicutes	Clostridia	Clostridiales	Non-Hungate	HydB
CUS_4661	1	0.56338	81.8	Rank43	Ruminococcus albus 8	Firmicutes	Clostridia	Clostridiales	Non-Hungate	HydB
CUS_4661	1	0.56338	80.9	Rank08	Ruminococcus albus 8	Firmicutes	Clostridia	Clostridiales	Non-Hungate	HydB
CUS_4661	1	0.56338	74.4	Rank38	Ruminococcus albus 8	Firmicutes	Clostridia	Clostridiales	Non-Hungate	HydB
CUS_4661	1	0.56338	71.6	Rank44	Ruminococcus albus 8	Firmicutes	Clostridia	Clostridiales	Non-Hungate	HydB
CUS_4661	1	0.56338	69.7	Rank34	Ruminococcus albus 8	Firmicutes	Clostridia	Clostridiales	Non-Hungate	HydB
CUS_4661	1	0.56338	89.7	Rank44	Ruminococcus albus 8	Firmicutes	Clostridia	Clostridiales	Non-Hungate	HydB
CUS_4661	1	0.56338	97.6	Rank07	Ruminococcus albus 8	Firmicutes	Clostridia	Clostridiales	Non-Hungate	HydB
CUS_4661	1	0.56338	71.1	Rank46	Ruminococcus albus 8	Firmicutes	Clostridia	Clostridiales	Non-Hungate	HydB
CUS_4661	1	0.56338	71.4	Rank33	Ruminococcus albus 8	Firmicutes	Clostridia	Clostridiales	Non-Hungate	HydB
CUS_4661	1	0.56338	65.1	Rank39	Ruminococcus albus 8	Firmicutes	Clostridia	Clostridiales	Non-Hungate	HydB
CUS_4661	1	0.56338	82.2	Rank38	Ruminococcus albus 8	Firmicutes	Clostridia	Clostridiales	Non-Hungate	HydB
CUS_4661	1	0.56338	68.6	Rank42	Ruminococcus albus 8	Firmicutes	Clostridia	Clostridiales	Non-Hungate	HydB
CUS_4661	1	0.56338	68.7	Rank02	Ruminococcus albus 8	Firmicutes	Clostridia	Clostridiales	Non-Hungate	HydB
CUS_4661	1	0.56338	74.4	Rank45	Ruminococcus albus 8	Firmicutes	Clostridia	Clostridiales	Non-Hungate	HydB
CUS_4661	1	0.56338	80.4	Rank44	Ruminococcus albus 8	Firmicutes	Clostridia	Clostridiales	Non-Hungate	HydB
CUS_4661	1	0.56338	73.3	Rank08	Ruminococcus albus 8	Firmicutes	Clostridia	Clostridiales	Non-Hungate	HydB
CUS_4661	1	0.56338	85.7	Rank10	Ruminococcus albus 8	Firmicutes	Clostridia	Clostridiales	Non-Hungate	HydB
CUS_4661	1	0.56338	71.9	Rank46	Ruminococcus albus 8	Firmicutes	Clostridia	Clostridiales	Non-Hungate	HydB
CUS_4661	1	0.56338	89.3	Rank02	Ruminococcus albus 8	Firmicutes	Clostridia	Clostridiales	Non-Hungate	HydB
CUS_4661	1	0.56338	100	Rank08	Ruminococcus albus 8	Firmicutes	Clostridia	Clostridiales	Non-Hungate	HydB
CUS_4661	1	0.56338	100	Rank36	Ruminococcus albus 8	Firmicutes	Clostridia	Clostridiales	Non-Hungate	HydB
CUS_4661	1	0.56338	89.2	Rank43	Ruminococcus albus 8	Firmicutes	Clostridia	Clostridiales	Non-Hungate	HydB
CUS_4661	1	0.56338	77.1	Rank13	Ruminococcus albus 8	Firmicutes	Clostridia	Clostridiales	Non-Hungate	HydB
CUS_4661	1	0.56338	71	Rank43	Ruminococcus albus 8	Firmicutes	Clostridia	Clostridiales	Non-Hungate	HydB
CUS_4661	1	0.56338	88.4	Rank33	Ruminococcus albus 8	Firmicutes	Clostridia	Clostridiales	Non-Hungate	HydB
CUS_4661	1	0.56338	69.2	Rank36	Ruminococcus albus 8	Firmicutes	Clostridia	Clostridiales	Non-Hungate	HydB
CUS_4661	1	0.56338	74.1	Rank44	Ruminococcus albus 8	Firmicutes	Clostridia	Clostridiales	Non-Hungate	HydB
CUS_4661	2	1.12676	100	Rank02	Ruminococcus albus 8	Firmicutes	Clostridia	Clostridiales	Non-Hungate	HydB
CUS_4661	1	0.56338	72.1	Rank08	Ruminococcus albus 8	Firmicutes	Clostridia	Clostridiales	Non-Hungate	HydB
CUS_4661	1	0.56338	74.2	Rank13	Ruminococcus albus 8	Firmicutes	Clostridia	Clostridiales	Non-Hungate	HydB
CUS_4661	1	0.56338	71.4	Rank07	Ruminococcus albus 8	Firmicutes	Clostridia	Clostridiales	Non-Hungate	HydB
CUS_4661	1	0.56338	77.8	Rank42	Ruminococcus albus 8	Firmicutes	Clostridia	Clostridiales	Non-Hungate	HydB
CUS_4661	1	0.56338	72.7	Rank07	Ruminococcus albus 8	Firmicutes	Clostridia	Clostridiales	Non-Hungate	HydB
CUS_4661	1	0.56338	76.7	Rank44	Ruminococcus albus 8	Firmicutes	Clostridia	Clostridiales	Non-Hungate	HydB
CUS_4661	2	1.12676	100	Rank01	Ruminococcus albus 8	Firmicutes	Clostridia	Clostridiales	Non-Hungate	HydB
CUS_4661	1	0.56338	78.3	Rank46	Ruminococcus albus 8	Firmicutes	Clostridia	Clostridiales	Non-Hungate	HydB
CUS_4661	1	0.56338	76.5	Rank44	Ruminococcus albus 8	Firmicutes	Clostridia	Clostridiales	Non-Hungate	HydB
CUS_4661	1	0.56338	70.2	Rank08	Ruminococcus albus 8	Firmicutes	Clostridia	Clostridiales	Non-Hungate	HydB
CUS_4661	1	0.56338	70	Rank36	Ruminococcus albus 8	Firmicutes	Clostridia	Clostridiales	Non-Hungate	HydB
CUS_4661	1	0.56338	76.7	Rank13	Ruminococcus albus 8	Firmicutes	Clostridia	Clostridiales	Non-Hungate	HydB
CUS_4661	1	0.56338	76.9	Rank46	Ruminococcus albus 8	Firmicutes	Clostridia	Clostridiales	Non-Hungate	HydB
CUS_4661	1	0.56338	76.8	Rank13	Ruminococcus albus 8	Firmicutes	Clostridia	Clostridiales	Non-Hungate	HydB
CUS_4661	1	0.56338	83.6	Rank06	Ruminococcus albus 8	Firmicutes	Clostridia	Clostridiales	Non-Hungate	HydB
CUS_4661	1	0.56338	98	Rank45	Ruminococcus albus 8	Firmicutes	Clostridia	Clostridiales	Non-Hungate	HydB
CUS_4661	1	0.56338	100	Rank06	Ruminococcus albus 8	Firmicutes	Clostridia	Clostridiales	Non-Hungate	HydB
CUS_4661	1	0.56338	78.3	Rank13	Ruminococcus albus 8	Firmicutes	Clostridia	Clostridiales	Non-Hungate	HydB
CUS_4661	1	0.56338	78.1	Rank46	Ruminococcus albus 8	Firmicutes	Clostridia	Clostridiales	Non-Hungate	HydB
CUS_4661	1	0.56338	75.6	Rank36	Ruminococcus albus 8	Firmicutes	Clostridia	Clostridiales	Non-Hungate	HydB
CUS_4661	1	0.56338	75.7	Rank13	Ruminococcus albus 8	Firmicutes	Clostridia	Clostridiales	Non-Hungate	HydB
CUS_4661	1	0.56338	79.6	Rank13	Ruminococcus albus 8	Firmicutes	Clostridia	Clostridiales	Non-Hungate	HydB
CUS_4661	1	0.56338	82.5	Rank13	Ruminococcus albus 8	Firmicutes	Clostridia	Clostridiales	Non-Hungate	HydB
CUS_4661	1	0.56338	87.8	Rank13	Ruminococcus albus 8	Firmicutes	Clostridia	Clostridiales	Non-Hungate	HydB
Desru_0516	1	0.56338	65.3	Rank04	Desulfotomaculum ruminis DL	Firmicutes	Clostridia	Clostridiales	Non-Hungate	HydB
Desru_0516	1	0.56338	77.5	Rank46	Desulfotomaculum ruminis DL	Firmicutes	Clostridia	Clostridiales	Non-Hungate	HydB
Desru_0516	1	0.56338	69.2	Rank13	Desulfotomaculum ruminis DL	Firmicutes	Clostridia	Clostridiales	Non-Hungate	HydB
Desru_0516	1	0.56338	81	Rank36	Desulfotomaculum ruminis DL	Firmicutes	Clostridia	Clostridiales	Non-Hungate	HydB
Desru_0516	1	0.56338	76.3	Rank36	Desulfotomaculum ruminis DL	Firmicutes	Clostridia	Clostridiales	Non-Hungate	HydB
Desru_0516	1	0.56338	66.7	Rank08	Desulfotomaculum ruminis DL	Firmicutes	Clostridia	Clostridiales	Non-Hungate	HydB
Desru_0516	1	0.56338	80.2	Rank36	Desulfotomaculum ruminis DL	Firmicutes	Clostridia	Clostridiales	Non-Hungate	HydB
Desru_0516	1	0.56338	76.7	Rank46	Desulfotomaculum ruminis DL	Firmicutes	Clostridia	Clostridiales	Non-Hungate	HydB
Desru_0516	1	0.56338	80.8	Rank33	Desulfotomaculum ruminis DL	Firmicutes	Clostridia	Clostridiales	Non-Hungate	HydB
Desru_0516	1	0.56338	73.3	Rank39	Desulfotomaculum ruminis DL	Firmicutes	Clostridia	Clostridiales	Non-Hungate	HydB
Desru_0516	1	0.56338	79	Rank45	Desulfotomaculum ruminis DL	Firmicutes	Clostridia	Clostridiales	Non-Hungate	HydB
Desru_2393	1	0.56338	76.1	Rank34	Ruminococcus albus 7	Firmicutes	Clostridia	Clostridiales	Non-Hungate	HydB
Desru_2393	1	0.56338	75.9	Rank34	Ruminococcus albus 7	Firmicutes	Clostridia	Clostridiales	Non-Hungate	HydB
Desru_2393	1	0.56338	75	Rank34	Ruminococcus albus 7	Firmicutes	Clostridia	Clostridiales	Non-Hungate	HydB
Desru_2393	1	0.56338	84.2	Rank38	Ruminococcus albus 7	Firmicutes	Clostridia	Clostridiales	Non-Hungate	HydB
Desru_2393	1	0.56338	75.3	Rank38	Ruminococcus albus 7	Firmicutes	Clostridia	Clostridiales	Non-Hungate	HydB
Desru_2393	1	0.56338	72.6	Rank38	Ruminococcus albus 7	Firmicutes	Clostridia	Clostridiales	Non-Hungate	HydB
Desru_2393	1	0.56338	71.1	Rank38	Ruminococcus albus 7	Firmicutes	Clostridia	Clostridiales	Non-Hungate	HydB
Desru_2393	1	0.56338	70.6	Rank38	Ruminococcus albus 7	Firmicutes	Clostridia	Clostridiales	Non-Hungate	HydB
Desru_2393	1	0.56338	68.9	Rank34	Ruminococcus albus 7	Firmicutes	Clostridia	Clostridiales	Non-Hungate	HydB
Desru_2393	1	0.56338	85	Rank43	Ruminococcus albus 7	Firmicutes	Clostridia	Clostridiales	Non-Hungate	HydB
Desru_2393	1	0.56338	80.2	Rank43	Ruminococcus albus 7	Firmicutes	Clostridia	Clostridiales	Non-Hungate	HydB
Desru_2393	1	0.56338	80	Rank43	Ruminococcus albus 7	Firmicutes	Clostridia	Clostridiales	Non-Hungate	HydB
Desru_2393	1	0.56338	79.2	Rank43	Ruminococcus albus 7	Firmicutes	Clostridia	Clostridiales	Non-Hungate	HydB
Desru_2393	1	0.56338	77.2	Rank43	Ruminococcus albus 7	Firmicutes	Clostridia	Clostridiales	Non-Hungate	HydB
Desru_2393	1	0.56338	75	Rank43	Ruminococcus albus 7	Firmicutes	Clostridia	Clostridiales	Non-Hungate	HydB
Desru_2393	1	0.56338	74.7	Rank43	Ruminococcus albus 7	Firmicutes	Clostridia	Clostridiales	Non-Hungate	HydB
Desru_2393	1	0.56338	66.7	Rank43	Ruminococcus albus 7	Firmicutes	Clostridia	Clostridiales	Non-Hungate	HydB
Desru_2393	1	0.56338	69.1	Rank33	Ruminococcus albus 7	Firmicutes	Clostridia	Clostridiales	Non-Hungate	HydB
Desru_2393	1	0.56338	84.4	Rank46	Ruminococcus albus 7	Firmicutes	Clostridia	Clostridiales	Non-Hungate	HydB
Desru_2393	1	0.56338	78.1	Rank46	Ruminococcus albus 7	Firmicutes	Clostridia	Clostridiales	Non-Hungate	HydB
Desru_2393	1	0.56338	77.4	Rank46	Ruminococcus albus 7	Firmicutes	Clostridia	Clostridiales	Non-Hungate	HydB
Desru_2393	1	0.56338	75	Rank46	Ruminococcus albus 7	Firmicutes	Clostridia	Clostridiales	Non-Hungate	HydB
Desru_2393	1	0.56338	72.3	Rank46	Ruminococcus albus 7	Firmicutes	Clostridia	Clostridiales	Non-Hungate	HydB
Desru_2393	1	0.56338	70.2	Rank46	Ruminococcus albus 7	Firmicutes	Clostridia	Clostridiales	Non-Hungate	HydB
Desru_2393	1	0.56338	69.6	Rank46	Ruminococcus albus 7	Firmicutes	Clostridia	Clostridiales	Non-Hungate	HydB
Desru_2393	1	0.56338	81.6	Rank42	Ruminococcus albus 7	Firmicutes	Clostridia	Clostridiales	Non-Hungate	HydB
Desru_2393	1	0.56338	78.2	Rank42	Ruminococcus albus 7	Firmicutes	Clostridia	Clostridiales	Non-Hungate	HydB
Desru_2393	1	0.56338	72.6	Rank42	Ruminococcus albus 7	Firmicutes	Clostridia	Clostridiales	Non-Hungate	HydB
Desru_2393	1	0.56338	70.8	Rank42	Ruminococcus albus 7	Firmicutes	Clostridia	Clostridiales	Non-Hungate	HydB
Desru_2393	1	0.56338	67.9	Rank42	Ruminococcus albus 7	Firmicutes	Clostridia	Clostridiales	Non-Hungate	HydB
Desru_2393	1	0.56338	74.1	Rank10	Ruminococcus albus 7	Firmicutes	Clostridia	Clostridiales	Non-Hungate	HydB
Desru_2393	1	0.56338	71.1	Rank44	Ruminococcus albus 7	Firmicutes	Clostridia	Clostridiales	Non-Hungate	HydB
Desru_2393	1	0.56338	69.9	Rank44	Ruminococcus albus 7	Firmicutes	Clostridia	Clostridiales	Non-Hungate	HydB
Desru_2393	1	0.56338	76.2	Rank36	Ruminococcus albus 7	Firmicutes	Clostridia	Clostridiales	Non-Hungate	HydB
Desru_2393	1	0.56338	68.4	Rank36	Ruminococcus albus 7	Firmicutes	Clostridia	Clostridiales	Non-Hungate	HydB
Desru_2393	1	0.56338	83.8	Rank44	Ruminococcus albus 7	Firmicutes	Clostridia	Clostridiales	Non-Hungate	HydB
Desru_2393	5	2.8169	70	Rank44	Ruminococcus albus 7	Firmicutes	Clostridia	Clostridiales	Non-Hungate	HydB
Desru_2393	1	0.56338	81.1	Rank44	Ruminococcus albus 7	Firmicutes	Clostridia	Clostridiales	Non-Hungate	HydB
Desru_2393	1	0.56338	79.3	Rank44	Ruminococcus albus 7	Firmicutes	Clostridia	Clostridiales	Non-Hungate	HydB
Desru_2393	1	0.56338	72.5	Rank07	Ruminococcus albus 7	Firmicutes	Clostridia	Clostridiales	Non-Hungate	HydB
Desru_2393	1	0.56338	71.6	Rank07	Ruminococcus albus 7	Firmicutes	Clostridia	Clostridiales	Non-Hungate	HydB
Desru_2393	1	0.56338	74.4	Rank44	Ruminococcus albus 7	Firmicutes	Clostridia	Clostridiales	Non-Hungate	HydB
Desru_2393	1	0.56338	73.4	Rank44	Ruminococcus albus 7	Firmicutes	Clostridia	Clostridiales	Non-Hungate	HydB
Desru_2393	1	0.56338	72.4	Rank44	Ruminococcus albus 7	Firmicutes	Clostridia	Clostridiales	Non-Hungate	HydB
Desru_2393	1	0.56338	65	Rank06	Ruminococcus albus 7	Firmicutes	Clostridia	Clostridiales	Non-Hungate	HydB
Desru_2393	1	0.56338	75.9	Rank39	Ruminococcus albus 7	Firmicutes	Clostridia	Clostridiales	Non-Hungate	HydB
Desru_2393	1	0.56338	69.7	Rank44	Ruminococcus albus 7	Firmicutes	Clostridia	Clostridiales	Non-Hungate	HydB
Desru_2393	1	0.56338	69.5	Rank44	Ruminococcus albus 7	Firmicutes	Clostridia	Clostridiales	Non-Hungate	HydB
Desru_2393	1	0.56338	68.8	Rank44	Ruminococcus albus 7	Firmicutes	Clostridia	Clostridiales	Non-Hungate	HydB
Desru_2393	1	0.56338	65.8	Rank44	Ruminococcus albus 7	Firmicutes	Clostridia	Clostridiales	Non-Hungate	HydB
Desru_2393	1	0.56338	67.9	Rank34	Ruminococcus albus 7	Firmicutes	Clostridia	Clostridiales	Non-Hungate	HydB
Desru_2393	1	0.56338	67.6	Rank05	Ruminococcus albus 7	Firmicutes	Clostridia	Clostridiales	Non-Hungate	HydB
Desru_2393	1	0.56338	66	Rank45	Ruminococcus albus 7	Firmicutes	Clostridia	Clostridiales	Non-Hungate	HydB
Desru_2393	1	0.56338	80.6	Rank33	Ruminococcus albus 7	Firmicutes	Clostridia	Clostridiales	Non-Hungate	HydB
Desru_2393	1	0.56338	78.2	Rank33	Ruminococcus albus 7	Firmicutes	Clostridia	Clostridiales	Non-Hungate	HydB
Desru_2393	1	0.56338	76.6	Rank33	Ruminococcus albus 7	Firmicutes	Clostridia	Clostridiales	Non-Hungate	HydB
Desru_2393	1	0.56338	74.2	Rank33	Ruminococcus albus 7	Firmicutes	Clostridia	Clostridiales	Non-Hungate	HydB
Desru_2393	1	0.56338	74.3	Rank04	Ruminococcus albus 7	Firmicutes	Clostridia	Clostridiales	Non-Hungate	HydB
Desru_2393	1	0.56338	72.9	Rank34	Ruminococcus albus 7	Firmicutes	Clostridia	Clostridiales	Non-Hungate	HydB
Desru_2393	1	0.56338	72.6	Rank34	Ruminococcus albus 7	Firmicutes	Clostridia	Clostridiales	Non-Hungate	HydB
Desru_2393	1	0.56338	72.4	Rank34	Ruminococcus albus 7	Firmicutes	Clostridia	Clostridiales	Non-Hungate	HydB
Desru_2393	1	0.56338	66.7	Rank13	Ruminococcus albus 7	Firmicutes	Clostridia	Clostridiales	Non-Hungate	HydB
Desru_2393	1	0.56338	67.7	Rank36	Ruminococcus albus 7	Firmicutes	Clostridia	Clostridiales	Non-Hungate	HydB
Desru_2393	1	0.56338	66.7	Rank36	Ruminococcus albus 7	Firmicutes	Clostridia	Clostridiales	Non-Hungate	HydB
Desru_2393	1	0.56338	81.2	Rank44	Ruminococcus albus 7	Firmicutes	Clostridia	Clostridiales	Non-Hungate	HydB
Desru_2393	1	0.56338	68.1	Rank46	Ruminococcus albus 7	Firmicutes	Clostridia	Clostridiales	Non-Hungate	HydB
Desru_2393	1	0.56338	65.6	Rank46	Ruminococcus albus 7	Firmicutes	Clostridia	Clostridiales	Non-Hungate	HydB
Desru_2393	2	1.12676	68.4	Rank46	Ruminococcus albus 7	Firmicutes	Clostridia	Clostridiales	Non-Hungate	HydB
Desru_2393	1	0.56338	75.6	Rank10	Ruminococcus albus 7	Firmicutes	Clostridia	Clostridiales	Non-Hungate	HydB
Desru_2393	1	0.56338	75.4	Rank10	Ruminococcus albus 7	Firmicutes	Clostridia	Clostridiales	Non-Hungate	HydB
Desru_2393	1	0.56338	75	Rank06	Ruminococcus albus 7	Firmicutes	Clostridia	Clostridiales	Non-Hungate	HydB
Desru_2393	1	0.56338	69.2	Rank34	Ruminococcus albus 7	Firmicutes	Clostridia	Clostridiales	Non-Hungate	HydB
Desru_2393	1	0.56338	69.9	Rank05	Ruminococcus albus 7	Firmicutes	Clostridia	Clostridiales	Non-Hungate	HydB
Desru_2393	1	0.56338	70.1	Rank45	Ruminococcus albus 7	Firmicutes	Clostridia	Clostridiales	Non-Hungate	HydB
Desru_2393	1	0.56338	79.5	Rank45	Ruminococcus albus 7	Firmicutes	Clostridia	Clostridiales	Non-Hungate	HydB
Desru_2393	1	0.56338	81.1	Rank34	Ruminococcus albus 7	Firmicutes	Clostridia	Clostridiales	Non-Hungate	HydB
Desru_2393	1	0.56338	77.2	Rank34	Ruminococcus albus 7	Firmicutes	Clostridia	Clostridiales	Non-Hungate	HydB
Desru_2393	1	0.56338	76.4	Rank44	Ruminococcus albus 7	Firmicutes	Clostridia	Clostridiales	Non-Hungate	HydB
Desru_2393	1	0.56338	69.1	Rank05	Ruminococcus albus 7	Firmicutes	Clostridia	Clostridiales	Non-Hungate	HydB
Desru_2393	1	0.56338	71.4	Rank45	Ruminococcus albus 7	Firmicutes	Clostridia	Clostridiales	Non-Hungate	HydB
Desru_2393	1	0.56338	70.7	Rank34	Ruminococcus albus 7	Firmicutes	Clostridia	Clostridiales	Non-Hungate	HydB
Desru_2393	1	0.56338	70	Rank08	Ruminococcus albus 7	Firmicutes	Clostridia	Clostridiales	Non-Hungate	HydB
Desru_2393	1	0.56338	69.9	Rank06	Ruminococcus albus 7	Firmicutes	Clostridia	Clostridiales	Non-Hungate	HydB
Desru_2393	1	0.56338	75	Rank04	Ruminococcus albus 7	Firmicutes	Clostridia	Clostridiales	Non-Hungate	HydB
Desru_2393	1	0.56338	66.7	Rank45	Ruminococcus albus 7	Firmicutes	Clostridia	Clostridiales	Non-Hungate	HydB
Desru_2393	2	1.12676	72.9	Rank46	Ruminococcus albus 7	Firmicutes	Clostridia	Clostridiales	Non-Hungate	HydB
Desru_2393	1	0.56338	70.2	Rank05	Ruminococcus albus 7	Firmicutes	Clostridia	Clostridiales	Non-Hungate	HydB
Desru_2393	1	0.56338	78.7	Rank05	Ruminococcus albus 7	Firmicutes	Clostridia	Clostridiales	Non-Hungate	HydB
Desru_2393	1	0.56338	67.5	Rank02	Ruminococcus albus 7	Firmicutes	Clostridia	Clostridiales	Non-Hungate	HydB
Desru_2393	1	0.56338	78.5	Rank04	Ruminococcus albus 7	Firmicutes	Clostridia	Clostridiales	Non-Hungate	HydB
Desru_2393	1	0.56338	76.6	Rank44	Ruminococcus albus 7	Firmicutes	Clostridia	Clostridiales	Non-Hungate	HydB
Desru_2393	1	0.56338	79	Rank45	Ruminococcus albus 7	Firmicutes	Clostridia	Clostridiales	Non-Hungate	HydB
Desru_2398	1	0.56338	69.3	Rank36	Desulfotomaculum ruminis DL	Firmicutes	Clostridia	Clostridiales	Non-Hungate	HydB
Desru_2398	1	0.56338	76.8	Rank13	Desulfotomaculum ruminis DL	Firmicutes	Clostridia	Clostridiales	Non-Hungate	HydB
Desru_2398	1	0.56338	72.5	Rank33	Desulfotomaculum ruminis DL	Firmicutes	Clostridia	Clostridiales	Non-Hungate	HydB
Desru_2398	1	0.56338	78.7	Rank01	Desulfotomaculum ruminis DL	Firmicutes	Clostridia	Clostridiales	Non-Hungate	HydB
Desru_2398	1	0.56338	75.3	Rank44	Desulfotomaculum ruminis DL	Firmicutes	Clostridia	Clostridiales	Non-Hungate	HydB
Desru_2398	2	1.12676	70.9	Rank46	Desulfotomaculum ruminis DL	Firmicutes	Clostridia	Clostridiales	Non-Hungate	HydB
Desru_2398	1	0.56338	78.1	Rank01	Desulfotomaculum ruminis DL	Firmicutes	Clostridia	Clostridiales	Non-Hungate	HydB
Desru_2398	1	0.56338	81.5	Rank39	Desulfotomaculum ruminis DL	Firmicutes	Clostridia	Clostridiales	Non-Hungate	HydB
Desru_2398	1	0.56338	70.5	Rank45	Desulfotomaculum ruminis DL	Firmicutes	Clostridia	Clostridiales	Non-Hungate	HydB
Desru_2398	1	0.56338	78.5	Rank33	Desulfotomaculum ruminis DL	Firmicutes	Clostridia	Clostridiales	Non-Hungate	HydB
Desru_2398	1	0.56338	74.7	Rank45	Desulfotomaculum ruminis DL	Firmicutes	Clostridia	Clostridiales	Non-Hungate	HydB
Desru_2398	1	0.56338	78.6	Rank06	Desulfotomaculum ruminis DL	Firmicutes	Clostridia	Clostridiales	Non-Hungate	HydB
Desru_2398	1	0.56338	73.1	Rank46	Desulfotomaculum ruminis DL	Firmicutes	Clostridia	Clostridiales	Non-Hungate	HydB
Desru_2398	1	0.56338	65.8	Rank10	Desulfotomaculum ruminis DL	Firmicutes	Clostridia	Clostridiales	Non-Hungate	HydB
Desru_2398	1	0.56338	79.3	Rank06	Desulfotomaculum ruminis DL	Firmicutes	Clostridia	Clostridiales	Non-Hungate	HydB
Desru_2398	1	0.56338	69.7	Rank13	Desulfotomaculum ruminis DL	Firmicutes	Clostridia	Clostridiales	Non-Hungate	HydB
Desru_2398	1	0.56338	78.9	Rank46	Desulfotomaculum ruminis DL	Firmicutes	Clostridia	Clostridiales	Non-Hungate	HydB
Desru_2398	1	0.56338	80	Rank46	Desulfotomaculum ruminis DL	Firmicutes	Clostridia	Clostridiales	Non-Hungate	HydB
Desru_2398	1	0.56338	67.9	Rank43	Desulfotomaculum ruminis DL	Firmicutes	Clostridia	Clostridiales	Non-Hungate	HydB
Desru_2398	1	0.56338	77.4	Rank13	Desulfotomaculum ruminis DL	Firmicutes	Clostridia	Clostridiales	Non-Hungate	HydB
Desru_2398	1	0.56338	74	Rank07	Desulfotomaculum ruminis DL	Firmicutes	Clostridia	Clostridiales	Non-Hungate	HydB
Desru_2398	1	0.56338	75.9	Rank06	Desulfotomaculum ruminis DL	Firmicutes	Clostridia	Clostridiales	Non-Hungate	HydB
Desru_2398	1	0.56338	75.9	Rank34	Desulfotomaculum ruminis DL	Firmicutes	Clostridia	Clostridiales	Non-Hungate	HydB
Desru_2398	1	0.56338	80.3	Rank33	Desulfotomaculum ruminis DL	Firmicutes	Clostridia	Clostridiales	Non-Hungate	HydB
Desru_2398	1	0.56338	74.4	Rank02	Desulfotomaculum ruminis DL	Firmicutes	Clostridia	Clostridiales	Non-Hungate	HydB
Desru_2398	1	0.56338	71.7	Rank36	Desulfotomaculum ruminis DL	Firmicutes	Clostridia	Clostridiales	Non-Hungate	HydB
Desru_2398	1	0.56338	74.6	Rank46	Desulfotomaculum ruminis DL	Firmicutes	Clostridia	Clostridiales	Non-Hungate	HydB
Desru_2398	1	0.56338	78.6	Rank43	Desulfotomaculum ruminis DL	Firmicutes	Clostridia	Clostridiales	Non-Hungate	HydB
Desru_2398	1	0.56338	75.6	Rank39	Desulfotomaculum ruminis DL	Firmicutes	Clostridia	Clostridiales	Non-Hungate	HydB
Desru_2398	1	0.56338	78.4	Rank07	Desulfotomaculum ruminis DL	Firmicutes	Clostridia	Clostridiales	Non-Hungate	HydB
Desru_2398	1	0.56338	70.4	Rank04	Desulfotomaculum ruminis DL	Firmicutes	Clostridia	Clostridiales	Non-Hungate	HydB
Desru_2398	1	0.56338	78.2	Rank46	Desulfotomaculum ruminis DL	Firmicutes	Clostridia	Clostridiales	Non-Hungate	HydB
Desru_2398	1	0.56338	68	Rank38	Desulfotomaculum ruminis DL	Firmicutes	Clostridia	Clostridiales	Non-Hungate	HydB
Desru_2398	1	0.56338	68.3	Rank46	Desulfotomaculum ruminis DL	Firmicutes	Clostridia	Clostridiales	Non-Hungate	HydB
Desru_2398	1	0.56338	70.5	Rank46	Desulfotomaculum ruminis DL	Firmicutes	Clostridia	Clostridiales	Non-Hungate	HydB
Desru_2398	1	0.56338	77.8	Rank44	Desulfotomaculum ruminis DL	Firmicutes	Clostridia	Clostridiales	Non-Hungate	HydB
Desru_2398	1	0.56338	71.2	Rank10	Desulfotomaculum ruminis DL	Firmicutes	Clostridia	Clostridiales	Non-Hungate	HydB
Desru_2398	1	0.56338	70.7	Rank45	Desulfotomaculum ruminis DL	Firmicutes	Clostridia	Clostridiales	Non-Hungate	HydB
Desru_2398	1	0.56338	70.4	Rank44	Desulfotomaculum ruminis DL	Firmicutes	Clostridia	Clostridiales	Non-Hungate	HydB
Desru_2398	1	0.56338	69.7	Rank39	Desulfotomaculum ruminis DL	Firmicutes	Clostridia	Clostridiales	Non-Hungate	HydB
Desru_2398	1	0.56338	78.9	Rank38	Desulfotomaculum ruminis DL	Firmicutes	Clostridia	Clostridiales	Non-Hungate	HydB
Desru_2398	2	1.12676	71.4	Rank33	Desulfotomaculum ruminis DL	Firmicutes	Clostridia	Clostridiales	Non-Hungate	HydB
Desru_2398	1	0.56338	67.4	Rank02	Desulfotomaculum ruminis DL	Firmicutes	Clostridia	Clostridiales	Non-Hungate	HydB
Desru_2398	1	0.56338	73.4	Rank07	Desulfotomaculum ruminis DL	Firmicutes	Clostridia	Clostridiales	Non-Hungate	HydB
Desru_2398	1	0.56338	71	Rank13	Desulfotomaculum ruminis DL	Firmicutes	Clostridia	Clostridiales	Non-Hungate	HydB
Desru_2398	1	0.56338	70.9	Rank02	Desulfotomaculum ruminis DL	Firmicutes	Clostridia	Clostridiales	Non-Hungate	HydB
Desru_2398	1	0.56338	77.4	Rank38	Desulfotomaculum ruminis DL	Firmicutes	Clostridia	Clostridiales	Non-Hungate	HydB
Desru_2398	1	0.56338	70	Rank33	Desulfotomaculum ruminis DL	Firmicutes	Clostridia	Clostridiales	Non-Hungate	HydB
Desru_2398	1	0.56338	78.5	Rank46	Desulfotomaculum ruminis DL	Firmicutes	Clostridia	Clostridiales	Non-Hungate	HydB
Desru_2398	1	0.56338	68.3	Rank05	Desulfotomaculum ruminis DL	Firmicutes	Clostridia	Clostridiales	Non-Hungate	HydB
Desru_2398	1	0.56338	78.8	Rank46	Desulfotomaculum ruminis DL	Firmicutes	Clostridia	Clostridiales	Non-Hungate	HydB
Desru_2398	1	0.56338	70.9	Rank39	Desulfotomaculum ruminis DL	Firmicutes	Clostridia	Clostridiales	Non-Hungate	HydB
Desru_2398	1	0.56338	76.4	Rank39	Desulfotomaculum ruminis DL	Firmicutes	Clostridia	Clostridiales	Non-Hungate	HydB
Desru_2398	1	0.56338	70.1	Rank34	Desulfotomaculum ruminis DL	Firmicutes	Clostridia	Clostridiales	Non-Hungate	HydB
DL94DRAFT_01426	1	0.56338	97.3	Rank05	Selenomonas sp. AE3005.	Firmicutes	Negativicutes	Selenomonadales	Hungate	HydB
DL94DRAFT_01426	1	0.56338	90.3	Rank07	Selenomonas sp. AE3005.	Firmicutes	Negativicutes	Selenomonadales	Hungate	HydB
DL94DRAFT_01426	1	0.56338	91.7	Rank04	Selenomonas sp. AE3005.	Firmicutes	Negativicutes	Selenomonadales	Hungate	HydB
DL94DRAFT_01426	1	0.56338	92.2	Rank07	Selenomonas sp. AE3005.	Firmicutes	Negativicutes	Selenomonadales	Hungate	HydB
DL94DRAFT_01426	1	0.56338	100	Rank05	Selenomonas sp. AE3005.	Firmicutes	Negativicutes	Selenomonadales	Hungate	HydB
DL94DRAFT_01426	1	0.56338	91.7	Rank01	Selenomonas sp. AE3005.	Firmicutes	Negativicutes	Selenomonadales	Hungate	HydB
DL94DRAFT_01426	1	0.56338	91.8	Rank01	Selenomonas sp. AE3005.	Firmicutes	Negativicutes	Selenomonadales	Hungate	HydB
DL94DRAFT_01426	1	0.56338	92.5	Rank36	Selenomonas sp. AE3005.	Firmicutes	Negativicutes	Selenomonadales	Hungate	HydB
DL94DRAFT_01426	1	0.56338	100	Rank33	Selenomonas sp. AE3005.	Firmicutes	Negativicutes	Selenomonadales	Hungate	HydB
DL94DRAFT_01426	1	0.56338	90.1	Rank02	Selenomonas sp. AE3005.	Firmicutes	Negativicutes	Selenomonadales	Hungate	HydB
EJ32DRAFT_04424	1	0.56338	72	Rank36	Clostridium intestinale Catt39	Firmicutes	Clostridia	Clostridiales	Non-Hungate	HydB
EJ32DRAFT_04424	1	0.56338	66.2	Rank36	Clostridium intestinale Catt39	Firmicutes	Clostridia	Clostridiales	Non-Hungate	HydB
EJ32DRAFT_04424	1	0.56338	72.7	Rank36	Clostridium intestinale Catt39	Firmicutes	Clostridia	Clostridiales	Non-Hungate	HydB
EJ32DRAFT_04424	1	0.56338	78	Rank45	Clostridium intestinale Catt39	Firmicutes	Clostridia	Clostridiales	Non-Hungate	HydB
EJ32DRAFT_04424	1	0.56338	65.8	Rank43	Clostridium intestinale Catt39	Firmicutes	Clostridia	Clostridiales	Non-Hungate	HydB
EJ32DRAFT_04424	1	0.56338	84.1	Rank39	Clostridium intestinale Catt39	Firmicutes	Clostridia	Clostridiales	Non-Hungate	HydB
EJ32DRAFT_04424	1	0.56338	71.4	Rank46	Clostridium intestinale Catt39	Firmicutes	Clostridia	Clostridiales	Non-Hungate	HydB
EJ32DRAFT_04424	1	0.56338	67.4	Rank34	Clostridium intestinale Catt39	Firmicutes	Clostridia	Clostridiales	Non-Hungate	HydB
EJ32DRAFT_04424	1	0.56338	67.5	Rank46	Clostridium intestinale Catt39	Firmicutes	Clostridia	Clostridiales	Non-Hungate	HydB
EJ32DRAFT_04424	1	0.56338	72.5	Rank46	Clostridium intestinale Catt39	Firmicutes	Clostridia	Clostridiales	Non-Hungate	HydB
EJ32DRAFT_04424	1	0.56338	73.8	Rank04	Clostridium intestinale Catt39	Firmicutes	Clostridia	Clostridiales	Non-Hungate	HydB
EJ32DRAFT_04424	1	0.56338	82.6	Rank39	Clostridium intestinale Catt39	Firmicutes	Clostridia	Clostridiales	Non-Hungate	HydB
EJ32DRAFT_04424	1	0.56338	80.4	Rank43	Clostridium intestinale Catt39	Firmicutes	Clostridia	Clostridiales	Non-Hungate	HydB
EJ32DRAFT_04424	1	0.56338	71.6	Rank43	Clostridium intestinale Catt39	Firmicutes	Clostridia	Clostridiales	Non-Hungate	HydB
EJ32DRAFT_04424	1	0.56338	71.2	Rank43	Clostridium intestinale Catt39	Firmicutes	Clostridia	Clostridiales	Non-Hungate	HydB
EJ32DRAFT_04424	1	0.56338	83	Rank33	Clostridium intestinale Catt39	Firmicutes	Clostridia	Clostridiales	Non-Hungate	HydB
EJ32DRAFT_04424	1	0.56338	67.5	Rank33	Clostridium intestinale Catt39	Firmicutes	Clostridia	Clostridiales	Non-Hungate	HydB
G288DRAFT_00330	1	0.56338	83.1	Rank10	Bacteroides thetaiotaomicron NLAE-zl-G288	Bacteroidetes	Bacteroidia	Bacteroidales	Non-Hungate	HydB
G288DRAFT_00330	1	0.56338	90.5	Rank33	Bacteroides thetaiotaomicron NLAE-zl-G288	Bacteroidetes	Bacteroidia	Bacteroidales	Non-Hungate	HydB
G288DRAFT_00330	1	0.56338	86.2	Rank38	Bacteroides thetaiotaomicron NLAE-zl-G288	Bacteroidetes	Bacteroidia	Bacteroidales	Non-Hungate	HydB
G288DRAFT_00330	1	0.56338	77.3	Rank02	Bacteroides thetaiotaomicron NLAE-zl-G288	Bacteroidetes	Bacteroidia	Bacteroidales	Non-Hungate	HydB
G288DRAFT_00330	1	0.56338	85.9	Rank13	Bacteroides thetaiotaomicron NLAE-zl-G288	Bacteroidetes	Bacteroidia	Bacteroidales	Non-Hungate	HydB
G288DRAFT_00330	1	0.56338	77.9	Rank07	Bacteroides thetaiotaomicron NLAE-zl-G288	Bacteroidetes	Bacteroidia	Bacteroidales	Non-Hungate	HydB
G288DRAFT_00330	1	0.56338	88	Rank04	Bacteroides thetaiotaomicron NLAE-zl-G288	Bacteroidetes	Bacteroidia	Bacteroidales	Non-Hungate	HydB
G288DRAFT_00330	1	0.56338	77.8	Rank33	Bacteroides thetaiotaomicron NLAE-zl-G288	Bacteroidetes	Bacteroidia	Bacteroidales	Non-Hungate	HydB
G288DRAFT_00330	1	0.56338	78.3	Rank04	Bacteroides thetaiotaomicron NLAE-zl-G288	Bacteroidetes	Bacteroidia	Bacteroidales	Non-Hungate	HydB
G288DRAFT_00330	1	0.56338	90.1	Rank08	Bacteroides thetaiotaomicron NLAE-zl-G288	Bacteroidetes	Bacteroidia	Bacteroidales	Non-Hungate	HydB
G288DRAFT_00330	1	0.56338	85.4	Rank45	Bacteroides thetaiotaomicron NLAE-zl-G288	Bacteroidetes	Bacteroidia	Bacteroidales	Non-Hungate	HydB
G288DRAFT_00330	1	0.56338	76.9	Rank04	Bacteroides thetaiotaomicron NLAE-zl-G288	Bacteroidetes	Bacteroidia	Bacteroidales	Non-Hungate	HydB
G288DRAFT_00330	1	0.56338	85.5	Rank04	Bacteroides thetaiotaomicron NLAE-zl-G288	Bacteroidetes	Bacteroidia	Bacteroidales	Non-Hungate	HydB
G288DRAFT_00330	1	0.56338	86.1	Rank34	Bacteroides thetaiotaomicron NLAE-zl-G288	Bacteroidetes	Bacteroidia	Bacteroidales	Non-Hungate	HydB
G288DRAFT_00330	1	0.56338	65.6	Rank42	Bacteroides thetaiotaomicron NLAE-zl-G288	Bacteroidetes	Bacteroidia	Bacteroidales	Non-Hungate	HydB
G288DRAFT_00330	1	0.56338	90.1	Rank38	Bacteroides thetaiotaomicron NLAE-zl-G288	Bacteroidetes	Bacteroidia	Bacteroidales	Non-Hungate	HydB
G288DRAFT_00330	1	0.56338	66.3	Rank33	Bacteroides thetaiotaomicron NLAE-zl-G288	Bacteroidetes	Bacteroidia	Bacteroidales	Non-Hungate	HydB
G288DRAFT_00330	1	0.56338	76.1	Rank44	Bacteroides thetaiotaomicron NLAE-zl-G288	Bacteroidetes	Bacteroidia	Bacteroidales	Non-Hungate	HydB
G288DRAFT_00330	1	0.56338	76.8	Rank04	Bacteroides thetaiotaomicron NLAE-zl-G288	Bacteroidetes	Bacteroidia	Bacteroidales	Non-Hungate	HydB
G288DRAFT_00330	1	0.56338	74.2	Rank36	Bacteroides thetaiotaomicron NLAE-zl-G288	Bacteroidetes	Bacteroidia	Bacteroidales	Non-Hungate	HydB
G288DRAFT_00330	1	0.56338	86.8	Rank44	Bacteroides thetaiotaomicron NLAE-zl-G288	Bacteroidetes	Bacteroidia	Bacteroidales	Non-Hungate	HydB
G288DRAFT_00330	2	1.12676	83.3	Rank44	Bacteroides thetaiotaomicron NLAE-zl-G288	Bacteroidetes	Bacteroidia	Bacteroidales	Non-Hungate	HydB
G288DRAFT_00330	1	0.56338	77.9	Rank34	Bacteroides thetaiotaomicron NLAE-zl-G288	Bacteroidetes	Bacteroidia	Bacteroidales	Non-Hungate	HydB
G288DRAFT_00330	1	0.56338	82.9	Rank06	Bacteroides thetaiotaomicron NLAE-zl-G288	Bacteroidetes	Bacteroidia	Bacteroidales	Non-Hungate	HydB
G288DRAFT_00330	1	0.56338	90	Rank39	Bacteroides thetaiotaomicron NLAE-zl-G288	Bacteroidetes	Bacteroidia	Bacteroidales	Non-Hungate	HydB
G288DRAFT_00330	1	0.56338	90	Rank33	Bacteroides thetaiotaomicron NLAE-zl-G288	Bacteroidetes	Bacteroidia	Bacteroidales	Non-Hungate	HydB
G288DRAFT_00330	1	0.56338	72	Rank12	Bacteroides thetaiotaomicron NLAE-zl-G288	Bacteroidetes	Bacteroidia	Bacteroidales	Non-Hungate	HydB
G288DRAFT_00330	1	0.56338	85.9	Rank05	Bacteroides thetaiotaomicron NLAE-zl-G288	Bacteroidetes	Bacteroidia	Bacteroidales	Non-Hungate	HydB
G288DRAFT_00330	1	0.56338	72.5	Rank06	Bacteroides thetaiotaomicron NLAE-zl-G288	Bacteroidetes	Bacteroidia	Bacteroidales	Non-Hungate	HydB
G288DRAFT_00330	1	0.56338	86.8	Rank34	Bacteroides thetaiotaomicron NLAE-zl-G288	Bacteroidetes	Bacteroidia	Bacteroidales	Non-Hungate	HydB
G288DRAFT_00330	1	0.56338	78	Rank10	Bacteroides thetaiotaomicron NLAE-zl-G288	Bacteroidetes	Bacteroidia	Bacteroidales	Non-Hungate	HydB
G288DRAFT_00330	1	0.56338	89.6	Rank36	Bacteroides thetaiotaomicron NLAE-zl-G288	Bacteroidetes	Bacteroidia	Bacteroidales	Non-Hungate	HydB
G288DRAFT_00330	1	0.56338	89.2	Rank04	Bacteroides thetaiotaomicron NLAE-zl-G288	Bacteroidetes	Bacteroidia	Bacteroidales	Non-Hungate	HydB
G288DRAFT_00330	1	0.56338	68.8	Rank36	Bacteroides thetaiotaomicron NLAE-zl-G288	Bacteroidetes	Bacteroidia	Bacteroidales	Non-Hungate	HydB
G288DRAFT_00330	1	0.56338	73.8	Rank01	Bacteroides thetaiotaomicron NLAE-zl-G288	Bacteroidetes	Bacteroidia	Bacteroidales	Non-Hungate	HydB
G288DRAFT_00330	1	0.56338	89.5	Rank01	Bacteroides thetaiotaomicron NLAE-zl-G288	Bacteroidetes	Bacteroidia	Bacteroidales	Non-Hungate	HydB
G288DRAFT_00330	1	0.56338	75.7	Rank46	Bacteroides thetaiotaomicron NLAE-zl-G288	Bacteroidetes	Bacteroidia	Bacteroidales	Non-Hungate	HydB
G288DRAFT_00330	1	0.56338	86.7	Rank07	Bacteroides thetaiotaomicron NLAE-zl-G288	Bacteroidetes	Bacteroidia	Bacteroidales	Non-Hungate	HydB
G288DRAFT_00330	1	0.56338	71.4	Rank13	Bacteroides thetaiotaomicron NLAE-zl-G288	Bacteroidetes	Bacteroidia	Bacteroidales	Non-Hungate	HydB
G288DRAFT_00330	1	0.56338	71.2	Rank46	Bacteroides thetaiotaomicron NLAE-zl-G288	Bacteroidetes	Bacteroidia	Bacteroidales	Non-Hungate	HydB
G288DRAFT_00330	1	0.56338	73.4	Rank13	Bacteroides thetaiotaomicron NLAE-zl-G288	Bacteroidetes	Bacteroidia	Bacteroidales	Non-Hungate	HydB
G288DRAFT_00330	1	0.56338	86.5	Rank05	Bacteroides thetaiotaomicron NLAE-zl-G288	Bacteroidetes	Bacteroidia	Bacteroidales	Non-Hungate	HydB
G288DRAFT_00330	1	0.56338	90.7	Rank46	Bacteroides thetaiotaomicron NLAE-zl-G288	Bacteroidetes	Bacteroidia	Bacteroidales	Non-Hungate	HydB
G288DRAFT_00330	1	0.56338	91.2	Rank13	Bacteroides thetaiotaomicron NLAE-zl-G288	Bacteroidetes	Bacteroidia	Bacteroidales	Non-Hungate	HydB
G288DRAFT_00330	1	0.56338	86	Rank43	Bacteroides thetaiotaomicron NLAE-zl-G288	Bacteroidetes	Bacteroidia	Bacteroidales	Non-Hungate	HydB
G310DRAFT_01088	1	0.56338	87	Rank33	Bacteroides xylanisolvens NLAE-zl-G310	Bacteroidetes	Bacteroidia	Bacteroidales	Non-Hungate	HydB
G310DRAFT_01088	1	0.56338	85	Rank44	Bacteroides xylanisolvens NLAE-zl-G310	Bacteroidetes	Bacteroidia	Bacteroidales	Non-Hungate	HydB
G310DRAFT_01088	1	0.56338	91	Rank10	Bacteroides xylanisolvens NLAE-zl-G310	Bacteroidetes	Bacteroidia	Bacteroidales	Non-Hungate	HydB
G310DRAFT_01088	1	0.56338	75.6	Rank39	Bacteroides xylanisolvens NLAE-zl-G310	Bacteroidetes	Bacteroidia	Bacteroidales	Non-Hungate	HydB
G310DRAFT_01088	1	0.56338	82.1	Rank44	Bacteroides xylanisolvens NLAE-zl-G310	Bacteroidetes	Bacteroidia	Bacteroidales	Non-Hungate	HydB
G310DRAFT_01088	1	0.56338	90.2	Rank01	Bacteroides xylanisolvens NLAE-zl-G310	Bacteroidetes	Bacteroidia	Bacteroidales	Non-Hungate	HydB
G310DRAFT_01088	1	0.56338	86.2	Rank43	Bacteroides xylanisolvens NLAE-zl-G310	Bacteroidetes	Bacteroidia	Bacteroidales	Non-Hungate	HydB
G310DRAFT_01088	1	0.56338	82.5	Rank12	Bacteroides xylanisolvens NLAE-zl-G310	Bacteroidetes	Bacteroidia	Bacteroidales	Non-Hungate	HydB
G421DRAFT_02668	1	0.56338	76.4	Rank38	Bacteroides xylanisolvens NLAE-zl-G421	Bacteroidetes	Bacteroidia	Bacteroidales	Non-Hungate	HydB
G421DRAFT_02668	1	0.56338	83.8	Rank43	Bacteroides xylanisolvens NLAE-zl-G421	Bacteroidetes	Bacteroidia	Bacteroidales	Non-Hungate	HydB
G421DRAFT_02668	1	0.56338	73.5	Rank13	Bacteroides xylanisolvens NLAE-zl-G421	Bacteroidetes	Bacteroidia	Bacteroidales	Non-Hungate	HydB
G421DRAFT_02668	1	0.56338	73.9	Rank33	Bacteroides xylanisolvens NLAE-zl-G421	Bacteroidetes	Bacteroidia	Bacteroidales	Non-Hungate	HydB
G421DRAFT_02668	1	0.56338	85.7	Rank05	Bacteroides xylanisolvens NLAE-zl-G421	Bacteroidetes	Bacteroidia	Bacteroidales	Non-Hungate	HydB
G421DRAFT_02668	1	0.56338	75.4	Rank39	Bacteroides xylanisolvens NLAE-zl-G421	Bacteroidetes	Bacteroidia	Bacteroidales	Non-Hungate	HydB
G421DRAFT_02668	1	0.56338	92.9	Rank13	Bacteroides xylanisolvens NLAE-zl-G421	Bacteroidetes	Bacteroidia	Bacteroidales	Non-Hungate	HydB
G421DRAFT_02668	1	0.56338	80.6	Rank13	Bacteroides xylanisolvens NLAE-zl-G421	Bacteroidetes	Bacteroidia	Bacteroidales	Non-Hungate	HydB
G421DRAFT_02668	1	0.56338	87.2	Rank04	Bacteroides xylanisolvens NLAE-zl-G421	Bacteroidetes	Bacteroidia	Bacteroidales	Non-Hungate	HydB
G421DRAFT_02668	1	0.56338	69.2	Rank02	Bacteroides xylanisolvens NLAE-zl-G421	Bacteroidetes	Bacteroidia	Bacteroidales	Non-Hungate	HydB
G421DRAFT_02668	1	0.56338	75.7	Rank05	Bacteroides xylanisolvens NLAE-zl-G421	Bacteroidetes	Bacteroidia	Bacteroidales	Non-Hungate	HydB
G421DRAFT_02668	1	0.56338	92.5	Rank34	Bacteroides xylanisolvens NLAE-zl-G421	Bacteroidetes	Bacteroidia	Bacteroidales	Non-Hungate	HydB
G421DRAFT_02668	1	0.56338	74.3	Rank05	Bacteroides xylanisolvens NLAE-zl-G421	Bacteroidetes	Bacteroidia	Bacteroidales	Non-Hungate	HydB
G421DRAFT_02668	1	0.56338	68.1	Rank44	Bacteroides xylanisolvens NLAE-zl-G421	Bacteroidetes	Bacteroidia	Bacteroidales	Non-Hungate	HydB
G421DRAFT_02668	1	0.56338	77.8	Rank33	Bacteroides xylanisolvens NLAE-zl-G421	Bacteroidetes	Bacteroidia	Bacteroidales	Non-Hungate	HydB
G421DRAFT_02668	1	0.56338	71.1	Rank34	Bacteroides xylanisolvens NLAE-zl-G421	Bacteroidetes	Bacteroidia	Bacteroidales	Non-Hungate	HydB
G421DRAFT_02668	1	0.56338	86.8	Rank38	Bacteroides xylanisolvens NLAE-zl-G421	Bacteroidetes	Bacteroidia	Bacteroidales	Non-Hungate	HydB
G421DRAFT_02668	1	0.56338	69.1	Rank05	Bacteroides xylanisolvens NLAE-zl-G421	Bacteroidetes	Bacteroidia	Bacteroidales	Non-Hungate	HydB
G421DRAFT_02668	1	0.56338	72.4	Rank38	Bacteroides xylanisolvens NLAE-zl-G421	Bacteroidetes	Bacteroidia	Bacteroidales	Non-Hungate	HydB
G421DRAFT_02668	1	0.56338	88	Rank10	Bacteroides xylanisolvens NLAE-zl-G421	Bacteroidetes	Bacteroidia	Bacteroidales	Non-Hungate	HydB
G421DRAFT_02668	1	0.56338	78.2	Rank02	Bacteroides xylanisolvens NLAE-zl-G421	Bacteroidetes	Bacteroidia	Bacteroidales	Non-Hungate	HydB
G421DRAFT_02668	1	0.56338	78.9	Rank39	Bacteroides xylanisolvens NLAE-zl-G421	Bacteroidetes	Bacteroidia	Bacteroidales	Non-Hungate	HydB
G421DRAFT_02668	1	0.56338	88.6	Rank38	Bacteroides xylanisolvens NLAE-zl-G421	Bacteroidetes	Bacteroidia	Bacteroidales	Non-Hungate	HydB
G421DRAFT_02668	1	0.56338	90.8	Rank01	Bacteroides xylanisolvens NLAE-zl-G421	Bacteroidetes	Bacteroidia	Bacteroidales	Non-Hungate	HydB
G421DRAFT_02668	1	0.56338	76	Rank08	Bacteroides xylanisolvens NLAE-zl-G421	Bacteroidetes	Bacteroidia	Bacteroidales	Non-Hungate	HydB
G421DRAFT_02668	1	0.56338	91.9	Rank01	Bacteroides xylanisolvens NLAE-zl-G421	Bacteroidetes	Bacteroidia	Bacteroidales	Non-Hungate	HydB
G421DRAFT_02668	1	0.56338	85.5	Rank34	Bacteroides xylanisolvens NLAE-zl-G421	Bacteroidetes	Bacteroidia	Bacteroidales	Non-Hungate	HydB
G421DRAFT_02668	1	0.56338	65.8	Rank06	Bacteroides xylanisolvens NLAE-zl-G421	Bacteroidetes	Bacteroidia	Bacteroidales	Non-Hungate	HydB
G421DRAFT_02668	1	0.56338	80	Rank44	Bacteroides xylanisolvens NLAE-zl-G421	Bacteroidetes	Bacteroidia	Bacteroidales	Non-Hungate	HydB
G421DRAFT_02668	1	0.56338	70.8	Rank34	Bacteroides xylanisolvens NLAE-zl-G421	Bacteroidetes	Bacteroidia	Bacteroidales	Non-Hungate	HydB
G421DRAFT_02668	1	0.56338	77.4	Rank05	Bacteroides xylanisolvens NLAE-zl-G421	Bacteroidetes	Bacteroidia	Bacteroidales	Non-Hungate	HydB
G421DRAFT_02668	1	0.56338	85.3	Rank34	Bacteroides xylanisolvens NLAE-zl-G421	Bacteroidetes	Bacteroidia	Bacteroidales	Non-Hungate	HydB
G421DRAFT_02668	1	0.56338	88.3	Rank04	Bacteroides xylanisolvens NLAE-zl-G421	Bacteroidetes	Bacteroidia	Bacteroidales	Non-Hungate	HydB
G421DRAFT_02668	1	0.56338	74.6	Rank34	Bacteroides xylanisolvens NLAE-zl-G421	Bacteroidetes	Bacteroidia	Bacteroidales	Non-Hungate	HydB
G421DRAFT_02668	1	0.56338	90.3	Rank07	Bacteroides xylanisolvens NLAE-zl-G421	Bacteroidetes	Bacteroidia	Bacteroidales	Non-Hungate	HydB
G421DRAFT_02668	1	0.56338	73.2	Rank08	Bacteroides xylanisolvens NLAE-zl-G421	Bacteroidetes	Bacteroidia	Bacteroidales	Non-Hungate	HydB
G421DRAFT_02668	1	0.56338	78.2	Rank33	Bacteroides xylanisolvens NLAE-zl-G421	Bacteroidetes	Bacteroidia	Bacteroidales	Non-Hungate	HydB
G421DRAFT_02668	1	0.56338	88.6	Rank44	Bacteroides xylanisolvens NLAE-zl-G421	Bacteroidetes	Bacteroidia	Bacteroidales	Non-Hungate	HydB
G421DRAFT_02668	1	0.56338	82.9	Rank42	Bacteroides xylanisolvens NLAE-zl-G421	Bacteroidetes	Bacteroidia	Bacteroidales	Non-Hungate	HydB
G421DRAFT_02668	1	0.56338	83.8	Rank44	Bacteroides xylanisolvens NLAE-zl-G421	Bacteroidetes	Bacteroidia	Bacteroidales	Non-Hungate	HydB
G421DRAFT_02668	1	0.56338	84.6	Rank02	Bacteroides xylanisolvens NLAE-zl-G421	Bacteroidetes	Bacteroidia	Bacteroidales	Non-Hungate	HydB
G421DRAFT_02668	1	0.56338	81.2	Rank36	Bacteroides xylanisolvens NLAE-zl-G421	Bacteroidetes	Bacteroidia	Bacteroidales	Non-Hungate	HydB
G421DRAFT_02668	1	0.56338	67.9	Rank46	Bacteroides xylanisolvens NLAE-zl-G421	Bacteroidetes	Bacteroidia	Bacteroidales	Non-Hungate	HydB
G421DRAFT_02668	1	0.56338	84	Rank02	Bacteroides xylanisolvens NLAE-zl-G421	Bacteroidetes	Bacteroidia	Bacteroidales	Non-Hungate	HydB
G421DRAFT_02668	1	0.56338	77.4	Rank33	Bacteroides xylanisolvens NLAE-zl-G421	Bacteroidetes	Bacteroidia	Bacteroidales	Non-Hungate	HydB
G421DRAFT_02668	1	0.56338	74	Rank04	Bacteroides xylanisolvens NLAE-zl-G421	Bacteroidetes	Bacteroidia	Bacteroidales	Non-Hungate	HydB
G421DRAFT_02668	1	0.56338	76.3	Rank34	Bacteroides xylanisolvens NLAE-zl-G421	Bacteroidetes	Bacteroidia	Bacteroidales	Non-Hungate	HydB
G421DRAFT_02668	1	0.56338	75.9	Rank02	Bacteroides xylanisolvens NLAE-zl-G421	Bacteroidetes	Bacteroidia	Bacteroidales	Non-Hungate	HydB
G421DRAFT_02668	1	0.56338	85.3	Rank07	Bacteroides xylanisolvens NLAE-zl-G421	Bacteroidetes	Bacteroidia	Bacteroidales	Non-Hungate	HydB
G421DRAFT_02668	1	0.56338	72.5	Rank12	Bacteroides xylanisolvens NLAE-zl-G421	Bacteroidetes	Bacteroidia	Bacteroidales	Non-Hungate	HydB
G421DRAFT_02668	1	0.56338	67.5	Rank44	Bacteroides xylanisolvens NLAE-zl-G421	Bacteroidetes	Bacteroidia	Bacteroidales	Non-Hungate	HydB
G421DRAFT_02668	1	0.56338	81.1	Rank46	Bacteroides xylanisolvens NLAE-zl-G421	Bacteroidetes	Bacteroidia	Bacteroidales	Non-Hungate	HydB
G421DRAFT_02668	1	0.56338	83.1	Rank06	Bacteroides xylanisolvens NLAE-zl-G421	Bacteroidetes	Bacteroidia	Bacteroidales	Non-Hungate	HydB
G421DRAFT_02668	1	0.56338	82.5	Rank33	Bacteroides xylanisolvens NLAE-zl-G421	Bacteroidetes	Bacteroidia	Bacteroidales	Non-Hungate	HydB
G421DRAFT_02668	1	0.56338	75	Rank06	Bacteroides xylanisolvens NLAE-zl-G421	Bacteroidetes	Bacteroidia	Bacteroidales	Non-Hungate	HydB
G421DRAFT_02668	1	0.56338	90.7	Rank04	Bacteroides xylanisolvens NLAE-zl-G421	Bacteroidetes	Bacteroidia	Bacteroidales	Non-Hungate	HydB
G421DRAFT_02668	1	0.56338	66.7	Rank12	Bacteroides xylanisolvens NLAE-zl-G421	Bacteroidetes	Bacteroidia	Bacteroidales	Non-Hungate	HydB
G421DRAFT_02668	1	0.56338	74.4	Rank46	Bacteroides xylanisolvens NLAE-zl-G421	Bacteroidetes	Bacteroidia	Bacteroidales	Non-Hungate	HydB
G421DRAFT_02668	1	0.56338	77.5	Rank44	Bacteroides xylanisolvens NLAE-zl-G421	Bacteroidetes	Bacteroidia	Bacteroidales	Non-Hungate	HydB
G421DRAFT_02668	1	0.56338	87.7	Rank33	Bacteroides xylanisolvens NLAE-zl-G421	Bacteroidetes	Bacteroidia	Bacteroidales	Non-Hungate	HydB
G421DRAFT_02668	1	0.56338	89.3	Rank01	Bacteroides xylanisolvens NLAE-zl-G421	Bacteroidetes	Bacteroidia	Bacteroidales	Non-Hungate	HydB
G421DRAFT_02668	1	0.56338	88.9	Rank12	Bacteroides xylanisolvens NLAE-zl-G421	Bacteroidetes	Bacteroidia	Bacteroidales	Non-Hungate	HydB
G421DRAFT_02668	1	0.56338	79.5	Rank46	Bacteroides xylanisolvens NLAE-zl-G421	Bacteroidetes	Bacteroidia	Bacteroidales	Non-Hungate	HydB
G421DRAFT_02668	2	1.12676	68.8	Rank02	Bacteroides xylanisolvens NLAE-zl-G421	Bacteroidetes	Bacteroidia	Bacteroidales	Non-Hungate	HydB
G593DRAFT_01732	1	0.56338	71.8	Rank08	Dorea sp. AGR2135.	Firmicutes	Clostridia	Clostridiales	Hungate	HydB
G593DRAFT_01732	1	0.56338	75	Rank39	Dorea sp. AGR2135.	Firmicutes	Clostridia	Clostridiales	Hungate	HydB
G593DRAFT_01732	1	0.56338	70.4	Rank08	Dorea sp. AGR2135.	Firmicutes	Clostridia	Clostridiales	Hungate	HydB
G593DRAFT_01732	1	0.56338	65.6	Rank43	Dorea sp. AGR2135.	Firmicutes	Clostridia	Clostridiales	Hungate	HydB
G593DRAFT_01732	1	0.56338	79	Rank39	Dorea sp. AGR2135.	Firmicutes	Clostridia	Clostridiales	Hungate	HydB
G593DRAFT_01732	1	0.56338	74.5	Rank46	Dorea sp. AGR2135.	Firmicutes	Clostridia	Clostridiales	Hungate	HydB
G593DRAFT_01732	1	0.56338	78.9	Rank38	Dorea sp. AGR2135.	Firmicutes	Clostridia	Clostridiales	Hungate	HydB
G593DRAFT_01732	1	0.56338	67.9	Rank39	Dorea sp. AGR2135.	Firmicutes	Clostridia	Clostridiales	Hungate	HydB
G593DRAFT_01732	1	0.56338	77.9	Rank38	Dorea sp. AGR2135.	Firmicutes	Clostridia	Clostridiales	Hungate	HydB
G593DRAFT_01732	1	0.56338	86.4	Rank13	Dorea sp. AGR2135.	Firmicutes	Clostridia	Clostridiales	Hungate	HydB
G593DRAFT_01732	1	0.56338	86.6	Rank39	Dorea sp. AGR2135.	Firmicutes	Clostridia	Clostridiales	Hungate	HydB
G593DRAFT_01732	1	0.56338	65.2	Rank38	Dorea sp. AGR2135.	Firmicutes	Clostridia	Clostridiales	Hungate	HydB
G593DRAFT_01732	1	0.56338	83.3	Rank39	Dorea sp. AGR2135.	Firmicutes	Clostridia	Clostridiales	Hungate	HydB
G593DRAFT_01732	1	0.56338	72.6	Rank43	Dorea sp. AGR2135.	Firmicutes	Clostridia	Clostridiales	Hungate	HydB
G593DRAFT_01732	1	0.56338	65.3	Rank13	Dorea sp. AGR2135.	Firmicutes	Clostridia	Clostridiales	Hungate	HydB
G593DRAFT_01732	1	0.56338	77.3	Rank39	Dorea sp. AGR2135.	Firmicutes	Clostridia	Clostridiales	Hungate	HydB
G593DRAFT_01732	1	0.56338	77.5	Rank43	Dorea sp. AGR2135.	Firmicutes	Clostridia	Clostridiales	Hungate	HydB
G593DRAFT_01732	1	0.56338	82.5	Rank38	Dorea sp. AGR2135.	Firmicutes	Clostridia	Clostridiales	Hungate	HydB
G593DRAFT_01732	1	0.56338	67.6	Rank34	Dorea sp. AGR2135.	Firmicutes	Clostridia	Clostridiales	Hungate	HydB
G593DRAFT_01732	1	0.56338	78.4	Rank43	Dorea sp. AGR2135.	Firmicutes	Clostridia	Clostridiales	Hungate	HydB
G593DRAFT_01732	1	0.56338	73.3	Rank08	Dorea sp. AGR2135.	Firmicutes	Clostridia	Clostridiales	Hungate	HydB
G593DRAFT_01732	1	0.56338	75.7	Rank39	Dorea sp. AGR2135.	Firmicutes	Clostridia	Clostridiales	Hungate	HydB
G593DRAFT_01732	1	0.56338	75	Rank08	Dorea sp. AGR2135.	Firmicutes	Clostridia	Clostridiales	Hungate	HydB
G593DRAFT_01732	1	0.56338	80	Rank04	Dorea sp. AGR2135.	Firmicutes	Clostridia	Clostridiales	Hungate	HydB
G593DRAFT_01732	1	0.56338	69.2	Rank08	Dorea sp. AGR2135.	Firmicutes	Clostridia	Clostridiales	Hungate	HydB
G593DRAFT_01732	1	0.56338	70.2	Rank08	Dorea sp. AGR2135.	Firmicutes	Clostridia	Clostridiales	Hungate	HydB
G593DRAFT_01732	1	0.56338	72.2	Rank43	Dorea sp. AGR2135.	Firmicutes	Clostridia	Clostridiales	Hungate	HydB
G593DRAFT_01732	1	0.56338	71.2	Rank39	Dorea sp. AGR2135.	Firmicutes	Clostridia	Clostridiales	Hungate	HydB
G593DRAFT_01732	1	0.56338	89.3	Rank04	Dorea sp. AGR2135.	Firmicutes	Clostridia	Clostridiales	Hungate	HydB
G593DRAFT_01732	1	0.56338	69.6	Rank08	Dorea sp. AGR2135.	Firmicutes	Clostridia	Clostridiales	Hungate	HydB
G593DRAFT_01732	1	0.56338	66.2	Rank05	Dorea sp. AGR2135.	Firmicutes	Clostridia	Clostridiales	Hungate	HydB
G593DRAFT_01732	1	0.56338	80.8	Rank43	Dorea sp. AGR2135.	Firmicutes	Clostridia	Clostridiales	Hungate	HydB
G593DRAFT_01732	1	0.56338	84	Rank08	Dorea sp. AGR2135.	Firmicutes	Clostridia	Clostridiales	Hungate	HydB
G593DRAFT_01732	1	0.56338	83.1	Rank08	Dorea sp. AGR2135.	Firmicutes	Clostridia	Clostridiales	Hungate	HydB
G593DRAFT_01732	1	0.56338	83.8	Rank39	Dorea sp. AGR2135.	Firmicutes	Clostridia	Clostridiales	Hungate	HydB
G593DRAFT_01732	1	0.56338	79.7	Rank08	Dorea sp. AGR2135.	Firmicutes	Clostridia	Clostridiales	Hungate	HydB
G593DRAFT_01732	1	0.56338	78	Rank45	Dorea sp. AGR2135.	Firmicutes	Clostridia	Clostridiales	Hungate	HydB
G593DRAFT_01732	1	0.56338	72.3	Rank08	Dorea sp. AGR2135.	Firmicutes	Clostridia	Clostridiales	Hungate	HydB
G593DRAFT_01732	1	0.56338	68.7	Rank39	Dorea sp. AGR2135.	Firmicutes	Clostridia	Clostridiales	Hungate	HydB
G593DRAFT_01732	1	0.56338	74.1	Rank08	Dorea sp. AGR2135.	Firmicutes	Clostridia	Clostridiales	Hungate	HydB
G593DRAFT_01732	1	0.56338	72	Rank39	Dorea sp. AGR2135.	Firmicutes	Clostridia	Clostridiales	Hungate	HydB
G593DRAFT_01732	1	0.56338	70.7	Rank08	Dorea sp. AGR2135.	Firmicutes	Clostridia	Clostridiales	Hungate	HydB
G593DRAFT_01732	2	1.12676	87.2	Rank38	Dorea sp. AGR2135.	Firmicutes	Clostridia	Clostridiales	Hungate	HydB
G593DRAFT_01732	1	0.56338	70.3	Rank34	Dorea sp. AGR2135.	Firmicutes	Clostridia	Clostridiales	Hungate	HydB
G593DRAFT_01732	1	0.56338	72	Rank42	Dorea sp. AGR2135.	Firmicutes	Clostridia	Clostridiales	Hungate	HydB
G593DRAFT_01732	1	0.56338	83.3	Rank43	Dorea sp. AGR2135.	Firmicutes	Clostridia	Clostridiales	Hungate	HydB
G593DRAFT_01732	1	0.56338	84	Rank04	Dorea sp. AGR2135.	Firmicutes	Clostridia	Clostridiales	Hungate	HydB
G593DRAFT_01732	1	0.56338	74.7	Rank39	Dorea sp. AGR2135.	Firmicutes	Clostridia	Clostridiales	Hungate	HydB
G593DRAFT_01732	1	0.56338	67.5	Rank46	Dorea sp. AGR2135.	Firmicutes	Clostridia	Clostridiales	Hungate	HydB
G593DRAFT_01732	1	0.56338	75.3	Rank08	Dorea sp. AGR2135.	Firmicutes	Clostridia	Clostridiales	Hungate	HydB
G593DRAFT_01732	1	0.56338	79.6	Rank08	Dorea sp. AGR2135.	Firmicutes	Clostridia	Clostridiales	Hungate	HydB
G593DRAFT_01732	1	0.56338	73.7	Rank08	Dorea sp. AGR2135.	Firmicutes	Clostridia	Clostridiales	Hungate	HydB
G593DRAFT_01732	1	0.56338	68.9	Rank34	Dorea sp. AGR2135.	Firmicutes	Clostridia	Clostridiales	Hungate	HydB
G593DRAFT_01732	1	0.56338	76.9	Rank34	Dorea sp. AGR2135.	Firmicutes	Clostridia	Clostridiales	Hungate	HydB
G593DRAFT_01732	1	0.56338	83.7	Rank13	Dorea sp. AGR2135.	Firmicutes	Clostridia	Clostridiales	Hungate	HydB
G593DRAFT_01732	1	0.56338	72.9	Rank13	Dorea sp. AGR2135.	Firmicutes	Clostridia	Clostridiales	Hungate	HydB
G593DRAFT_01732	1	0.56338	69	Rank45	Dorea sp. AGR2135.	Firmicutes	Clostridia	Clostridiales	Hungate	HydB
G593DRAFT_01732	1	0.56338	74.6	Rank45	Dorea sp. AGR2135.	Firmicutes	Clostridia	Clostridiales	Hungate	HydB
G593DRAFT_01732	1	0.56338	85.7	Rank08	Dorea sp. AGR2135.	Firmicutes	Clostridia	Clostridiales	Hungate	HydB
G593DRAFT_01732	1	0.56338	83.1	Rank06	Dorea sp. AGR2135.	Firmicutes	Clostridia	Clostridiales	Hungate	HydB
G593DRAFT_01732	1	0.56338	77.3	Rank46	Dorea sp. AGR2135.	Firmicutes	Clostridia	Clostridiales	Hungate	HydB
G593DRAFT_01732	1	0.56338	66.1	Rank33	Dorea sp. AGR2135.	Firmicutes	Clostridia	Clostridiales	Hungate	HydB
G593DRAFT_01732	1	0.56338	65.7	Rank33	Dorea sp. AGR2135.	Firmicutes	Clostridia	Clostridiales	Hungate	HydB
G593DRAFT_01732	1	0.56338	81	Rank08	Dorea sp. AGR2135.	Firmicutes	Clostridia	Clostridiales	Hungate	HydB
G593DRAFT_01732	2	1.12676	72.5	Rank04	Dorea sp. AGR2135.	Firmicutes	Clostridia	Clostridiales	Hungate	HydB
G593DRAFT_01732	1	0.56338	70.7	Rank38	Dorea sp. AGR2135.	Firmicutes	Clostridia	Clostridiales	Hungate	HydB
G593DRAFT_01732	1	0.56338	85.7	Rank45	Dorea sp. AGR2135.	Firmicutes	Clostridia	Clostridiales	Hungate	HydB
G593DRAFT_01732	1	0.56338	86.8	Rank36	Dorea sp. AGR2135.	Firmicutes	Clostridia	Clostridiales	Hungate	HydB
G593DRAFT_01732	1	0.56338	87.2	Rank46	Dorea sp. AGR2135.	Firmicutes	Clostridia	Clostridiales	Hungate	HydB
G593DRAFT_01732	1	0.56338	79.7	Rank01	Dorea sp. AGR2135.	Firmicutes	Clostridia	Clostridiales	Hungate	HydB
G593DRAFT_01732	1	0.56338	67.5	Rank44	Dorea sp. AGR2135.	Firmicutes	Clostridia	Clostridiales	Hungate	HydB
G593DRAFT_01732	1	0.56338	69.6	Rank05	Dorea sp. AGR2135.	Firmicutes	Clostridia	Clostridiales	Hungate	HydB
G593DRAFT_01732	1	0.56338	86.9	Rank46	Dorea sp. AGR2135.	Firmicutes	Clostridia	Clostridiales	Hungate	HydB
G593DRAFT_01732	1	0.56338	71.8	Rank42	Dorea sp. AGR2135.	Firmicutes	Clostridia	Clostridiales	Hungate	HydB
G593DRAFT_01732	1	0.56338	69.3	Rank38	Dorea sp. AGR2135.	Firmicutes	Clostridia	Clostridiales	Hungate	HydB
G593DRAFT_01732	1	0.56338	79.6	Rank46	Dorea sp. AGR2135.	Firmicutes	Clostridia	Clostridiales	Hungate	HydB
G593DRAFT_01732	1	0.56338	78.1	Rank33	Dorea sp. AGR2135.	Firmicutes	Clostridia	Clostridiales	Hungate	HydB
G593DRAFT_01732	1	0.56338	72.2	Rank38	Dorea sp. AGR2135.	Firmicutes	Clostridia	Clostridiales	Hungate	HydB
G593DRAFT_01732	1	0.56338	65.2	Rank36	Dorea sp. AGR2135.	Firmicutes	Clostridia	Clostridiales	Hungate	HydB
G593DRAFT_01732	1	0.56338	65.4	Rank36	Dorea sp. AGR2135.	Firmicutes	Clostridia	Clostridiales	Hungate	HydB
G593DRAFT_01732	1	0.56338	87	Rank45	Dorea sp. AGR2135.	Firmicutes	Clostridia	Clostridiales	Hungate	HydB
G593DRAFT_01732	1	0.56338	89	Rank45	Dorea sp. AGR2135.	Firmicutes	Clostridia	Clostridiales	Hungate	HydB
G593DRAFT_01732	1	0.56338	79.2	Rank38	Dorea sp. AGR2135.	Firmicutes	Clostridia	Clostridiales	Hungate	HydB
G593DRAFT_01732	1	0.56338	81.6	Rank45	Dorea sp. AGR2135.	Firmicutes	Clostridia	Clostridiales	Hungate	HydB
G593DRAFT_01732	1	0.56338	86.7	Rank08	Dorea sp. AGR2135.	Firmicutes	Clostridia	Clostridiales	Hungate	HydB
G593DRAFT_01732	1	0.56338	88	Rank08	Dorea sp. AGR2135.	Firmicutes	Clostridia	Clostridiales	Hungate	HydB
G593DRAFT_01732	1	0.56338	81	Rank46	Dorea sp. AGR2135.	Firmicutes	Clostridia	Clostridiales	Hungate	HydB
G593DRAFT_01732	1	0.56338	79.1	Rank10	Dorea sp. AGR2135.	Firmicutes	Clostridia	Clostridiales	Hungate	HydB
G593DRAFT_01732	1	0.56338	83.3	Rank08	Dorea sp. AGR2135.	Firmicutes	Clostridia	Clostridiales	Hungate	HydB
G593DRAFT_01732	1	0.56338	69.6	Rank44	Dorea sp. AGR2135.	Firmicutes	Clostridia	Clostridiales	Hungate	HydB
G593DRAFT_01732	1	0.56338	69.2	Rank33	Dorea sp. AGR2135.	Firmicutes	Clostridia	Clostridiales	Hungate	HydB
G593DRAFT_01732	1	0.56338	77.3	Rank38	Dorea sp. AGR2135.	Firmicutes	Clostridia	Clostridiales	Hungate	HydB
G593DRAFT_01732	1	0.56338	73.6	Rank38	Dorea sp. AGR2135.	Firmicutes	Clostridia	Clostridiales	Hungate	HydB
G593DRAFT_01732	1	0.56338	86.4	Rank01	Dorea sp. AGR2135.	Firmicutes	Clostridia	Clostridiales	Hungate	HydB
G593DRAFT_01732	1	0.56338	86.7	Rank43	Dorea sp. AGR2135.	Firmicutes	Clostridia	Clostridiales	Hungate	HydB
G593DRAFT_01732	1	0.56338	72.2	Rank01	Dorea sp. AGR2135.	Firmicutes	Clostridia	Clostridiales	Hungate	HydB
G593DRAFT_01732	1	0.56338	81.9	Rank01	Dorea sp. AGR2135.	Firmicutes	Clostridia	Clostridiales	Hungate	HydB
G593DRAFT_01732	1	0.56338	82.3	Rank05	Dorea sp. AGR2135.	Firmicutes	Clostridia	Clostridiales	Hungate	HydB
G593DRAFT_01732	1	0.56338	74	Rank05	Dorea sp. AGR2135.	Firmicutes	Clostridia	Clostridiales	Hungate	HydB
G593DRAFT_01732	1	0.56338	86	Rank08	Dorea sp. AGR2135.	Firmicutes	Clostridia	Clostridiales	Hungate	HydB
G593DRAFT_01732	1	0.56338	86.2	Rank43	Dorea sp. AGR2135.	Firmicutes	Clostridia	Clostridiales	Hungate	HydB
G593DRAFT_01732	1	0.56338	80.8	Rank44	Dorea sp. AGR2135.	Firmicutes	Clostridia	Clostridiales	Hungate	HydB
G593DRAFT_01732	1	0.56338	84.1	Rank06	Dorea sp. AGR2135.	Firmicutes	Clostridia	Clostridiales	Hungate	HydB
G593DRAFT_01732	1	0.56338	86.1	Rank33	Dorea sp. AGR2135.	Firmicutes	Clostridia	Clostridiales	Hungate	HydB
G593DRAFT_01732	1	0.56338	85.7	Rank38	Dorea sp. AGR2135.	Firmicutes	Clostridia	Clostridiales	Hungate	HydB
G593DRAFT_01732	1	0.56338	87.3	Rank38	Dorea sp. AGR2135.	Firmicutes	Clostridia	Clostridiales	Hungate	HydB
G593DRAFT_01732	1	0.56338	93.9	Rank38	Dorea sp. AGR2135.	Firmicutes	Clostridia	Clostridiales	Hungate	HydB
G593DRAFT_01732	1	0.56338	95	Rank38	Dorea sp. AGR2135.	Firmicutes	Clostridia	Clostridiales	Hungate	HydB
G593DRAFT_01732	1	0.56338	73.4	Rank02	Dorea sp. AGR2135.	Firmicutes	Clostridia	Clostridiales	Hungate	HydB
G593DRAFT_01732	1	0.56338	65.4	Rank44	Dorea sp. AGR2135.	Firmicutes	Clostridia	Clostridiales	Hungate	HydB
G593DRAFT_01732	2	1.12676	76.2	Rank36	Dorea sp. AGR2135.	Firmicutes	Clostridia	Clostridiales	Hungate	HydB
G593DRAFT_01732	1	0.56338	71.4	Rank10	Dorea sp. AGR2135.	Firmicutes	Clostridia	Clostridiales	Hungate	HydB
G593DRAFT_01732	1	0.56338	85.7	Rank43	Dorea sp. AGR2135.	Firmicutes	Clostridia	Clostridiales	Hungate	HydB
G593DRAFT_01732	1	0.56338	72.9	Rank44	Dorea sp. AGR2135.	Firmicutes	Clostridia	Clostridiales	Hungate	HydB
G593DRAFT_01732	1	0.56338	72.3	Rank44	Dorea sp. AGR2135.	Firmicutes	Clostridia	Clostridiales	Hungate	HydB
G593DRAFT_01732	1	0.56338	87.3	Rank05	Dorea sp. AGR2135.	Firmicutes	Clostridia	Clostridiales	Hungate	HydB
G593DRAFT_01732	1	0.56338	85.7	Rank02	Dorea sp. AGR2135.	Firmicutes	Clostridia	Clostridiales	Hungate	HydB
G593DRAFT_01732	1	0.56338	79	Rank33	Dorea sp. AGR2135.	Firmicutes	Clostridia	Clostridiales	Hungate	HydB
G593DRAFT_01732	1	0.56338	78.3	Rank33	Dorea sp. AGR2135.	Firmicutes	Clostridia	Clostridiales	Hungate	HydB
G593DRAFT_01732	1	0.56338	65.3	Rank08	Dorea sp. AGR2135.	Firmicutes	Clostridia	Clostridiales	Hungate	HydB
G593DRAFT_01732	1	0.56338	86.2	Rank05	Dorea sp. AGR2135.	Firmicutes	Clostridia	Clostridiales	Hungate	HydB
G593DRAFT_01732	1	0.56338	89.8	Rank43	Dorea sp. AGR2135.	Firmicutes	Clostridia	Clostridiales	Hungate	HydB
G593DRAFT_01732	1	0.56338	88.1	Rank10	Dorea sp. AGR2135.	Firmicutes	Clostridia	Clostridiales	Hungate	HydB
G593DRAFT_01732	1	0.56338	80	Rank38	Dorea sp. AGR2135.	Firmicutes	Clostridia	Clostridiales	Hungate	HydB
G593DRAFT_01732	1	0.56338	66.7	Rank39	Dorea sp. AGR2135.	Firmicutes	Clostridia	Clostridiales	Hungate	HydB
G593DRAFT_01732	1	0.56338	73	Rank10	Dorea sp. AGR2135.	Firmicutes	Clostridia	Clostridiales	Hungate	HydB
G593DRAFT_01732	1	0.56338	90.9	Rank08	Dorea sp. AGR2135.	Firmicutes	Clostridia	Clostridiales	Hungate	HydB
G593DRAFT_01732	1	0.56338	78.6	Rank07	Dorea sp. AGR2135.	Firmicutes	Clostridia	Clostridiales	Hungate	HydB
G593DRAFT_01732	1	0.56338	66.3	Rank04	Dorea sp. AGR2135.	Firmicutes	Clostridia	Clostridiales	Hungate	HydB
G593DRAFT_01732	1	0.56338	86.1	Rank01	Dorea sp. AGR2135.	Firmicutes	Clostridia	Clostridiales	Hungate	HydB
G593DRAFT_01732	1	0.56338	69.5	Rank44	Dorea sp. AGR2135.	Firmicutes	Clostridia	Clostridiales	Hungate	HydB
G593DRAFT_01732	1	0.56338	83.1	Rank05	Dorea sp. AGR2135.	Firmicutes	Clostridia	Clostridiales	Hungate	HydB
G593DRAFT_01732	1	0.56338	77.5	Rank34	Dorea sp. AGR2135.	Firmicutes	Clostridia	Clostridiales	Hungate	HydB
G593DRAFT_01732	1	0.56338	82.5	Rank10	Dorea sp. AGR2135.	Firmicutes	Clostridia	Clostridiales	Hungate	HydB
G593DRAFT_01732	1	0.56338	82.9	Rank10	Dorea sp. AGR2135.	Firmicutes	Clostridia	Clostridiales	Hungate	HydB
G593DRAFT_01732	1	0.56338	78.2	Rank06	Dorea sp. AGR2135.	Firmicutes	Clostridia	Clostridiales	Hungate	HydB
G593DRAFT_01732	1	0.56338	87.3	Rank01	Dorea sp. AGR2135.	Firmicutes	Clostridia	Clostridiales	Hungate	HydB
G593DRAFT_01732	1	0.56338	85	Rank34	Dorea sp. AGR2135.	Firmicutes	Clostridia	Clostridiales	Hungate	HydB
G593DRAFT_01732	1	0.56338	77.5	Rank05	Dorea sp. AGR2135.	Firmicutes	Clostridia	Clostridiales	Hungate	HydB
G593DRAFT_01732	1	0.56338	67.1	Rank39	Dorea sp. AGR2135.	Firmicutes	Clostridia	Clostridiales	Hungate	HydB
G593DRAFT_01732	1	0.56338	78.6	Rank01	Dorea sp. AGR2135.	Firmicutes	Clostridia	Clostridiales	Hungate	HydB
G593DRAFT_01732	2	1.12676	73.2	Rank08	Dorea sp. AGR2135.	Firmicutes	Clostridia	Clostridiales	Hungate	HydB
G593DRAFT_01732	1	0.56338	68.8	Rank44	Dorea sp. AGR2135.	Firmicutes	Clostridia	Clostridiales	Hungate	HydB
G593DRAFT_01732	1	0.56338	82.4	Rank10	Dorea sp. AGR2135.	Firmicutes	Clostridia	Clostridiales	Hungate	HydB
G593DRAFT_01732	1	0.56338	76	Rank02	Dorea sp. AGR2135.	Firmicutes	Clostridia	Clostridiales	Hungate	HydB
G593DRAFT_01732	1	0.56338	85.4	Rank02	Dorea sp. AGR2135.	Firmicutes	Clostridia	Clostridiales	Hungate	HydB
G593DRAFT_01732	1	0.56338	82.3	Rank08	Dorea sp. AGR2135.	Firmicutes	Clostridia	Clostridiales	Hungate	HydB
G593DRAFT_01732	1	0.56338	82.1	Rank08	Dorea sp. AGR2135.	Firmicutes	Clostridia	Clostridiales	Hungate	HydB
G593DRAFT_01732	1	0.56338	74.3	Rank02	Dorea sp. AGR2135.	Firmicutes	Clostridia	Clostridiales	Hungate	HydB
G593DRAFT_01732	1	0.56338	82.5	Rank08	Dorea sp. AGR2135.	Firmicutes	Clostridia	Clostridiales	Hungate	HydB
G593DRAFT_01732	1	0.56338	85.2	Rank02	Dorea sp. AGR2135.	Firmicutes	Clostridia	Clostridiales	Hungate	HydB
G593DRAFT_01732	1	0.56338	74.2	Rank12	Dorea sp. AGR2135.	Firmicutes	Clostridia	Clostridiales	Hungate	HydB
G593DRAFT_01732	1	0.56338	67.7	Rank04	Dorea sp. AGR2135.	Firmicutes	Clostridia	Clostridiales	Hungate	HydB
G593DRAFT_01732	1	0.56338	79.5	Rank02	Dorea sp. AGR2135.	Firmicutes	Clostridia	Clostridiales	Hungate	HydB
G593DRAFT_01732	2	1.12676	85.1	Rank01	Dorea sp. AGR2135.	Firmicutes	Clostridia	Clostridiales	Hungate	HydB
G593DRAFT_01732	1	0.56338	87.5	Rank34	Dorea sp. AGR2135.	Firmicutes	Clostridia	Clostridiales	Hungate	HydB
G598DRAFT_01444	1	0.56338	95.1	Rank39	Selenomonas ruminantium ATCC 12561.	Firmicutes	Negativicutes	Selenomonadales	Hungate	HydB
G598DRAFT_01444	1	0.56338	100	Rank39	Selenomonas ruminantium ATCC 12561.	Firmicutes	Negativicutes	Selenomonadales	Hungate	HydB
G598DRAFT_01444	3	1.69014	98.7	Rank07	Selenomonas ruminantium ATCC 12561.	Firmicutes	Negativicutes	Selenomonadales	Hungate	HydB
G598DRAFT_01444	1	0.56338	100	Rank45	Selenomonas ruminantium ATCC 12561.	Firmicutes	Negativicutes	Selenomonadales	Hungate	HydB
G598DRAFT_01444	1	0.56338	100	Rank43	Selenomonas ruminantium ATCC 12561.	Firmicutes	Negativicutes	Selenomonadales	Hungate	HydB
G598DRAFT_01444	1	0.56338	94.5	Rank43	Selenomonas ruminantium ATCC 12561.	Firmicutes	Negativicutes	Selenomonadales	Hungate	HydB
G598DRAFT_01444	1	0.56338	95.1	Rank43	Selenomonas ruminantium ATCC 12561.	Firmicutes	Negativicutes	Selenomonadales	Hungate	HydB
G598DRAFT_01444	1	0.56338	98.5	Rank13	Selenomonas ruminantium ATCC 12561.	Firmicutes	Negativicutes	Selenomonadales	Hungate	HydB
G598DRAFT_01444	1	0.56338	95.3	Rank39	Selenomonas ruminantium ATCC 12561.	Firmicutes	Negativicutes	Selenomonadales	Hungate	HydB
G598DRAFT_01444	1	0.56338	96.2	Rank04	Selenomonas ruminantium ATCC 12561.	Firmicutes	Negativicutes	Selenomonadales	Hungate	HydB
G598DRAFT_01444	1	0.56338	92.3	Rank13	Selenomonas ruminantium ATCC 12561.	Firmicutes	Negativicutes	Selenomonadales	Hungate	HydB
G598DRAFT_01444	1	0.56338	98.1	Rank04	Selenomonas ruminantium ATCC 12561.	Firmicutes	Negativicutes	Selenomonadales	Hungate	HydB
G598DRAFT_01444	1	0.56338	95.7	Rank07	Selenomonas ruminantium ATCC 12561.	Firmicutes	Negativicutes	Selenomonadales	Hungate	HydB
G598DRAFT_01444	1	0.56338	89.1	Rank33	Selenomonas ruminantium ATCC 12561.	Firmicutes	Negativicutes	Selenomonadales	Hungate	HydB
G598DRAFT_01444	1	0.56338	91.5	Rank45	Selenomonas ruminantium ATCC 12561.	Firmicutes	Negativicutes	Selenomonadales	Hungate	HydB
G598DRAFT_01444	1	0.56338	94.7	Rank13	Selenomonas ruminantium ATCC 12561.	Firmicutes	Negativicutes	Selenomonadales	Hungate	HydB
G598DRAFT_01444	1	0.56338	89.4	Rank05	Selenomonas ruminantium ATCC 12561.	Firmicutes	Negativicutes	Selenomonadales	Hungate	HydB
G598DRAFT_01444	3	1.69014	98.7	Rank05	Selenomonas ruminantium ATCC 12561.	Firmicutes	Negativicutes	Selenomonadales	Hungate	HydB
G598DRAFT_01444	1	0.56338	98.3	Rank01	Selenomonas ruminantium ATCC 12561.	Firmicutes	Negativicutes	Selenomonadales	Hungate	HydB
G598DRAFT_01444	1	0.56338	95.7	Rank45	Selenomonas ruminantium ATCC 12561.	Firmicutes	Negativicutes	Selenomonadales	Hungate	HydB
G598DRAFT_01444	1	0.56338	93	Rank13	Selenomonas ruminantium ATCC 12561.	Firmicutes	Negativicutes	Selenomonadales	Hungate	HydB
G598DRAFT_01444	1	0.56338	88.6	Rank05	Selenomonas ruminantium ATCC 12561.	Firmicutes	Negativicutes	Selenomonadales	Hungate	HydB
G598DRAFT_01444	1	0.56338	93.8	Rank04	Selenomonas ruminantium ATCC 12561.	Firmicutes	Negativicutes	Selenomonadales	Hungate	HydB
G598DRAFT_01444	1	0.56338	98.7	Rank43	Selenomonas ruminantium ATCC 12561.	Firmicutes	Negativicutes	Selenomonadales	Hungate	HydB
G598DRAFT_01444	1	0.56338	98.7	Rank13	Selenomonas ruminantium ATCC 12561.	Firmicutes	Negativicutes	Selenomonadales	Hungate	HydB
G598DRAFT_01444	1	0.56338	98.3	Rank04	Selenomonas ruminantium ATCC 12561.	Firmicutes	Negativicutes	Selenomonadales	Hungate	HydB
G598DRAFT_01444	1	0.56338	97.3	Rank43	Selenomonas ruminantium ATCC 12561.	Firmicutes	Negativicutes	Selenomonadales	Hungate	HydB
G598DRAFT_01444	1	0.56338	97.3	Rank04	Selenomonas ruminantium ATCC 12561.	Firmicutes	Negativicutes	Selenomonadales	Hungate	HydB
G598DRAFT_01444	1	0.56338	97.8	Rank46	Selenomonas ruminantium ATCC 12561.	Firmicutes	Negativicutes	Selenomonadales	Hungate	HydB
G598DRAFT_01444	5	2.8169	100	Rank13	Selenomonas ruminantium ATCC 12561.	Firmicutes	Negativicutes	Selenomonadales	Hungate	HydB
G598DRAFT_01444	1	0.56338	95	Rank07	Selenomonas ruminantium ATCC 12561.	Firmicutes	Negativicutes	Selenomonadales	Hungate	HydB
G598DRAFT_01444	1	0.56338	96.1	Rank07	Selenomonas ruminantium ATCC 12561.	Firmicutes	Negativicutes	Selenomonadales	Hungate	HydB
G598DRAFT_01444	1	0.56338	98.8	Rank05	Selenomonas ruminantium ATCC 12561.	Firmicutes	Negativicutes	Selenomonadales	Hungate	HydB
G598DRAFT_01444	1	0.56338	97.2	Rank05	Selenomonas ruminantium ATCC 12561.	Firmicutes	Negativicutes	Selenomonadales	Hungate	HydB
G598DRAFT_01444	1	0.56338	98.8	Rank04	Selenomonas ruminantium ATCC 12561.	Firmicutes	Negativicutes	Selenomonadales	Hungate	HydB
G598DRAFT_01444	1	0.56338	96.1	Rank43	Selenomonas ruminantium ATCC 12561.	Firmicutes	Negativicutes	Selenomonadales	Hungate	HydB
G598DRAFT_01444	1	0.56338	100	Rank42	Selenomonas ruminantium ATCC 12561.	Firmicutes	Negativicutes	Selenomonadales	Hungate	HydB
G598DRAFT_01444	1	0.56338	94.3	Rank46	Selenomonas ruminantium ATCC 12561.	Firmicutes	Negativicutes	Selenomonadales	Hungate	HydB
G598DRAFT_01444	1	0.56338	100	Rank33	Selenomonas ruminantium ATCC 12561.	Firmicutes	Negativicutes	Selenomonadales	Hungate	HydB
G598DRAFT_01444	2	1.12676	100	Rank01	Selenomonas ruminantium ATCC 12561.	Firmicutes	Negativicutes	Selenomonadales	Hungate	HydB
G598DRAFT_01444	1	0.56338	97.5	Rank05	Selenomonas ruminantium ATCC 12561.	Firmicutes	Negativicutes	Selenomonadales	Hungate	HydB
G598DRAFT_01444	1	0.56338	97.6	Rank06	Selenomonas ruminantium ATCC 12561.	Firmicutes	Negativicutes	Selenomonadales	Hungate	HydB
G598DRAFT_01444	1	0.56338	91	Rank12	Selenomonas ruminantium ATCC 12561.	Firmicutes	Negativicutes	Selenomonadales	Hungate	HydB
G598DRAFT_01444	2	1.12676	100	Rank46	Selenomonas ruminantium ATCC 12561.	Firmicutes	Negativicutes	Selenomonadales	Hungate	HydB
G598DRAFT_01444	1	0.56338	100	Rank07	Selenomonas ruminantium ATCC 12561.	Firmicutes	Negativicutes	Selenomonadales	Hungate	HydB
G598DRAFT_01444	1	0.56338	93.9	Rank04	Selenomonas ruminantium ATCC 12561.	Firmicutes	Negativicutes	Selenomonadales	Hungate	HydB
G598DRAFT_01444	1	0.56338	93.5	Rank38	Selenomonas ruminantium ATCC 12561.	Firmicutes	Negativicutes	Selenomonadales	Hungate	HydB
G598DRAFT_01444	1	0.56338	97.9	Rank42	Selenomonas ruminantium ATCC 12561.	Firmicutes	Negativicutes	Selenomonadales	Hungate	HydB
G598DRAFT_01444	1	0.56338	93.5	Rank42	Selenomonas ruminantium ATCC 12561.	Firmicutes	Negativicutes	Selenomonadales	Hungate	HydB
G598DRAFT_01444	1	0.56338	97.4	Rank42	Selenomonas ruminantium ATCC 12561.	Firmicutes	Negativicutes	Selenomonadales	Hungate	HydB
G598DRAFT_01444	1	0.56338	94	Rank46	Selenomonas ruminantium ATCC 12561.	Firmicutes	Negativicutes	Selenomonadales	Hungate	HydB
G598DRAFT_01444	1	0.56338	96	Rank07	Selenomonas ruminantium ATCC 12561.	Firmicutes	Negativicutes	Selenomonadales	Hungate	HydB
G598DRAFT_01444	2	1.12676	98.5	Rank38	Selenomonas ruminantium ATCC 12561.	Firmicutes	Negativicutes	Selenomonadales	Hungate	HydB
G598DRAFT_01444	1	0.56338	96.8	Rank33	Selenomonas ruminantium ATCC 12561.	Firmicutes	Negativicutes	Selenomonadales	Hungate	HydB
G598DRAFT_01444	1	0.56338	90.5	Rank45	Selenomonas ruminantium ATCC 12561.	Firmicutes	Negativicutes	Selenomonadales	Hungate	HydB
G598DRAFT_01444	1	0.56338	93.2	Rank02	Selenomonas ruminantium ATCC 12561.	Firmicutes	Negativicutes	Selenomonadales	Hungate	HydB
G598DRAFT_01444	2	1.12676	97.5	Rank04	Selenomonas ruminantium ATCC 12561.	Firmicutes	Negativicutes	Selenomonadales	Hungate	HydB
G598DRAFT_01444	1	0.56338	97.3	Rank07	Selenomonas ruminantium ATCC 12561.	Firmicutes	Negativicutes	Selenomonadales	Hungate	HydB
G598DRAFT_01444	1	0.56338	94.2	Rank42	Selenomonas ruminantium ATCC 12561.	Firmicutes	Negativicutes	Selenomonadales	Hungate	HydB
G598DRAFT_01444	1	0.56338	91.5	Rank07	Selenomonas ruminantium ATCC 12561.	Firmicutes	Negativicutes	Selenomonadales	Hungate	HydB
G598DRAFT_01444	1	0.56338	93.4	Rank07	Selenomonas ruminantium ATCC 12561.	Firmicutes	Negativicutes	Selenomonadales	Hungate	HydB
G598DRAFT_01444	1	0.56338	87.7	Rank04	Selenomonas ruminantium ATCC 12561.	Firmicutes	Negativicutes	Selenomonadales	Hungate	HydB
G598DRAFT_01444	1	0.56338	93.9	Rank01	Selenomonas ruminantium ATCC 12561.	Firmicutes	Negativicutes	Selenomonadales	Hungate	HydB
G598DRAFT_01444	4	2.25352	100	Rank05	Selenomonas ruminantium ATCC 12561.	Firmicutes	Negativicutes	Selenomonadales	Hungate	HydB
G598DRAFT_01444	1	0.56338	98.7	Rank06	Selenomonas ruminantium ATCC 12561.	Firmicutes	Negativicutes	Selenomonadales	Hungate	HydB
G598DRAFT_01444	2	1.12676	97.5	Rank38	Selenomonas ruminantium ATCC 12561.	Firmicutes	Negativicutes	Selenomonadales	Hungate	HydB
G598DRAFT_01444	1	0.56338	98	Rank07	Selenomonas ruminantium ATCC 12561.	Firmicutes	Negativicutes	Selenomonadales	Hungate	HydB
G598DRAFT_01444	4	2.25352	100	Rank06	Selenomonas ruminantium ATCC 12561.	Firmicutes	Negativicutes	Selenomonadales	Hungate	HydB
G598DRAFT_01444	4	2.25352	100	Rank38	Selenomonas ruminantium ATCC 12561.	Firmicutes	Negativicutes	Selenomonadales	Hungate	HydB
G598DRAFT_01444	1	0.56338	97.6	Rank02	Selenomonas ruminantium ATCC 12561.	Firmicutes	Negativicutes	Selenomonadales	Hungate	HydB
G598DRAFT_01444	1	0.56338	92.6	Rank08	Selenomonas ruminantium ATCC 12561.	Firmicutes	Negativicutes	Selenomonadales	Hungate	HydB
G598DRAFT_01444	1	0.56338	88.9	Rank38	Selenomonas ruminantium ATCC 12561.	Firmicutes	Negativicutes	Selenomonadales	Hungate	HydB
G598DRAFT_01444	1	0.56338	97.4	Rank07	Selenomonas ruminantium ATCC 12561.	Firmicutes	Negativicutes	Selenomonadales	Hungate	HydB
G598DRAFT_01444	2	1.12676	98.5	Rank07	Selenomonas ruminantium ATCC 12561.	Firmicutes	Negativicutes	Selenomonadales	Hungate	HydB
G598DRAFT_01444	1	0.56338	96	Rank01	Selenomonas ruminantium ATCC 12561.	Firmicutes	Negativicutes	Selenomonadales	Hungate	HydB
G598DRAFT_01444	1	0.56338	95.8	Rank01	Selenomonas ruminantium ATCC 12561.	Firmicutes	Negativicutes	Selenomonadales	Hungate	HydB
G598DRAFT_01444	1	0.56338	98.7	Rank42	Selenomonas ruminantium ATCC 12561.	Firmicutes	Negativicutes	Selenomonadales	Hungate	HydB
G598DRAFT_01444	4	2.25352	98.6	Rank07	Selenomonas ruminantium ATCC 12561.	Firmicutes	Negativicutes	Selenomonadales	Hungate	HydB
G598DRAFT_01444	2	1.12676	98.6	Rank13	Selenomonas ruminantium ATCC 12561.	Firmicutes	Negativicutes	Selenomonadales	Hungate	HydB
G598DRAFT_01444	1	0.56338	97.4	Rank02	Selenomonas ruminantium ATCC 12561.	Firmicutes	Negativicutes	Selenomonadales	Hungate	HydB
G598DRAFT_01444	1	0.56338	96.1	Rank12	Selenomonas ruminantium ATCC 12561.	Firmicutes	Negativicutes	Selenomonadales	Hungate	HydB
G598DRAFT_01444	1	0.56338	98.8	Rank07	Selenomonas ruminantium ATCC 12561.	Firmicutes	Negativicutes	Selenomonadales	Hungate	HydB
G598DRAFT_01444	2	1.12676	98.8	Rank02	Selenomonas ruminantium ATCC 12561.	Firmicutes	Negativicutes	Selenomonadales	Hungate	HydB
G598DRAFT_01444	1	0.56338	98.7	Rank02	Selenomonas ruminantium ATCC 12561.	Firmicutes	Negativicutes	Selenomonadales	Hungate	HydB
G598DRAFT_01444	1	0.56338	93.5	Rank07	Selenomonas ruminantium ATCC 12561.	Firmicutes	Negativicutes	Selenomonadales	Hungate	HydB
G598DRAFT_01444	1	0.56338	97.9	Rank38	Selenomonas ruminantium ATCC 12561.	Firmicutes	Negativicutes	Selenomonadales	Hungate	HydB
G598DRAFT_01444	1	0.56338	98.2	Rank02	Selenomonas ruminantium ATCC 12561.	Firmicutes	Negativicutes	Selenomonadales	Hungate	HydB
G598DRAFT_01444	1	0.56338	100	Rank02	Selenomonas ruminantium ATCC 12561.	Firmicutes	Negativicutes	Selenomonadales	Hungate	HydB
G598DRAFT_01444	1	0.56338	97.5	Rank02	Selenomonas ruminantium ATCC 12561.	Firmicutes	Negativicutes	Selenomonadales	Hungate	HydB
G598DRAFT_01444	1	0.56338	97.3	Rank38	Selenomonas ruminantium ATCC 12561.	Firmicutes	Negativicutes	Selenomonadales	Hungate	HydB
G598DRAFT_01444	1	0.56338	96.5	Rank34	Selenomonas ruminantium ATCC 12561.	Firmicutes	Negativicutes	Selenomonadales	Hungate	HydB
G598DRAFT_01444	2	1.12676	97.4	Rank05	Selenomonas ruminantium ATCC 12561.	Firmicutes	Negativicutes	Selenomonadales	Hungate	HydB
G598DRAFT_01444	1	0.56338	97	Rank01	Selenomonas ruminantium ATCC 12561.	Firmicutes	Negativicutes	Selenomonadales	Hungate	HydB
G598DRAFT_01444	1	0.56338	97.2	Rank34	Selenomonas ruminantium ATCC 12561.	Firmicutes	Negativicutes	Selenomonadales	Hungate	HydB
G598DRAFT_01444	1	0.56338	86.8	Rank10	Selenomonas ruminantium ATCC 12561.	Firmicutes	Negativicutes	Selenomonadales	Hungate	HydB
G598DRAFT_01444	1	0.56338	98.7	Rank36	Selenomonas ruminantium ATCC 12561.	Firmicutes	Negativicutes	Selenomonadales	Hungate	HydB
G598DRAFT_01444	1	0.56338	93.2	Rank01	Selenomonas ruminantium ATCC 12561.	Firmicutes	Negativicutes	Selenomonadales	Hungate	HydB
G598DRAFT_01444	3	1.69014	100	Rank04	Selenomonas ruminantium ATCC 12561.	Firmicutes	Negativicutes	Selenomonadales	Hungate	HydB
G598DRAFT_01444	1	0.56338	98	Rank02	Selenomonas ruminantium ATCC 12561.	Firmicutes	Negativicutes	Selenomonadales	Hungate	HydB
G598DRAFT_01444	1	0.56338	98.8	Rank43	Selenomonas ruminantium ATCC 12561.	Firmicutes	Negativicutes	Selenomonadales	Hungate	HydB
G599DRAFT_02144	1	0.56338	78.5	Rank01	Blautia wexlerae AGR2146.	Firmicutes	Clostridia	Clostridiales	Hungate	HydB
G599DRAFT_02144	1	0.56338	76.3	Rank13	Blautia wexlerae AGR2146.	Firmicutes	Clostridia	Clostridiales	Hungate	HydB
G599DRAFT_02144	1	0.56338	77.6	Rank04	Blautia wexlerae AGR2146.	Firmicutes	Clostridia	Clostridiales	Hungate	HydB
G599DRAFT_02144	1	0.56338	77.6	Rank43	Blautia wexlerae AGR2146.	Firmicutes	Clostridia	Clostridiales	Hungate	HydB
G599DRAFT_02144	1	0.56338	83	Rank02	Blautia wexlerae AGR2146.	Firmicutes	Clostridia	Clostridiales	Hungate	HydB
G599DRAFT_02144	1	0.56338	70	Rank04	Blautia wexlerae AGR2146.	Firmicutes	Clostridia	Clostridiales	Hungate	HydB
G599DRAFT_02144	1	0.56338	77.9	Rank45	Blautia wexlerae AGR2146.	Firmicutes	Clostridia	Clostridiales	Hungate	HydB
G599DRAFT_02144	1	0.56338	79.4	Rank08	Blautia wexlerae AGR2146.	Firmicutes	Clostridia	Clostridiales	Hungate	HydB
G599DRAFT_02144	1	0.56338	76.2	Rank46	Blautia wexlerae AGR2146.	Firmicutes	Clostridia	Clostridiales	Hungate	HydB
G599DRAFT_02144	1	0.56338	77.1	Rank33	Blautia wexlerae AGR2146.	Firmicutes	Clostridia	Clostridiales	Hungate	HydB
G599DRAFT_02144	1	0.56338	79.3	Rank34	Blautia wexlerae AGR2146.	Firmicutes	Clostridia	Clostridiales	Hungate	HydB
G599DRAFT_02144	1	0.56338	78.5	Rank06	Blautia wexlerae AGR2146.	Firmicutes	Clostridia	Clostridiales	Hungate	HydB
G599DRAFT_02144	1	0.56338	77.8	Rank01	Blautia wexlerae AGR2146.	Firmicutes	Clostridia	Clostridiales	Hungate	HydB
G599DRAFT_02144	1	0.56338	77.2	Rank33	Blautia wexlerae AGR2146.	Firmicutes	Clostridia	Clostridiales	Hungate	HydB
G599DRAFT_02144	1	0.56338	81.5	Rank13	Blautia wexlerae AGR2146.	Firmicutes	Clostridia	Clostridiales	Hungate	HydB
G599DRAFT_02144	1	0.56338	75	Rank07	Blautia wexlerae AGR2146.	Firmicutes	Clostridia	Clostridiales	Hungate	HydB
G599DRAFT_02144	1	0.56338	74.5	Rank04	Blautia wexlerae AGR2146.	Firmicutes	Clostridia	Clostridiales	Hungate	HydB
G599DRAFT_02144	1	0.56338	89.1	Rank08	Blautia wexlerae AGR2146.	Firmicutes	Clostridia	Clostridiales	Hungate	HydB
G599DRAFT_02144	1	0.56338	80.8	Rank06	Blautia wexlerae AGR2146.	Firmicutes	Clostridia	Clostridiales	Hungate	HydB
G599DRAFT_02144	1	0.56338	76.2	Rank12	Blautia wexlerae AGR2146.	Firmicutes	Clostridia	Clostridiales	Hungate	HydB
G599DRAFT_02144	1	0.56338	75	Rank46	Blautia wexlerae AGR2146.	Firmicutes	Clostridia	Clostridiales	Hungate	HydB
G599DRAFT_02144	1	0.56338	92.1	Rank01	Blautia wexlerae AGR2146.	Firmicutes	Clostridia	Clostridiales	Hungate	HydB
G599DRAFT_02144	1	0.56338	79.5	Rank12	Blautia wexlerae AGR2146.	Firmicutes	Clostridia	Clostridiales	Hungate	HydB
G599DRAFT_02144	1	0.56338	77.8	Rank33	Blautia wexlerae AGR2146.	Firmicutes	Clostridia	Clostridiales	Hungate	HydB
G599DRAFT_02144	1	0.56338	81.6	Rank13	Blautia wexlerae AGR2146.	Firmicutes	Clostridia	Clostridiales	Hungate	HydB
G599DRAFT_02144	1	0.56338	79.2	Rank33	Blautia wexlerae AGR2146.	Firmicutes	Clostridia	Clostridiales	Hungate	HydB
G599DRAFT_02144	1	0.56338	79.2	Rank13	Blautia wexlerae AGR2146.	Firmicutes	Clostridia	Clostridiales	Hungate	HydB
G599DRAFT_02144	1	0.56338	78.5	Rank43	Blautia wexlerae AGR2146.	Firmicutes	Clostridia	Clostridiales	Hungate	HydB
G599DRAFT_02144	1	0.56338	75.5	Rank08	Blautia wexlerae AGR2146.	Firmicutes	Clostridia	Clostridiales	Hungate	HydB
G599DRAFT_02144	1	0.56338	76.7	Rank01	Blautia wexlerae AGR2146.	Firmicutes	Clostridia	Clostridiales	Hungate	HydB
G599DRAFT_02144	1	0.56338	76.4	Rank13	Blautia wexlerae AGR2146.	Firmicutes	Clostridia	Clostridiales	Hungate	HydB
G599DRAFT_02144	1	0.56338	76.6	Rank08	Blautia wexlerae AGR2146.	Firmicutes	Clostridia	Clostridiales	Hungate	HydB
G605DRAFT_00122	1	0.56338	75	Rank08	Clostridium cadaveris AGR2141.	Firmicutes	Clostridia	Clostridiales	Hungate	HydB
G605DRAFT_00122	1	0.56338	77.1	Rank46	Clostridium cadaveris AGR2141.	Firmicutes	Clostridia	Clostridiales	Hungate	HydB
G607DRAFT_02063	1	0.56338	66.1	Rank39	Clostridium butyricum AGR2140.	Firmicutes	Clostridia	Clostridiales	Hungate	HydB
G607DRAFT_02063	1	0.56338	69	Rank10	Clostridium butyricum AGR2140.	Firmicutes	Clostridia	Clostridiales	Hungate	HydB
G607DRAFT_02063	1	0.56338	65.7	Rank08	Clostridium butyricum AGR2140.	Firmicutes	Clostridia	Clostridiales	Hungate	HydB
G607DRAFT_02063	1	0.56338	80	Rank45	Clostridium butyricum AGR2140.	Firmicutes	Clostridia	Clostridiales	Hungate	HydB
G607DRAFT_02063	1	0.56338	78.6	Rank34	Clostridium butyricum AGR2140.	Firmicutes	Clostridia	Clostridiales	Hungate	HydB
G607DRAFT_02063	1	0.56338	81	Rank43	Clostridium butyricum AGR2140.	Firmicutes	Clostridia	Clostridiales	Hungate	HydB
G607DRAFT_02063	1	0.56338	68.6	Rank45	Clostridium butyricum AGR2140.	Firmicutes	Clostridia	Clostridiales	Hungate	HydB
G607DRAFT_02063	1	0.56338	90.7	Rank07	Clostridium butyricum AGR2140.	Firmicutes	Clostridia	Clostridiales	Hungate	HydB
G607DRAFT_02063	1	0.56338	95.7	Rank01	Clostridium butyricum AGR2140.	Firmicutes	Clostridia	Clostridiales	Hungate	HydB
G614DRAFT_02639	1	0.56338	88.9	Rank33	Clostridium clostridioforme AGR2157.	Firmicutes	Clostridia	Clostridiales	Hungate	HydB
G614DRAFT_02639	1	0.56338	87.1	Rank05	Clostridium clostridioforme AGR2157.	Firmicutes	Clostridia	Clostridiales	Hungate	HydB
G614DRAFT_02639	1	0.56338	90.2	Rank10	Clostridium clostridioforme AGR2157.	Firmicutes	Clostridia	Clostridiales	Hungate	HydB
G614DRAFT_02639	1	0.56338	77.5	Rank39	Clostridium clostridioforme AGR2157.	Firmicutes	Clostridia	Clostridiales	Hungate	HydB
G614DRAFT_02639	1	0.56338	90.9	Rank13	Clostridium clostridioforme AGR2157.	Firmicutes	Clostridia	Clostridiales	Hungate	HydB
G614DRAFT_02639	1	0.56338	82.4	Rank05	Clostridium clostridioforme AGR2157.	Firmicutes	Clostridia	Clostridiales	Hungate	HydB
G614DRAFT_02639	1	0.56338	93.9	Rank44	Clostridium clostridioforme AGR2157.	Firmicutes	Clostridia	Clostridiales	Hungate	HydB
G614DRAFT_02639	1	0.56338	65.7	Rank01	Clostridium clostridioforme AGR2157.	Firmicutes	Clostridia	Clostridiales	Hungate	HydB
G614DRAFT_02639	2	1.12676	65.8	Rank44	Clostridium clostridioforme AGR2157.	Firmicutes	Clostridia	Clostridiales	Hungate	HydB
G614DRAFT_02639	1	0.56338	76.2	Rank08	Clostridium clostridioforme AGR2157.	Firmicutes	Clostridia	Clostridiales	Hungate	HydB
G614DRAFT_02639	1	0.56338	87.2	Rank01	Clostridium clostridioforme AGR2157.	Firmicutes	Clostridia	Clostridiales	Hungate	HydB
G614DRAFT_02639	1	0.56338	66	Rank44	Clostridium clostridioforme AGR2157.	Firmicutes	Clostridia	Clostridiales	Hungate	HydB
G614DRAFT_02639	1	0.56338	87.8	Rank34	Clostridium clostridioforme AGR2157.	Firmicutes	Clostridia	Clostridiales	Hungate	HydB
G617DRAFT_00859	1	0.56338	69.1	Rank46	Dorea longicatena AGR2136.	Firmicutes	Clostridia	Clostridiales	Hungate	HydB
G617DRAFT_00859	1	0.56338	68.2	Rank39	Dorea longicatena AGR2136.	Firmicutes	Clostridia	Clostridiales	Hungate	HydB
G617DRAFT_00859	1	0.56338	75	Rank01	Dorea longicatena AGR2136.	Firmicutes	Clostridia	Clostridiales	Hungate	HydB
G617DRAFT_00859	1	0.56338	68.3	Rank39	Dorea longicatena AGR2136.	Firmicutes	Clostridia	Clostridiales	Hungate	HydB
G617DRAFT_00859	1	0.56338	74.3	Rank01	Dorea longicatena AGR2136.	Firmicutes	Clostridia	Clostridiales	Hungate	HydB
G617DRAFT_00859	1	0.56338	68.9	Rank10	Dorea longicatena AGR2136.	Firmicutes	Clostridia	Clostridiales	Hungate	HydB
G617DRAFT_00859	2	1.12676	76.5	Rank43	Dorea longicatena AGR2136.	Firmicutes	Clostridia	Clostridiales	Hungate	HydB
G617DRAFT_00859	1	0.56338	71.7	Rank33	Dorea longicatena AGR2136.	Firmicutes	Clostridia	Clostridiales	Hungate	HydB
G617DRAFT_00859	1	0.56338	69.4	Rank45	Dorea longicatena AGR2136.	Firmicutes	Clostridia	Clostridiales	Hungate	HydB
G617DRAFT_00859	1	0.56338	65	Rank46	Dorea longicatena AGR2136.	Firmicutes	Clostridia	Clostridiales	Hungate	HydB
G617DRAFT_00859	1	0.56338	72.1	Rank01	Dorea longicatena AGR2136.	Firmicutes	Clostridia	Clostridiales	Hungate	HydB
G617DRAFT_00859	1	0.56338	80	Rank10	Dorea longicatena AGR2136.	Firmicutes	Clostridia	Clostridiales	Hungate	HydB
G617DRAFT_00859	1	0.56338	67.3	Rank46	Dorea longicatena AGR2136.	Firmicutes	Clostridia	Clostridiales	Hungate	HydB
G617DRAFT_00859	1	0.56338	69.3	Rank08	Dorea longicatena AGR2136.	Firmicutes	Clostridia	Clostridiales	Hungate	HydB
G617DRAFT_00859	1	0.56338	73.3	Rank10	Dorea longicatena AGR2136.	Firmicutes	Clostridia	Clostridiales	Hungate	HydB
G617DRAFT_00859	1	0.56338	67.9	Rank38	Dorea longicatena AGR2136.	Firmicutes	Clostridia	Clostridiales	Hungate	HydB
G617DRAFT_00859	1	0.56338	70.8	Rank04	Dorea longicatena AGR2136.	Firmicutes	Clostridia	Clostridiales	Hungate	HydB
G617DRAFT_00859	1	0.56338	69	Rank04	Dorea longicatena AGR2136.	Firmicutes	Clostridia	Clostridiales	Hungate	HydB
G617DRAFT_00859	1	0.56338	81.1	Rank01	Dorea longicatena AGR2136.	Firmicutes	Clostridia	Clostridiales	Hungate	HydB
G617DRAFT_00859	1	0.56338	70.8	Rank39	Dorea longicatena AGR2136.	Firmicutes	Clostridia	Clostridiales	Hungate	HydB
G617DRAFT_00859	1	0.56338	68.3	Rank36	Dorea longicatena AGR2136.	Firmicutes	Clostridia	Clostridiales	Hungate	HydB
G617DRAFT_00859	1	0.56338	68.9	Rank39	Dorea longicatena AGR2136.	Firmicutes	Clostridia	Clostridiales	Hungate	HydB
G617DRAFT_00859	1	0.56338	67.9	Rank08	Dorea longicatena AGR2136.	Firmicutes	Clostridia	Clostridiales	Hungate	HydB
G617DRAFT_00859	1	0.56338	70.1	Rank10	Dorea longicatena AGR2136.	Firmicutes	Clostridia	Clostridiales	Hungate	HydB
G617DRAFT_00859	1	0.56338	70	Rank08	Dorea longicatena AGR2136.	Firmicutes	Clostridia	Clostridiales	Hungate	HydB
G617DRAFT_00859	1	0.56338	67.1	Rank08	Dorea longicatena AGR2136.	Firmicutes	Clostridia	Clostridiales	Hungate	HydB
G617DRAFT_00859	1	0.56338	77.4	Rank05	Dorea longicatena AGR2136.	Firmicutes	Clostridia	Clostridiales	Hungate	HydB
G617DRAFT_00859	1	0.56338	70.7	Rank45	Dorea longicatena AGR2136.	Firmicutes	Clostridia	Clostridiales	Hungate	HydB
G617DRAFT_00859	1	0.56338	65	Rank36	Dorea longicatena AGR2136.	Firmicutes	Clostridia	Clostridiales	Hungate	HydB
G617DRAFT_00859	1	0.56338	70.3	Rank38	Dorea longicatena AGR2136.	Firmicutes	Clostridia	Clostridiales	Hungate	HydB
G617DRAFT_00859	1	0.56338	88	Rank33	Dorea longicatena AGR2136.	Firmicutes	Clostridia	Clostridiales	Hungate	HydB
G617DRAFT_00859	1	0.56338	69.6	Rank45	Dorea longicatena AGR2136.	Firmicutes	Clostridia	Clostridiales	Hungate	HydB
G617DRAFT_00859	1	0.56338	65.9	Rank46	Dorea longicatena AGR2136.	Firmicutes	Clostridia	Clostridiales	Hungate	HydB
G617DRAFT_00859	1	0.56338	73.2	Rank39	Dorea longicatena AGR2136.	Firmicutes	Clostridia	Clostridiales	Hungate	HydB
G617DRAFT_00859	1	0.56338	73.8	Rank39	Dorea longicatena AGR2136.	Firmicutes	Clostridia	Clostridiales	Hungate	HydB
G617DRAFT_00859	1	0.56338	75	Rank07	Dorea longicatena AGR2136.	Firmicutes	Clostridia	Clostridiales	Hungate	HydB
G617DRAFT_00859	1	0.56338	69.5	Rank08	Dorea longicatena AGR2136.	Firmicutes	Clostridia	Clostridiales	Hungate	HydB
G617DRAFT_00859	1	0.56338	73.8	Rank43	Dorea longicatena AGR2136.	Firmicutes	Clostridia	Clostridiales	Hungate	HydB
G617DRAFT_00859	1	0.56338	71.9	Rank08	Dorea longicatena AGR2136.	Firmicutes	Clostridia	Clostridiales	Hungate	HydB
G617DRAFT_00859	1	0.56338	69.3	Rank34	Dorea longicatena AGR2136.	Firmicutes	Clostridia	Clostridiales	Hungate	HydB
G617DRAFT_00859	1	0.56338	68.1	Rank01	Dorea longicatena AGR2136.	Firmicutes	Clostridia	Clostridiales	Hungate	HydB
G617DRAFT_00859	1	0.56338	68.3	Rank33	Dorea longicatena AGR2136.	Firmicutes	Clostridia	Clostridiales	Hungate	HydB
G617DRAFT_00859	1	0.56338	75	Rank45	Dorea longicatena AGR2136.	Firmicutes	Clostridia	Clostridiales	Hungate	HydB
G617DRAFT_00859	1	0.56338	75.7	Rank13	Dorea longicatena AGR2136.	Firmicutes	Clostridia	Clostridiales	Hungate	HydB
G617DRAFT_00859	1	0.56338	70.2	Rank04	Dorea longicatena AGR2136.	Firmicutes	Clostridia	Clostridiales	Hungate	HydB
G617DRAFT_00859	1	0.56338	89	Rank36	Dorea longicatena AGR2136.	Firmicutes	Clostridia	Clostridiales	Hungate	HydB
G617DRAFT_00859	1	0.56338	71.1	Rank33	Dorea longicatena AGR2136.	Firmicutes	Clostridia	Clostridiales	Hungate	HydB
G617DRAFT_00859	1	0.56338	75.5	Rank34	Dorea longicatena AGR2136.	Firmicutes	Clostridia	Clostridiales	Hungate	HydB
G617DRAFT_00859	1	0.56338	75.5	Rank38	Dorea longicatena AGR2136.	Firmicutes	Clostridia	Clostridiales	Hungate	HydB
G617DRAFT_00859	1	0.56338	70.7	Rank34	Dorea longicatena AGR2136.	Firmicutes	Clostridia	Clostridiales	Hungate	HydB
G617DRAFT_00859	2	1.12676	69.6	Rank04	Dorea longicatena AGR2136.	Firmicutes	Clostridia	Clostridiales	Hungate	HydB
G617DRAFT_00859	1	0.56338	75.7	Rank39	Dorea longicatena AGR2136.	Firmicutes	Clostridia	Clostridiales	Hungate	HydB
G617DRAFT_00859	1	0.56338	90	Rank10	Dorea longicatena AGR2136.	Firmicutes	Clostridia	Clostridiales	Hungate	HydB
G617DRAFT_00859	1	0.56338	72.4	Rank38	Dorea longicatena AGR2136.	Firmicutes	Clostridia	Clostridiales	Hungate	HydB
G617DRAFT_00859	1	0.56338	70	Rank46	Dorea longicatena AGR2136.	Firmicutes	Clostridia	Clostridiales	Hungate	HydB
G617DRAFT_00859	1	0.56338	75.9	Rank44	Dorea longicatena AGR2136.	Firmicutes	Clostridia	Clostridiales	Hungate	HydB
G617DRAFT_00859	2	1.12676	65.8	Rank34	Dorea longicatena AGR2136.	Firmicutes	Clostridia	Clostridiales	Hungate	HydB
G617DRAFT_00859	1	0.56338	65.3	Rank08	Dorea longicatena AGR2136.	Firmicutes	Clostridia	Clostridiales	Hungate	HydB
G617DRAFT_00859	1	0.56338	66.2	Rank05	Dorea longicatena AGR2136.	Firmicutes	Clostridia	Clostridiales	Hungate	HydB
G617DRAFT_00859	1	0.56338	78	Rank33	Dorea longicatena AGR2136.	Firmicutes	Clostridia	Clostridiales	Hungate	HydB
G617DRAFT_00859	1	0.56338	80	Rank13	Dorea longicatena AGR2136.	Firmicutes	Clostridia	Clostridiales	Hungate	HydB
G617DRAFT_00859	1	0.56338	78.2	Rank07	Dorea longicatena AGR2136.	Firmicutes	Clostridia	Clostridiales	Hungate	HydB
G617DRAFT_00859	1	0.56338	72	Rank34	Dorea longicatena AGR2136.	Firmicutes	Clostridia	Clostridiales	Hungate	HydB
G617DRAFT_00859	1	0.56338	76.2	Rank34	Dorea longicatena AGR2136.	Firmicutes	Clostridia	Clostridiales	Hungate	HydB
G617DRAFT_00859	1	0.56338	73.3	Rank34	Dorea longicatena AGR2136.	Firmicutes	Clostridia	Clostridiales	Hungate	HydB
G617DRAFT_00859	1	0.56338	68.1	Rank10	Dorea longicatena AGR2136.	Firmicutes	Clostridia	Clostridiales	Hungate	HydB
G617DRAFT_00859	1	0.56338	73.3	Rank05	Dorea longicatena AGR2136.	Firmicutes	Clostridia	Clostridiales	Hungate	HydB
G617DRAFT_00859	1	0.56338	67.4	Rank34	Dorea longicatena AGR2136.	Firmicutes	Clostridia	Clostridiales	Hungate	HydB
G617DRAFT_00859	1	0.56338	71.4	Rank45	Dorea longicatena AGR2136.	Firmicutes	Clostridia	Clostridiales	Hungate	HydB
G617DRAFT_00859	1	0.56338	95	Rank34	Dorea longicatena AGR2136.	Firmicutes	Clostridia	Clostridiales	Hungate	HydB
G617DRAFT_00859	1	0.56338	73.4	Rank34	Dorea longicatena AGR2136.	Firmicutes	Clostridia	Clostridiales	Hungate	HydB
G636DRAFT_01210	1	0.56338	85.7	Rank44	Butyrivibrio sp. MC2013.	Firmicutes	Clostridia	Clostridiales	Hungate	HydB
G636DRAFT_01210	1	0.56338	84.6	Rank01	Butyrivibrio sp. MC2013.	Firmicutes	Clostridia	Clostridiales	Hungate	HydB
G636DRAFT_01210	2	1.12676	82.9	Rank44	Butyrivibrio sp. MC2013.	Firmicutes	Clostridia	Clostridiales	Hungate	HydB
G636DRAFT_01210	1	0.56338	85.2	Rank44	Butyrivibrio sp. MC2013.	Firmicutes	Clostridia	Clostridiales	Hungate	HydB
G636DRAFT_01210	1	0.56338	70.9	Rank46	Butyrivibrio sp. MC2013.	Firmicutes	Clostridia	Clostridiales	Hungate	HydB
G636DRAFT_01210	1	0.56338	82.4	Rank05	Butyrivibrio sp. MC2013.	Firmicutes	Clostridia	Clostridiales	Hungate	HydB
G636DRAFT_01210	1	0.56338	72.5	Rank06	Butyrivibrio sp. MC2013.	Firmicutes	Clostridia	Clostridiales	Hungate	HydB
G636DRAFT_01210	2	1.12676	75.6	Rank44	Butyrivibrio sp. MC2013.	Firmicutes	Clostridia	Clostridiales	Hungate	HydB
G636DRAFT_01210	1	0.56338	90.2	Rank44	Butyrivibrio sp. MC2013.	Firmicutes	Clostridia	Clostridiales	Hungate	HydB
G636DRAFT_01210	1	0.56338	72.9	Rank04	Butyrivibrio sp. MC2013.	Firmicutes	Clostridia	Clostridiales	Hungate	HydB
G636DRAFT_01210	1	0.56338	86.2	Rank44	Butyrivibrio sp. MC2013.	Firmicutes	Clostridia	Clostridiales	Hungate	HydB
G636DRAFT_01210	1	0.56338	83.1	Rank46	Butyrivibrio sp. MC2013.	Firmicutes	Clostridia	Clostridiales	Hungate	HydB
G636DRAFT_01210	1	0.56338	87.5	Rank44	Butyrivibrio sp. MC2013.	Firmicutes	Clostridia	Clostridiales	Hungate	HydB
G636DRAFT_01210	1	0.56338	87.8	Rank01	Butyrivibrio sp. MC2013.	Firmicutes	Clostridia	Clostridiales	Hungate	HydB
G636DRAFT_01210	1	0.56338	84.3	Rank43	Butyrivibrio sp. MC2013.	Firmicutes	Clostridia	Clostridiales	Hungate	HydB
G636DRAFT_01210	1	0.56338	87	Rank01	Butyrivibrio sp. MC2013.	Firmicutes	Clostridia	Clostridiales	Hungate	HydB
G636DRAFT_01210	1	0.56338	88.3	Rank01	Butyrivibrio sp. MC2013.	Firmicutes	Clostridia	Clostridiales	Hungate	HydB
G636DRAFT_01210	1	0.56338	73.6	Rank42	Butyrivibrio sp. MC2013.	Firmicutes	Clostridia	Clostridiales	Hungate	HydB
G636DRAFT_01210	1	0.56338	89.6	Rank44	Butyrivibrio sp. MC2013.	Firmicutes	Clostridia	Clostridiales	Hungate	HydB
G636DRAFT_01210	1	0.56338	81.7	Rank44	Butyrivibrio sp. MC2013.	Firmicutes	Clostridia	Clostridiales	Hungate	HydB
G636DRAFT_01210	1	0.56338	75.5	Rank01	Butyrivibrio sp. MC2013.	Firmicutes	Clostridia	Clostridiales	Hungate	HydB
G636DRAFT_01210	1	0.56338	68.1	Rank05	Butyrivibrio sp. MC2013.	Firmicutes	Clostridia	Clostridiales	Hungate	HydB
G636DRAFT_01210	1	0.56338	73.3	Rank45	Butyrivibrio sp. MC2013.	Firmicutes	Clostridia	Clostridiales	Hungate	HydB
G636DRAFT_01210	1	0.56338	73	Rank05	Butyrivibrio sp. MC2013.	Firmicutes	Clostridia	Clostridiales	Hungate	HydB
G636DRAFT_01210	1	0.56338	72.4	Rank45	Butyrivibrio sp. MC2013.	Firmicutes	Clostridia	Clostridiales	Hungate	HydB
G636DRAFT_01210	2	1.12676	86.8	Rank07	Butyrivibrio sp. MC2013.	Firmicutes	Clostridia	Clostridiales	Hungate	HydB
G636DRAFT_01210	1	0.56338	85.5	Rank44	Butyrivibrio sp. MC2013.	Firmicutes	Clostridia	Clostridiales	Hungate	HydB
G636DRAFT_01210	1	0.56338	88.2	Rank02	Butyrivibrio sp. MC2013.	Firmicutes	Clostridia	Clostridiales	Hungate	HydB
G636DRAFT_01210	2	1.12676	90.7	Rank07	Butyrivibrio sp. MC2013.	Firmicutes	Clostridia	Clostridiales	Hungate	HydB
G636DRAFT_01210	1	0.56338	85.1	Rank46	Butyrivibrio sp. MC2013.	Firmicutes	Clostridia	Clostridiales	Hungate	HydB
G636DRAFT_01210	1	0.56338	67.1	Rank39	Butyrivibrio sp. MC2013.	Firmicutes	Clostridia	Clostridiales	Hungate	HydB
G636DRAFT_01210	1	0.56338	76.8	Rank42	Butyrivibrio sp. MC2013.	Firmicutes	Clostridia	Clostridiales	Hungate	HydB
G636DRAFT_01210	1	0.56338	67.1	Rank45	Butyrivibrio sp. MC2013.	Firmicutes	Clostridia	Clostridiales	Hungate	HydB
G636DRAFT_01210	1	0.56338	91.6	Rank44	Butyrivibrio sp. MC2013.	Firmicutes	Clostridia	Clostridiales	Hungate	HydB
G636DRAFT_01210	1	0.56338	76.2	Rank43	Butyrivibrio sp. MC2013.	Firmicutes	Clostridia	Clostridiales	Hungate	HydB
G636DRAFT_01210	1	0.56338	92.4	Rank02	Butyrivibrio sp. MC2013.	Firmicutes	Clostridia	Clostridiales	Hungate	HydB
G636DRAFT_01210	1	0.56338	84	Rank43	Butyrivibrio sp. MC2013.	Firmicutes	Clostridia	Clostridiales	Hungate	HydB
G636DRAFT_01210	1	0.56338	81.9	Rank44	Butyrivibrio sp. MC2013.	Firmicutes	Clostridia	Clostridiales	Hungate	HydB
G636DRAFT_01210	1	0.56338	85.9	Rank39	Butyrivibrio sp. MC2013.	Firmicutes	Clostridia	Clostridiales	Hungate	HydB
G636DRAFT_01210	1	0.56338	85.7	Rank43	Butyrivibrio sp. MC2013.	Firmicutes	Clostridia	Clostridiales	Hungate	HydB
G636DRAFT_01210	1	0.56338	82.3	Rank44	Butyrivibrio sp. MC2013.	Firmicutes	Clostridia	Clostridiales	Hungate	HydB
G636DRAFT_01210	1	0.56338	84	Rank44	Butyrivibrio sp. MC2013.	Firmicutes	Clostridia	Clostridiales	Hungate	HydB
G636DRAFT_01210	1	0.56338	84.7	Rank44	Butyrivibrio sp. MC2013.	Firmicutes	Clostridia	Clostridiales	Hungate	HydB
G636DRAFT_01210	1	0.56338	88.3	Rank46	Butyrivibrio sp. MC2013.	Firmicutes	Clostridia	Clostridiales	Hungate	HydB
G636DRAFT_01210	1	0.56338	100	Rank13	Butyrivibrio sp. MC2013.	Firmicutes	Clostridia	Clostridiales	Hungate	HydB
G636DRAFT_01210	1	0.56338	87.7	Rank04	Butyrivibrio sp. MC2013.	Firmicutes	Clostridia	Clostridiales	Hungate	HydB
G636DRAFT_01210	1	0.56338	83.1	Rank04	Butyrivibrio sp. MC2013.	Firmicutes	Clostridia	Clostridiales	Hungate	HydB
G636DRAFT_01210	1	0.56338	92.5	Rank04	Butyrivibrio sp. MC2013.	Firmicutes	Clostridia	Clostridiales	Hungate	HydB
G636DRAFT_01210	1	0.56338	76.8	Rank45	Butyrivibrio sp. MC2013.	Firmicutes	Clostridia	Clostridiales	Hungate	HydB
G636DRAFT_01210	1	0.56338	86.8	Rank02	Butyrivibrio sp. MC2013.	Firmicutes	Clostridia	Clostridiales	Hungate	HydB
G636DRAFT_01210	1	0.56338	82.9	Rank46	Butyrivibrio sp. MC2013.	Firmicutes	Clostridia	Clostridiales	Hungate	HydB
G636DRAFT_01210	1	0.56338	79.3	Rank45	Butyrivibrio sp. MC2013.	Firmicutes	Clostridia	Clostridiales	Hungate	HydB
G636DRAFT_01210	1	0.56338	66.1	Rank42	Butyrivibrio sp. MC2013.	Firmicutes	Clostridia	Clostridiales	Hungate	HydB
G636DRAFT_01210	1	0.56338	66.1	Rank06	Butyrivibrio sp. MC2013.	Firmicutes	Clostridia	Clostridiales	Hungate	HydB
G636DRAFT_01210	1	0.56338	83.3	Rank44	Butyrivibrio sp. MC2013.	Firmicutes	Clostridia	Clostridiales	Hungate	HydB
G636DRAFT_01210	1	0.56338	82.5	Rank46	Butyrivibrio sp. MC2013.	Firmicutes	Clostridia	Clostridiales	Hungate	HydB
G636DRAFT_01210	1	0.56338	67.2	Rank01	Butyrivibrio sp. MC2013.	Firmicutes	Clostridia	Clostridiales	Hungate	HydB
G636DRAFT_01210	1	0.56338	81.4	Rank06	Butyrivibrio sp. MC2013.	Firmicutes	Clostridia	Clostridiales	Hungate	HydB
G636DRAFT_01210	1	0.56338	66.7	Rank13	Butyrivibrio sp. MC2013.	Firmicutes	Clostridia	Clostridiales	Hungate	HydB
G636DRAFT_01210	1	0.56338	71.9	Rank01	Butyrivibrio sp. MC2013.	Firmicutes	Clostridia	Clostridiales	Hungate	HydB
G636DRAFT_01210	1	0.56338	96.2	Rank44	Butyrivibrio sp. MC2013.	Firmicutes	Clostridia	Clostridiales	Hungate	HydB
G636DRAFT_01210	1	0.56338	78	Rank06	Butyrivibrio sp. MC2013.	Firmicutes	Clostridia	Clostridiales	Hungate	HydB
G636DRAFT_01210	1	0.56338	96.2	Rank04	Butyrivibrio sp. MC2013.	Firmicutes	Clostridia	Clostridiales	Hungate	HydB
G636DRAFT_01210	1	0.56338	82	Rank44	Butyrivibrio sp. MC2013.	Firmicutes	Clostridia	Clostridiales	Hungate	HydB
G636DRAFT_01210	1	0.56338	84.1	Rank05	Butyrivibrio sp. MC2013.	Firmicutes	Clostridia	Clostridiales	Hungate	HydB
G636DRAFT_01210	1	0.56338	76.5	Rank36	Butyrivibrio sp. MC2013.	Firmicutes	Clostridia	Clostridiales	Hungate	HydB
G636DRAFT_01210	1	0.56338	84.1	Rank13	Butyrivibrio sp. MC2013.	Firmicutes	Clostridia	Clostridiales	Hungate	HydB
G636DRAFT_01210	1	0.56338	77.2	Rank06	Butyrivibrio sp. MC2013.	Firmicutes	Clostridia	Clostridiales	Hungate	HydB
G636DRAFT_01210	1	0.56338	73.3	Rank12	Butyrivibrio sp. MC2013.	Firmicutes	Clostridia	Clostridiales	Hungate	HydB
G636DRAFT_01210	1	0.56338	82.7	Rank06	Butyrivibrio sp. MC2013.	Firmicutes	Clostridia	Clostridiales	Hungate	HydB
G636DRAFT_01210	1	0.56338	82.4	Rank46	Butyrivibrio sp. MC2013.	Firmicutes	Clostridia	Clostridiales	Hungate	HydB
G636DRAFT_01210	1	0.56338	83.7	Rank46	Butyrivibrio sp. MC2013.	Firmicutes	Clostridia	Clostridiales	Hungate	HydB
G636DRAFT_01210	1	0.56338	72.1	Rank42	Butyrivibrio sp. MC2013.	Firmicutes	Clostridia	Clostridiales	Hungate	HydB
G636DRAFT_01210	1	0.56338	74.3	Rank01	Butyrivibrio sp. MC2013.	Firmicutes	Clostridia	Clostridiales	Hungate	HydB
G636DRAFT_01210	2	1.12676	87.3	Rank44	Butyrivibrio sp. MC2013.	Firmicutes	Clostridia	Clostridiales	Hungate	HydB
G636DRAFT_01210	1	0.56338	86.8	Rank43	Butyrivibrio sp. MC2013.	Firmicutes	Clostridia	Clostridiales	Hungate	HydB
G636DRAFT_01210	1	0.56338	82.9	Rank05	Butyrivibrio sp. MC2013.	Firmicutes	Clostridia	Clostridiales	Hungate	HydB
G636DRAFT_01210	1	0.56338	90.2	Rank08	Butyrivibrio sp. MC2013.	Firmicutes	Clostridia	Clostridiales	Hungate	HydB
G636DRAFT_01210	1	0.56338	80.3	Rank39	Butyrivibrio sp. MC2013.	Firmicutes	Clostridia	Clostridiales	Hungate	HydB
G636DRAFT_01210	1	0.56338	84.9	Rank02	Butyrivibrio sp. MC2013.	Firmicutes	Clostridia	Clostridiales	Hungate	HydB
G636DRAFT_01210	1	0.56338	81.5	Rank44	Butyrivibrio sp. MC2013.	Firmicutes	Clostridia	Clostridiales	Hungate	HydB
G636DRAFT_01210	1	0.56338	71.1	Rank13	Butyrivibrio sp. MC2013.	Firmicutes	Clostridia	Clostridiales	Hungate	HydB
G636DRAFT_01210	1	0.56338	78.9	Rank39	Butyrivibrio sp. MC2013.	Firmicutes	Clostridia	Clostridiales	Hungate	HydB
G636DRAFT_01210	1	0.56338	66.2	Rank02	Butyrivibrio sp. MC2013.	Firmicutes	Clostridia	Clostridiales	Hungate	HydB
G636DRAFT_01210	2	1.12676	80.4	Rank36	Butyrivibrio sp. MC2013.	Firmicutes	Clostridia	Clostridiales	Hungate	HydB
G636DRAFT_01210	1	0.56338	83.8	Rank33	Butyrivibrio sp. MC2013.	Firmicutes	Clostridia	Clostridiales	Hungate	HydB
G636DRAFT_01210	1	0.56338	90	Rank46	Butyrivibrio sp. MC2013.	Firmicutes	Clostridia	Clostridiales	Hungate	HydB
G636DRAFT_01210	2	1.12676	77.6	Rank44	Butyrivibrio sp. MC2013.	Firmicutes	Clostridia	Clostridiales	Hungate	HydB
G636DRAFT_01210	1	0.56338	78.8	Rank44	Butyrivibrio sp. MC2013.	Firmicutes	Clostridia	Clostridiales	Hungate	HydB
G636DRAFT_01210	2	1.12676	86.3	Rank06	Butyrivibrio sp. MC2013.	Firmicutes	Clostridia	Clostridiales	Hungate	HydB
G636DRAFT_01210	1	0.56338	92.3	Rank06	Butyrivibrio sp. MC2013.	Firmicutes	Clostridia	Clostridiales	Hungate	HydB
G636DRAFT_01210	1	0.56338	95	Rank07	Butyrivibrio sp. MC2013.	Firmicutes	Clostridia	Clostridiales	Hungate	HydB
G636DRAFT_01210	1	0.56338	84.2	Rank05	Butyrivibrio sp. MC2013.	Firmicutes	Clostridia	Clostridiales	Hungate	HydB
G636DRAFT_01210	1	0.56338	81.5	Rank36	Butyrivibrio sp. MC2013.	Firmicutes	Clostridia	Clostridiales	Hungate	HydB
G636DRAFT_01210	1	0.56338	89.7	Rank42	Butyrivibrio sp. MC2013.	Firmicutes	Clostridia	Clostridiales	Hungate	HydB
G636DRAFT_01210	1	0.56338	84.8	Rank42	Butyrivibrio sp. MC2013.	Firmicutes	Clostridia	Clostridiales	Hungate	HydB
G636DRAFT_01210	1	0.56338	87.7	Rank33	Butyrivibrio sp. MC2013.	Firmicutes	Clostridia	Clostridiales	Hungate	HydB
G636DRAFT_01210	1	0.56338	80.3	Rank06	Butyrivibrio sp. MC2013.	Firmicutes	Clostridia	Clostridiales	Hungate	HydB
G636DRAFT_01210	1	0.56338	77.5	Rank13	Butyrivibrio sp. MC2013.	Firmicutes	Clostridia	Clostridiales	Hungate	HydB
G636DRAFT_01210	1	0.56338	72.1	Rank07	Butyrivibrio sp. MC2013.	Firmicutes	Clostridia	Clostridiales	Hungate	HydB
G636DRAFT_01210	1	0.56338	73.7	Rank39	Butyrivibrio sp. MC2013.	Firmicutes	Clostridia	Clostridiales	Hungate	HydB
G636DRAFT_01210	2	1.12676	89.9	Rank44	Butyrivibrio sp. MC2013.	Firmicutes	Clostridia	Clostridiales	Hungate	HydB
G636DRAFT_01210	1	0.56338	91	Rank34	Butyrivibrio sp. MC2013.	Firmicutes	Clostridia	Clostridiales	Hungate	HydB
G636DRAFT_01210	1	0.56338	91.1	Rank10	Butyrivibrio sp. MC2013.	Firmicutes	Clostridia	Clostridiales	Hungate	HydB
G636DRAFT_01210	1	0.56338	96.2	Rank46	Butyrivibrio sp. MC2013.	Firmicutes	Clostridia	Clostridiales	Hungate	HydB
G636DRAFT_01210	1	0.56338	93.4	Rank39	Butyrivibrio sp. MC2013.	Firmicutes	Clostridia	Clostridiales	Hungate	HydB
G636DRAFT_01210	1	0.56338	89.2	Rank39	Butyrivibrio sp. MC2013.	Firmicutes	Clostridia	Clostridiales	Hungate	HydB
G636DRAFT_01210	1	0.56338	82.6	Rank45	Butyrivibrio sp. MC2013.	Firmicutes	Clostridia	Clostridiales	Hungate	HydB
G636DRAFT_01210	1	0.56338	89.3	Rank13	Butyrivibrio sp. MC2013.	Firmicutes	Clostridia	Clostridiales	Hungate	HydB
G636DRAFT_01210	1	0.56338	88.1	Rank12	Butyrivibrio sp. MC2013.	Firmicutes	Clostridia	Clostridiales	Hungate	HydB
G636DRAFT_01210	1	0.56338	76.2	Rank13	Butyrivibrio sp. MC2013.	Firmicutes	Clostridia	Clostridiales	Hungate	HydB
G636DRAFT_01210	1	0.56338	68.8	Rank02	Butyrivibrio sp. MC2013.	Firmicutes	Clostridia	Clostridiales	Hungate	HydB
G636DRAFT_01210	1	0.56338	72.4	Rank02	Butyrivibrio sp. MC2013.	Firmicutes	Clostridia	Clostridiales	Hungate	HydB
G636DRAFT_01210	1	0.56338	81	Rank06	Butyrivibrio sp. MC2013.	Firmicutes	Clostridia	Clostridiales	Hungate	HydB
G636DRAFT_01210	1	0.56338	89.3	Rank10	Butyrivibrio sp. MC2013.	Firmicutes	Clostridia	Clostridiales	Hungate	HydB
G636DRAFT_01210	1	0.56338	87.1	Rank43	Butyrivibrio sp. MC2013.	Firmicutes	Clostridia	Clostridiales	Hungate	HydB
G636DRAFT_01210	1	0.56338	89.5	Rank06	Butyrivibrio sp. MC2013.	Firmicutes	Clostridia	Clostridiales	Hungate	HydB
G636DRAFT_01210	1	0.56338	79.1	Rank44	Butyrivibrio sp. MC2013.	Firmicutes	Clostridia	Clostridiales	Hungate	HydB
G636DRAFT_01210	1	0.56338	80.3	Rank36	Butyrivibrio sp. MC2013.	Firmicutes	Clostridia	Clostridiales	Hungate	HydB
G636DRAFT_01210	1	0.56338	88.4	Rank45	Butyrivibrio sp. MC2013.	Firmicutes	Clostridia	Clostridiales	Hungate	HydB
G636DRAFT_01210	1	0.56338	82.2	Rank07	Butyrivibrio sp. MC2013.	Firmicutes	Clostridia	Clostridiales	Hungate	HydB
G636DRAFT_01210	1	0.56338	77.8	Rank07	Butyrivibrio sp. MC2013.	Firmicutes	Clostridia	Clostridiales	Hungate	HydB
G636DRAFT_01210	1	0.56338	89.9	Rank05	Butyrivibrio sp. MC2013.	Firmicutes	Clostridia	Clostridiales	Hungate	HydB
G636DRAFT_01210	1	0.56338	87.8	Rank07	Butyrivibrio sp. MC2013.	Firmicutes	Clostridia	Clostridiales	Hungate	HydB
G636DRAFT_01210	1	0.56338	100	Rank10	Butyrivibrio sp. MC2013.	Firmicutes	Clostridia	Clostridiales	Hungate	HydB
G636DRAFT_01210	1	0.56338	83.3	Rank42	Butyrivibrio sp. MC2013.	Firmicutes	Clostridia	Clostridiales	Hungate	HydB
G636DRAFT_01210	1	0.56338	68	Rank02	Butyrivibrio sp. MC2013.	Firmicutes	Clostridia	Clostridiales	Hungate	HydB
G636DRAFT_01210	1	0.56338	85.4	Rank46	Butyrivibrio sp. MC2013.	Firmicutes	Clostridia	Clostridiales	Hungate	HydB
G636DRAFT_01210	1	0.56338	91.9	Rank10	Butyrivibrio sp. MC2013.	Firmicutes	Clostridia	Clostridiales	Hungate	HydB
G636DRAFT_01210	1	0.56338	81.6	Rank06	Butyrivibrio sp. MC2013.	Firmicutes	Clostridia	Clostridiales	Hungate	HydB
G636DRAFT_01210	1	0.56338	90.9	Rank45	Butyrivibrio sp. MC2013.	Firmicutes	Clostridia	Clostridiales	Hungate	HydB
G636DRAFT_01210	1	0.56338	87.7	Rank08	Butyrivibrio sp. MC2013.	Firmicutes	Clostridia	Clostridiales	Hungate	HydB
G636DRAFT_01210	1	0.56338	89.9	Rank07	Butyrivibrio sp. MC2013.	Firmicutes	Clostridia	Clostridiales	Hungate	HydB
G636DRAFT_01210	1	0.56338	78	Rank33	Butyrivibrio sp. MC2013.	Firmicutes	Clostridia	Clostridiales	Hungate	HydB
G636DRAFT_01210	1	0.56338	88	Rank33	Butyrivibrio sp. MC2013.	Firmicutes	Clostridia	Clostridiales	Hungate	HydB
G636DRAFT_01210	1	0.56338	68.8	Rank12	Butyrivibrio sp. MC2013.	Firmicutes	Clostridia	Clostridiales	Hungate	HydB
G636DRAFT_01210	2	1.12676	72.4	Rank42	Butyrivibrio sp. MC2013.	Firmicutes	Clostridia	Clostridiales	Hungate	HydB
G636DRAFT_01210	1	0.56338	83.1	Rank13	Butyrivibrio sp. MC2013.	Firmicutes	Clostridia	Clostridiales	Hungate	HydB
G636DRAFT_01210	1	0.56338	73.3	Rank10	Butyrivibrio sp. MC2013.	Firmicutes	Clostridia	Clostridiales	Hungate	HydB
G636DRAFT_01210	1	0.56338	87.2	Rank07	Butyrivibrio sp. MC2013.	Firmicutes	Clostridia	Clostridiales	Hungate	HydB
G636DRAFT_01210	1	0.56338	66.2	Rank07	Butyrivibrio sp. MC2013.	Firmicutes	Clostridia	Clostridiales	Hungate	HydB
G636DRAFT_01210	1	0.56338	75.3	Rank42	Butyrivibrio sp. MC2013.	Firmicutes	Clostridia	Clostridiales	Hungate	HydB
G636DRAFT_01210	1	0.56338	70.5	Rank02	Butyrivibrio sp. MC2013.	Firmicutes	Clostridia	Clostridiales	Hungate	HydB
G636DRAFT_01210	1	0.56338	83.7	Rank33	Butyrivibrio sp. MC2013.	Firmicutes	Clostridia	Clostridiales	Hungate	HydB
G636DRAFT_01210	1	0.56338	97.6	Rank39	Butyrivibrio sp. MC2013.	Firmicutes	Clostridia	Clostridiales	Hungate	HydB
G636DRAFT_01210	1	0.56338	72.8	Rank33	Butyrivibrio sp. MC2013.	Firmicutes	Clostridia	Clostridiales	Hungate	HydB
G636DRAFT_01210	1	0.56338	84.9	Rank34	Butyrivibrio sp. MC2013.	Firmicutes	Clostridia	Clostridiales	Hungate	HydB
G636DRAFT_01210	1	0.56338	96.1	Rank39	Butyrivibrio sp. MC2013.	Firmicutes	Clostridia	Clostridiales	Hungate	HydB
G636DRAFT_01210	1	0.56338	84.8	Rank07	Butyrivibrio sp. MC2013.	Firmicutes	Clostridia	Clostridiales	Hungate	HydB
G636DRAFT_01210	1	0.56338	95.7	Rank42	Butyrivibrio sp. MC2013.	Firmicutes	Clostridia	Clostridiales	Hungate	HydB
G636DRAFT_01210	1	0.56338	97.6	Rank12	Butyrivibrio sp. MC2013.	Firmicutes	Clostridia	Clostridiales	Hungate	HydB
G636DRAFT_01210	1	0.56338	72.5	Rank44	Butyrivibrio sp. MC2013.	Firmicutes	Clostridia	Clostridiales	Hungate	HydB
G636DRAFT_01210	1	0.56338	81.4	Rank44	Butyrivibrio sp. MC2013.	Firmicutes	Clostridia	Clostridiales	Hungate	HydB
G636DRAFT_01210	1	0.56338	95.9	Rank34	Butyrivibrio sp. MC2013.	Firmicutes	Clostridia	Clostridiales	Hungate	HydB
G636DRAFT_01210	1	0.56338	87.5	Rank46	Butyrivibrio sp. MC2013.	Firmicutes	Clostridia	Clostridiales	Hungate	HydB
G636DRAFT_01210	1	0.56338	70.1	Rank44	Butyrivibrio sp. MC2013.	Firmicutes	Clostridia	Clostridiales	Hungate	HydB
G636DRAFT_01210	1	0.56338	85.4	Rank06	Butyrivibrio sp. MC2013.	Firmicutes	Clostridia	Clostridiales	Hungate	HydB
G636DRAFT_01210	1	0.56338	90.1	Rank08	Butyrivibrio sp. MC2013.	Firmicutes	Clostridia	Clostridiales	Hungate	HydB
G636DRAFT_01210	1	0.56338	97.6	Rank08	Butyrivibrio sp. MC2013.	Firmicutes	Clostridia	Clostridiales	Hungate	HydB
G636DRAFT_01210	1	0.56338	90.7	Rank43	Butyrivibrio sp. MC2013.	Firmicutes	Clostridia	Clostridiales	Hungate	HydB
G636DRAFT_01210	1	0.56338	79.7	Rank34	Butyrivibrio sp. MC2013.	Firmicutes	Clostridia	Clostridiales	Hungate	HydB
G636DRAFT_01210	1	0.56338	86.8	Rank36	Butyrivibrio sp. MC2013.	Firmicutes	Clostridia	Clostridiales	Hungate	HydB
G636DRAFT_01210	1	0.56338	83.3	Rank34	Butyrivibrio sp. MC2013.	Firmicutes	Clostridia	Clostridiales	Hungate	HydB
G636DRAFT_01210	1	0.56338	72.7	Rank12	Butyrivibrio sp. MC2013.	Firmicutes	Clostridia	Clostridiales	Hungate	HydB
G636DRAFT_01210	1	0.56338	72.1	Rank44	Butyrivibrio sp. MC2013.	Firmicutes	Clostridia	Clostridiales	Hungate	HydB
G636DRAFT_01210	1	0.56338	87.9	Rank07	Butyrivibrio sp. MC2013.	Firmicutes	Clostridia	Clostridiales	Hungate	HydB
G636DRAFT_01210	1	0.56338	88.9	Rank07	Butyrivibrio sp. MC2013.	Firmicutes	Clostridia	Clostridiales	Hungate	HydB
G636DRAFT_01210	1	0.56338	85.7	Rank07	Butyrivibrio sp. MC2013.	Firmicutes	Clostridia	Clostridiales	Hungate	HydB
G636DRAFT_01210	1	0.56338	80.3	Rank44	Butyrivibrio sp. MC2013.	Firmicutes	Clostridia	Clostridiales	Hungate	HydB
G636DRAFT_01210	1	0.56338	76.7	Rank02	Butyrivibrio sp. MC2013.	Firmicutes	Clostridia	Clostridiales	Hungate	HydB
G636DRAFT_01210	1	0.56338	67.1	Rank44	Butyrivibrio sp. MC2013.	Firmicutes	Clostridia	Clostridiales	Hungate	HydB
G636DRAFT_01210	1	0.56338	66.7	Rank38	Butyrivibrio sp. MC2013.	Firmicutes	Clostridia	Clostridiales	Hungate	HydB
G636DRAFT_01210	1	0.56338	97.9	Rank36	Butyrivibrio sp. MC2013.	Firmicutes	Clostridia	Clostridiales	Hungate	HydB
G636DRAFT_01210	1	0.56338	93.5	Rank05	Butyrivibrio sp. MC2013.	Firmicutes	Clostridia	Clostridiales	Hungate	HydB
G636DRAFT_01210	1	0.56338	90	Rank34	Butyrivibrio sp. MC2013.	Firmicutes	Clostridia	Clostridiales	Hungate	HydB
G636DRAFT_01210	1	0.56338	90.4	Rank36	Butyrivibrio sp. MC2013.	Firmicutes	Clostridia	Clostridiales	Hungate	HydB
G636DRAFT_01210	1	0.56338	90.7	Rank33	Butyrivibrio sp. MC2013.	Firmicutes	Clostridia	Clostridiales	Hungate	HydB
G636DRAFT_01210	1	0.56338	88.9	Rank10	Butyrivibrio sp. MC2013.	Firmicutes	Clostridia	Clostridiales	Hungate	HydB
G636DRAFT_01210	2	1.12676	83.8	Rank02	Butyrivibrio sp. MC2013.	Firmicutes	Clostridia	Clostridiales	Hungate	HydB
G636DRAFT_01210	1	0.56338	78	Rank10	Butyrivibrio sp. MC2013.	Firmicutes	Clostridia	Clostridiales	Hungate	HydB
G636DRAFT_01210	1	0.56338	77.4	Rank02	Butyrivibrio sp. MC2013.	Firmicutes	Clostridia	Clostridiales	Hungate	HydB
G636DRAFT_01210	1	0.56338	66.7	Rank08	Butyrivibrio sp. MC2013.	Firmicutes	Clostridia	Clostridiales	Hungate	HydB
G636DRAFT_01210	1	0.56338	71.6	Rank44	Butyrivibrio sp. MC2013.	Firmicutes	Clostridia	Clostridiales	Hungate	HydB
G636DRAFT_01210	1	0.56338	65.9	Rank44	Butyrivibrio sp. MC2013.	Firmicutes	Clostridia	Clostridiales	Hungate	HydB
G636DRAFT_01210	1	0.56338	97.5	Rank05	Butyrivibrio sp. MC2013.	Firmicutes	Clostridia	Clostridiales	Hungate	HydB
G636DRAFT_01210	1	0.56338	68.3	Rank44	Butyrivibrio sp. MC2013.	Firmicutes	Clostridia	Clostridiales	Hungate	HydB
G636DRAFT_01210	1	0.56338	76.4	Rank44	Butyrivibrio sp. MC2013.	Firmicutes	Clostridia	Clostridiales	Hungate	HydB
G636DRAFT_01210	1	0.56338	95	Rank10	Butyrivibrio sp. MC2013.	Firmicutes	Clostridia	Clostridiales	Hungate	HydB
G636DRAFT_01210	1	0.56338	90.1	Rank38	Butyrivibrio sp. MC2013.	Firmicutes	Clostridia	Clostridiales	Hungate	HydB
G636DRAFT_01210	1	0.56338	74.7	Rank44	Butyrivibrio sp. MC2013.	Firmicutes	Clostridia	Clostridiales	Hungate	HydB
G636DRAFT_01210	1	0.56338	84.8	Rank10	Butyrivibrio sp. MC2013.	Firmicutes	Clostridia	Clostridiales	Hungate	HydB
G636DRAFT_01210	1	0.56338	92.9	Rank33	Butyrivibrio sp. MC2013.	Firmicutes	Clostridia	Clostridiales	Hungate	HydB
G636DRAFT_01210	1	0.56338	77.1	Rank08	Butyrivibrio sp. MC2013.	Firmicutes	Clostridia	Clostridiales	Hungate	HydB
G636DRAFT_01210	1	0.56338	67.6	Rank34	Butyrivibrio sp. MC2013.	Firmicutes	Clostridia	Clostridiales	Hungate	HydB
G636DRAFT_01210	1	0.56338	98.3	Rank46	Butyrivibrio sp. MC2013.	Firmicutes	Clostridia	Clostridiales	Hungate	HydB
G636DRAFT_01210	1	0.56338	95.3	Rank06	Butyrivibrio sp. MC2013.	Firmicutes	Clostridia	Clostridiales	Hungate	HydB
G636DRAFT_01210	1	0.56338	78.5	Rank42	Butyrivibrio sp. MC2013.	Firmicutes	Clostridia	Clostridiales	Hungate	HydB
G636DRAFT_01210	1	0.56338	80	Rank38	Butyrivibrio sp. MC2013.	Firmicutes	Clostridia	Clostridiales	Hungate	HydB
G636DRAFT_01210	1	0.56338	80	Rank08	Butyrivibrio sp. MC2013.	Firmicutes	Clostridia	Clostridiales	Hungate	HydB
G636DRAFT_01210	1	0.56338	69.5	Rank08	Butyrivibrio sp. MC2013.	Firmicutes	Clostridia	Clostridiales	Hungate	HydB
G636DRAFT_01210	1	0.56338	87.5	Rank38	Butyrivibrio sp. MC2013.	Firmicutes	Clostridia	Clostridiales	Hungate	HydB
G636DRAFT_01210	1	0.56338	94.6	Rank38	Butyrivibrio sp. MC2013.	Firmicutes	Clostridia	Clostridiales	Hungate	HydB
G636DRAFT_01210	1	0.56338	68.6	Rank44	Butyrivibrio sp. MC2013.	Firmicutes	Clostridia	Clostridiales	Hungate	HydB
G636DRAFT_01210	1	0.56338	75.7	Rank10	Butyrivibrio sp. MC2013.	Firmicutes	Clostridia	Clostridiales	Hungate	HydB
G636DRAFT_01210	1	0.56338	68.2	Rank34	Butyrivibrio sp. MC2013.	Firmicutes	Clostridia	Clostridiales	Hungate	HydB
G636DRAFT_01210	1	0.56338	75	Rank44	Butyrivibrio sp. MC2013.	Firmicutes	Clostridia	Clostridiales	Hungate	HydB
G636DRAFT_01210	1	0.56338	86.5	Rank38	Butyrivibrio sp. MC2013.	Firmicutes	Clostridia	Clostridiales	Hungate	HydB
G636DRAFT_01210	1	0.56338	81	Rank44	Butyrivibrio sp. MC2013.	Firmicutes	Clostridia	Clostridiales	Hungate	HydB
G636DRAFT_01210	1	0.56338	66.7	Rank44	Butyrivibrio sp. MC2013.	Firmicutes	Clostridia	Clostridiales	Hungate	HydB
G636DRAFT_01210	1	0.56338	74.4	Rank44	Butyrivibrio sp. MC2013.	Firmicutes	Clostridia	Clostridiales	Hungate	HydB
G636DRAFT_01210	1	0.56338	97.9	Rank38	Butyrivibrio sp. MC2013.	Firmicutes	Clostridia	Clostridiales	Hungate	HydB
G636DRAFT_01210	1	0.56338	92.9	Rank45	Butyrivibrio sp. MC2013.	Firmicutes	Clostridia	Clostridiales	Hungate	HydB
Ga0007614_13115	1	0.56338	89.6	Rank04	Kandleria vitulina S3b.	Firmicutes	Erysipelotrichia	Erysipelotrichales	Hungate	HydB
Ga0007614_13115	1	0.56338	82.2	Rank39	Kandleria vitulina S3b.	Firmicutes	Erysipelotrichia	Erysipelotrichales	Hungate	HydB
Ga0007614_13115	1	0.56338	89	Rank04	Kandleria vitulina S3b.	Firmicutes	Erysipelotrichia	Erysipelotrichales	Hungate	HydB
Ga0007614_13115	1	0.56338	89.6	Rank02	Kandleria vitulina S3b.	Firmicutes	Erysipelotrichia	Erysipelotrichales	Hungate	HydB
Ga0007614_13115	1	0.56338	87.8	Rank04	Kandleria vitulina S3b.	Firmicutes	Erysipelotrichia	Erysipelotrichales	Hungate	HydB
Ga0007614_13115	6	3.38028	100	Rank12	Kandleria vitulina S3b.	Firmicutes	Erysipelotrichia	Erysipelotrichales	Hungate	HydB
Ga0007614_13115	1	0.56338	76.9	Rank44	Kandleria vitulina S3b.	Firmicutes	Erysipelotrichia	Erysipelotrichales	Hungate	HydB
Ga0007614_13115	2	1.12676	98.6	Rank06	Kandleria vitulina S3b.	Firmicutes	Erysipelotrichia	Erysipelotrichales	Hungate	HydB
Ga0007614_13115	1	0.56338	68	Rank45	Kandleria vitulina S3b.	Firmicutes	Erysipelotrichia	Erysipelotrichales	Hungate	HydB
Ga0007614_13115	1	0.56338	66.7	Rank05	Kandleria vitulina S3b.	Firmicutes	Erysipelotrichia	Erysipelotrichales	Hungate	HydB
Ga0007614_13115	8	4.50704	100	Rank02	Kandleria vitulina S3b.	Firmicutes	Erysipelotrichia	Erysipelotrichales	Hungate	HydB
Ga0007614_13115	1	0.56338	85	Rank46	Kandleria vitulina S3b.	Firmicutes	Erysipelotrichia	Erysipelotrichales	Hungate	HydB
Ga0007614_13115	1	0.56338	91.9	Rank07	Kandleria vitulina S3b.	Firmicutes	Erysipelotrichia	Erysipelotrichales	Hungate	HydB
Ga0007614_13115	1	0.56338	81.5	Rank44	Kandleria vitulina S3b.	Firmicutes	Erysipelotrichia	Erysipelotrichales	Hungate	HydB
Ga0007614_13115	1	0.56338	88.6	Rank34	Kandleria vitulina S3b.	Firmicutes	Erysipelotrichia	Erysipelotrichales	Hungate	HydB
Ga0007614_13115	1	0.56338	86.2	Rank04	Kandleria vitulina S3b.	Firmicutes	Erysipelotrichia	Erysipelotrichales	Hungate	HydB
Ga0007614_13115	1	0.56338	98.3	Rank04	Kandleria vitulina S3b.	Firmicutes	Erysipelotrichia	Erysipelotrichales	Hungate	HydB
Ga0007614_13115	1	0.56338	76.4	Rank13	Kandleria vitulina S3b.	Firmicutes	Erysipelotrichia	Erysipelotrichales	Hungate	HydB
Ga0007614_13115	1	0.56338	82.7	Rank39	Kandleria vitulina S3b.	Firmicutes	Erysipelotrichia	Erysipelotrichales	Hungate	HydB
Ga0007614_13115	1	0.56338	85.9	Rank08	Kandleria vitulina S3b.	Firmicutes	Erysipelotrichia	Erysipelotrichales	Hungate	HydB
Ga0007614_13115	1	0.56338	73.5	Rank39	Kandleria vitulina S3b.	Firmicutes	Erysipelotrichia	Erysipelotrichales	Hungate	HydB
Ga0007614_13115	1	0.56338	86.7	Rank05	Kandleria vitulina S3b.	Firmicutes	Erysipelotrichia	Erysipelotrichales	Hungate	HydB
Ga0007614_13115	1	0.56338	98.1	Rank04	Kandleria vitulina S3b.	Firmicutes	Erysipelotrichia	Erysipelotrichales	Hungate	HydB
Ga0007614_13115	1	0.56338	97.9	Rank44	Kandleria vitulina S3b.	Firmicutes	Erysipelotrichia	Erysipelotrichales	Hungate	HydB
Ga0007614_13115	1	0.56338	88.2	Rank02	Kandleria vitulina S3b.	Firmicutes	Erysipelotrichia	Erysipelotrichales	Hungate	HydB
Ga0007614_13115	4	2.25352	100	Rank10	Kandleria vitulina S3b.	Firmicutes	Erysipelotrichia	Erysipelotrichales	Hungate	HydB
Ga0007614_13115	1	0.56338	98.2	Rank07	Kandleria vitulina S3b.	Firmicutes	Erysipelotrichia	Erysipelotrichales	Hungate	HydB
Ga0007614_13115	1	0.56338	69.9	Rank38	Kandleria vitulina S3b.	Firmicutes	Erysipelotrichia	Erysipelotrichales	Hungate	HydB
Ga0007614_13115	1	0.56338	67.2	Rank13	Kandleria vitulina S3b.	Firmicutes	Erysipelotrichia	Erysipelotrichales	Hungate	HydB
Ga0007614_13115	16	9.01408	100	Rank07	Kandleria vitulina S3b.	Firmicutes	Erysipelotrichia	Erysipelotrichales	Hungate	HydB
Ga0007614_13115	1	0.56338	85.3	Rank04	Kandleria vitulina S3b.	Firmicutes	Erysipelotrichia	Erysipelotrichales	Hungate	HydB
Ga0007614_13115	1	0.56338	77.5	Rank10	Kandleria vitulina S3b.	Firmicutes	Erysipelotrichia	Erysipelotrichales	Hungate	HydB
Ga0007614_13115	1	0.56338	67.2	Rank33	Kandleria vitulina S3b.	Firmicutes	Erysipelotrichia	Erysipelotrichales	Hungate	HydB
Ga0007614_13115	2	1.12676	98.7	Rank01	Kandleria vitulina S3b.	Firmicutes	Erysipelotrichia	Erysipelotrichales	Hungate	HydB
Ga0007614_13115	1	0.56338	98	Rank04	Kandleria vitulina S3b.	Firmicutes	Erysipelotrichia	Erysipelotrichales	Hungate	HydB
Ga0007614_13115	1	0.56338	98.8	Rank05	Kandleria vitulina S3b.	Firmicutes	Erysipelotrichia	Erysipelotrichales	Hungate	HydB
Ga0007614_13115	1	0.56338	98.7	Rank07	Kandleria vitulina S3b.	Firmicutes	Erysipelotrichia	Erysipelotrichales	Hungate	HydB
Ga0007614_13115	1	0.56338	88	Rank05	Kandleria vitulina S3b.	Firmicutes	Erysipelotrichia	Erysipelotrichales	Hungate	HydB
Ga0007614_13115	1	0.56338	76.6	Rank07	Kandleria vitulina S3b.	Firmicutes	Erysipelotrichia	Erysipelotrichales	Hungate	HydB
Ga0007614_13115	1	0.56338	90.2	Rank42	Kandleria vitulina S3b.	Firmicutes	Erysipelotrichia	Erysipelotrichales	Hungate	HydB
Ga0007614_13115	1	0.56338	98.8	Rank44	Kandleria vitulina S3b.	Firmicutes	Erysipelotrichia	Erysipelotrichales	Hungate	HydB
Ga0007614_13115	1	0.56338	71.2	Rank13	Kandleria vitulina S3b.	Firmicutes	Erysipelotrichia	Erysipelotrichales	Hungate	HydB
Ga0007614_13115	1	0.56338	97.7	Rank44	Kandleria vitulina S3b.	Firmicutes	Erysipelotrichia	Erysipelotrichales	Hungate	HydB
Ga0007614_13115	1	0.56338	85.7	Rank04	Kandleria vitulina S3b.	Firmicutes	Erysipelotrichia	Erysipelotrichales	Hungate	HydB
Ga0007614_13115	1	0.56338	65.3	Rank06	Kandleria vitulina S3b.	Firmicutes	Erysipelotrichia	Erysipelotrichales	Hungate	HydB
Ga0007614_13115	1	0.56338	71.6	Rank10	Kandleria vitulina S3b.	Firmicutes	Erysipelotrichia	Erysipelotrichales	Hungate	HydB
Ga0007614_13115	1	0.56338	88.6	Rank43	Kandleria vitulina S3b.	Firmicutes	Erysipelotrichia	Erysipelotrichales	Hungate	HydB
Ga0007614_13115	1	0.56338	84.7	Rank04	Kandleria vitulina S3b.	Firmicutes	Erysipelotrichia	Erysipelotrichales	Hungate	HydB
Ga0007614_13115	1	0.56338	97.7	Rank46	Kandleria vitulina S3b.	Firmicutes	Erysipelotrichia	Erysipelotrichales	Hungate	HydB
Ga0007614_13115	1	0.56338	85.4	Rank46	Kandleria vitulina S3b.	Firmicutes	Erysipelotrichia	Erysipelotrichales	Hungate	HydB
Ga0007614_13115	1	0.56338	86.2	Rank02	Kandleria vitulina S3b.	Firmicutes	Erysipelotrichia	Erysipelotrichales	Hungate	HydB
Ga0007614_13115	1	0.56338	71.7	Rank44	Kandleria vitulina S3b.	Firmicutes	Erysipelotrichia	Erysipelotrichales	Hungate	HydB
Ga0007614_13115	1	0.56338	98.7	Rank04	Kandleria vitulina S3b.	Firmicutes	Erysipelotrichia	Erysipelotrichales	Hungate	HydB
Ga0007614_13115	1	0.56338	98.6	Rank13	Kandleria vitulina S3b.	Firmicutes	Erysipelotrichia	Erysipelotrichales	Hungate	HydB
Ga0007614_13115	1	0.56338	82.7	Rank42	Kandleria vitulina S3b.	Firmicutes	Erysipelotrichia	Erysipelotrichales	Hungate	HydB
Ga0007614_13115	1	0.56338	98.5	Rank07	Kandleria vitulina S3b.	Firmicutes	Erysipelotrichia	Erysipelotrichales	Hungate	HydB
Ga0007614_13115	1	0.56338	85.9	Rank44	Kandleria vitulina S3b.	Firmicutes	Erysipelotrichia	Erysipelotrichales	Hungate	HydB
Ga0007614_13115	3	1.69014	100	Rank13	Kandleria vitulina S3b.	Firmicutes	Erysipelotrichia	Erysipelotrichales	Hungate	HydB
Ga0007614_13115	1	0.56338	85.5	Rank44	Kandleria vitulina S3b.	Firmicutes	Erysipelotrichia	Erysipelotrichales	Hungate	HydB
Ga0007614_13115	1	0.56338	86.4	Rank08	Kandleria vitulina S3b.	Firmicutes	Erysipelotrichia	Erysipelotrichales	Hungate	HydB
Ga0007614_13115	1	0.56338	86.6	Rank08	Kandleria vitulina S3b.	Firmicutes	Erysipelotrichia	Erysipelotrichales	Hungate	HydB
Ga0007614_13115	1	0.56338	66.2	Rank45	Kandleria vitulina S3b.	Firmicutes	Erysipelotrichia	Erysipelotrichales	Hungate	HydB
Ga0007614_13115	1	0.56338	93.8	Rank42	Kandleria vitulina S3b.	Firmicutes	Erysipelotrichia	Erysipelotrichales	Hungate	HydB
Ga0007614_13115	1	0.56338	88.6	Rank46	Kandleria vitulina S3b.	Firmicutes	Erysipelotrichia	Erysipelotrichales	Hungate	HydB
Ga0007614_13115	7	3.94366	100	Rank06	Kandleria vitulina S3b.	Firmicutes	Erysipelotrichia	Erysipelotrichales	Hungate	HydB
Ga0007614_13115	2	1.12676	98.6	Rank01	Kandleria vitulina S3b.	Firmicutes	Erysipelotrichia	Erysipelotrichales	Hungate	HydB
Ga0007614_13115	1	0.56338	75	Rank07	Kandleria vitulina S3b.	Firmicutes	Erysipelotrichia	Erysipelotrichales	Hungate	HydB
Ga0007614_13115	1	0.56338	85.7	Rank42	Kandleria vitulina S3b.	Firmicutes	Erysipelotrichia	Erysipelotrichales	Hungate	HydB
Ga0007614_13115	1	0.56338	80.8	Rank05	Kandleria vitulina S3b.	Firmicutes	Erysipelotrichia	Erysipelotrichales	Hungate	HydB
Ga0007614_13115	1	0.56338	88.2	Rank07	Kandleria vitulina S3b.	Firmicutes	Erysipelotrichia	Erysipelotrichales	Hungate	HydB
Ga0007614_13115	1	0.56338	84.7	Rank12	Kandleria vitulina S3b.	Firmicutes	Erysipelotrichia	Erysipelotrichales	Hungate	HydB
Ga0007614_13115	4	2.25352	100	Rank36	Kandleria vitulina S3b.	Firmicutes	Erysipelotrichia	Erysipelotrichales	Hungate	HydB
Ga0007614_13115	1	0.56338	97.8	Rank43	Kandleria vitulina S3b.	Firmicutes	Erysipelotrichia	Erysipelotrichales	Hungate	HydB
Ga0007614_13115	1	0.56338	93.1	Rank10	Kandleria vitulina S3b.	Firmicutes	Erysipelotrichia	Erysipelotrichales	Hungate	HydB
Ga0007614_13115	1	0.56338	97.9	Rank08	Kandleria vitulina S3b.	Firmicutes	Erysipelotrichia	Erysipelotrichales	Hungate	HydB
Ga0007614_13115	1	0.56338	84.9	Rank08	Kandleria vitulina S3b.	Firmicutes	Erysipelotrichia	Erysipelotrichales	Hungate	HydB
Ga0007614_13115	1	0.56338	77.8	Rank07	Kandleria vitulina S3b.	Firmicutes	Erysipelotrichia	Erysipelotrichales	Hungate	HydB
Ga0007614_13115	1	0.56338	74.7	Rank08	Kandleria vitulina S3b.	Firmicutes	Erysipelotrichia	Erysipelotrichales	Hungate	HydB
Ga0007614_13115	1	0.56338	98.4	Rank01	Kandleria vitulina S3b.	Firmicutes	Erysipelotrichia	Erysipelotrichales	Hungate	HydB
Ga0007614_13115	2	1.12676	98.7	Rank05	Kandleria vitulina S3b.	Firmicutes	Erysipelotrichia	Erysipelotrichales	Hungate	HydB
Ga0007614_13115	10	5.6338	100	Rank44	Kandleria vitulina S3b.	Firmicutes	Erysipelotrichia	Erysipelotrichales	Hungate	HydB
Ga0007614_13115	1	0.56338	84.3	Rank13	Kandleria vitulina S3b.	Firmicutes	Erysipelotrichia	Erysipelotrichales	Hungate	HydB
Ga0007614_13115	1	0.56338	75.3	Rank06	Kandleria vitulina S3b.	Firmicutes	Erysipelotrichia	Erysipelotrichales	Hungate	HydB
Ga0007614_13115	1	0.56338	85.9	Rank01	Kandleria vitulina S3b.	Firmicutes	Erysipelotrichia	Erysipelotrichales	Hungate	HydB
Ga0007614_13115	1	0.56338	79.5	Rank12	Kandleria vitulina S3b.	Firmicutes	Erysipelotrichia	Erysipelotrichales	Hungate	HydB
Ga0007614_13115	1	0.56338	88.2	Rank10	Kandleria vitulina S3b.	Firmicutes	Erysipelotrichia	Erysipelotrichales	Hungate	HydB
Ga0007614_13115	1	0.56338	68.7	Rank46	Kandleria vitulina S3b.	Firmicutes	Erysipelotrichia	Erysipelotrichales	Hungate	HydB
Ga0007614_13115	1	0.56338	98.8	Rank02	Kandleria vitulina S3b.	Firmicutes	Erysipelotrichia	Erysipelotrichales	Hungate	HydB
Ga0007614_13115	1	0.56338	86.4	Rank36	Kandleria vitulina S3b.	Firmicutes	Erysipelotrichia	Erysipelotrichales	Hungate	HydB
Ga0007614_13115	1	0.56338	73.8	Rank44	Kandleria vitulina S3b.	Firmicutes	Erysipelotrichia	Erysipelotrichales	Hungate	HydB
Ga0007614_13115	1	0.56338	80.8	Rank43	Kandleria vitulina S3b.	Firmicutes	Erysipelotrichia	Erysipelotrichales	Hungate	HydB
Ga0007614_13115	1	0.56338	98.1	Rank02	Kandleria vitulina S3b.	Firmicutes	Erysipelotrichia	Erysipelotrichales	Hungate	HydB
Ga0007614_13115	1	0.56338	67.4	Rank36	Kandleria vitulina S3b.	Firmicutes	Erysipelotrichia	Erysipelotrichales	Hungate	HydB
Ga0007614_13115	1	0.56338	74.4	Rank08	Kandleria vitulina S3b.	Firmicutes	Erysipelotrichia	Erysipelotrichales	Hungate	HydB
Ga0007614_13115	1	0.56338	98.6	Rank05	Kandleria vitulina S3b.	Firmicutes	Erysipelotrichia	Erysipelotrichales	Hungate	HydB
Ga0007614_13115	1	0.56338	86.9	Rank34	Kandleria vitulina S3b.	Firmicutes	Erysipelotrichia	Erysipelotrichales	Hungate	HydB
Ga0007614_13115	1	0.56338	98.8	Rank06	Kandleria vitulina S3b.	Firmicutes	Erysipelotrichia	Erysipelotrichales	Hungate	HydB
Ga0007614_13115	1	0.56338	73	Rank10	Kandleria vitulina S3b.	Firmicutes	Erysipelotrichia	Erysipelotrichales	Hungate	HydB
Ga0007614_13115	1	0.56338	90.9	Rank39	Kandleria vitulina S3b.	Firmicutes	Erysipelotrichia	Erysipelotrichales	Hungate	HydB
Ga0007614_13115	1	0.56338	98	Rank10	Kandleria vitulina S3b.	Firmicutes	Erysipelotrichia	Erysipelotrichales	Hungate	HydB
Ga0007614_13115	1	0.56338	98.7	Rank10	Kandleria vitulina S3b.	Firmicutes	Erysipelotrichia	Erysipelotrichales	Hungate	HydB
Ga0007614_13115	1	0.56338	83.8	Rank01	Kandleria vitulina S3b.	Firmicutes	Erysipelotrichia	Erysipelotrichales	Hungate	HydB
Ga0007614_13115	1	0.56338	85.5	Rank01	Kandleria vitulina S3b.	Firmicutes	Erysipelotrichia	Erysipelotrichales	Hungate	HydB
Ga0007614_13115	22	12.3944	100	Rank04	Kandleria vitulina S3b.	Firmicutes	Erysipelotrichia	Erysipelotrichales	Hungate	HydB
Ga0007614_13115	1	0.56338	93.2	Rank13	Kandleria vitulina S3b.	Firmicutes	Erysipelotrichia	Erysipelotrichales	Hungate	HydB
Ga0007614_13115	12	6.76056	100	Rank08	Kandleria vitulina S3b.	Firmicutes	Erysipelotrichia	Erysipelotrichales	Hungate	HydB
Ga0007614_13115	1	0.56338	76.6	Rank04	Kandleria vitulina S3b.	Firmicutes	Erysipelotrichia	Erysipelotrichales	Hungate	HydB
Ga0007614_13115	1	0.56338	75.9	Rank04	Kandleria vitulina S3b.	Firmicutes	Erysipelotrichia	Erysipelotrichales	Hungate	HydB
Ga0007614_13115	1	0.56338	73	Rank45	Kandleria vitulina S3b.	Firmicutes	Erysipelotrichia	Erysipelotrichales	Hungate	HydB
Ga0007614_13115	1	0.56338	83.6	Rank33	Kandleria vitulina S3b.	Firmicutes	Erysipelotrichia	Erysipelotrichales	Hungate	HydB
Ga0007614_13115	1	0.56338	89.9	Rank04	Kandleria vitulina S3b.	Firmicutes	Erysipelotrichia	Erysipelotrichales	Hungate	HydB
Ga0007614_13115	1	0.56338	98.9	Rank08	Kandleria vitulina S3b.	Firmicutes	Erysipelotrichia	Erysipelotrichales	Hungate	HydB
Ga0007614_13115	1	0.56338	98.8	Rank36	Kandleria vitulina S3b.	Firmicutes	Erysipelotrichia	Erysipelotrichales	Hungate	HydB
Ga0007614_13115	1	0.56338	73	Rank38	Kandleria vitulina S3b.	Firmicutes	Erysipelotrichia	Erysipelotrichales	Hungate	HydB
Ga0007614_13115	1	0.56338	98.4	Rank08	Kandleria vitulina S3b.	Firmicutes	Erysipelotrichia	Erysipelotrichales	Hungate	HydB
Ga0007614_13115	1	0.56338	71	Rank46	Kandleria vitulina S3b.	Firmicutes	Erysipelotrichia	Erysipelotrichales	Hungate	HydB
Ga0007614_13115	1	0.56338	66.2	Rank43	Kandleria vitulina S3b.	Firmicutes	Erysipelotrichia	Erysipelotrichales	Hungate	HydB
Ga0007614_13115	1	0.56338	86.1	Rank05	Kandleria vitulina S3b.	Firmicutes	Erysipelotrichia	Erysipelotrichales	Hungate	HydB
Ga0007614_13115	1	0.56338	97.7	Rank13	Kandleria vitulina S3b.	Firmicutes	Erysipelotrichia	Erysipelotrichales	Hungate	HydB
Ga0007614_13115	1	0.56338	95.5	Rank13	Kandleria vitulina S3b.	Firmicutes	Erysipelotrichia	Erysipelotrichales	Hungate	HydB
Ga0007614_13115	1	0.56338	88.2	Rank36	Kandleria vitulina S3b.	Firmicutes	Erysipelotrichia	Erysipelotrichales	Hungate	HydB
Ga0007614_13115	1	0.56338	98.3	Rank06	Kandleria vitulina S3b.	Firmicutes	Erysipelotrichia	Erysipelotrichales	Hungate	HydB
Ga0007614_13115	24	13.5211	100	Rank05	Kandleria vitulina S3b.	Firmicutes	Erysipelotrichia	Erysipelotrichales	Hungate	HydB
Ga0007614_13115	1	0.56338	86.6	Rank36	Kandleria vitulina S3b.	Firmicutes	Erysipelotrichia	Erysipelotrichales	Hungate	HydB
Ga0007614_13115	1	0.56338	97.8	Rank44	Kandleria vitulina S3b.	Firmicutes	Erysipelotrichia	Erysipelotrichales	Hungate	HydB
Ga0007614_13115	1	0.56338	67.3	Rank44	Kandleria vitulina S3b.	Firmicutes	Erysipelotrichia	Erysipelotrichales	Hungate	HydB
Ga0007614_13115	1	0.56338	76.9	Rank38	Kandleria vitulina S3b.	Firmicutes	Erysipelotrichia	Erysipelotrichales	Hungate	HydB
Ga0007614_13115	2	1.12676	85.7	Rank05	Kandleria vitulina S3b.	Firmicutes	Erysipelotrichia	Erysipelotrichales	Hungate	HydB
Ga0007614_13115	1	0.56338	73.4	Rank38	Kandleria vitulina S3b.	Firmicutes	Erysipelotrichia	Erysipelotrichales	Hungate	HydB
Ga0007614_13115	1	0.56338	95.3	Rank01	Kandleria vitulina S3b.	Firmicutes	Erysipelotrichia	Erysipelotrichales	Hungate	HydB
Ga0007614_13115	2	1.12676	98	Rank05	Kandleria vitulina S3b.	Firmicutes	Erysipelotrichia	Erysipelotrichales	Hungate	HydB
Ga0007614_13115	1	0.56338	98.6	Rank08	Kandleria vitulina S3b.	Firmicutes	Erysipelotrichia	Erysipelotrichales	Hungate	HydB
Ga0007614_13115	1	0.56338	97.6	Rank39	Kandleria vitulina S3b.	Firmicutes	Erysipelotrichia	Erysipelotrichales	Hungate	HydB
Ga0007614_13115	1	0.56338	97.8	Rank12	Kandleria vitulina S3b.	Firmicutes	Erysipelotrichia	Erysipelotrichales	Hungate	HydB
Ga0007614_13115	1	0.56338	69.7	Rank44	Kandleria vitulina S3b.	Firmicutes	Erysipelotrichia	Erysipelotrichales	Hungate	HydB
Ga0007614_13115	2	1.12676	98.8	Rank07	Kandleria vitulina S3b.	Firmicutes	Erysipelotrichia	Erysipelotrichales	Hungate	HydB
Ga0007614_13115	1	0.56338	67.5	Rank44	Kandleria vitulina S3b.	Firmicutes	Erysipelotrichia	Erysipelotrichales	Hungate	HydB
Ga0007614_13115	2	1.12676	98.6	Rank07	Kandleria vitulina S3b.	Firmicutes	Erysipelotrichia	Erysipelotrichales	Hungate	HydB
Ga0007614_13115	1	0.56338	90.4	Rank12	Kandleria vitulina S3b.	Firmicutes	Erysipelotrichia	Erysipelotrichales	Hungate	HydB
Ga0007614_13115	1	0.56338	66.7	Rank06	Kandleria vitulina S3b.	Firmicutes	Erysipelotrichia	Erysipelotrichales	Hungate	HydB
Ga0007614_13115	1	0.56338	91.9	Rank01	Kandleria vitulina S3b.	Firmicutes	Erysipelotrichia	Erysipelotrichales	Hungate	HydB
Ga0007614_13115	20	11.2676	100	Rank01	Kandleria vitulina S3b.	Firmicutes	Erysipelotrichia	Erysipelotrichales	Hungate	HydB
Ga0007617_101262	1	0.56338	77.2	Rank38	Lachnospiraceae bacterium G41.	Firmicutes	Clostridia	Clostridiales	Hungate	HydB
Ga0007617_101262	1	0.56338	77.6	Rank38	Lachnospiraceae bacterium G41.	Firmicutes	Clostridia	Clostridiales	Hungate	HydB
Ga0007617_101262	1	0.56338	80.2	Rank43	Lachnospiraceae bacterium G41.	Firmicutes	Clostridia	Clostridiales	Hungate	HydB
Ga0007617_101262	1	0.56338	77.5	Rank43	Lachnospiraceae bacterium G41.	Firmicutes	Clostridia	Clostridiales	Hungate	HydB
Ga0007617_101262	1	0.56338	77.8	Rank36	Lachnospiraceae bacterium G41.	Firmicutes	Clostridia	Clostridiales	Hungate	HydB
Ga0007617_101262	1	0.56338	89.7	Rank43	Lachnospiraceae bacterium G41.	Firmicutes	Clostridia	Clostridiales	Hungate	HydB
Ga0007617_101262	1	0.56338	82.3	Rank43	Lachnospiraceae bacterium G41.	Firmicutes	Clostridia	Clostridiales	Hungate	HydB
Ga0007617_101262	1	0.56338	88.3	Rank43	Lachnospiraceae bacterium G41.	Firmicutes	Clostridia	Clostridiales	Hungate	HydB
Ga0007617_101262	1	0.56338	82.7	Rank43	Lachnospiraceae bacterium G41.	Firmicutes	Clostridia	Clostridiales	Hungate	HydB
Ga0007617_101262	1	0.56338	87.7	Rank43	Lachnospiraceae bacterium G41.	Firmicutes	Clostridia	Clostridiales	Hungate	HydB
Ga0007617_101262	1	0.56338	83.8	Rank45	Lachnospiraceae bacterium G41.	Firmicutes	Clostridia	Clostridiales	Hungate	HydB
Ga0007617_101262	1	0.56338	83.6	Rank38	Lachnospiraceae bacterium G41.	Firmicutes	Clostridia	Clostridiales	Hungate	HydB
Ga0007617_101262	1	0.56338	78.8	Rank38	Lachnospiraceae bacterium G41.	Firmicutes	Clostridia	Clostridiales	Hungate	HydB
Ga0007617_101262	1	0.56338	78.2	Rank38	Lachnospiraceae bacterium G41.	Firmicutes	Clostridia	Clostridiales	Hungate	HydB
Ga0007617_101262	1	0.56338	85.4	Rank36	Lachnospiraceae bacterium G41.	Firmicutes	Clostridia	Clostridiales	Hungate	HydB
Ga0007617_101262	1	0.56338	88.8	Rank05	Lachnospiraceae bacterium G41.	Firmicutes	Clostridia	Clostridiales	Hungate	HydB
Ga0007617_101262	1	0.56338	83.5	Rank43	Lachnospiraceae bacterium G41.	Firmicutes	Clostridia	Clostridiales	Hungate	HydB
Ga0007617_101262	1	0.56338	88.6	Rank43	Lachnospiraceae bacterium G41.	Firmicutes	Clostridia	Clostridiales	Hungate	HydB
Ga0007617_101262	1	0.56338	80.8	Rank38	Lachnospiraceae bacterium G41.	Firmicutes	Clostridia	Clostridiales	Hungate	HydB
Ga0007617_101262	1	0.56338	76	Rank38	Lachnospiraceae bacterium G41.	Firmicutes	Clostridia	Clostridiales	Hungate	HydB
Ga0007617_101262	1	0.56338	89.3	Rank36	Lachnospiraceae bacterium G41.	Firmicutes	Clostridia	Clostridiales	Hungate	HydB
Ga0007617_101262	1	0.56338	89.9	Rank43	Lachnospiraceae bacterium G41.	Firmicutes	Clostridia	Clostridiales	Hungate	HydB
Ga0007617_101262	1	0.56338	81.6	Rank38	Lachnospiraceae bacterium G41.	Firmicutes	Clostridia	Clostridiales	Hungate	HydB
Ga0007617_101262	1	0.56338	79.4	Rank38	Lachnospiraceae bacterium G41.	Firmicutes	Clostridia	Clostridiales	Hungate	HydB
Ga0007617_101262	1	0.56338	92.6	Rank43	Lachnospiraceae bacterium G41.	Firmicutes	Clostridia	Clostridiales	Hungate	HydB
Ga0007617_101262	1	0.56338	79	Rank36	Lachnospiraceae bacterium G41.	Firmicutes	Clostridia	Clostridiales	Hungate	HydB
Ga0007617_101262	1	0.56338	88.9	Rank43	Lachnospiraceae bacterium G41.	Firmicutes	Clostridia	Clostridiales	Hungate	HydB
Ga0007617_101262	1	0.56338	88.9	Rank07	Lachnospiraceae bacterium G41.	Firmicutes	Clostridia	Clostridiales	Hungate	HydB
Ga0007617_101262	1	0.56338	82.7	Rank45	Lachnospiraceae bacterium G41.	Firmicutes	Clostridia	Clostridiales	Hungate	HydB
Ga0007617_101262	2	1.12676	85.7	Rank06	Lachnospiraceae bacterium G41.	Firmicutes	Clostridia	Clostridiales	Hungate	HydB
Ga0007617_101262	1	0.56338	73.8	Rank34	Lachnospiraceae bacterium G41.	Firmicutes	Clostridia	Clostridiales	Hungate	HydB
Ga0007617_101262	1	0.56338	84.2	Rank38	Lachnospiraceae bacterium G41.	Firmicutes	Clostridia	Clostridiales	Hungate	HydB
Ga0007617_101262	1	0.56338	95.3	Rank43	Lachnospiraceae bacterium G41.	Firmicutes	Clostridia	Clostridiales	Hungate	HydB
Ga0007617_101262	1	0.56338	72.1	Rank34	Lachnospiraceae bacterium G41.	Firmicutes	Clostridia	Clostridiales	Hungate	HydB
Ga0007617_101262	1	0.56338	91.7	Rank06	Lachnospiraceae bacterium G41.	Firmicutes	Clostridia	Clostridiales	Hungate	HydB
Ga0007617_101262	1	0.56338	94.9	Rank43	Lachnospiraceae bacterium G41.	Firmicutes	Clostridia	Clostridiales	Hungate	HydB
Ga0007617_101262	1	0.56338	87.9	Rank46	Lachnospiraceae bacterium G41.	Firmicutes	Clostridia	Clostridiales	Hungate	HydB
Ga0007617_101262	1	0.56338	79.7	Rank36	Lachnospiraceae bacterium G41.	Firmicutes	Clostridia	Clostridiales	Hungate	HydB
Ga0007617_101262	1	0.56338	81.3	Rank36	Lachnospiraceae bacterium G41.	Firmicutes	Clostridia	Clostridiales	Hungate	HydB
Ga0007617_101262	1	0.56338	83.1	Rank46	Lachnospiraceae bacterium G41.	Firmicutes	Clostridia	Clostridiales	Hungate	HydB
Ga0007617_101262	1	0.56338	82.5	Rank45	Lachnospiraceae bacterium G41.	Firmicutes	Clostridia	Clostridiales	Hungate	HydB
Ga0007617_101262	1	0.56338	85.2	Rank45	Lachnospiraceae bacterium G41.	Firmicutes	Clostridia	Clostridiales	Hungate	HydB
Ga0007617_101262	1	0.56338	83.3	Rank38	Lachnospiraceae bacterium G41.	Firmicutes	Clostridia	Clostridiales	Hungate	HydB
Ga0007617_101262	1	0.56338	89.7	Rank36	Lachnospiraceae bacterium G41.	Firmicutes	Clostridia	Clostridiales	Hungate	HydB
Ga0007617_101262	1	0.56338	74.6	Rank34	Lachnospiraceae bacterium G41.	Firmicutes	Clostridia	Clostridiales	Hungate	HydB
Ga0007617_101262	1	0.56338	100	Rank02	Lachnospiraceae bacterium G41.	Firmicutes	Clostridia	Clostridiales	Hungate	HydB
Ga0007617_101262	1	0.56338	92.3	Rank06	Lachnospiraceae bacterium G41.	Firmicutes	Clostridia	Clostridiales	Hungate	HydB
Ga0007617_101262	1	0.56338	77.6	Rank34	Lachnospiraceae bacterium G41.	Firmicutes	Clostridia	Clostridiales	Hungate	HydB
Ga0007617_101262	1	0.56338	98.5	Rank06	Lachnospiraceae bacterium G41.	Firmicutes	Clostridia	Clostridiales	Hungate	HydB
Ga0007617_101262	1	0.56338	87	Rank12	Lachnospiraceae bacterium G41.	Firmicutes	Clostridia	Clostridiales	Hungate	HydB
Ga0007617_101262	1	0.56338	68.1	Rank34	Lachnospiraceae bacterium G41.	Firmicutes	Clostridia	Clostridiales	Hungate	HydB
Ga0007617_101262	1	0.56338	89.1	Rank36	Lachnospiraceae bacterium G41.	Firmicutes	Clostridia	Clostridiales	Hungate	HydB
Ga0007617_101262	1	0.56338	89.6	Rank38	Lachnospiraceae bacterium G41.	Firmicutes	Clostridia	Clostridiales	Hungate	HydB
Ga0007617_101262	1	0.56338	83.1	Rank45	Lachnospiraceae bacterium G41.	Firmicutes	Clostridia	Clostridiales	Hungate	HydB
Ga0007617_101262	1	0.56338	90.1	Rank05	Lachnospiraceae bacterium G41.	Firmicutes	Clostridia	Clostridiales	Hungate	HydB
Ga0007617_101262	1	0.56338	83.5	Rank36	Lachnospiraceae bacterium G41.	Firmicutes	Clostridia	Clostridiales	Hungate	HydB
Ga0007617_101262	1	0.56338	88.5	Rank38	Lachnospiraceae bacterium G41.	Firmicutes	Clostridia	Clostridiales	Hungate	HydB
Ga0007617_101262	1	0.56338	88.2	Rank46	Lachnospiraceae bacterium G41.	Firmicutes	Clostridia	Clostridiales	Hungate	HydB
Ga0007617_101262	1	0.56338	90.2	Rank36	Lachnospiraceae bacterium G41.	Firmicutes	Clostridia	Clostridiales	Hungate	HydB
Ga0007617_101262	1	0.56338	90	Rank45	Lachnospiraceae bacterium G41.	Firmicutes	Clostridia	Clostridiales	Hungate	HydB
Ga0007617_101262	1	0.56338	96.2	Rank43	Lachnospiraceae bacterium G41.	Firmicutes	Clostridia	Clostridiales	Hungate	HydB
Ga0007617_101262	1	0.56338	77.8	Rank34	Lachnospiraceae bacterium G41.	Firmicutes	Clostridia	Clostridiales	Hungate	HydB
Ga0007617_101262	1	0.56338	93.8	Rank44	Lachnospiraceae bacterium G41.	Firmicutes	Clostridia	Clostridiales	Hungate	HydB
Ga0007617_101262	1	0.56338	94.2	Rank43	Lachnospiraceae bacterium G41.	Firmicutes	Clostridia	Clostridiales	Hungate	HydB
Ga0007617_101262	1	0.56338	75.4	Rank34	Lachnospiraceae bacterium G41.	Firmicutes	Clostridia	Clostridiales	Hungate	HydB
Ga0007617_101262	1	0.56338	72.5	Rank38	Lachnospiraceae bacterium G41.	Firmicutes	Clostridia	Clostridiales	Hungate	HydB
Ga0007617_101262	1	0.56338	84.4	Rank45	Lachnospiraceae bacterium G41.	Firmicutes	Clostridia	Clostridiales	Hungate	HydB
Ga0007617_101262	1	0.56338	73.5	Rank43	Lachnospiraceae bacterium G41.	Firmicutes	Clostridia	Clostridiales	Hungate	HydB
Ga0007617_101262	1	0.56338	85.9	Rank36	Lachnospiraceae bacterium G41.	Firmicutes	Clostridia	Clostridiales	Hungate	HydB
Ga0007617_101262	1	0.56338	89	Rank46	Lachnospiraceae bacterium G41.	Firmicutes	Clostridia	Clostridiales	Hungate	HydB
Ga0007617_101262	1	0.56338	88.9	Rank38	Lachnospiraceae bacterium G41.	Firmicutes	Clostridia	Clostridiales	Hungate	HydB
Ga0007617_101262	1	0.56338	80	Rank34	Lachnospiraceae bacterium G41.	Firmicutes	Clostridia	Clostridiales	Hungate	HydB
Ga0007617_101262	1	0.56338	89.6	Rank45	Lachnospiraceae bacterium G41.	Firmicutes	Clostridia	Clostridiales	Hungate	HydB
Ga0007617_101262	1	0.56338	95.2	Rank44	Lachnospiraceae bacterium G41.	Firmicutes	Clostridia	Clostridiales	Hungate	HydB
Ga0007617_101262	1	0.56338	81.3	Rank34	Lachnospiraceae bacterium G41.	Firmicutes	Clostridia	Clostridiales	Hungate	HydB
Ga0007617_101262	1	0.56338	92.4	Rank45	Lachnospiraceae bacterium G41.	Firmicutes	Clostridia	Clostridiales	Hungate	HydB
Ga0007617_101262	1	0.56338	93.9	Rank05	Lachnospiraceae bacterium G41.	Firmicutes	Clostridia	Clostridiales	Hungate	HydB
Ga0007617_101262	1	0.56338	66.2	Rank38	Lachnospiraceae bacterium G41.	Firmicutes	Clostridia	Clostridiales	Hungate	HydB
Ga0007617_101262	1	0.56338	90.9	Rank38	Lachnospiraceae bacterium G41.	Firmicutes	Clostridia	Clostridiales	Hungate	HydB
Ga0007617_101262	2	1.12676	73.1	Rank39	Lachnospiraceae bacterium G41.	Firmicutes	Clostridia	Clostridiales	Hungate	HydB
Ga0007617_101262	1	0.56338	89.2	Rank38	Lachnospiraceae bacterium G41.	Firmicutes	Clostridia	Clostridiales	Hungate	HydB
Ga0007617_101262	1	0.56338	65.9	Rank04	Lachnospiraceae bacterium G41.	Firmicutes	Clostridia	Clostridiales	Hungate	HydB
Ga0007617_101262	1	0.56338	80.4	Rank36	Lachnospiraceae bacterium G41.	Firmicutes	Clostridia	Clostridiales	Hungate	HydB
Ga0007617_101262	2	1.12676	81.2	Rank36	Lachnospiraceae bacterium G41.	Firmicutes	Clostridia	Clostridiales	Hungate	HydB
Ga0007617_101262	1	0.56338	80.5	Rank34	Lachnospiraceae bacterium G41.	Firmicutes	Clostridia	Clostridiales	Hungate	HydB
Ga0007617_101262	1	0.56338	73.3	Rank02	Lachnospiraceae bacterium G41.	Firmicutes	Clostridia	Clostridiales	Hungate	HydB
Ga0007617_101262	1	0.56338	93.7	Rank38	Lachnospiraceae bacterium G41.	Firmicutes	Clostridia	Clostridiales	Hungate	HydB
Ga0007617_101262	1	0.56338	78.7	Rank05	Lachnospiraceae bacterium G41.	Firmicutes	Clostridia	Clostridiales	Hungate	HydB
Ga0007617_101262	1	0.56338	81.1	Rank45	Lachnospiraceae bacterium G41.	Firmicutes	Clostridia	Clostridiales	Hungate	HydB
Ga0007617_101262	1	0.56338	89.2	Rank45	Lachnospiraceae bacterium G41.	Firmicutes	Clostridia	Clostridiales	Hungate	HydB
Ga0007617_101262	1	0.56338	93.5	Rank12	Lachnospiraceae bacterium G41.	Firmicutes	Clostridia	Clostridiales	Hungate	HydB
Ga0007617_101262	1	0.56338	76.7	Rank45	Lachnospiraceae bacterium G41.	Firmicutes	Clostridia	Clostridiales	Hungate	HydB
Ga0007617_101262	1	0.56338	84.8	Rank33	Lachnospiraceae bacterium G41.	Firmicutes	Clostridia	Clostridiales	Hungate	HydB
Ga0007617_101262	1	0.56338	73	Rank04	Lachnospiraceae bacterium G41.	Firmicutes	Clostridia	Clostridiales	Hungate	HydB
Ga0007617_101262	1	0.56338	71.4	Rank34	Lachnospiraceae bacterium G41.	Firmicutes	Clostridia	Clostridiales	Hungate	HydB
Ga0007617_101262	1	0.56338	84.6	Rank45	Lachnospiraceae bacterium G41.	Firmicutes	Clostridia	Clostridiales	Hungate	HydB
Ga0007617_101262	1	0.56338	90.8	Rank04	Lachnospiraceae bacterium G41.	Firmicutes	Clostridia	Clostridiales	Hungate	HydB
Ga0007617_101262	1	0.56338	77.1	Rank45	Lachnospiraceae bacterium G41.	Firmicutes	Clostridia	Clostridiales	Hungate	HydB
Ga0007617_101262	1	0.56338	79.2	Rank45	Lachnospiraceae bacterium G41.	Firmicutes	Clostridia	Clostridiales	Hungate	HydB
Ga0007617_101262	1	0.56338	71.4	Rank02	Lachnospiraceae bacterium G41.	Firmicutes	Clostridia	Clostridiales	Hungate	HydB
Ga0007617_101262	1	0.56338	79.1	Rank08	Lachnospiraceae bacterium G41.	Firmicutes	Clostridia	Clostridiales	Hungate	HydB
Ga0007617_101262	1	0.56338	95.2	Rank45	Lachnospiraceae bacterium G41.	Firmicutes	Clostridia	Clostridiales	Hungate	HydB
Ga0007617_101262	1	0.56338	78.6	Rank08	Lachnospiraceae bacterium G41.	Firmicutes	Clostridia	Clostridiales	Hungate	HydB
Ga0007617_101262	1	0.56338	84.4	Rank33	Lachnospiraceae bacterium G41.	Firmicutes	Clostridia	Clostridiales	Hungate	HydB
Ga0007617_101262	1	0.56338	79.6	Rank34	Lachnospiraceae bacterium G41.	Firmicutes	Clostridia	Clostridiales	Hungate	HydB
Ga0007617_101262	1	0.56338	75.3	Rank42	Lachnospiraceae bacterium G41.	Firmicutes	Clostridia	Clostridiales	Hungate	HydB
Ga0007617_101262	1	0.56338	79.5	Rank34	Lachnospiraceae bacterium G41.	Firmicutes	Clostridia	Clostridiales	Hungate	HydB
Ga0007617_101262	1	0.56338	77.9	Rank05	Lachnospiraceae bacterium G41.	Firmicutes	Clostridia	Clostridiales	Hungate	HydB
Ga0007617_101262	1	0.56338	89.3	Rank42	Lachnospiraceae bacterium G41.	Firmicutes	Clostridia	Clostridiales	Hungate	HydB
Ga0007617_101262	1	0.56338	96.2	Rank05	Lachnospiraceae bacterium G41.	Firmicutes	Clostridia	Clostridiales	Hungate	HydB
Ga0007617_101262	1	0.56338	90.9	Rank07	Lachnospiraceae bacterium G41.	Firmicutes	Clostridia	Clostridiales	Hungate	HydB
Ga0007617_101262	1	0.56338	97.3	Rank38	Lachnospiraceae bacterium G41.	Firmicutes	Clostridia	Clostridiales	Hungate	HydB
Ga0007617_101262	1	0.56338	77	Rank43	Lachnospiraceae bacterium G41.	Firmicutes	Clostridia	Clostridiales	Hungate	HydB
Ga0007617_101262	1	0.56338	76.7	Rank36	Lachnospiraceae bacterium G41.	Firmicutes	Clostridia	Clostridiales	Hungate	HydB
Ga0007617_101262	1	0.56338	82	Rank34	Lachnospiraceae bacterium G41.	Firmicutes	Clostridia	Clostridiales	Hungate	HydB
Ga0007617_101262	1	0.56338	91.4	Rank33	Lachnospiraceae bacterium G41.	Firmicutes	Clostridia	Clostridiales	Hungate	HydB
Ga0007617_101262	1	0.56338	91.1	Rank45	Lachnospiraceae bacterium G41.	Firmicutes	Clostridia	Clostridiales	Hungate	HydB
Ga0007617_101262	1	0.56338	68	Rank36	Lachnospiraceae bacterium G41.	Firmicutes	Clostridia	Clostridiales	Hungate	HydB
Ga0007617_101262	1	0.56338	85	Rank33	Lachnospiraceae bacterium G41.	Firmicutes	Clostridia	Clostridiales	Hungate	HydB
Ga0007617_101262	1	0.56338	78	Rank44	Lachnospiraceae bacterium G41.	Firmicutes	Clostridia	Clostridiales	Hungate	HydB
Ga0007617_101262	1	0.56338	83.9	Rank10	Lachnospiraceae bacterium G41.	Firmicutes	Clostridia	Clostridiales	Hungate	HydB
Ga0007617_101262	1	0.56338	94.9	Rank01	Lachnospiraceae bacterium G41.	Firmicutes	Clostridia	Clostridiales	Hungate	HydB
Ga0007617_101262	1	0.56338	89.6	Rank44	Lachnospiraceae bacterium G41.	Firmicutes	Clostridia	Clostridiales	Hungate	HydB
Ga0007617_101262	1	0.56338	68	Rank34	Lachnospiraceae bacterium G41.	Firmicutes	Clostridia	Clostridiales	Hungate	HydB
Ga0007617_101262	1	0.56338	78.2	Rank36	Lachnospiraceae bacterium G41.	Firmicutes	Clostridia	Clostridiales	Hungate	HydB
Ga0007617_101262	1	0.56338	84.4	Rank34	Lachnospiraceae bacterium G41.	Firmicutes	Clostridia	Clostridiales	Hungate	HydB
Ga0007617_101262	1	0.56338	90.1	Rank33	Lachnospiraceae bacterium G41.	Firmicutes	Clostridia	Clostridiales	Hungate	HydB
Ga0007617_101262	1	0.56338	81	Rank45	Lachnospiraceae bacterium G41.	Firmicutes	Clostridia	Clostridiales	Hungate	HydB
Ga0007617_101262	1	0.56338	81.6	Rank45	Lachnospiraceae bacterium G41.	Firmicutes	Clostridia	Clostridiales	Hungate	HydB
Ga0007617_101262	1	0.56338	79	Rank05	Lachnospiraceae bacterium G41.	Firmicutes	Clostridia	Clostridiales	Hungate	HydB
Ga0007617_101262	1	0.56338	91.8	Rank33	Lachnospiraceae bacterium G41.	Firmicutes	Clostridia	Clostridiales	Hungate	HydB
Ga0007617_101262	1	0.56338	81.3	Rank04	Lachnospiraceae bacterium G41.	Firmicutes	Clostridia	Clostridiales	Hungate	HydB
Ga0007617_101262	2	1.12676	82.3	Rank45	Lachnospiraceae bacterium G41.	Firmicutes	Clostridia	Clostridiales	Hungate	HydB
Ga0007617_101262	1	0.56338	74.6	Rank04	Lachnospiraceae bacterium G41.	Firmicutes	Clostridia	Clostridiales	Hungate	HydB
Ga0007617_101262	1	0.56338	85.7	Rank46	Lachnospiraceae bacterium G41.	Firmicutes	Clostridia	Clostridiales	Hungate	HydB
Ga0007617_101262	1	0.56338	92.3	Rank43	Lachnospiraceae bacterium G41.	Firmicutes	Clostridia	Clostridiales	Hungate	HydB
Ga0007617_101262	1	0.56338	91.1	Rank46	Lachnospiraceae bacterium G41.	Firmicutes	Clostridia	Clostridiales	Hungate	HydB
Ga0007617_101262	1	0.56338	71.1	Rank02	Lachnospiraceae bacterium G41.	Firmicutes	Clostridia	Clostridiales	Hungate	HydB
Ga0007617_101262	1	0.56338	66.7	Rank34	Lachnospiraceae bacterium G41.	Firmicutes	Clostridia	Clostridiales	Hungate	HydB
Ga0007617_101262	1	0.56338	85.2	Rank05	Lachnospiraceae bacterium G41.	Firmicutes	Clostridia	Clostridiales	Hungate	HydB
Ga0007617_101262	1	0.56338	94.7	Rank45	Lachnospiraceae bacterium G41.	Firmicutes	Clostridia	Clostridiales	Hungate	HydB
Ga0007617_101262	2	1.12676	90.9	Rank45	Lachnospiraceae bacterium G41.	Firmicutes	Clostridia	Clostridiales	Hungate	HydB
Ga0007617_101262	1	0.56338	98.3	Rank44	Lachnospiraceae bacterium G41.	Firmicutes	Clostridia	Clostridiales	Hungate	HydB
Ga0007617_101262	1	0.56338	77.9	Rank02	Lachnospiraceae bacterium G41.	Firmicutes	Clostridia	Clostridiales	Hungate	HydB
Ga0007617_101262	1	0.56338	90.7	Rank45	Lachnospiraceae bacterium G41.	Firmicutes	Clostridia	Clostridiales	Hungate	HydB
Ga0007617_101262	2	1.12676	82.9	Rank36	Lachnospiraceae bacterium G41.	Firmicutes	Clostridia	Clostridiales	Hungate	HydB
Ga0007617_101262	1	0.56338	90	Rank33	Lachnospiraceae bacterium G41.	Firmicutes	Clostridia	Clostridiales	Hungate	HydB
Ga0007617_101262	1	0.56338	76	Rank42	Lachnospiraceae bacterium G41.	Firmicutes	Clostridia	Clostridiales	Hungate	HydB
Ga0007617_101262	1	0.56338	74.4	Rank04	Lachnospiraceae bacterium G41.	Firmicutes	Clostridia	Clostridiales	Hungate	HydB
Ga0007617_101262	1	0.56338	91.4	Rank06	Lachnospiraceae bacterium G41.	Firmicutes	Clostridia	Clostridiales	Hungate	HydB
Ga0007617_101262	1	0.56338	90.5	Rank44	Lachnospiraceae bacterium G41.	Firmicutes	Clostridia	Clostridiales	Hungate	HydB
Ga0007617_101262	1	0.56338	92.4	Rank46	Lachnospiraceae bacterium G41.	Firmicutes	Clostridia	Clostridiales	Hungate	HydB
Ga0007617_101262	1	0.56338	94	Rank45	Lachnospiraceae bacterium G41.	Firmicutes	Clostridia	Clostridiales	Hungate	HydB
Ga0007617_101262	1	0.56338	85.1	Rank34	Lachnospiraceae bacterium G41.	Firmicutes	Clostridia	Clostridiales	Hungate	HydB
Ga0007617_101262	1	0.56338	78.9	Rank02	Lachnospiraceae bacterium G41.	Firmicutes	Clostridia	Clostridiales	Hungate	HydB
Ga0007617_101262	1	0.56338	86.5	Rank05	Lachnospiraceae bacterium G41.	Firmicutes	Clostridia	Clostridiales	Hungate	HydB
Ga0007617_101262	1	0.56338	81.8	Rank04	Lachnospiraceae bacterium G41.	Firmicutes	Clostridia	Clostridiales	Hungate	HydB
Ga0007617_101262	1	0.56338	73.8	Rank38	Lachnospiraceae bacterium G41.	Firmicutes	Clostridia	Clostridiales	Hungate	HydB
Ga0007617_101262	1	0.56338	79.7	Rank05	Lachnospiraceae bacterium G41.	Firmicutes	Clostridia	Clostridiales	Hungate	HydB
Ga0007617_101262	1	0.56338	68.9	Rank12	Lachnospiraceae bacterium G41.	Firmicutes	Clostridia	Clostridiales	Hungate	HydB
Ga0007617_101262	1	0.56338	79.2	Rank34	Lachnospiraceae bacterium G41.	Firmicutes	Clostridia	Clostridiales	Hungate	HydB
Ga0007617_101262	2	1.12676	67.4	Rank33	Lachnospiraceae bacterium G41.	Firmicutes	Clostridia	Clostridiales	Hungate	HydB
Ga0007617_101262	1	0.56338	72.1	Rank45	Lachnospiraceae bacterium G41.	Firmicutes	Clostridia	Clostridiales	Hungate	HydB
Ga0007617_101262	1	0.56338	90.4	Rank07	Lachnospiraceae bacterium G41.	Firmicutes	Clostridia	Clostridiales	Hungate	HydB
Ga0007617_101262	1	0.56338	89.2	Rank06	Lachnospiraceae bacterium G41.	Firmicutes	Clostridia	Clostridiales	Hungate	HydB
Ga0007617_101262	1	0.56338	88	Rank05	Lachnospiraceae bacterium G41.	Firmicutes	Clostridia	Clostridiales	Hungate	HydB
Ga0007617_101262	1	0.56338	86	Rank05	Lachnospiraceae bacterium G41.	Firmicutes	Clostridia	Clostridiales	Hungate	HydB
Ga0007617_101262	1	0.56338	86.1	Rank04	Lachnospiraceae bacterium G41.	Firmicutes	Clostridia	Clostridiales	Hungate	HydB
Ga0007617_101262	1	0.56338	91.2	Rank34	Lachnospiraceae bacterium G41.	Firmicutes	Clostridia	Clostridiales	Hungate	HydB
Ga0007617_101262	1	0.56338	95.1	Rank45	Lachnospiraceae bacterium G41.	Firmicutes	Clostridia	Clostridiales	Hungate	HydB
Ga0007617_101262	1	0.56338	83.9	Rank08	Lachnospiraceae bacterium G41.	Firmicutes	Clostridia	Clostridiales	Hungate	HydB
Ga0007617_101262	1	0.56338	96.3	Rank33	Lachnospiraceae bacterium G41.	Firmicutes	Clostridia	Clostridiales	Hungate	HydB
Ga0007617_101262	1	0.56338	85.9	Rank08	Lachnospiraceae bacterium G41.	Firmicutes	Clostridia	Clostridiales	Hungate	HydB
Ga0007617_101262	1	0.56338	69.4	Rank46	Lachnospiraceae bacterium G41.	Firmicutes	Clostridia	Clostridiales	Hungate	HydB
Ga0007617_101262	1	0.56338	77.2	Rank44	Lachnospiraceae bacterium G41.	Firmicutes	Clostridia	Clostridiales	Hungate	HydB
Ga0007617_101262	1	0.56338	92.3	Rank44	Lachnospiraceae bacterium G41.	Firmicutes	Clostridia	Clostridiales	Hungate	HydB
Ga0007617_101262	1	0.56338	68.4	Rank34	Lachnospiraceae bacterium G41.	Firmicutes	Clostridia	Clostridiales	Hungate	HydB
Ga0007617_101262	2	1.12676	71.4	Rank44	Lachnospiraceae bacterium G41.	Firmicutes	Clostridia	Clostridiales	Hungate	HydB
Ga0007617_101262	1	0.56338	94.4	Rank46	Lachnospiraceae bacterium G41.	Firmicutes	Clostridia	Clostridiales	Hungate	HydB
Ga0007617_101262	1	0.56338	70.9	Rank45	Lachnospiraceae bacterium G41.	Firmicutes	Clostridia	Clostridiales	Hungate	HydB
Ga0007617_101262	1	0.56338	96.2	Rank45	Lachnospiraceae bacterium G41.	Firmicutes	Clostridia	Clostridiales	Hungate	HydB
Ga0007617_101262	1	0.56338	86.5	Rank02	Lachnospiraceae bacterium G41.	Firmicutes	Clostridia	Clostridiales	Hungate	HydB
Ga0007617_101262	1	0.56338	79.8	Rank46	Lachnospiraceae bacterium G41.	Firmicutes	Clostridia	Clostridiales	Hungate	HydB
Ga0007617_101262	1	0.56338	97.5	Rank36	Lachnospiraceae bacterium G41.	Firmicutes	Clostridia	Clostridiales	Hungate	HydB
Ga0007617_101262	1	0.56338	95.2	Rank36	Lachnospiraceae bacterium G41.	Firmicutes	Clostridia	Clostridiales	Hungate	HydB
Ga0007617_101262	1	0.56338	86.2	Rank33	Lachnospiraceae bacterium G41.	Firmicutes	Clostridia	Clostridiales	Hungate	HydB
Ga0007617_101262	1	0.56338	92.6	Rank38	Lachnospiraceae bacterium G41.	Firmicutes	Clostridia	Clostridiales	Hungate	HydB
Ga0007617_101262	1	0.56338	88.3	Rank10	Lachnospiraceae bacterium G41.	Firmicutes	Clostridia	Clostridiales	Hungate	HydB
Ga0007617_101262	1	0.56338	78.5	Rank06	Lachnospiraceae bacterium G41.	Firmicutes	Clostridia	Clostridiales	Hungate	HydB
Ga0007617_101262	1	0.56338	69.9	Rank36	Lachnospiraceae bacterium G41.	Firmicutes	Clostridia	Clostridiales	Hungate	HydB
Ga0007617_101262	1	0.56338	84.6	Rank46	Lachnospiraceae bacterium G41.	Firmicutes	Clostridia	Clostridiales	Hungate	HydB
Ga0007617_101262	1	0.56338	90.8	Rank05	Lachnospiraceae bacterium G41.	Firmicutes	Clostridia	Clostridiales	Hungate	HydB
Ga0007617_101262	1	0.56338	85.4	Rank45	Lachnospiraceae bacterium G41.	Firmicutes	Clostridia	Clostridiales	Hungate	HydB
Ga0007617_101262	1	0.56338	86	Rank34	Lachnospiraceae bacterium G41.	Firmicutes	Clostridia	Clostridiales	Hungate	HydB
Ga0007617_101262	1	0.56338	82	Rank44	Lachnospiraceae bacterium G41.	Firmicutes	Clostridia	Clostridiales	Hungate	HydB
Ga0007617_101262	2	1.12676	76.2	Rank13	Lachnospiraceae bacterium G41.	Firmicutes	Clostridia	Clostridiales	Hungate	HydB
Ga0007617_101262	1	0.56338	79.5	Rank44	Lachnospiraceae bacterium G41.	Firmicutes	Clostridia	Clostridiales	Hungate	HydB
Ga0007617_101262	1	0.56338	77.6	Rank44	Lachnospiraceae bacterium G41.	Firmicutes	Clostridia	Clostridiales	Hungate	HydB
Ga0007617_101262	1	0.56338	77.5	Rank33	Lachnospiraceae bacterium G41.	Firmicutes	Clostridia	Clostridiales	Hungate	HydB
Ga0007617_101262	1	0.56338	84.4	Rank04	Lachnospiraceae bacterium G41.	Firmicutes	Clostridia	Clostridiales	Hungate	HydB
Ga0007617_101262	1	0.56338	76.7	Rank39	Lachnospiraceae bacterium G41.	Firmicutes	Clostridia	Clostridiales	Hungate	HydB
Ga0007617_101262	1	0.56338	93.4	Rank44	Lachnospiraceae bacterium G41.	Firmicutes	Clostridia	Clostridiales	Hungate	HydB
Ga0007617_101262	1	0.56338	88	Rank45	Lachnospiraceae bacterium G41.	Firmicutes	Clostridia	Clostridiales	Hungate	HydB
Ga0007617_101262	1	0.56338	100	Rank46	Lachnospiraceae bacterium G41.	Firmicutes	Clostridia	Clostridiales	Hungate	HydB
Ga0007617_101262	1	0.56338	73.9	Rank43	Lachnospiraceae bacterium G41.	Firmicutes	Clostridia	Clostridiales	Hungate	HydB
Ga0007617_101262	1	0.56338	67.6	Rank44	Lachnospiraceae bacterium G41.	Firmicutes	Clostridia	Clostridiales	Hungate	HydB
Ga0007617_101262	1	0.56338	82.7	Rank44	Lachnospiraceae bacterium G41.	Firmicutes	Clostridia	Clostridiales	Hungate	HydB
Ga0007617_101262	1	0.56338	77.6	Rank01	Lachnospiraceae bacterium G41.	Firmicutes	Clostridia	Clostridiales	Hungate	HydB
Ga0007617_101262	1	0.56338	82.5	Rank06	Lachnospiraceae bacterium G41.	Firmicutes	Clostridia	Clostridiales	Hungate	HydB
Ga0007617_101262	1	0.56338	88.9	Rank34	Lachnospiraceae bacterium G41.	Firmicutes	Clostridia	Clostridiales	Hungate	HydB
Ga0007617_101262	1	0.56338	86.3	Rank34	Lachnospiraceae bacterium G41.	Firmicutes	Clostridia	Clostridiales	Hungate	HydB
Ga0007617_101262	1	0.56338	97.4	Rank33	Lachnospiraceae bacterium G41.	Firmicutes	Clostridia	Clostridiales	Hungate	HydB
Ga0007617_101262	2	1.12676	85.5	Rank45	Lachnospiraceae bacterium G41.	Firmicutes	Clostridia	Clostridiales	Hungate	HydB
Ga0007617_101262	1	0.56338	80.4	Rank08	Lachnospiraceae bacterium G41.	Firmicutes	Clostridia	Clostridiales	Hungate	HydB
Ga0007617_101262	1	0.56338	76.5	Rank42	Lachnospiraceae bacterium G41.	Firmicutes	Clostridia	Clostridiales	Hungate	HydB
Ga0007617_101262	1	0.56338	94.7	Rank34	Lachnospiraceae bacterium G41.	Firmicutes	Clostridia	Clostridiales	Hungate	HydB
Ga0007617_101262	1	0.56338	89	Rank07	Lachnospiraceae bacterium G41.	Firmicutes	Clostridia	Clostridiales	Hungate	HydB
Ga0007617_101262	2	1.12676	93.1	Rank44	Lachnospiraceae bacterium G41.	Firmicutes	Clostridia	Clostridiales	Hungate	HydB
Ga0007617_101262	2	1.12676	95.1	Rank44	Lachnospiraceae bacterium G41.	Firmicutes	Clostridia	Clostridiales	Hungate	HydB
Ga0007617_101262	1	0.56338	85.7	Rank45	Lachnospiraceae bacterium G41.	Firmicutes	Clostridia	Clostridiales	Hungate	HydB
Ga0007617_101262	1	0.56338	91.7	Rank05	Lachnospiraceae bacterium G41.	Firmicutes	Clostridia	Clostridiales	Hungate	HydB
Ga0007617_101262	1	0.56338	65.2	Rank39	Lachnospiraceae bacterium G41.	Firmicutes	Clostridia	Clostridiales	Hungate	HydB
Ga0007617_101262	1	0.56338	100	Rank07	Lachnospiraceae bacterium G41.	Firmicutes	Clostridia	Clostridiales	Hungate	HydB
Ga0007617_101262	1	0.56338	83.3	Rank02	Lachnospiraceae bacterium G41.	Firmicutes	Clostridia	Clostridiales	Hungate	HydB
Ga0007617_101262	1	0.56338	94.9	Rank38	Lachnospiraceae bacterium G41.	Firmicutes	Clostridia	Clostridiales	Hungate	HydB
Ga0007617_101262	1	0.56338	93.1	Rank38	Lachnospiraceae bacterium G41.	Firmicutes	Clostridia	Clostridiales	Hungate	HydB
Ga0007617_101262	1	0.56338	73.4	Rank08	Lachnospiraceae bacterium G41.	Firmicutes	Clostridia	Clostridiales	Hungate	HydB
Ga0007617_101262	1	0.56338	92	Rank38	Lachnospiraceae bacterium G41.	Firmicutes	Clostridia	Clostridiales	Hungate	HydB
Ga0007617_101262	1	0.56338	84.5	Rank10	Lachnospiraceae bacterium G41.	Firmicutes	Clostridia	Clostridiales	Hungate	HydB
Ga0007617_101262	1	0.56338	66.7	Rank08	Lachnospiraceae bacterium G41.	Firmicutes	Clostridia	Clostridiales	Hungate	HydB
Ga0007617_101262	1	0.56338	87.5	Rank45	Lachnospiraceae bacterium G41.	Firmicutes	Clostridia	Clostridiales	Hungate	HydB
Ga0007617_101262	1	0.56338	87.3	Rank07	Lachnospiraceae bacterium G41.	Firmicutes	Clostridia	Clostridiales	Hungate	HydB
Ga0007617_101262	1	0.56338	72.6	Rank01	Lachnospiraceae bacterium G41.	Firmicutes	Clostridia	Clostridiales	Hungate	HydB
Ga0007617_101262	1	0.56338	94.8	Rank45	Lachnospiraceae bacterium G41.	Firmicutes	Clostridia	Clostridiales	Hungate	HydB
Ga0007617_101262	1	0.56338	83.3	Rank06	Lachnospiraceae bacterium G41.	Firmicutes	Clostridia	Clostridiales	Hungate	HydB
Ga0007617_101262	1	0.56338	96.3	Rank45	Lachnospiraceae bacterium G41.	Firmicutes	Clostridia	Clostridiales	Hungate	HydB
Ga0007617_101262	1	0.56338	80.3	Rank46	Lachnospiraceae bacterium G41.	Firmicutes	Clostridia	Clostridiales	Hungate	HydB
Ga0007617_101262	1	0.56338	81.5	Rank45	Lachnospiraceae bacterium G41.	Firmicutes	Clostridia	Clostridiales	Hungate	HydB
Ga0007617_101262	1	0.56338	81.2	Rank05	Lachnospiraceae bacterium G41.	Firmicutes	Clostridia	Clostridiales	Hungate	HydB
Ga0007617_101262	1	0.56338	78	Rank33	Lachnospiraceae bacterium G41.	Firmicutes	Clostridia	Clostridiales	Hungate	HydB
Ga0007617_101262	1	0.56338	78.6	Rank44	Lachnospiraceae bacterium G41.	Firmicutes	Clostridia	Clostridiales	Hungate	HydB
Ga0007617_101262	1	0.56338	93.8	Rank34	Lachnospiraceae bacterium G41.	Firmicutes	Clostridia	Clostridiales	Hungate	HydB
Ga0007617_101262	1	0.56338	70	Rank46	Lachnospiraceae bacterium G41.	Firmicutes	Clostridia	Clostridiales	Hungate	HydB
Ga0007617_101262	1	0.56338	76.4	Rank44	Lachnospiraceae bacterium G41.	Firmicutes	Clostridia	Clostridiales	Hungate	HydB
Ga0007617_101262	1	0.56338	74.5	Rank44	Lachnospiraceae bacterium G41.	Firmicutes	Clostridia	Clostridiales	Hungate	HydB
Ga0007617_101262	1	0.56338	80.8	Rank08	Lachnospiraceae bacterium G41.	Firmicutes	Clostridia	Clostridiales	Hungate	HydB
Ga0007617_101262	1	0.56338	78.7	Rank07	Lachnospiraceae bacterium G41.	Firmicutes	Clostridia	Clostridiales	Hungate	HydB
Ga0007617_101262	1	0.56338	72.5	Rank05	Lachnospiraceae bacterium G41.	Firmicutes	Clostridia	Clostridiales	Hungate	HydB
Ga0007617_101262	1	0.56338	77.4	Rank07	Lachnospiraceae bacterium G41.	Firmicutes	Clostridia	Clostridiales	Hungate	HydB
Ga0007617_101262	1	0.56338	92.4	Rank34	Lachnospiraceae bacterium G41.	Firmicutes	Clostridia	Clostridiales	Hungate	HydB
Ga0007617_101262	2	1.12676	92	Rank45	Lachnospiraceae bacterium G41.	Firmicutes	Clostridia	Clostridiales	Hungate	HydB
Ga0007617_101262	1	0.56338	90.6	Rank34	Lachnospiraceae bacterium G41.	Firmicutes	Clostridia	Clostridiales	Hungate	HydB
Ga0007617_101262	2	1.12676	83.8	Rank34	Lachnospiraceae bacterium G41.	Firmicutes	Clostridia	Clostridiales	Hungate	HydB
Ga0007617_101262	1	0.56338	84	Rank08	Lachnospiraceae bacterium G41.	Firmicutes	Clostridia	Clostridiales	Hungate	HydB
Ga0007617_101262	1	0.56338	90.2	Rank33	Lachnospiraceae bacterium G41.	Firmicutes	Clostridia	Clostridiales	Hungate	HydB
Ga0007617_101262	2	1.12676	66.7	Rank45	Lachnospiraceae bacterium G41.	Firmicutes	Clostridia	Clostridiales	Hungate	HydB
Ga0007617_101262	1	0.56338	70	Rank02	Lachnospiraceae bacterium G41.	Firmicutes	Clostridia	Clostridiales	Hungate	HydB
Ga0007617_101262	1	0.56338	80.5	Rank08	Lachnospiraceae bacterium G41.	Firmicutes	Clostridia	Clostridiales	Hungate	HydB
Ga0007617_101262	1	0.56338	92.2	Rank44	Lachnospiraceae bacterium G41.	Firmicutes	Clostridia	Clostridiales	Hungate	HydB
Ga0007617_101262	1	0.56338	72.3	Rank04	Lachnospiraceae bacterium G41.	Firmicutes	Clostridia	Clostridiales	Hungate	HydB
Ga0007617_101262	1	0.56338	91	Rank44	Lachnospiraceae bacterium G41.	Firmicutes	Clostridia	Clostridiales	Hungate	HydB
Ga0007617_101262	1	0.56338	66.2	Rank44	Lachnospiraceae bacterium G41.	Firmicutes	Clostridia	Clostridiales	Hungate	HydB
Ga0007617_101262	1	0.56338	94.2	Rank13	Lachnospiraceae bacterium G41.	Firmicutes	Clostridia	Clostridiales	Hungate	HydB
Ga0007617_101262	1	0.56338	94	Rank13	Lachnospiraceae bacterium G41.	Firmicutes	Clostridia	Clostridiales	Hungate	HydB
Ga0007617_101262	1	0.56338	82.1	Rank34	Lachnospiraceae bacterium G41.	Firmicutes	Clostridia	Clostridiales	Hungate	HydB
Ga0007617_101262	1	0.56338	96.2	Rank44	Lachnospiraceae bacterium G41.	Firmicutes	Clostridia	Clostridiales	Hungate	HydB
Ga0007617_101262	2	1.12676	95	Rank36	Lachnospiraceae bacterium G41.	Firmicutes	Clostridia	Clostridiales	Hungate	HydB
Ga0007617_101262	2	1.12676	92	Rank36	Lachnospiraceae bacterium G41.	Firmicutes	Clostridia	Clostridiales	Hungate	HydB
Ga0007617_101262	1	0.56338	91.2	Rank36	Lachnospiraceae bacterium G41.	Firmicutes	Clostridia	Clostridiales	Hungate	HydB
Ga0007617_101262	1	0.56338	88.2	Rank45	Lachnospiraceae bacterium G41.	Firmicutes	Clostridia	Clostridiales	Hungate	HydB
Ga0007617_101262	1	0.56338	82.6	Rank33	Lachnospiraceae bacterium G41.	Firmicutes	Clostridia	Clostridiales	Hungate	HydB
Ga0007617_101262	1	0.56338	78.3	Rank06	Lachnospiraceae bacterium G41.	Firmicutes	Clostridia	Clostridiales	Hungate	HydB
Ga0007617_101262	2	1.12676	82.4	Rank44	Lachnospiraceae bacterium G41.	Firmicutes	Clostridia	Clostridiales	Hungate	HydB
Ga0007617_101262	1	0.56338	91.5	Rank01	Lachnospiraceae bacterium G41.	Firmicutes	Clostridia	Clostridiales	Hungate	HydB
Ga0007617_101262	1	0.56338	91.8	Rank05	Lachnospiraceae bacterium G41.	Firmicutes	Clostridia	Clostridiales	Hungate	HydB
Ga0007617_101262	1	0.56338	67.6	Rank01	Lachnospiraceae bacterium G41.	Firmicutes	Clostridia	Clostridiales	Hungate	HydB
Ga0007617_101262	1	0.56338	82.9	Rank01	Lachnospiraceae bacterium G41.	Firmicutes	Clostridia	Clostridiales	Hungate	HydB
Ga0007617_101262	1	0.56338	80.8	Rank06	Lachnospiraceae bacterium G41.	Firmicutes	Clostridia	Clostridiales	Hungate	HydB
Ga0007617_101262	1	0.56338	76.1	Rank46	Lachnospiraceae bacterium G41.	Firmicutes	Clostridia	Clostridiales	Hungate	HydB
Ga0007617_101262	1	0.56338	85.7	Rank04	Lachnospiraceae bacterium G41.	Firmicutes	Clostridia	Clostridiales	Hungate	HydB
Ga0007617_101262	1	0.56338	69.9	Rank12	Lachnospiraceae bacterium G41.	Firmicutes	Clostridia	Clostridiales	Hungate	HydB
Ga0007617_101262	2	1.12676	80.6	Rank01	Lachnospiraceae bacterium G41.	Firmicutes	Clostridia	Clostridiales	Hungate	HydB
Ga0007617_101262	1	0.56338	81.8	Rank13	Lachnospiraceae bacterium G41.	Firmicutes	Clostridia	Clostridiales	Hungate	HydB
Ga0007617_101262	1	0.56338	70.3	Rank46	Lachnospiraceae bacterium G41.	Firmicutes	Clostridia	Clostridiales	Hungate	HydB
Ga0007617_101262	2	1.12676	79.1	Rank44	Lachnospiraceae bacterium G41.	Firmicutes	Clostridia	Clostridiales	Hungate	HydB
Ga0007617_101262	1	0.56338	92.2	Rank36	Lachnospiraceae bacterium G41.	Firmicutes	Clostridia	Clostridiales	Hungate	HydB
Ga0007617_101262	1	0.56338	93.7	Rank45	Lachnospiraceae bacterium G41.	Firmicutes	Clostridia	Clostridiales	Hungate	HydB
Ga0007617_101262	1	0.56338	71.8	Rank06	Lachnospiraceae bacterium G41.	Firmicutes	Clostridia	Clostridiales	Hungate	HydB
Ga0007617_101262	1	0.56338	82.3	Rank12	Lachnospiraceae bacterium G41.	Firmicutes	Clostridia	Clostridiales	Hungate	HydB
Ga0007617_101262	1	0.56338	81.8	Rank12	Lachnospiraceae bacterium G41.	Firmicutes	Clostridia	Clostridiales	Hungate	HydB
Ga0007617_101262	1	0.56338	91.8	Rank34	Lachnospiraceae bacterium G41.	Firmicutes	Clostridia	Clostridiales	Hungate	HydB
Ga0007617_101262	2	1.12676	87.3	Rank45	Lachnospiraceae bacterium G41.	Firmicutes	Clostridia	Clostridiales	Hungate	HydB
Ga0007617_101262	1	0.56338	86.7	Rank08	Lachnospiraceae bacterium G41.	Firmicutes	Clostridia	Clostridiales	Hungate	HydB
Ga0007617_101262	1	0.56338	89.4	Rank08	Lachnospiraceae bacterium G41.	Firmicutes	Clostridia	Clostridiales	Hungate	HydB
Ga0007617_101262	2	1.12676	76.6	Rank45	Lachnospiraceae bacterium G41.	Firmicutes	Clostridia	Clostridiales	Hungate	HydB
Ga0007617_101262	1	0.56338	98.8	Rank02	Lachnospiraceae bacterium G41.	Firmicutes	Clostridia	Clostridiales	Hungate	HydB
Ga0007617_101262	1	0.56338	91.7	Rank07	Lachnospiraceae bacterium G41.	Firmicutes	Clostridia	Clostridiales	Hungate	HydB
Ga0007617_101262	2	1.12676	72.2	Rank33	Lachnospiraceae bacterium G41.	Firmicutes	Clostridia	Clostridiales	Hungate	HydB
Ga0007617_101262	1	0.56338	96.1	Rank34	Lachnospiraceae bacterium G41.	Firmicutes	Clostridia	Clostridiales	Hungate	HydB
Ga0007617_101262	1	0.56338	92.6	Rank36	Lachnospiraceae bacterium G41.	Firmicutes	Clostridia	Clostridiales	Hungate	HydB
Ga0007617_101262	1	0.56338	81.8	Rank46	Lachnospiraceae bacterium G41.	Firmicutes	Clostridia	Clostridiales	Hungate	HydB
Ga0007617_101262	2	1.12676	71.4	Rank42	Lachnospiraceae bacterium G41.	Firmicutes	Clostridia	Clostridiales	Hungate	HydB
Ga0007617_101262	1	0.56338	70	Rank33	Lachnospiraceae bacterium G41.	Firmicutes	Clostridia	Clostridiales	Hungate	HydB
Ga0007617_101262	1	0.56338	94.4	Rank13	Lachnospiraceae bacterium G41.	Firmicutes	Clostridia	Clostridiales	Hungate	HydB
Ga0007617_101262	1	0.56338	93.5	Rank45	Lachnospiraceae bacterium G41.	Firmicutes	Clostridia	Clostridiales	Hungate	HydB
Ga0007617_101262	1	0.56338	92.5	Rank45	Lachnospiraceae bacterium G41.	Firmicutes	Clostridia	Clostridiales	Hungate	HydB
Ga0007617_101262	1	0.56338	91.3	Rank45	Lachnospiraceae bacterium G41.	Firmicutes	Clostridia	Clostridiales	Hungate	HydB
Ga0007617_101262	1	0.56338	95.9	Rank36	Lachnospiraceae bacterium G41.	Firmicutes	Clostridia	Clostridiales	Hungate	HydB
Ga0007617_101262	1	0.56338	87	Rank33	Lachnospiraceae bacterium G41.	Firmicutes	Clostridia	Clostridiales	Hungate	HydB
Ga0007617_101262	1	0.56338	68.8	Rank08	Lachnospiraceae bacterium G41.	Firmicutes	Clostridia	Clostridiales	Hungate	HydB
Ga0007617_101262	1	0.56338	76.3	Rank39	Lachnospiraceae bacterium G41.	Firmicutes	Clostridia	Clostridiales	Hungate	HydB
Ga0007617_101262	1	0.56338	93.6	Rank45	Lachnospiraceae bacterium G41.	Firmicutes	Clostridia	Clostridiales	Hungate	HydB
Ga0007617_101262	1	0.56338	79.1	Rank42	Lachnospiraceae bacterium G41.	Firmicutes	Clostridia	Clostridiales	Hungate	HydB
Ga0007617_101262	1	0.56338	76.1	Rank44	Lachnospiraceae bacterium G41.	Firmicutes	Clostridia	Clostridiales	Hungate	HydB
Ga0007617_101262	1	0.56338	81.6	Rank46	Lachnospiraceae bacterium G41.	Firmicutes	Clostridia	Clostridiales	Hungate	HydB
Ga0007617_101262	1	0.56338	96.2	Rank39	Lachnospiraceae bacterium G41.	Firmicutes	Clostridia	Clostridiales	Hungate	HydB
Ga0007617_101262	1	0.56338	65.3	Rank39	Lachnospiraceae bacterium G41.	Firmicutes	Clostridia	Clostridiales	Hungate	HydB
Ga0007617_101262	1	0.56338	80.8	Rank46	Lachnospiraceae bacterium G41.	Firmicutes	Clostridia	Clostridiales	Hungate	HydB
Ga0007617_101262	1	0.56338	85.9	Rank13	Lachnospiraceae bacterium G41.	Firmicutes	Clostridia	Clostridiales	Hungate	HydB
Ga0007617_101262	1	0.56338	85	Rank13	Lachnospiraceae bacterium G41.	Firmicutes	Clostridia	Clostridiales	Hungate	HydB
Ga0007617_101262	1	0.56338	77.1	Rank46	Lachnospiraceae bacterium G41.	Firmicutes	Clostridia	Clostridiales	Hungate	HydB
Ga0007617_101262	1	0.56338	80.3	Rank06	Lachnospiraceae bacterium G41.	Firmicutes	Clostridia	Clostridiales	Hungate	HydB
Ga0007617_101262	1	0.56338	79.5	Rank06	Lachnospiraceae bacterium G41.	Firmicutes	Clostridia	Clostridiales	Hungate	HydB
Ga0007617_101262	2	1.12676	92.1	Rank44	Lachnospiraceae bacterium G41.	Firmicutes	Clostridia	Clostridiales	Hungate	HydB
Ga0007617_101262	1	0.56338	87.3	Rank10	Lachnospiraceae bacterium G41.	Firmicutes	Clostridia	Clostridiales	Hungate	HydB
Ga0007617_101262	1	0.56338	91.4	Rank02	Lachnospiraceae bacterium G41.	Firmicutes	Clostridia	Clostridiales	Hungate	HydB
Ga0007617_101262	1	0.56338	92.4	Rank02	Lachnospiraceae bacterium G41.	Firmicutes	Clostridia	Clostridiales	Hungate	HydB
Ga0007617_101262	1	0.56338	74.7	Rank05	Lachnospiraceae bacterium G41.	Firmicutes	Clostridia	Clostridiales	Hungate	HydB
Ga0007617_101262	1	0.56338	98.7	Rank45	Lachnospiraceae bacterium G41.	Firmicutes	Clostridia	Clostridiales	Hungate	HydB
Ga0007617_101262	1	0.56338	95.3	Rank39	Lachnospiraceae bacterium G41.	Firmicutes	Clostridia	Clostridiales	Hungate	HydB
Ga0007617_101262	1	0.56338	68.3	Rank39	Lachnospiraceae bacterium G41.	Firmicutes	Clostridia	Clostridiales	Hungate	HydB
Ga0007617_101262	1	0.56338	90.9	Rank34	Lachnospiraceae bacterium G41.	Firmicutes	Clostridia	Clostridiales	Hungate	HydB
Ga0007617_101262	2	1.12676	94.8	Rank34	Lachnospiraceae bacterium G41.	Firmicutes	Clostridia	Clostridiales	Hungate	HydB
Ga0007617_101262	2	1.12676	85.9	Rank34	Lachnospiraceae bacterium G41.	Firmicutes	Clostridia	Clostridiales	Hungate	HydB
Ga0007617_101262	2	1.12676	94	Rank34	Lachnospiraceae bacterium G41.	Firmicutes	Clostridia	Clostridiales	Hungate	HydB
Ga0007617_101262	1	0.56338	68.9	Rank43	Lachnospiraceae bacterium G41.	Firmicutes	Clostridia	Clostridiales	Hungate	HydB
Ga0007617_101262	1	0.56338	93.6	Rank44	Lachnospiraceae bacterium G41.	Firmicutes	Clostridia	Clostridiales	Hungate	HydB
Ga0007617_101262	1	0.56338	77	Rank42	Lachnospiraceae bacterium G41.	Firmicutes	Clostridia	Clostridiales	Hungate	HydB
Ga0007617_101262	1	0.56338	91	Rank36	Lachnospiraceae bacterium G41.	Firmicutes	Clostridia	Clostridiales	Hungate	HydB
Ga0007617_101262	1	0.56338	95	Rank44	Lachnospiraceae bacterium G41.	Firmicutes	Clostridia	Clostridiales	Hungate	HydB
Ga0007617_101262	1	0.56338	92.8	Rank05	Lachnospiraceae bacterium G41.	Firmicutes	Clostridia	Clostridiales	Hungate	HydB
Ga0007617_101262	1	0.56338	86	Rank45	Lachnospiraceae bacterium G41.	Firmicutes	Clostridia	Clostridiales	Hungate	HydB
Ga0007617_101262	1	0.56338	71.6	Rank45	Lachnospiraceae bacterium G41.	Firmicutes	Clostridia	Clostridiales	Hungate	HydB
Ga0007617_101262	1	0.56338	78.4	Rank10	Lachnospiraceae bacterium G41.	Firmicutes	Clostridia	Clostridiales	Hungate	HydB
Ga0007617_101262	1	0.56338	68.4	Rank10	Lachnospiraceae bacterium G41.	Firmicutes	Clostridia	Clostridiales	Hungate	HydB
Ga0007617_101262	1	0.56338	82.7	Rank34	Lachnospiraceae bacterium G41.	Firmicutes	Clostridia	Clostridiales	Hungate	HydB
Ga0007617_101262	1	0.56338	82.2	Rank34	Lachnospiraceae bacterium G41.	Firmicutes	Clostridia	Clostridiales	Hungate	HydB
Ga0007617_101262	1	0.56338	96.3	Rank36	Lachnospiraceae bacterium G41.	Firmicutes	Clostridia	Clostridiales	Hungate	HydB
Ga0007617_101262	1	0.56338	93.7	Rank44	Lachnospiraceae bacterium G41.	Firmicutes	Clostridia	Clostridiales	Hungate	HydB
Ga0007617_101262	1	0.56338	78.3	Rank33	Lachnospiraceae bacterium G41.	Firmicutes	Clostridia	Clostridiales	Hungate	HydB
Ga0007617_101262	1	0.56338	83.3	Rank08	Lachnospiraceae bacterium G41.	Firmicutes	Clostridia	Clostridiales	Hungate	HydB
Ga0007617_101262	2	1.12676	88.9	Rank01	Lachnospiraceae bacterium G41.	Firmicutes	Clostridia	Clostridiales	Hungate	HydB
Ga0007617_101262	1	0.56338	77.5	Rank39	Lachnospiraceae bacterium G41.	Firmicutes	Clostridia	Clostridiales	Hungate	HydB
Ga0007617_101262	1	0.56338	67.6	Rank12	Lachnospiraceae bacterium G41.	Firmicutes	Clostridia	Clostridiales	Hungate	HydB
Ga0007617_101262	1	0.56338	66.7	Rank46	Lachnospiraceae bacterium G41.	Firmicutes	Clostridia	Clostridiales	Hungate	HydB
Ga0007617_101262	1	0.56338	72.2	Rank36	Lachnospiraceae bacterium G41.	Firmicutes	Clostridia	Clostridiales	Hungate	HydB
Ga0007617_101262	1	0.56338	67.9	Rank01	Lachnospiraceae bacterium G41.	Firmicutes	Clostridia	Clostridiales	Hungate	HydB
Ga0007617_101262	1	0.56338	71.4	Rank43	Lachnospiraceae bacterium G41.	Firmicutes	Clostridia	Clostridiales	Hungate	HydB
Ga0007617_101262	1	0.56338	87.2	Rank13	Lachnospiraceae bacterium G41.	Firmicutes	Clostridia	Clostridiales	Hungate	HydB
Ga0007617_101262	1	0.56338	80.5	Rank06	Lachnospiraceae bacterium G41.	Firmicutes	Clostridia	Clostridiales	Hungate	HydB
Ga0007617_101262	1	0.56338	78.7	Rank12	Lachnospiraceae bacterium G41.	Firmicutes	Clostridia	Clostridiales	Hungate	HydB
Ga0007617_101262	1	0.56338	79.2	Rank33	Lachnospiraceae bacterium G41.	Firmicutes	Clostridia	Clostridiales	Hungate	HydB
Ga0007617_101262	1	0.56338	85.7	Rank42	Lachnospiraceae bacterium G41.	Firmicutes	Clostridia	Clostridiales	Hungate	HydB
Ga0007617_101262	1	0.56338	70.7	Rank08	Lachnospiraceae bacterium G41.	Firmicutes	Clostridia	Clostridiales	Hungate	HydB
Ga0007617_101262	1	0.56338	94.5	Rank45	Lachnospiraceae bacterium G41.	Firmicutes	Clostridia	Clostridiales	Hungate	HydB
Ga0007617_101262	1	0.56338	86.1	Rank34	Lachnospiraceae bacterium G41.	Firmicutes	Clostridia	Clostridiales	Hungate	HydB
Ga0007617_101262	1	0.56338	67.1	Rank45	Lachnospiraceae bacterium G41.	Firmicutes	Clostridia	Clostridiales	Hungate	HydB
Ga0007617_101262	1	0.56338	80.8	Rank42	Lachnospiraceae bacterium G41.	Firmicutes	Clostridia	Clostridiales	Hungate	HydB
Ga0007617_101262	1	0.56338	82.5	Rank46	Lachnospiraceae bacterium G41.	Firmicutes	Clostridia	Clostridiales	Hungate	HydB
Ga0007617_101262	1	0.56338	88.7	Rank01	Lachnospiraceae bacterium G41.	Firmicutes	Clostridia	Clostridiales	Hungate	HydB
Ga0007617_101262	1	0.56338	92.5	Rank34	Lachnospiraceae bacterium G41.	Firmicutes	Clostridia	Clostridiales	Hungate	HydB
Ga0007617_101262	1	0.56338	68.4	Rank13	Lachnospiraceae bacterium G41.	Firmicutes	Clostridia	Clostridiales	Hungate	HydB
Ga0007617_101262	1	0.56338	86.1	Rank08	Lachnospiraceae bacterium G41.	Firmicutes	Clostridia	Clostridiales	Hungate	HydB
Ga0007617_101262	2	1.12676	94.9	Rank45	Lachnospiraceae bacterium G41.	Firmicutes	Clostridia	Clostridiales	Hungate	HydB
Ga0007617_101262	1	0.56338	69.1	Rank43	Lachnospiraceae bacterium G41.	Firmicutes	Clostridia	Clostridiales	Hungate	HydB
Ga0007617_101262	1	0.56338	80.6	Rank33	Lachnospiraceae bacterium G41.	Firmicutes	Clostridia	Clostridiales	Hungate	HydB
Ga0007617_101262	1	0.56338	85.2	Rank42	Lachnospiraceae bacterium G41.	Firmicutes	Clostridia	Clostridiales	Hungate	HydB
Ga0007617_101262	1	0.56338	94.3	Rank36	Lachnospiraceae bacterium G41.	Firmicutes	Clostridia	Clostridiales	Hungate	HydB
Ga0007617_101262	1	0.56338	70	Rank08	Lachnospiraceae bacterium G41.	Firmicutes	Clostridia	Clostridiales	Hungate	HydB
Ga0007617_101262	1	0.56338	81.2	Rank42	Lachnospiraceae bacterium G41.	Firmicutes	Clostridia	Clostridiales	Hungate	HydB
Ga0007617_101262	1	0.56338	67.1	Rank43	Lachnospiraceae bacterium G41.	Firmicutes	Clostridia	Clostridiales	Hungate	HydB
Ga0007617_101262	1	0.56338	74.1	Rank33	Lachnospiraceae bacterium G41.	Firmicutes	Clostridia	Clostridiales	Hungate	HydB
Ga0007617_101262	1	0.56338	77.4	Rank06	Lachnospiraceae bacterium G41.	Firmicutes	Clostridia	Clostridiales	Hungate	HydB
Ga0007617_101262	1	0.56338	72.5	Rank33	Lachnospiraceae bacterium G41.	Firmicutes	Clostridia	Clostridiales	Hungate	HydB
Ga0007617_101262	1	0.56338	81.6	Rank12	Lachnospiraceae bacterium G41.	Firmicutes	Clostridia	Clostridiales	Hungate	HydB
Ga0007617_101262	1	0.56338	91.9	Rank39	Lachnospiraceae bacterium G41.	Firmicutes	Clostridia	Clostridiales	Hungate	HydB
Ga0007617_101262	1	0.56338	79.7	Rank33	Lachnospiraceae bacterium G41.	Firmicutes	Clostridia	Clostridiales	Hungate	HydB
Ga0007617_101262	1	0.56338	77.9	Rank46	Lachnospiraceae bacterium G41.	Firmicutes	Clostridia	Clostridiales	Hungate	HydB
Ga0007617_101262	1	0.56338	65.4	Rank44	Lachnospiraceae bacterium G41.	Firmicutes	Clostridia	Clostridiales	Hungate	HydB
Ga0007617_101262	1	0.56338	79.5	Rank33	Lachnospiraceae bacterium G41.	Firmicutes	Clostridia	Clostridiales	Hungate	HydB
Ga0007617_101262	1	0.56338	85.5	Rank13	Lachnospiraceae bacterium G41.	Firmicutes	Clostridia	Clostridiales	Hungate	HydB
Ga0007617_101262	1	0.56338	72.3	Rank46	Lachnospiraceae bacterium G41.	Firmicutes	Clostridia	Clostridiales	Hungate	HydB
Ga0007617_101262	3	1.69014	95	Rank45	Lachnospiraceae bacterium G41.	Firmicutes	Clostridia	Clostridiales	Hungate	HydB
Ga0007617_101262	1	0.56338	83.3	Rank39	Lachnospiraceae bacterium G41.	Firmicutes	Clostridia	Clostridiales	Hungate	HydB
Ga0007617_101262	1	0.56338	86.8	Rank39	Lachnospiraceae bacterium G41.	Firmicutes	Clostridia	Clostridiales	Hungate	HydB
Ga0007617_101262	1	0.56338	81.6	Rank10	Lachnospiraceae bacterium G41.	Firmicutes	Clostridia	Clostridiales	Hungate	HydB
Ga0007617_101262	1	0.56338	73	Rank36	Lachnospiraceae bacterium G41.	Firmicutes	Clostridia	Clostridiales	Hungate	HydB
Ga0007617_101262	1	0.56338	76.7	Rank01	Lachnospiraceae bacterium G41.	Firmicutes	Clostridia	Clostridiales	Hungate	HydB
Ga0007617_101262	1	0.56338	71.7	Rank05	Lachnospiraceae bacterium G41.	Firmicutes	Clostridia	Clostridiales	Hungate	HydB
Ga0007617_101262	1	0.56338	100	Rank36	Lachnospiraceae bacterium G41.	Firmicutes	Clostridia	Clostridiales	Hungate	HydB
Ga0007617_101262	2	1.12676	79.2	Rank13	Lachnospiraceae bacterium G41.	Firmicutes	Clostridia	Clostridiales	Hungate	HydB
Ga0007617_101262	1	0.56338	81.3	Rank33	Lachnospiraceae bacterium G41.	Firmicutes	Clostridia	Clostridiales	Hungate	HydB
Ga0007617_101262	1	0.56338	80.8	Rank33	Lachnospiraceae bacterium G41.	Firmicutes	Clostridia	Clostridiales	Hungate	HydB
Ga0007617_101262	1	0.56338	80.3	Rank12	Lachnospiraceae bacterium G41.	Firmicutes	Clostridia	Clostridiales	Hungate	HydB
Ga0007617_101262	1	0.56338	69.6	Rank43	Lachnospiraceae bacterium G41.	Firmicutes	Clostridia	Clostridiales	Hungate	HydB
Ga0007617_101262	1	0.56338	93.5	Rank36	Lachnospiraceae bacterium G41.	Firmicutes	Clostridia	Clostridiales	Hungate	HydB
Ga0007617_101262	1	0.56338	71.4	Rank45	Lachnospiraceae bacterium G41.	Firmicutes	Clostridia	Clostridiales	Hungate	HydB
Ga0007617_101262	1	0.56338	78	Rank12	Lachnospiraceae bacterium G41.	Firmicutes	Clostridia	Clostridiales	Hungate	HydB
Ga0007617_101262	1	0.56338	96.2	Rank34	Lachnospiraceae bacterium G41.	Firmicutes	Clostridia	Clostridiales	Hungate	HydB
Ga0007617_101262	1	0.56338	91.2	Rank39	Lachnospiraceae bacterium G41.	Firmicutes	Clostridia	Clostridiales	Hungate	HydB
Ga0007617_101262	1	0.56338	68.4	Rank06	Lachnospiraceae bacterium G41.	Firmicutes	Clostridia	Clostridiales	Hungate	HydB
Ga0007617_101262	1	0.56338	82.1	Rank33	Lachnospiraceae bacterium G41.	Firmicutes	Clostridia	Clostridiales	Hungate	HydB
Ga0007617_101262	1	0.56338	75	Rank10	Lachnospiraceae bacterium G41.	Firmicutes	Clostridia	Clostridiales	Hungate	HydB
Ga0007617_101262	1	0.56338	78.8	Rank12	Lachnospiraceae bacterium G41.	Firmicutes	Clostridia	Clostridiales	Hungate	HydB
Ga0007617_101262	1	0.56338	74	Rank39	Lachnospiraceae bacterium G41.	Firmicutes	Clostridia	Clostridiales	Hungate	HydB
Ga0007617_101262	1	0.56338	93.7	Rank39	Lachnospiraceae bacterium G41.	Firmicutes	Clostridia	Clostridiales	Hungate	HydB
Ga0007617_101262	1	0.56338	88.8	Rank39	Lachnospiraceae bacterium G41.	Firmicutes	Clostridia	Clostridiales	Hungate	HydB
Ga0007617_101262	1	0.56338	82.9	Rank39	Lachnospiraceae bacterium G41.	Firmicutes	Clostridia	Clostridiales	Hungate	HydB
Ga0007617_101262	1	0.56338	80.5	Rank39	Lachnospiraceae bacterium G41.	Firmicutes	Clostridia	Clostridiales	Hungate	HydB
Ga0007617_101262	1	0.56338	81.6	Rank39	Lachnospiraceae bacterium G41.	Firmicutes	Clostridia	Clostridiales	Hungate	HydB
Ga0007617_101262	1	0.56338	68.8	Rank39	Lachnospiraceae bacterium G41.	Firmicutes	Clostridia	Clostridiales	Hungate	HydB
Ga0007617_101262	1	0.56338	90.8	Rank39	Lachnospiraceae bacterium G41.	Firmicutes	Clostridia	Clostridiales	Hungate	HydB
Ga0007617_101262	1	0.56338	73.8	Rank39	Lachnospiraceae bacterium G41.	Firmicutes	Clostridia	Clostridiales	Hungate	HydB
Ga0007617_101262	1	0.56338	69.1	Rank44	Lachnospiraceae bacterium G41.	Firmicutes	Clostridia	Clostridiales	Hungate	HydB
Ga0007617_101262	1	0.56338	81	Rank33	Lachnospiraceae bacterium G41.	Firmicutes	Clostridia	Clostridiales	Hungate	HydB
Ga0007617_101262	1	0.56338	86.8	Rank01	Lachnospiraceae bacterium G41.	Firmicutes	Clostridia	Clostridiales	Hungate	HydB
Ga0007617_101262	1	0.56338	80.5	Rank12	Lachnospiraceae bacterium G41.	Firmicutes	Clostridia	Clostridiales	Hungate	HydB
Ga0007617_101262	1	0.56338	89.6	Rank39	Lachnospiraceae bacterium G41.	Firmicutes	Clostridia	Clostridiales	Hungate	HydB
Ga0007617_101262	1	0.56338	77.8	Rank13	Lachnospiraceae bacterium G41.	Firmicutes	Clostridia	Clostridiales	Hungate	HydB
Ga0007617_101262	1	0.56338	69	Rank13	Lachnospiraceae bacterium G41.	Firmicutes	Clostridia	Clostridiales	Hungate	HydB
Ga0007617_101262	1	0.56338	98.1	Rank45	Lachnospiraceae bacterium G41.	Firmicutes	Clostridia	Clostridiales	Hungate	HydB
Ga0007617_101262	1	0.56338	65.9	Rank12	Lachnospiraceae bacterium G41.	Firmicutes	Clostridia	Clostridiales	Hungate	HydB
Ga0007617_101262	1	0.56338	74.4	Rank33	Lachnospiraceae bacterium G41.	Firmicutes	Clostridia	Clostridiales	Hungate	HydB
Ga0007617_101262	1	0.56338	81.4	Rank13	Lachnospiraceae bacterium G41.	Firmicutes	Clostridia	Clostridiales	Hungate	HydB
Ga0007617_101262	1	0.56338	73.6	Rank39	Lachnospiraceae bacterium G41.	Firmicutes	Clostridia	Clostridiales	Hungate	HydB
Ga0007617_101262	1	0.56338	80.4	Rank13	Lachnospiraceae bacterium G41.	Firmicutes	Clostridia	Clostridiales	Hungate	HydB
Ga0007617_101262	1	0.56338	76.7	Rank33	Lachnospiraceae bacterium G41.	Firmicutes	Clostridia	Clostridiales	Hungate	HydB
Ga0055081_13163	2	1.12676	66.7	Rank43	Treponema sp. JC4	Spirochaetes	Spirochaetes	Spirochaetales	Non-Hungate	HydB
Ga0055081_13163	1	0.56338	82	Rank34	Treponema sp. JC4	Spirochaetes	Spirochaetes	Spirochaetales	Non-Hungate	HydB
Ga0055081_13163	1	0.56338	74.3	Rank13	Treponema sp. JC4	Spirochaetes	Spirochaetes	Spirochaetales	Non-Hungate	HydB
Ga0055081_13163	1	0.56338	69.1	Rank04	Treponema sp. JC4	Spirochaetes	Spirochaetes	Spirochaetales	Non-Hungate	HydB
Ga0055081_13163	1	0.56338	71.2	Rank43	Treponema sp. JC4	Spirochaetes	Spirochaetes	Spirochaetales	Non-Hungate	HydB
Ga0055081_13163	1	0.56338	69.2	Rank04	Treponema sp. JC4	Spirochaetes	Spirochaetes	Spirochaetales	Non-Hungate	HydB
Ga0055081_13163	1	0.56338	69.8	Rank04	Treponema sp. JC4	Spirochaetes	Spirochaetes	Spirochaetales	Non-Hungate	HydB
Ga0055081_13163	1	0.56338	68.1	Rank10	Treponema sp. JC4	Spirochaetes	Spirochaetes	Spirochaetales	Non-Hungate	HydB
Ga0055081_13163	1	0.56338	67.5	Rank39	Treponema sp. JC4	Spirochaetes	Spirochaetes	Spirochaetales	Non-Hungate	HydB
Ga0055081_13163	1	0.56338	78.9	Rank43	Treponema sp. JC4	Spirochaetes	Spirochaetes	Spirochaetales	Non-Hungate	HydB
Ga0055081_13163	1	0.56338	69.7	Rank10	Treponema sp. JC4	Spirochaetes	Spirochaetes	Spirochaetales	Non-Hungate	HydB
Ga0055081_13163	1	0.56338	70.7	Rank02	Treponema sp. JC4	Spirochaetes	Spirochaetes	Spirochaetales	Non-Hungate	HydB
Ga0055081_13163	1	0.56338	74.5	Rank12	Treponema sp. JC4	Spirochaetes	Spirochaetes	Spirochaetales	Non-Hungate	HydB
Ga0055081_13163	1	0.56338	73.2	Rank10	Treponema sp. JC4	Spirochaetes	Spirochaetes	Spirochaetales	Non-Hungate	HydB
Ga0055081_13163	1	0.56338	83.3	Rank34	Treponema sp. JC4	Spirochaetes	Spirochaetes	Spirochaetales	Non-Hungate	HydB
Ga0055081_13163	1	0.56338	65.7	Rank06	Treponema sp. JC4	Spirochaetes	Spirochaetes	Spirochaetales	Non-Hungate	HydB
Ga0055081_13163	1	0.56338	70	Rank39	Treponema sp. JC4	Spirochaetes	Spirochaetes	Spirochaetales	Non-Hungate	HydB
Ga0055081_13163	1	0.56338	71.6	Rank43	Treponema sp. JC4	Spirochaetes	Spirochaetes	Spirochaetales	Non-Hungate	HydB
Ga0055081_13163	1	0.56338	72.7	Rank04	Treponema sp. JC4	Spirochaetes	Spirochaetes	Spirochaetales	Non-Hungate	HydB
Ga0055081_13163	1	0.56338	75.3	Rank04	Treponema sp. JC4	Spirochaetes	Spirochaetes	Spirochaetales	Non-Hungate	HydB
Ga0055081_13163	1	0.56338	86.6	Rank13	Treponema sp. JC4	Spirochaetes	Spirochaetes	Spirochaetales	Non-Hungate	HydB
Ga0055081_13163	1	0.56338	84.1	Rank13	Treponema sp. JC4	Spirochaetes	Spirochaetes	Spirochaetales	Non-Hungate	HydB
Ga0055081_13163	1	0.56338	67.5	Rank05	Treponema sp. JC4	Spirochaetes	Spirochaetes	Spirochaetales	Non-Hungate	HydB
Ga0055081_13163	1	0.56338	65.1	Rank05	Treponema sp. JC4	Spirochaetes	Spirochaetes	Spirochaetales	Non-Hungate	HydB
Ga0055081_13163	1	0.56338	68.9	Rank01	Treponema sp. JC4	Spirochaetes	Spirochaetes	Spirochaetales	Non-Hungate	HydB
Ga0055081_13163	1	0.56338	68.8	Rank39	Treponema sp. JC4	Spirochaetes	Spirochaetes	Spirochaetales	Non-Hungate	HydB
Ga0055081_13163	1	0.56338	67.6	Rank43	Treponema sp. JC4	Spirochaetes	Spirochaetes	Spirochaetales	Non-Hungate	HydB
Ga0055081_13163	1	0.56338	67.6	Rank01	Treponema sp. JC4	Spirochaetes	Spirochaetes	Spirochaetales	Non-Hungate	HydB
Ga0055081_13163	1	0.56338	82.7	Rank12	Treponema sp. JC4	Spirochaetes	Spirochaetes	Spirochaetales	Non-Hungate	HydB
Ga0055081_13163	1	0.56338	83.3	Rank39	Treponema sp. JC4	Spirochaetes	Spirochaetes	Spirochaetales	Non-Hungate	HydB
Ga0055081_13163	1	0.56338	66.7	Rank05	Treponema sp. JC4	Spirochaetes	Spirochaetes	Spirochaetales	Non-Hungate	HydB
Ga0055081_13163	1	0.56338	83.1	Rank12	Treponema sp. JC4	Spirochaetes	Spirochaetes	Spirochaetales	Non-Hungate	HydB
Ga0055081_13163	2	1.12676	73.1	Rank08	Treponema sp. JC4	Spirochaetes	Spirochaetes	Spirochaetales	Non-Hungate	HydB
Ga0055081_13163	1	0.56338	71.1	Rank38	Treponema sp. JC4	Spirochaetes	Spirochaetes	Spirochaetales	Non-Hungate	HydB
Ga0055081_13163	1	0.56338	78.3	Rank02	Treponema sp. JC4	Spirochaetes	Spirochaetes	Spirochaetales	Non-Hungate	HydB
Ga0055081_13163	1	0.56338	78	Rank46	Treponema sp. JC4	Spirochaetes	Spirochaetes	Spirochaetales	Non-Hungate	HydB
Ga0055081_13163	1	0.56338	81.2	Rank38	Treponema sp. JC4	Spirochaetes	Spirochaetes	Spirochaetales	Non-Hungate	HydB
Ga0055081_13163	1	0.56338	67.5	Rank34	Treponema sp. JC4	Spirochaetes	Spirochaetes	Spirochaetales	Non-Hungate	HydB
Ga0055081_13163	1	0.56338	81.8	Rank42	Treponema sp. JC4	Spirochaetes	Spirochaetes	Spirochaetales	Non-Hungate	HydB
Ga0055081_13163	1	0.56338	75.4	Rank45	Treponema sp. JC4	Spirochaetes	Spirochaetes	Spirochaetales	Non-Hungate	HydB
Ga0055081_13163	1	0.56338	82	Rank10	Treponema sp. JC4	Spirochaetes	Spirochaetes	Spirochaetales	Non-Hungate	HydB
Ga0055081_13163	1	0.56338	78.2	Rank39	Treponema sp. JC4	Spirochaetes	Spirochaetes	Spirochaetales	Non-Hungate	HydB
Ga0055081_13163	1	0.56338	73.1	Rank05	Treponema sp. JC4	Spirochaetes	Spirochaetes	Spirochaetales	Non-Hungate	HydB
Ga0055081_13163	1	0.56338	68.9	Rank07	Treponema sp. JC4	Spirochaetes	Spirochaetes	Spirochaetales	Non-Hungate	HydB
Ga0055081_13163	1	0.56338	68.4	Rank07	Treponema sp. JC4	Spirochaetes	Spirochaetes	Spirochaetales	Non-Hungate	HydB
Ga0055081_13163	1	0.56338	70.3	Rank07	Treponema sp. JC4	Spirochaetes	Spirochaetes	Spirochaetales	Non-Hungate	HydB
Ga0055081_13163	1	0.56338	81.8	Rank07	Treponema sp. JC4	Spirochaetes	Spirochaetes	Spirochaetales	Non-Hungate	HydB
Ga0055081_13163	1	0.56338	75.7	Rank38	Treponema sp. JC4	Spirochaetes	Spirochaetes	Spirochaetales	Non-Hungate	HydB
Ga0055081_13163	1	0.56338	85.2	Rank13	Treponema sp. JC4	Spirochaetes	Spirochaetes	Spirochaetales	Non-Hungate	HydB
Ga0055081_13163	1	0.56338	74.4	Rank45	Treponema sp. JC4	Spirochaetes	Spirochaetes	Spirochaetales	Non-Hungate	HydB
Ga0055081_13163	1	0.56338	70.9	Rank33	Treponema sp. JC4	Spirochaetes	Spirochaetes	Spirochaetales	Non-Hungate	HydB
Ga0055081_13163	1	0.56338	88.8	Rank01	Treponema sp. JC4	Spirochaetes	Spirochaetes	Spirochaetales	Non-Hungate	HydB
Ga0055081_13163	1	0.56338	68.5	Rank01	Treponema sp. JC4	Spirochaetes	Spirochaetes	Spirochaetales	Non-Hungate	HydB
Ga0055081_13163	2	1.12676	75	Rank38	Treponema sp. JC4	Spirochaetes	Spirochaetes	Spirochaetales	Non-Hungate	HydB
Ga0055081_13163	1	0.56338	78.9	Rank44	Treponema sp. JC4	Spirochaetes	Spirochaetes	Spirochaetales	Non-Hungate	HydB
Ga0055081_13163	1	0.56338	72.7	Rank05	Treponema sp. JC4	Spirochaetes	Spirochaetes	Spirochaetales	Non-Hungate	HydB
Ga0055081_13163	1	0.56338	74.5	Rank38	Treponema sp. JC4	Spirochaetes	Spirochaetes	Spirochaetales	Non-Hungate	HydB
Ga0055081_13163	1	0.56338	68.4	Rank02	Treponema sp. JC4	Spirochaetes	Spirochaetes	Spirochaetales	Non-Hungate	HydB
Ga0055081_13163	1	0.56338	66.2	Rank38	Treponema sp. JC4	Spirochaetes	Spirochaetes	Spirochaetales	Non-Hungate	HydB
Ga0055081_13163	1	0.56338	76	Rank38	Treponema sp. JC4	Spirochaetes	Spirochaetes	Spirochaetales	Non-Hungate	HydB
Ga0055081_13163	1	0.56338	71.2	Rank34	Treponema sp. JC4	Spirochaetes	Spirochaetes	Spirochaetales	Non-Hungate	HydB
Ga0055081_13163	1	0.56338	78.7	Rank08	Treponema sp. JC4	Spirochaetes	Spirochaetes	Spirochaetales	Non-Hungate	HydB
Ga0055081_13163	1	0.56338	73.3	Rank08	Treponema sp. JC4	Spirochaetes	Spirochaetes	Spirochaetales	Non-Hungate	HydB
Ga0055081_13163	1	0.56338	71.1	Rank02	Treponema sp. JC4	Spirochaetes	Spirochaetes	Spirochaetales	Non-Hungate	HydB
Ga0055081_13163	1	0.56338	65.3	Rank43	Treponema sp. JC4	Spirochaetes	Spirochaetes	Spirochaetales	Non-Hungate	HydB
Ga0055081_13163	1	0.56338	81	Rank33	Treponema sp. JC4	Spirochaetes	Spirochaetes	Spirochaetales	Non-Hungate	HydB
Ga0055081_13163	1	0.56338	69.7	Rank01	Treponema sp. JC4	Spirochaetes	Spirochaetes	Spirochaetales	Non-Hungate	HydB
Ga0055081_13163	1	0.56338	82.6	Rank05	Treponema sp. JC4	Spirochaetes	Spirochaetes	Spirochaetales	Non-Hungate	HydB
Ga0055081_13163	1	0.56338	77.1	Rank01	Treponema sp. JC4	Spirochaetes	Spirochaetes	Spirochaetales	Non-Hungate	HydB
Ga0055081_13163	1	0.56338	75.7	Rank34	Treponema sp. JC4	Spirochaetes	Spirochaetes	Spirochaetales	Non-Hungate	HydB
Ga0055081_13163	1	0.56338	75	Rank08	Treponema sp. JC4	Spirochaetes	Spirochaetes	Spirochaetales	Non-Hungate	HydB
Ga0055081_13163	1	0.56338	72.7	Rank08	Treponema sp. JC4	Spirochaetes	Spirochaetes	Spirochaetales	Non-Hungate	HydB
Ga0055081_13163	1	0.56338	79.1	Rank01	Treponema sp. JC4	Spirochaetes	Spirochaetes	Spirochaetales	Non-Hungate	HydB
Ga0055081_13163	1	0.56338	81	Rank34	Treponema sp. JC4	Spirochaetes	Spirochaetes	Spirochaetales	Non-Hungate	HydB
Ga0055081_13163	1	0.56338	70.6	Rank02	Treponema sp. JC4	Spirochaetes	Spirochaetes	Spirochaetales	Non-Hungate	HydB
Ga0055081_13163	1	0.56338	78.9	Rank38	Treponema sp. JC4	Spirochaetes	Spirochaetes	Spirochaetales	Non-Hungate	HydB
Ga0055081_13163	1	0.56338	67.4	Rank33	Treponema sp. JC4	Spirochaetes	Spirochaetes	Spirochaetales	Non-Hungate	HydB
Ga0055081_13163	1	0.56338	78.7	Rank33	Treponema sp. JC4	Spirochaetes	Spirochaetes	Spirochaetales	Non-Hungate	HydB
Ga0055081_13163	1	0.56338	67.6	Rank45	Treponema sp. JC4	Spirochaetes	Spirochaetes	Spirochaetales	Non-Hungate	HydB
Ga0055081_13428	1	0.56338	68.4	Rank13	Synergistes jonesii 78-1	Synergistetes	Synergistia	Synergistales	Non-Hungate	HydB
Ga0055081_13428	1	0.56338	68.3	Rank42	Synergistes jonesii 78-1	Synergistetes	Synergistia	Synergistales	Non-Hungate	HydB
Ga0055081_13428	2	1.12676	76.7	Rank33	Synergistes jonesii 78-1	Synergistetes	Synergistia	Synergistales	Non-Hungate	HydB
Ga0055081_13428	1	0.56338	74.6	Rank34	Synergistes jonesii 78-1	Synergistetes	Synergistia	Synergistales	Non-Hungate	HydB
Ga0055081_13428	1	0.56338	77.8	Rank42	Synergistes jonesii 78-1	Synergistetes	Synergistia	Synergistales	Non-Hungate	HydB
Ga0055081_13428	1	0.56338	71.6	Rank13	Synergistes jonesii 78-1	Synergistetes	Synergistia	Synergistales	Non-Hungate	HydB
Ga0055081_13428	1	0.56338	71.4	Rank34	Synergistes jonesii 78-1	Synergistetes	Synergistia	Synergistales	Non-Hungate	HydB
Ga0055081_13428	1	0.56338	80.6	Rank34	Synergistes jonesii 78-1	Synergistetes	Synergistia	Synergistales	Non-Hungate	HydB
Ga0055081_13428	1	0.56338	70.5	Rank10	Synergistes jonesii 78-1	Synergistetes	Synergistia	Synergistales	Non-Hungate	HydB
Ga0055081_13428	1	0.56338	67.1	Rank06	Synergistes jonesii 78-1	Synergistetes	Synergistia	Synergistales	Non-Hungate	HydB
Ga0055081_13428	1	0.56338	69.2	Rank10	Synergistes jonesii 78-1	Synergistetes	Synergistia	Synergistales	Non-Hungate	HydB
Ga0055081_13428	1	0.56338	68.1	Rank13	Synergistes jonesii 78-1	Synergistetes	Synergistia	Synergistales	Non-Hungate	HydB
Ga0055081_13428	1	0.56338	88.4	Rank13	Synergistes jonesii 78-1	Synergistetes	Synergistia	Synergistales	Non-Hungate	HydB
Ga0055081_13428	1	0.56338	66.7	Rank42	Synergistes jonesii 78-1	Synergistetes	Synergistia	Synergistales	Non-Hungate	HydB
Ga0055081_13428	1	0.56338	74.2	Rank01	Synergistes jonesii 78-1	Synergistetes	Synergistia	Synergistales	Non-Hungate	HydB
Ga0055081_13428	2	1.12676	76.2	Rank43	Synergistes jonesii 78-1	Synergistetes	Synergistia	Synergistales	Non-Hungate	HydB
Ga0055081_13428	1	0.56338	65.1	Rank12	Synergistes jonesii 78-1	Synergistetes	Synergistia	Synergistales	Non-Hungate	HydB
Ga0055081_13428	1	0.56338	70.1	Rank04	Synergistes jonesii 78-1	Synergistetes	Synergistia	Synergistales	Non-Hungate	HydB
Ga0055081_13428	1	0.56338	74.4	Rank12	Synergistes jonesii 78-1	Synergistetes	Synergistia	Synergistales	Non-Hungate	HydB
Ga0055081_13428	1	0.56338	70.2	Rank44	Synergistes jonesii 78-1	Synergistetes	Synergistia	Synergistales	Non-Hungate	HydB
Ga0055081_13428	1	0.56338	69.6	Rank34	Synergistes jonesii 78-1	Synergistetes	Synergistia	Synergistales	Non-Hungate	HydB
Ga0055081_13428	1	0.56338	71	Rank10	Synergistes jonesii 78-1	Synergistetes	Synergistia	Synergistales	Non-Hungate	HydB
Ga0055081_13428	1	0.56338	66.2	Rank06	Synergistes jonesii 78-1	Synergistetes	Synergistia	Synergistales	Non-Hungate	HydB
Ga0055081_13428	1	0.56338	84.1	Rank46	Synergistes jonesii 78-1	Synergistetes	Synergistia	Synergistales	Non-Hungate	HydB
Ga0055081_13428	1	0.56338	72.2	Rank04	Synergistes jonesii 78-1	Synergistetes	Synergistia	Synergistales	Non-Hungate	HydB
Ga0055081_13428	1	0.56338	68.7	Rank01	Synergistes jonesii 78-1	Synergistetes	Synergistia	Synergistales	Non-Hungate	HydB
Ga0055081_13428	1	0.56338	70.6	Rank13	Synergistes jonesii 78-1	Synergistetes	Synergistia	Synergistales	Non-Hungate	HydB
Ga0055081_13428	1	0.56338	66.2	Rank12	Synergistes jonesii 78-1	Synergistetes	Synergistia	Synergistales	Non-Hungate	HydB
Ga0055081_13428	1	0.56338	68.9	Rank36	Synergistes jonesii 78-1	Synergistetes	Synergistia	Synergistales	Non-Hungate	HydB
Ga0055081_13428	1	0.56338	67.5	Rank04	Synergistes jonesii 78-1	Synergistetes	Synergistia	Synergistales	Non-Hungate	HydB
Ga0055081_13428	2	1.12676	69.3	Rank46	Synergistes jonesii 78-1	Synergistetes	Synergistia	Synergistales	Non-Hungate	HydB
Ga0055081_13428	1	0.56338	71.8	Rank07	Synergistes jonesii 78-1	Synergistetes	Synergistia	Synergistales	Non-Hungate	HydB
Ga0055081_13428	1	0.56338	70.7	Rank46	Synergistes jonesii 78-1	Synergistetes	Synergistia	Synergistales	Non-Hungate	HydB
Ga0055081_13428	1	0.56338	65	Rank44	Synergistes jonesii 78-1	Synergistetes	Synergistia	Synergistales	Non-Hungate	HydB
Ga0055081_13428	1	0.56338	71.2	Rank44	Synergistes jonesii 78-1	Synergistetes	Synergistia	Synergistales	Non-Hungate	HydB
Ga0055081_13428	1	0.56338	71	Rank01	Synergistes jonesii 78-1	Synergistetes	Synergistia	Synergistales	Non-Hungate	HydB
Ga0055081_13428	1	0.56338	65.4	Rank04	Synergistes jonesii 78-1	Synergistetes	Synergistia	Synergistales	Non-Hungate	HydB
Ga0055081_13428	1	0.56338	66.2	Rank34	Synergistes jonesii 78-1	Synergistetes	Synergistia	Synergistales	Non-Hungate	HydB
Ga0055081_13428	1	0.56338	72.8	Rank36	Synergistes jonesii 78-1	Synergistetes	Synergistia	Synergistales	Non-Hungate	HydB
Ga0055081_13428	2	1.12676	65.4	Rank44	Synergistes jonesii 78-1	Synergistetes	Synergistia	Synergistales	Non-Hungate	HydB
Ga0055081_13428	2	1.12676	72.2	Rank46	Synergistes jonesii 78-1	Synergistetes	Synergistia	Synergistales	Non-Hungate	HydB
Ga0055081_13428	1	0.56338	66.7	Rank06	Synergistes jonesii 78-1	Synergistetes	Synergistia	Synergistales	Non-Hungate	HydB
Ga0055081_13428	2	1.12676	69.2	Rank46	Synergistes jonesii 78-1	Synergistetes	Synergistia	Synergistales	Non-Hungate	HydB
Ga0055081_13428	1	0.56338	71.6	Rank06	Synergistes jonesii 78-1	Synergistetes	Synergistia	Synergistales	Non-Hungate	HydB
Ga0055081_13428	1	0.56338	70	Rank07	Synergistes jonesii 78-1	Synergistetes	Synergistia	Synergistales	Non-Hungate	HydB
Ga0055081_13428	1	0.56338	69.6	Rank43	Synergistes jonesii 78-1	Synergistetes	Synergistia	Synergistales	Non-Hungate	HydB
Ga0055081_13428	1	0.56338	67.9	Rank34	Synergistes jonesii 78-1	Synergistetes	Synergistia	Synergistales	Non-Hungate	HydB
Ga0055081_13428	1	0.56338	67.1	Rank44	Synergistes jonesii 78-1	Synergistetes	Synergistia	Synergistales	Non-Hungate	HydB
Ga0055081_13428	1	0.56338	66.7	Rank07	Synergistes jonesii 78-1	Synergistetes	Synergistia	Synergistales	Non-Hungate	HydB
Ga0055081_13428	1	0.56338	69.7	Rank01	Synergistes jonesii 78-1	Synergistetes	Synergistia	Synergistales	Non-Hungate	HydB
Ga0055081_13428	1	0.56338	78.2	Rank44	Synergistes jonesii 78-1	Synergistetes	Synergistia	Synergistales	Non-Hungate	HydB
Ga0055081_13428	1	0.56338	65.2	Rank34	Synergistes jonesii 78-1	Synergistetes	Synergistia	Synergistales	Non-Hungate	HydB
Ga0055081_13428	1	0.56338	68.3	Rank05	Synergistes jonesii 78-1	Synergistetes	Synergistia	Synergistales	Non-Hungate	HydB
Ga0055081_13428	1	0.56338	67.6	Rank13	Synergistes jonesii 78-1	Synergistetes	Synergistia	Synergistales	Non-Hungate	HydB
Ga0055081_13428	1	0.56338	67.1	Rank45	Synergistes jonesii 78-1	Synergistetes	Synergistia	Synergistales	Non-Hungate	HydB
Ga0055081_13428	1	0.56338	69	Rank06	Synergistes jonesii 78-1	Synergistetes	Synergistia	Synergistales	Non-Hungate	HydB
Ga0055081_13428	2	1.12676	67.5	Rank46	Synergistes jonesii 78-1	Synergistetes	Synergistia	Synergistales	Non-Hungate	HydB
Ga0055081_13428	1	0.56338	65.8	Rank07	Synergistes jonesii 78-1	Synergistetes	Synergistia	Synergistales	Non-Hungate	HydB
Ga0055081_13428	1	0.56338	68.7	Rank34	Synergistes jonesii 78-1	Synergistetes	Synergistia	Synergistales	Non-Hungate	HydB
Ga0055081_13428	2	1.12676	72	Rank46	Synergistes jonesii 78-1	Synergistetes	Synergistia	Synergistales	Non-Hungate	HydB
Ga0055081_13428	1	0.56338	66.2	Rank39	Synergistes jonesii 78-1	Synergistetes	Synergistia	Synergistales	Non-Hungate	HydB
Ga0055081_13428	1	0.56338	70.3	Rank07	Synergistes jonesii 78-1	Synergistetes	Synergistia	Synergistales	Non-Hungate	HydB
Ga0055081_13428	1	0.56338	71.8	Rank46	Synergistes jonesii 78-1	Synergistetes	Synergistia	Synergistales	Non-Hungate	HydB
Ga0055081_13428	1	0.56338	65.9	Rank46	Synergistes jonesii 78-1	Synergistetes	Synergistia	Synergistales	Non-Hungate	HydB
Ga0055081_13428	1	0.56338	68.4	Rank08	Synergistes jonesii 78-1	Synergistetes	Synergistia	Synergistales	Non-Hungate	HydB
Ga0055081_13428	1	0.56338	66.7	Rank34	Synergistes jonesii 78-1	Synergistetes	Synergistia	Synergistales	Non-Hungate	HydB
Ga0055081_13428	1	0.56338	70.2	Rank39	Synergistes jonesii 78-1	Synergistetes	Synergistia	Synergistales	Non-Hungate	HydB
Ga0055081_13428	1	0.56338	68.2	Rank39	Synergistes jonesii 78-1	Synergistetes	Synergistia	Synergistales	Non-Hungate	HydB
Ga0055081_13428	1	0.56338	70.2	Rank45	Synergistes jonesii 78-1	Synergistetes	Synergistia	Synergistales	Non-Hungate	HydB
Ga0055081_13428	2	1.12676	68.8	Rank02	Synergistes jonesii 78-1	Synergistetes	Synergistia	Synergistales	Non-Hungate	HydB
Ga0055081_13428	2	1.12676	66.2	Rank46	Synergistes jonesii 78-1	Synergistetes	Synergistia	Synergistales	Non-Hungate	HydB
Ga0055081_13428	1	0.56338	65.6	Rank46	Synergistes jonesii 78-1	Synergistetes	Synergistia	Synergistales	Non-Hungate	HydB
Ga0055081_13428	1	0.56338	65.8	Rank46	Synergistes jonesii 78-1	Synergistetes	Synergistia	Synergistales	Non-Hungate	HydB
Ga0055081_13428	2	1.12676	72.8	Rank46	Synergistes jonesii 78-1	Synergistetes	Synergistia	Synergistales	Non-Hungate	HydB
Ga0055081_13428	1	0.56338	74.7	Rank36	Synergistes jonesii 78-1	Synergistetes	Synergistia	Synergistales	Non-Hungate	HydB
Ga0055081_13428	1	0.56338	66.7	Rank02	Synergistes jonesii 78-1	Synergistetes	Synergistia	Synergistales	Non-Hungate	HydB
Ga0055081_13428	1	0.56338	66.2	Rank38	Synergistes jonesii 78-1	Synergistetes	Synergistia	Synergistales	Non-Hungate	HydB
Ga0055081_13428	1	0.56338	72.4	Rank46	Synergistes jonesii 78-1	Synergistetes	Synergistia	Synergistales	Non-Hungate	HydB
Ga0055081_13428	2	1.12676	71.1	Rank34	Synergistes jonesii 78-1	Synergistetes	Synergistia	Synergistales	Non-Hungate	HydB
Ga0055081_13428	1	0.56338	86.1	Rank44	Synergistes jonesii 78-1	Synergistetes	Synergistia	Synergistales	Non-Hungate	HydB
Ga0055081_13428	1	0.56338	70.1	Rank45	Synergistes jonesii 78-1	Synergistetes	Synergistia	Synergistales	Non-Hungate	HydB
Ga0055081_13428	1	0.56338	68.9	Rank39	Synergistes jonesii 78-1	Synergistetes	Synergistia	Synergistales	Non-Hungate	HydB
Ga0055081_13428	1	0.56338	65.7	Rank01	Synergistes jonesii 78-1	Synergistetes	Synergistia	Synergistales	Non-Hungate	HydB
Ga0055081_13428	1	0.56338	71.6	Rank08	Synergistes jonesii 78-1	Synergistetes	Synergistia	Synergistales	Non-Hungate	HydB
Ga0055081_13428	1	0.56338	69.3	Rank07	Synergistes jonesii 78-1	Synergistetes	Synergistia	Synergistales	Non-Hungate	HydB
Ga0055081_13428	1	0.56338	67.9	Rank07	Synergistes jonesii 78-1	Synergistetes	Synergistia	Synergistales	Non-Hungate	HydB
Ga0055081_13428	1	0.56338	72.7	Rank44	Synergistes jonesii 78-1	Synergistetes	Synergistia	Synergistales	Non-Hungate	HydB
Ga0055081_13428	1	0.56338	69.7	Rank07	Synergistes jonesii 78-1	Synergistetes	Synergistia	Synergistales	Non-Hungate	HydB
Ga0055081_13428	2	1.12676	71.7	Rank44	Synergistes jonesii 78-1	Synergistetes	Synergistia	Synergistales	Non-Hungate	HydB
Ga0055081_13428	1	0.56338	75	Rank07	Synergistes jonesii 78-1	Synergistetes	Synergistia	Synergistales	Non-Hungate	HydB
Ga0055081_13428	1	0.56338	69.3	Rank02	Synergistes jonesii 78-1	Synergistetes	Synergistia	Synergistales	Non-Hungate	HydB
Ga0055081_13428	1	0.56338	67.1	Rank34	Synergistes jonesii 78-1	Synergistetes	Synergistia	Synergistales	Non-Hungate	HydB
Ga0055081_13428	1	0.56338	65.8	Rank13	Synergistes jonesii 78-1	Synergistetes	Synergistia	Synergistales	Non-Hungate	HydB
Ga0055081_13428	1	0.56338	73.2	Rank39	Synergistes jonesii 78-1	Synergistetes	Synergistia	Synergistales	Non-Hungate	HydB
Ga0055081_13428	1	0.56338	67.9	Rank45	Synergistes jonesii 78-1	Synergistetes	Synergistia	Synergistales	Non-Hungate	HydB
Ga0055081_13428	1	0.56338	83.7	Rank42	Synergistes jonesii 78-1	Synergistetes	Synergistia	Synergistales	Non-Hungate	HydB
Ga0055081_13428	1	0.56338	67.2	Rank06	Synergistes jonesii 78-1	Synergistetes	Synergistia	Synergistales	Non-Hungate	HydB
Ga0055081_13428	1	0.56338	65	Rank46	Synergistes jonesii 78-1	Synergistetes	Synergistia	Synergistales	Non-Hungate	HydB
Ga0055081_13428	1	0.56338	72.1	Rank06	Synergistes jonesii 78-1	Synergistetes	Synergistia	Synergistales	Non-Hungate	HydB
Ga0055081_13428	1	0.56338	70.2	Rank08	Synergistes jonesii 78-1	Synergistetes	Synergistia	Synergistales	Non-Hungate	HydB
Ga0055081_13428	1	0.56338	69.5	Rank46	Synergistes jonesii 78-1	Synergistetes	Synergistia	Synergistales	Non-Hungate	HydB
Ga0055081_13428	1	0.56338	76.7	Rank46	Synergistes jonesii 78-1	Synergistetes	Synergistia	Synergistales	Non-Hungate	HydB
Ga0055081_13428	1	0.56338	73.8	Rank33	Synergistes jonesii 78-1	Synergistetes	Synergistia	Synergistales	Non-Hungate	HydB
Ga0055081_13428	1	0.56338	72.5	Rank46	Synergistes jonesii 78-1	Synergistetes	Synergistia	Synergistales	Non-Hungate	HydB
Ga0055081_13428	1	0.56338	72.5	Rank02	Synergistes jonesii 78-1	Synergistetes	Synergistia	Synergistales	Non-Hungate	HydB
Ga0055081_13428	1	0.56338	71.2	Rank33	Synergistes jonesii 78-1	Synergistetes	Synergistia	Synergistales	Non-Hungate	HydB
Ga0055081_13428	1	0.56338	77.1	Rank36	Synergistes jonesii 78-1	Synergistetes	Synergistia	Synergistales	Non-Hungate	HydB
Ga0055081_13428	1	0.56338	66.7	Rank39	Synergistes jonesii 78-1	Synergistetes	Synergistia	Synergistales	Non-Hungate	HydB
Ga0055081_13428	1	0.56338	75.3	Rank10	Synergistes jonesii 78-1	Synergistetes	Synergistia	Synergistales	Non-Hungate	HydB
Ga0055081_13428	1	0.56338	86	Rank45	Synergistes jonesii 78-1	Synergistetes	Synergistia	Synergistales	Non-Hungate	HydB
Ga0055081_13428	1	0.56338	80	Rank45	Synergistes jonesii 78-1	Synergistetes	Synergistia	Synergistales	Non-Hungate	HydB
Ga0055081_13428	4	2.25352	66.7	Rank46	Synergistes jonesii 78-1	Synergistetes	Synergistia	Synergistales	Non-Hungate	HydB
Ga0055081_13428	1	0.56338	72.7	Rank10	Synergistes jonesii 78-1	Synergistetes	Synergistia	Synergistales	Non-Hungate	HydB
Ga0055081_13428	1	0.56338	71.4	Rank44	Synergistes jonesii 78-1	Synergistetes	Synergistia	Synergistales	Non-Hungate	HydB
Ga0055081_13428	1	0.56338	71.9	Rank07	Synergistes jonesii 78-1	Synergistetes	Synergistia	Synergistales	Non-Hungate	HydB
Ga0055081_13428	1	0.56338	69	Rank36	Synergistes jonesii 78-1	Synergistetes	Synergistia	Synergistales	Non-Hungate	HydB
Ga0055081_13428	1	0.56338	77.1	Rank46	Synergistes jonesii 78-1	Synergistetes	Synergistia	Synergistales	Non-Hungate	HydB
Ga0055081_13428	1	0.56338	72.6	Rank46	Synergistes jonesii 78-1	Synergistetes	Synergistia	Synergistales	Non-Hungate	HydB
Ga0055081_13428	1	0.56338	72.5	Rank33	Synergistes jonesii 78-1	Synergistetes	Synergistia	Synergistales	Non-Hungate	HydB
Ga0055081_13428	1	0.56338	72.7	Rank38	Synergistes jonesii 78-1	Synergistetes	Synergistia	Synergistales	Non-Hungate	HydB
Ga0055081_13428	1	0.56338	68.3	Rank01	Synergistes jonesii 78-1	Synergistetes	Synergistia	Synergistales	Non-Hungate	HydB
Ga0055081_13428	1	0.56338	74.3	Rank45	Synergistes jonesii 78-1	Synergistetes	Synergistia	Synergistales	Non-Hungate	HydB
Ga0055081_13428	1	0.56338	69	Rank33	Synergistes jonesii 78-1	Synergistetes	Synergistia	Synergistales	Non-Hungate	HydB
Ga0055081_13428	1	0.56338	75.6	Rank06	Synergistes jonesii 78-1	Synergistetes	Synergistia	Synergistales	Non-Hungate	HydB
Ga0055081_13428	1	0.56338	70.7	Rank36	Synergistes jonesii 78-1	Synergistetes	Synergistia	Synergistales	Non-Hungate	HydB
Ga0055081_13428	1	0.56338	73.3	Rank10	Synergistes jonesii 78-1	Synergistetes	Synergistia	Synergistales	Non-Hungate	HydB
Ga0055081_13428	1	0.56338	69.6	Rank36	Synergistes jonesii 78-1	Synergistetes	Synergistia	Synergistales	Non-Hungate	HydB
Ga0055081_13428	1	0.56338	72.7	Rank36	Synergistes jonesii 78-1	Synergistetes	Synergistia	Synergistales	Non-Hungate	HydB
Ga0055081_13428	1	0.56338	71.2	Rank46	Synergistes jonesii 78-1	Synergistetes	Synergistia	Synergistales	Non-Hungate	HydB
Ga0055081_13428	1	0.56338	71	Rank46	Synergistes jonesii 78-1	Synergistetes	Synergistia	Synergistales	Non-Hungate	HydB
Ga0055081_13428	1	0.56338	70.4	Rank33	Synergistes jonesii 78-1	Synergistetes	Synergistia	Synergistales	Non-Hungate	HydB
Ga0055081_13428	1	0.56338	78.5	Rank36	Synergistes jonesii 78-1	Synergistetes	Synergistia	Synergistales	Non-Hungate	HydB
Ga0055081_13428	1	0.56338	77.5	Rank36	Synergistes jonesii 78-1	Synergistetes	Synergistia	Synergistales	Non-Hungate	HydB
Ga0055081_13428	1	0.56338	65.8	Rank08	Synergistes jonesii 78-1	Synergistetes	Synergistia	Synergistales	Non-Hungate	HydB
Ga0055081_13428	1	0.56338	70.1	Rank39	Synergistes jonesii 78-1	Synergistetes	Synergistia	Synergistales	Non-Hungate	HydB
Ga0055081_13428	1	0.56338	78.3	Rank46	Synergistes jonesii 78-1	Synergistetes	Synergistia	Synergistales	Non-Hungate	HydB
Ga0055081_13428	1	0.56338	85.1	Rank45	Synergistes jonesii 78-1	Synergistetes	Synergistia	Synergistales	Non-Hungate	HydB
Ga0055081_13428	3	1.69014	71.4	Rank46	Synergistes jonesii 78-1	Synergistetes	Synergistia	Synergistales	Non-Hungate	HydB
Ga0055081_13428	1	0.56338	75.9	Rank46	Synergistes jonesii 78-1	Synergistetes	Synergistia	Synergistales	Non-Hungate	HydB
Ga0055081_13428	1	0.56338	82.5	Rank07	Synergistes jonesii 78-1	Synergistetes	Synergistia	Synergistales	Non-Hungate	HydB
Ga0055081_13428	1	0.56338	77.1	Rank44	Synergistes jonesii 78-1	Synergistetes	Synergistia	Synergistales	Non-Hungate	HydB
Ga0055081_13428	2	1.12676	72	Rank07	Synergistes jonesii 78-1	Synergistetes	Synergistia	Synergistales	Non-Hungate	HydB
Ga0055081_13428	1	0.56338	77.5	Rank07	Synergistes jonesii 78-1	Synergistetes	Synergistia	Synergistales	Non-Hungate	HydB
Ga0055081_13428	1	0.56338	71.7	Rank46	Synergistes jonesii 78-1	Synergistetes	Synergistia	Synergistales	Non-Hungate	HydB
Ga0055081_13428	1	0.56338	73.8	Rank07	Synergistes jonesii 78-1	Synergistetes	Synergistia	Synergistales	Non-Hungate	HydB
Ga0055081_13428	1	0.56338	69.3	Rank08	Synergistes jonesii 78-1	Synergistetes	Synergistia	Synergistales	Non-Hungate	HydB
Ga0055081_13428	1	0.56338	73.3	Rank33	Synergistes jonesii 78-1	Synergistetes	Synergistia	Synergistales	Non-Hungate	HydB
Ga0055081_13428	1	0.56338	71.6	Rank38	Synergistes jonesii 78-1	Synergistetes	Synergistia	Synergistales	Non-Hungate	HydB
Ga0055081_13428	1	0.56338	67.2	Rank33	Synergistes jonesii 78-1	Synergistetes	Synergistia	Synergistales	Non-Hungate	HydB
Ga0055081_13428	1	0.56338	80	Rank07	Synergistes jonesii 78-1	Synergistetes	Synergistia	Synergistales	Non-Hungate	HydB
Ga0055081_13428	1	0.56338	75.6	Rank10	Synergistes jonesii 78-1	Synergistetes	Synergistia	Synergistales	Non-Hungate	HydB
Ga0055081_13428	1	0.56338	76.6	Rank45	Synergistes jonesii 78-1	Synergistetes	Synergistia	Synergistales	Non-Hungate	HydB
Ga0055081_13428	1	0.56338	73.2	Rank46	Synergistes jonesii 78-1	Synergistetes	Synergistia	Synergistales	Non-Hungate	HydB
Ga0055081_13428	4	2.25352	65.4	Rank46	Synergistes jonesii 78-1	Synergistetes	Synergistia	Synergistales	Non-Hungate	HydB
Ga0055081_13428	1	0.56338	79.5	Rank07	Synergistes jonesii 78-1	Synergistetes	Synergistia	Synergistales	Non-Hungate	HydB
Ga0055081_13428	2	1.12676	72.2	Rank07	Synergistes jonesii 78-1	Synergistetes	Synergistia	Synergistales	Non-Hungate	HydB
Ga0055081_13428	1	0.56338	74	Rank02	Synergistes jonesii 78-1	Synergistetes	Synergistia	Synergistales	Non-Hungate	HydB
Ga0055081_13428	1	0.56338	71.4	Rank38	Synergistes jonesii 78-1	Synergistetes	Synergistia	Synergistales	Non-Hungate	HydB
Ga0055081_13428	1	0.56338	68.8	Rank45	Synergistes jonesii 78-1	Synergistetes	Synergistia	Synergistales	Non-Hungate	HydB
Ga0055081_13428	1	0.56338	77.5	Rank33	Synergistes jonesii 78-1	Synergistetes	Synergistia	Synergistales	Non-Hungate	HydB
Ga0055081_13428	1	0.56338	70.5	Rank33	Synergistes jonesii 78-1	Synergistetes	Synergistia	Synergistales	Non-Hungate	HydB
Ga0055081_13428	1	0.56338	69.5	Rank33	Synergistes jonesii 78-1	Synergistetes	Synergistia	Synergistales	Non-Hungate	HydB
Ga0055081_13428	1	0.56338	82.3	Rank44	Synergistes jonesii 78-1	Synergistetes	Synergistia	Synergistales	Non-Hungate	HydB
Ga0055081_13428	2	1.12676	67.6	Rank02	Synergistes jonesii 78-1	Synergistetes	Synergistia	Synergistales	Non-Hungate	HydB
Ga0055081_13428	1	0.56338	72.4	Rank38	Synergistes jonesii 78-1	Synergistetes	Synergistia	Synergistales	Non-Hungate	HydB
Ga0059085_11721	2	1.12676	82.9	Rank06	Sarcina sp. DSM 11001.	Firmicutes	Clostridia	Clostridiales	Hungate	HydB
Ga0059085_11721	2	1.12676	82.1	Rank06	Sarcina sp. DSM 11001.	Firmicutes	Clostridia	Clostridiales	Hungate	HydB
Ga0059085_11721	1	0.56338	81.2	Rank33	Sarcina sp. DSM 11001.	Firmicutes	Clostridia	Clostridiales	Hungate	HydB
Ga0059085_11721	1	0.56338	89.7	Rank07	Sarcina sp. DSM 11001.	Firmicutes	Clostridia	Clostridiales	Hungate	HydB
Ga0059085_11721	2	1.12676	83.3	Rank39	Sarcina sp. DSM 11001.	Firmicutes	Clostridia	Clostridiales	Hungate	HydB
Ga0059085_11721	1	0.56338	88.5	Rank34	Sarcina sp. DSM 11001.	Firmicutes	Clostridia	Clostridiales	Hungate	HydB
Ga0059085_11721	1	0.56338	89.9	Rank07	Sarcina sp. DSM 11001.	Firmicutes	Clostridia	Clostridiales	Hungate	HydB
Ga0059085_11721	3	1.69014	75	Rank13	Sarcina sp. DSM 11001.	Firmicutes	Clostridia	Clostridiales	Hungate	HydB
Ga0059085_11721	1	0.56338	87.3	Rank06	Sarcina sp. DSM 11001.	Firmicutes	Clostridia	Clostridiales	Hungate	HydB
Ga0059085_11721	1	0.56338	90.4	Rank39	Sarcina sp. DSM 11001.	Firmicutes	Clostridia	Clostridiales	Hungate	HydB
Ga0059085_11721	2	1.12676	83.3	Rank06	Sarcina sp. DSM 11001.	Firmicutes	Clostridia	Clostridiales	Hungate	HydB
Ga0059085_11721	1	0.56338	86.1	Rank07	Sarcina sp. DSM 11001.	Firmicutes	Clostridia	Clostridiales	Hungate	HydB
Ga0059085_11721	1	0.56338	82.9	Rank33	Sarcina sp. DSM 11001.	Firmicutes	Clostridia	Clostridiales	Hungate	HydB
Ga0059085_11721	1	0.56338	93.8	Rank12	Sarcina sp. DSM 11001.	Firmicutes	Clostridia	Clostridiales	Hungate	HydB
Ga0059085_11721	1	0.56338	94.5	Rank07	Sarcina sp. DSM 11001.	Firmicutes	Clostridia	Clostridiales	Hungate	HydB
Ga0059085_11721	1	0.56338	88.3	Rank07	Sarcina sp. DSM 11001.	Firmicutes	Clostridia	Clostridiales	Hungate	HydB
[truncated: 11,098 more rows]

## Sheet: hydB MT
Accession	Hits	Normalized Hits	Sequence_Identity	Sheep_Rank	Organism	Phylum	Class	Order	Source	Gene_Group
asrv01000037_pro_18	1	0.56338	75.5	Rank13	Clostridium sartagoforme AAU1	Firmicutes	Clostridia	Clostridiales	Non-Hungate	HydB
asrv01000037_pro_18	1	0.56338	81.6	Rank10	Clostridium sartagoforme AAU1	Firmicutes	Clostridia	Clostridiales	Non-Hungate	HydB
asrv01000037_pro_18	1	0.56338	79.6	Rank33	Clostridium sartagoforme AAU1	Firmicutes	Clostridia	Clostridiales	Non-Hungate	HydB
asrv01000037_pro_18	1	0.56338	78	Rank10	Clostridium sartagoforme AAU1	Firmicutes	Clostridia	Clostridiales	Non-Hungate	HydB
asrv01000037_pro_18	1	0.56338	71.1	Rank44	Clostridium sartagoforme AAU1	Firmicutes	Clostridia	Clostridiales	Non-Hungate	HydB
asrv01000037_pro_18	1	0.56338	72.9	Rank06	Clostridium sartagoforme AAU1	Firmicutes	Clostridia	Clostridiales	Non-Hungate	HydB
asrv01000037_pro_18	1	0.56338	85.7	Rank05	Clostridium sartagoforme AAU1	Firmicutes	Clostridia	Clostridiales	Non-Hungate	HydB
asrv01000037_pro_18	1	0.56338	78	Rank43	Clostridium sartagoforme AAU1	Firmicutes	Clostridia	Clostridiales	Non-Hungate	HydB
asrv01000037_pro_18	1	0.56338	85.7	Rank04	Clostridium sartagoforme AAU1	Firmicutes	Clostridia	Clostridiales	Non-Hungate	HydB
asrv01000037_pro_18	1	0.56338	87.5	Rank33	Clostridium sartagoforme AAU1	Firmicutes	Clostridia	Clostridiales	Non-Hungate	HydB
asrv01000037_pro_18	1	0.56338	78.3	Rank44	Clostridium sartagoforme AAU1	Firmicutes	Clostridia	Clostridiales	Non-Hungate	HydB
asrv01000037_pro_18	1	0.56338	77.6	Rank08	Clostridium sartagoforme AAU1	Firmicutes	Clostridia	Clostridiales	Non-Hungate	HydB
asrv01000037_pro_18	1	0.56338	81.6	Rank42	Clostridium sartagoforme AAU1	Firmicutes	Clostridia	Clostridiales	Non-Hungate	HydB
asrv01000037_pro_18	1	0.56338	68.1	Rank43	Clostridium sartagoforme AAU1	Firmicutes	Clostridia	Clostridiales	Non-Hungate	HydB
asrv01000037_pro_18	1	0.56338	86.7	Rank39	Clostridium sartagoforme AAU1	Firmicutes	Clostridia	Clostridiales	Non-Hungate	HydB
asrv01000037_pro_18	1	0.56338	75	Rank38	Clostridium sartagoforme AAU1	Firmicutes	Clostridia	Clostridiales	Non-Hungate	HydB
asrv01000037_pro_18	1	0.56338	77.6	Rank34	Clostridium sartagoforme AAU1	Firmicutes	Clostridia	Clostridiales	Non-Hungate	HydB
asrv01000037_pro_18	1	0.56338	80.9	Rank34	Clostridium sartagoforme AAU1	Firmicutes	Clostridia	Clostridiales	Non-Hungate	HydB
asrv01000037_pro_18	1	0.56338	80	Rank10	Clostridium sartagoforme AAU1	Firmicutes	Clostridia	Clostridiales	Non-Hungate	HydB
asrv01000037_pro_18	1	0.56338	72.1	Rank39	Clostridium sartagoforme AAU1	Firmicutes	Clostridia	Clostridiales	Non-Hungate	HydB
asrv01000037_pro_18	1	0.56338	86.4	Rank33	Clostridium sartagoforme AAU1	Firmicutes	Clostridia	Clostridiales	Non-Hungate	HydB
asrv01000037_pro_18	1	0.56338	66	Rank45	Clostridium sartagoforme AAU1	Firmicutes	Clostridia	Clostridiales	Non-Hungate	HydB
asrv01000037_pro_18	1	0.56338	70.8	Rank08	Clostridium sartagoforme AAU1	Firmicutes	Clostridia	Clostridiales	Non-Hungate	HydB
asrv01000037_pro_18	1	0.56338	83.3	Rank44	Clostridium sartagoforme AAU1	Firmicutes	Clostridia	Clostridiales	Non-Hungate	HydB
asrv01000037_pro_18	2	1.12676	77.6	Rank12	Clostridium sartagoforme AAU1	Firmicutes	Clostridia	Clostridiales	Non-Hungate	HydB
asrv01000037_pro_18	1	0.56338	88	Rank10	Clostridium sartagoforme AAU1	Firmicutes	Clostridia	Clostridiales	Non-Hungate	HydB
asrv01000037_pro_18	1	0.56338	67.3	Rank10	Clostridium sartagoforme AAU1	Firmicutes	Clostridia	Clostridiales	Non-Hungate	HydB
asrv01000037_pro_18	1	0.56338	75.5	Rank46	Clostridium sartagoforme AAU1	Firmicutes	Clostridia	Clostridiales	Non-Hungate	HydB
asrv01000037_pro_18	1	0.56338	73.5	Rank45	Clostridium sartagoforme AAU1	Firmicutes	Clostridia	Clostridiales	Non-Hungate	HydB
asrv01000037_pro_18	1	0.56338	86	Rank10	Clostridium sartagoforme AAU1	Firmicutes	Clostridia	Clostridiales	Non-Hungate	HydB
asrv01000037_pro_18	1	0.56338	65.1	Rank39	Clostridium sartagoforme AAU1	Firmicutes	Clostridia	Clostridiales	Non-Hungate	HydB
asrv01000037_pro_18	1	0.56338	79.6	Rank02	Clostridium sartagoforme AAU1	Firmicutes	Clostridia	Clostridiales	Non-Hungate	HydB
asrv01000037_pro_18	1	0.56338	75.5	Rank06	Clostridium sartagoforme AAU1	Firmicutes	Clostridia	Clostridiales	Non-Hungate	HydB
asrv01000037_pro_18	1	0.56338	68.3	Rank06	Clostridium sartagoforme AAU1	Firmicutes	Clostridia	Clostridiales	Non-Hungate	HydB
asrv01000037_pro_18	1	0.56338	79.2	Rank10	Clostridium sartagoforme AAU1	Firmicutes	Clostridia	Clostridiales	Non-Hungate	HydB
asrv01000037_pro_18	1	0.56338	83.7	Rank04	Clostridium sartagoforme AAU1	Firmicutes	Clostridia	Clostridiales	Non-Hungate	HydB
asrv01000037_pro_18	1	0.56338	77.6	Rank13	Clostridium sartagoforme AAU1	Firmicutes	Clostridia	Clostridiales	Non-Hungate	HydB
asrv01000037_pro_18	1	0.56338	73.5	Rank04	Clostridium sartagoforme AAU1	Firmicutes	Clostridia	Clostridiales	Non-Hungate	HydB
asrv01000037_pro_18	1	0.56338	71.4	Rank10	Clostridium sartagoforme AAU1	Firmicutes	Clostridia	Clostridiales	Non-Hungate	HydB
asrv01000037_pro_18	1	0.56338	84	Rank06	Clostridium sartagoforme AAU1	Firmicutes	Clostridia	Clostridiales	Non-Hungate	HydB
asrv01000037_pro_18	1	0.56338	75.5	Rank10	Clostridium sartagoforme AAU1	Firmicutes	Clostridia	Clostridiales	Non-Hungate	HydB
asrv01000037_pro_18	1	0.56338	77.6	Rank39	Clostridium sartagoforme AAU1	Firmicutes	Clostridia	Clostridiales	Non-Hungate	HydB
asrv01000037_pro_18	1	0.56338	77.1	Rank08	Clostridium sartagoforme AAU1	Firmicutes	Clostridia	Clostridiales	Non-Hungate	HydB
C11DRAFT_01835	1	0.56338	71.4	Rank12	Bacteroides ovatus NLAE-zl-C11	Bacteroidetes	Bacteroidia	Bacteroidales	Non-Hungate	HydB
C11DRAFT_01835	1	0.56338	73.5	Rank08	Bacteroides ovatus NLAE-zl-C11	Bacteroidetes	Bacteroidia	Bacteroidales	Non-Hungate	HydB
C11DRAFT_01835	2	1.12676	71.4	Rank07	Bacteroides ovatus NLAE-zl-C11	Bacteroidetes	Bacteroidia	Bacteroidales	Non-Hungate	HydB
C11DRAFT_01835	1	0.56338	87.8	Rank42	Bacteroides ovatus NLAE-zl-C11	Bacteroidetes	Bacteroidia	Bacteroidales	Non-Hungate	HydB
C11DRAFT_01835	1	0.56338	83.7	Rank45	Bacteroides ovatus NLAE-zl-C11	Bacteroidetes	Bacteroidia	Bacteroidales	Non-Hungate	HydB
C11DRAFT_01835	1	0.56338	74.5	Rank36	Bacteroides ovatus NLAE-zl-C11	Bacteroidetes	Bacteroidia	Bacteroidales	Non-Hungate	HydB
C11DRAFT_01835	1	0.56338	81.6	Rank05	Bacteroides ovatus NLAE-zl-C11	Bacteroidetes	Bacteroidia	Bacteroidales	Non-Hungate	HydB
C11DRAFT_01835	1	0.56338	73.5	Rank42	Bacteroides ovatus NLAE-zl-C11	Bacteroidetes	Bacteroidia	Bacteroidales	Non-Hungate	HydB
C11DRAFT_01835	1	0.56338	87.2	Rank33	Bacteroides ovatus NLAE-zl-C11	Bacteroidetes	Bacteroidia	Bacteroidales	Non-Hungate	HydB
C11DRAFT_01835	1	0.56338	66.7	Rank42	Bacteroides ovatus NLAE-zl-C11	Bacteroidetes	Bacteroidia	Bacteroidales	Non-Hungate	HydB
C11DRAFT_01835	2	1.12676	73.5	Rank13	Bacteroides ovatus NLAE-zl-C11	Bacteroidetes	Bacteroidia	Bacteroidales	Non-Hungate	HydB
C11DRAFT_01835	1	0.56338	89.8	Rank06	Bacteroides ovatus NLAE-zl-C11	Bacteroidetes	Bacteroidia	Bacteroidales	Non-Hungate	HydB
C11DRAFT_01835	1	0.56338	78.3	Rank44	Bacteroides ovatus NLAE-zl-C11	Bacteroidetes	Bacteroidia	Bacteroidales	Non-Hungate	HydB
C11DRAFT_01835	1	0.56338	74	Rank44	Bacteroides ovatus NLAE-zl-C11	Bacteroidetes	Bacteroidia	Bacteroidales	Non-Hungate	HydB
C11DRAFT_01835	1	0.56338	85.4	Rank44	Bacteroides ovatus NLAE-zl-C11	Bacteroidetes	Bacteroidia	Bacteroidales	Non-Hungate	HydB
C11DRAFT_01835	1	0.56338	86.4	Rank13	Bacteroides ovatus NLAE-zl-C11	Bacteroidetes	Bacteroidia	Bacteroidales	Non-Hungate	HydB
C11DRAFT_01835	1	0.56338	85.7	Rank10	Bacteroides ovatus NLAE-zl-C11	Bacteroidetes	Bacteroidia	Bacteroidales	Non-Hungate	HydB
C11DRAFT_01835	1	0.56338	82	Rank45	Bacteroides ovatus NLAE-zl-C11	Bacteroidetes	Bacteroidia	Bacteroidales	Non-Hungate	HydB
C11DRAFT_01835	1	0.56338	89.8	Rank44	Bacteroides ovatus NLAE-zl-C11	Bacteroidetes	Bacteroidia	Bacteroidales	Non-Hungate	HydB
C11DRAFT_01835	1	0.56338	76	Rank10	Bacteroides ovatus NLAE-zl-C11	Bacteroidetes	Bacteroidia	Bacteroidales	Non-Hungate	HydB
C11DRAFT_01835	1	0.56338	70	Rank05	Bacteroides ovatus NLAE-zl-C11	Bacteroidetes	Bacteroidia	Bacteroidales	Non-Hungate	HydB
C11DRAFT_01835	2	1.12676	73.5	Rank02	Bacteroides ovatus NLAE-zl-C11	Bacteroidetes	Bacteroidia	Bacteroidales	Non-Hungate	HydB
C11DRAFT_01835	2	1.12676	75.6	Rank44	Bacteroides ovatus NLAE-zl-C11	Bacteroidetes	Bacteroidia	Bacteroidales	Non-Hungate	HydB
C11DRAFT_01835	1	0.56338	87.5	Rank44	Bacteroides ovatus NLAE-zl-C11	Bacteroidetes	Bacteroidia	Bacteroidales	Non-Hungate	HydB
C11DRAFT_01835	1	0.56338	75.5	Rank08	Bacteroides ovatus NLAE-zl-C11	Bacteroidetes	Bacteroidia	Bacteroidales	Non-Hungate	HydB
C11DRAFT_01835	1	0.56338	83.7	Rank44	Bacteroides ovatus NLAE-zl-C11	Bacteroidetes	Bacteroidia	Bacteroidales	Non-Hungate	HydB
C11DRAFT_01835	1	0.56338	79.6	Rank13	Bacteroides ovatus NLAE-zl-C11	Bacteroidetes	Bacteroidia	Bacteroidales	Non-Hungate	HydB
C11DRAFT_01835	1	0.56338	65.3	Rank36	Bacteroides ovatus NLAE-zl-C11	Bacteroidetes	Bacteroidia	Bacteroidales	Non-Hungate	HydB
C11DRAFT_01835	1	0.56338	78	Rank13	Bacteroides ovatus NLAE-zl-C11	Bacteroidetes	Bacteroidia	Bacteroidales	Non-Hungate	HydB
C11DRAFT_01835	2	1.12676	71.4	Rank10	Bacteroides ovatus NLAE-zl-C11	Bacteroidetes	Bacteroidia	Bacteroidales	Non-Hungate	HydB
C11DRAFT_01835	1	0.56338	83.7	Rank01	Bacteroides ovatus NLAE-zl-C11	Bacteroidetes	Bacteroidia	Bacteroidales	Non-Hungate	HydB
C11DRAFT_01835	1	0.56338	77.6	Rank45	Bacteroides ovatus NLAE-zl-C11	Bacteroidetes	Bacteroidia	Bacteroidales	Non-Hungate	HydB
C11DRAFT_01835	1	0.56338	73.5	Rank45	Bacteroides ovatus NLAE-zl-C11	Bacteroidetes	Bacteroidia	Bacteroidales	Non-Hungate	HydB
C11DRAFT_01835	1	0.56338	81.8	Rank38	Bacteroides ovatus NLAE-zl-C11	Bacteroidetes	Bacteroidia	Bacteroidales	Non-Hungate	HydB
C11DRAFT_01835	1	0.56338	67.3	Rank45	Bacteroides ovatus NLAE-zl-C11	Bacteroidetes	Bacteroidia	Bacteroidales	Non-Hungate	HydB
C11DRAFT_01835	2	1.12676	93.9	Rank45	Bacteroides ovatus NLAE-zl-C11	Bacteroidetes	Bacteroidia	Bacteroidales	Non-Hungate	HydB
C11DRAFT_01835	1	0.56338	71.4	Rank02	Bacteroides ovatus NLAE-zl-C11	Bacteroidetes	Bacteroidia	Bacteroidales	Non-Hungate	HydB
C11DRAFT_01835	1	0.56338	75.5	Rank33	Bacteroides ovatus NLAE-zl-C11	Bacteroidetes	Bacteroidia	Bacteroidales	Non-Hungate	HydB
C11DRAFT_01835	1	0.56338	87.5	Rank10	Bacteroides ovatus NLAE-zl-C11	Bacteroidetes	Bacteroidia	Bacteroidales	Non-Hungate	HydB
C11DRAFT_01835	1	0.56338	74	Rank13	Bacteroides ovatus NLAE-zl-C11	Bacteroidetes	Bacteroidia	Bacteroidales	Non-Hungate	HydB
C11DRAFT_01835	1	0.56338	73.5	Rank33	Bacteroides ovatus NLAE-zl-C11	Bacteroidetes	Bacteroidia	Bacteroidales	Non-Hungate	HydB
C11DRAFT_01835	1	0.56338	87.8	Rank06	Bacteroides ovatus NLAE-zl-C11	Bacteroidetes	Bacteroidia	Bacteroidales	Non-Hungate	HydB
C11DRAFT_01835	1	0.56338	83.3	Rank45	Bacteroides ovatus NLAE-zl-C11	Bacteroidetes	Bacteroidia	Bacteroidales	Non-Hungate	HydB
C11DRAFT_01835	1	0.56338	91.8	Rank12	Bacteroides ovatus NLAE-zl-C11	Bacteroidetes	Bacteroidia	Bacteroidales	Non-Hungate	HydB
C11DRAFT_01835	1	0.56338	66.7	Rank46	Bacteroides ovatus NLAE-zl-C11	Bacteroidetes	Bacteroidia	Bacteroidales	Non-Hungate	HydB
C11DRAFT_01835	1	0.56338	94	Rank34	Bacteroides ovatus NLAE-zl-C11	Bacteroidetes	Bacteroidia	Bacteroidales	Non-Hungate	HydB
C11DRAFT_01835	1	0.56338	85.7	Rank33	Bacteroides ovatus NLAE-zl-C11	Bacteroidetes	Bacteroidia	Bacteroidales	Non-Hungate	HydB
C11DRAFT_01835	1	0.56338	75	Rank33	Bacteroides ovatus NLAE-zl-C11	Bacteroidetes	Bacteroidia	Bacteroidales	Non-Hungate	HydB
C11DRAFT_01835	1	0.56338	91.8	Rank02	Bacteroides ovatus NLAE-zl-C11	Bacteroidetes	Bacteroidia	Bacteroidales	Non-Hungate	HydB
C11DRAFT_01835	1	0.56338	73.5	Rank46	Bacteroides ovatus NLAE-zl-C11	Bacteroidetes	Bacteroidia	Bacteroidales	Non-Hungate	HydB
C11DRAFT_01835	1	0.56338	79.6	Rank02	Bacteroides ovatus NLAE-zl-C11	Bacteroidetes	Bacteroidia	Bacteroidales	Non-Hungate	HydB
C11DRAFT_01835	1	0.56338	73.5	Rank34	Bacteroides ovatus NLAE-zl-C11	Bacteroidetes	Bacteroidia	Bacteroidales	Non-Hungate	HydB
C11DRAFT_01835	1	0.56338	75.5	Rank34	Bacteroides ovatus NLAE-zl-C11	Bacteroidetes	Bacteroidia	Bacteroidales	Non-Hungate	HydB
C182DRAFT_00461	1	0.56338	81.4	Rank02	Bacteroides xylanisolvens NLAE-zl-C182	Bacteroidetes	Bacteroidia	Bacteroidales	Non-Hungate	HydB
C182DRAFT_00461	1	0.56338	68	Rank07	Bacteroides xylanisolvens NLAE-zl-C182	Bacteroidetes	Bacteroidia	Bacteroidales	Non-Hungate	HydB
C182DRAFT_00461	1	0.56338	84	Rank04	Bacteroides xylanisolvens NLAE-zl-C182	Bacteroidetes	Bacteroidia	Bacteroidales	Non-Hungate	HydB
C182DRAFT_00461	1	0.56338	79.2	Rank12	Bacteroides xylanisolvens NLAE-zl-C182	Bacteroidetes	Bacteroidia	Bacteroidales	Non-Hungate	HydB
C182DRAFT_00461	1	0.56338	81.6	Rank43	Bacteroides xylanisolvens NLAE-zl-C182	Bacteroidetes	Bacteroidia	Bacteroidales	Non-Hungate	HydB
C182DRAFT_00461	1	0.56338	72.9	Rank05	Bacteroides xylanisolvens NLAE-zl-C182	Bacteroidetes	Bacteroidia	Bacteroidales	Non-Hungate	HydB
C182DRAFT_00461	1	0.56338	80	Rank13	Bacteroides xylanisolvens NLAE-zl-C182	Bacteroidetes	Bacteroidia	Bacteroidales	Non-Hungate	HydB
C182DRAFT_00461	2	1.12676	71.4	Rank45	Bacteroides xylanisolvens NLAE-zl-C182	Bacteroidetes	Bacteroidia	Bacteroidales	Non-Hungate	HydB
C182DRAFT_00461	1	0.56338	81.2	Rank10	Bacteroides xylanisolvens NLAE-zl-C182	Bacteroidetes	Bacteroidia	Bacteroidales	Non-Hungate	HydB
C182DRAFT_00461	1	0.56338	79.6	Rank46	Bacteroides xylanisolvens NLAE-zl-C182	Bacteroidetes	Bacteroidia	Bacteroidales	Non-Hungate	HydB
C182DRAFT_00461	1	0.56338	81.2	Rank38	Bacteroides xylanisolvens NLAE-zl-C182	Bacteroidetes	Bacteroidia	Bacteroidales	Non-Hungate	HydB
C182DRAFT_00461	1	0.56338	90	Rank44	Bacteroides xylanisolvens NLAE-zl-C182	Bacteroidetes	Bacteroidia	Bacteroidales	Non-Hungate	HydB
C182DRAFT_00461	2	1.12676	75.5	Rank33	Bacteroides xylanisolvens NLAE-zl-C182	Bacteroidetes	Bacteroidia	Bacteroidales	Non-Hungate	HydB
C182DRAFT_00461	1	0.56338	87.8	Rank13	Bacteroides xylanisolvens NLAE-zl-C182	Bacteroidetes	Bacteroidia	Bacteroidales	Non-Hungate	HydB
C182DRAFT_00461	1	0.56338	93.8	Rank36	Bacteroides xylanisolvens NLAE-zl-C182	Bacteroidetes	Bacteroidia	Bacteroidales	Non-Hungate	HydB
C182DRAFT_00461	1	0.56338	73.5	Rank36	Bacteroides xylanisolvens NLAE-zl-C182	Bacteroidetes	Bacteroidia	Bacteroidales	Non-Hungate	HydB
C182DRAFT_00461	1	0.56338	78	Rank33	Bacteroides xylanisolvens NLAE-zl-C182	Bacteroidetes	Bacteroidia	Bacteroidales	Non-Hungate	HydB
C182DRAFT_00461	1	0.56338	77.6	Rank33	Bacteroides xylanisolvens NLAE-zl-C182	Bacteroidetes	Bacteroidia	Bacteroidales	Non-Hungate	HydB
C182DRAFT_00461	1	0.56338	89.6	Rank06	Bacteroides xylanisolvens NLAE-zl-C182	Bacteroidetes	Bacteroidia	Bacteroidales	Non-Hungate	HydB
C182DRAFT_00461	1	0.56338	75.5	Rank05	Bacteroides xylanisolvens NLAE-zl-C182	Bacteroidetes	Bacteroidia	Bacteroidales	Non-Hungate	HydB
C182DRAFT_00461	1	0.56338	77.6	Rank06	Bacteroides xylanisolvens NLAE-zl-C182	Bacteroidetes	Bacteroidia	Bacteroidales	Non-Hungate	HydB
C182DRAFT_00461	1	0.56338	66.7	Rank34	Bacteroides xylanisolvens NLAE-zl-C182	Bacteroidetes	Bacteroidia	Bacteroidales	Non-Hungate	HydB
C182DRAFT_00461	1	0.56338	70.2	Rank07	Bacteroides xylanisolvens NLAE-zl-C182	Bacteroidetes	Bacteroidia	Bacteroidales	Non-Hungate	HydB
C182DRAFT_00461	1	0.56338	85.4	Rank44	Bacteroides xylanisolvens NLAE-zl-C182	Bacteroidetes	Bacteroidia	Bacteroidales	Non-Hungate	HydB
C182DRAFT_00461	1	0.56338	90	Rank02	Bacteroides xylanisolvens NLAE-zl-C182	Bacteroidetes	Bacteroidia	Bacteroidales	Non-Hungate	HydB
C182DRAFT_00461	1	0.56338	71.4	Rank39	Bacteroides xylanisolvens NLAE-zl-C182	Bacteroidetes	Bacteroidia	Bacteroidales	Non-Hungate	HydB
C182DRAFT_00461	1	0.56338	83.7	Rank36	Bacteroides xylanisolvens NLAE-zl-C182	Bacteroidetes	Bacteroidia	Bacteroidales	Non-Hungate	HydB
C182DRAFT_00461	1	0.56338	76	Rank44	Bacteroides xylanisolvens NLAE-zl-C182	Bacteroidetes	Bacteroidia	Bacteroidales	Non-Hungate	HydB
C182DRAFT_00461	1	0.56338	93.8	Rank44	Bacteroides xylanisolvens NLAE-zl-C182	Bacteroidetes	Bacteroidia	Bacteroidales	Non-Hungate	HydB
C182DRAFT_00461	1	0.56338	84	Rank07	Bacteroides xylanisolvens NLAE-zl-C182	Bacteroidetes	Bacteroidia	Bacteroidales	Non-Hungate	HydB
C182DRAFT_00461	1	0.56338	82	Rank05	Bacteroides xylanisolvens NLAE-zl-C182	Bacteroidetes	Bacteroidia	Bacteroidales	Non-Hungate	HydB
C182DRAFT_00461	1	0.56338	89.6	Rank33	Bacteroides xylanisolvens NLAE-zl-C182	Bacteroidetes	Bacteroidia	Bacteroidales	Non-Hungate	HydB
C182DRAFT_00461	1	0.56338	89.8	Rank01	Bacteroides xylanisolvens NLAE-zl-C182	Bacteroidetes	Bacteroidia	Bacteroidales	Non-Hungate	HydB
C182DRAFT_00461	1	0.56338	93.9	Rank42	Bacteroides xylanisolvens NLAE-zl-C182	Bacteroidetes	Bacteroidia	Bacteroidales	Non-Hungate	HydB
C182DRAFT_00461	1	0.56338	88	Rank06	Bacteroides xylanisolvens NLAE-zl-C182	Bacteroidetes	Bacteroidia	Bacteroidales	Non-Hungate	HydB
C182DRAFT_00461	1	0.56338	94	Rank34	Bacteroides xylanisolvens NLAE-zl-C182	Bacteroidetes	Bacteroidia	Bacteroidales	Non-Hungate	HydB
C182DRAFT_00461	1	0.56338	84	Rank39	Bacteroides xylanisolvens NLAE-zl-C182	Bacteroidetes	Bacteroidia	Bacteroidales	Non-Hungate	HydB
C182DRAFT_00461	1	0.56338	94	Rank12	Bacteroides xylanisolvens NLAE-zl-C182	Bacteroidetes	Bacteroidia	Bacteroidales	Non-Hungate	HydB
C182DRAFT_00461	1	0.56338	75.5	Rank12	Bacteroides xylanisolvens NLAE-zl-C182	Bacteroidetes	Bacteroidia	Bacteroidales	Non-Hungate	HydB
C182DRAFT_00461	1	0.56338	66.7	Rank13	Bacteroides xylanisolvens NLAE-zl-C182	Bacteroidetes	Bacteroidia	Bacteroidales	Non-Hungate	HydB
C29DRAFT_00613	1	0.56338	83.7	Rank08	Bacteroides xylanisolvens NLAE-zl-C29	Bacteroidetes	Bacteroidia	Bacteroidales	Non-Hungate	HydB
C29DRAFT_00613	1	0.56338	92	Rank12	Bacteroides xylanisolvens NLAE-zl-C29	Bacteroidetes	Bacteroidia	Bacteroidales	Non-Hungate	HydB
C29DRAFT_00613	1	0.56338	91.8	Rank04	Bacteroides xylanisolvens NLAE-zl-C29	Bacteroidetes	Bacteroidia	Bacteroidales	Non-Hungate	HydB
C29DRAFT_00613	1	0.56338	91.8	Rank13	Bacteroides xylanisolvens NLAE-zl-C29	Bacteroidetes	Bacteroidia	Bacteroidales	Non-Hungate	HydB
C29DRAFT_00613	1	0.56338	82	Rank33	Bacteroides xylanisolvens NLAE-zl-C29	Bacteroidetes	Bacteroidia	Bacteroidales	Non-Hungate	HydB
C29DRAFT_00613	1	0.56338	90	Rank42	Bacteroides xylanisolvens NLAE-zl-C29	Bacteroidetes	Bacteroidia	Bacteroidales	Non-Hungate	HydB
C29DRAFT_00613	1	0.56338	91.3	Rank43	Bacteroides xylanisolvens NLAE-zl-C29	Bacteroidetes	Bacteroidia	Bacteroidales	Non-Hungate	HydB
C29DRAFT_00613	1	0.56338	76.6	Rank44	Bacteroides xylanisolvens NLAE-zl-C29	Bacteroidetes	Bacteroidia	Bacteroidales	Non-Hungate	HydB
C29DRAFT_00613	1	0.56338	91.8	Rank06	Bacteroides xylanisolvens NLAE-zl-C29	Bacteroidetes	Bacteroidia	Bacteroidales	Non-Hungate	HydB
C29DRAFT_00613	1	0.56338	75.5	Rank07	Bacteroides xylanisolvens NLAE-zl-C29	Bacteroidetes	Bacteroidia	Bacteroidales	Non-Hungate	HydB
C29DRAFT_00613	1	0.56338	77.6	Rank42	Bacteroides xylanisolvens NLAE-zl-C29	Bacteroidetes	Bacteroidia	Bacteroidales	Non-Hungate	HydB
C29DRAFT_00613	1	0.56338	93.9	Rank13	Bacteroides xylanisolvens NLAE-zl-C29	Bacteroidetes	Bacteroidia	Bacteroidales	Non-Hungate	HydB
C29DRAFT_00613	1	0.56338	75.5	Rank36	Bacteroides xylanisolvens NLAE-zl-C29	Bacteroidetes	Bacteroidia	Bacteroidales	Non-Hungate	HydB
C29DRAFT_00613	1	0.56338	70	Rank13	Bacteroides xylanisolvens NLAE-zl-C29	Bacteroidetes	Bacteroidia	Bacteroidales	Non-Hungate	HydB
C29DRAFT_00613	1	0.56338	89.8	Rank43	Bacteroides xylanisolvens NLAE-zl-C29	Bacteroidetes	Bacteroidia	Bacteroidales	Non-Hungate	HydB
C29DRAFT_00613	1	0.56338	72.9	Rank13	Bacteroides xylanisolvens NLAE-zl-C29	Bacteroidetes	Bacteroidia	Bacteroidales	Non-Hungate	HydB
C29DRAFT_00613	1	0.56338	77.6	Rank05	Bacteroides xylanisolvens NLAE-zl-C29	Bacteroidetes	Bacteroidia	Bacteroidales	Non-Hungate	HydB
C29DRAFT_00613	1	0.56338	82.2	Rank10	Bacteroides xylanisolvens NLAE-zl-C29	Bacteroidetes	Bacteroidia	Bacteroidales	Non-Hungate	HydB
C29DRAFT_00613	1	0.56338	81.6	Rank44	Bacteroides xylanisolvens NLAE-zl-C29	Bacteroidetes	Bacteroidia	Bacteroidales	Non-Hungate	HydB
C29DRAFT_00613	1	0.56338	73.5	Rank34	Bacteroides xylanisolvens NLAE-zl-C29	Bacteroidetes	Bacteroidia	Bacteroidales	Non-Hungate	HydB
C29DRAFT_00613	1	0.56338	93.9	Rank36	Bacteroides xylanisolvens NLAE-zl-C29	Bacteroidetes	Bacteroidia	Bacteroidales	Non-Hungate	HydB
C29DRAFT_00613	1	0.56338	91.8	Rank39	Bacteroides xylanisolvens NLAE-zl-C29	Bacteroidetes	Bacteroidia	Bacteroidales	Non-Hungate	HydB
C29DRAFT_00613	1	0.56338	89.6	Rank07	Bacteroides xylanisolvens NLAE-zl-C29	Bacteroidetes	Bacteroidia	Bacteroidales	Non-Hungate	HydB
C29DRAFT_00613	1	0.56338	89.8	Rank07	Bacteroides xylanisolvens NLAE-zl-C29	Bacteroidetes	Bacteroidia	Bacteroidales	Non-Hungate	HydB
C29DRAFT_00613	1	0.56338	79.6	Rank43	Bacteroides xylanisolvens NLAE-zl-C29	Bacteroidetes	Bacteroidia	Bacteroidales	Non-Hungate	HydB
C29DRAFT_00613	1	0.56338	85.1	Rank36	Bacteroides xylanisolvens NLAE-zl-C29	Bacteroidetes	Bacteroidia	Bacteroidales	Non-Hungate	HydB
C29DRAFT_00613	1	0.56338	79.6	Rank36	Bacteroides xylanisolvens NLAE-zl-C29	Bacteroidetes	Bacteroidia	Bacteroidales	Non-Hungate	HydB
C29DRAFT_00613	1	0.56338	91.8	Rank05	Bacteroides xylanisolvens NLAE-zl-C29	Bacteroidetes	Bacteroidia	Bacteroidales	Non-Hungate	HydB
C29DRAFT_00613	1	0.56338	92	Rank04	Bacteroides xylanisolvens NLAE-zl-C29	Bacteroidetes	Bacteroidia	Bacteroidales	Non-Hungate	HydB
C29DRAFT_00613	1	0.56338	87.2	Rank46	Bacteroides xylanisolvens NLAE-zl-C29	Bacteroidetes	Bacteroidia	Bacteroidales	Non-Hungate	HydB
C29DRAFT_00613	1	0.56338	93.9	Rank33	Bacteroides xylanisolvens NLAE-zl-C29	Bacteroidetes	Bacteroidia	Bacteroidales	Non-Hungate	HydB
C29DRAFT_00613	1	0.56338	78.4	Rank02	Bacteroides xylanisolvens NLAE-zl-C29	Bacteroidetes	Bacteroidia	Bacteroidales	Non-Hungate	HydB
C29DRAFT_00613	1	0.56338	85.7	Rank10	Bacteroides xylanisolvens NLAE-zl-C29	Bacteroidetes	Bacteroidia	Bacteroidales	Non-Hungate	HydB
C29DRAFT_00613	1	0.56338	66.7	Rank44	Bacteroides xylanisolvens NLAE-zl-C29	Bacteroidetes	Bacteroidia	Bacteroidales	Non-Hungate	HydB
C29DRAFT_00613	1	0.56338	87.8	Rank39	Bacteroides xylanisolvens NLAE-zl-C29	Bacteroidetes	Bacteroidia	Bacteroidales	Non-Hungate	HydB
C29DRAFT_00613	1	0.56338	77.1	Rank44	Bacteroides xylanisolvens NLAE-zl-C29	Bacteroidetes	Bacteroidia	Bacteroidales	Non-Hungate	HydB
C29DRAFT_00613	2	1.12676	88	Rank12	Bacteroides xylanisolvens NLAE-zl-C29	Bacteroidetes	Bacteroidia	Bacteroidales	Non-Hungate	HydB
C29DRAFT_00613	1	0.56338	76.1	Rank45	Bacteroides xylanisolvens NLAE-zl-C29	Bacteroidetes	Bacteroidia	Bacteroidales	Non-Hungate	HydB
C29DRAFT_00613	1	0.56338	88	Rank06	Bacteroides xylanisolvens NLAE-zl-C29	Bacteroidetes	Bacteroidia	Bacteroidales	Non-Hungate	HydB
C29DRAFT_00613	1	0.56338	94	Rank44	Bacteroides xylanisolvens NLAE-zl-C29	Bacteroidetes	Bacteroidia	Bacteroidales	Non-Hungate	HydB
C339DRAFT_01245	1	0.56338	75	Rank02	Bacteroides xylanisolvens NLAE-zl-C339	Bacteroidetes	Bacteroidia	Bacteroidales	Non-Hungate	HydB
C339DRAFT_01245	1	0.56338	88	Rank34	Bacteroides xylanisolvens NLAE-zl-C339	Bacteroidetes	Bacteroidia	Bacteroidales	Non-Hungate	HydB
C339DRAFT_01245	1	0.56338	73.5	Rank38	Bacteroides xylanisolvens NLAE-zl-C339	Bacteroidetes	Bacteroidia	Bacteroidales	Non-Hungate	HydB
C339DRAFT_01245	1	0.56338	83.3	Rank46	Bacteroides xylanisolvens NLAE-zl-C339	Bacteroidetes	Bacteroidia	Bacteroidales	Non-Hungate	HydB
C339DRAFT_01245	1	0.56338	85.7	Rank04	Bacteroides xylanisolvens NLAE-zl-C339	Bacteroidetes	Bacteroidia	Bacteroidales	Non-Hungate	HydB
C339DRAFT_01245	1	0.56338	89.8	Rank12	Bacteroides xylanisolvens NLAE-zl-C339	Bacteroidetes	Bacteroidia	Bacteroidales	Non-Hungate	HydB
C339DRAFT_01245	1	0.56338	91.8	Rank38	Bacteroides xylanisolvens NLAE-zl-C339	Bacteroidetes	Bacteroidia	Bacteroidales	Non-Hungate	HydB
C339DRAFT_01245	1	0.56338	88.4	Rank33	Bacteroides xylanisolvens NLAE-zl-C339	Bacteroidetes	Bacteroidia	Bacteroidales	Non-Hungate	HydB
C339DRAFT_01245	1	0.56338	74.5	Rank44	Bacteroides xylanisolvens NLAE-zl-C339	Bacteroidetes	Bacteroidia	Bacteroidales	Non-Hungate	HydB
C339DRAFT_01245	1	0.56338	67.3	Rank33	Bacteroides xylanisolvens NLAE-zl-C339	Bacteroidetes	Bacteroidia	Bacteroidales	Non-Hungate	HydB
C339DRAFT_01245	1	0.56338	79.2	Rank34	Bacteroides xylanisolvens NLAE-zl-C339	Bacteroidetes	Bacteroidia	Bacteroidales	Non-Hungate	HydB
C339DRAFT_01245	1	0.56338	81	Rank08	Bacteroides xylanisolvens NLAE-zl-C339	Bacteroidetes	Bacteroidia	Bacteroidales	Non-Hungate	HydB
C339DRAFT_01245	1	0.56338	88.9	Rank42	Bacteroides xylanisolvens NLAE-zl-C339	Bacteroidetes	Bacteroidia	Bacteroidales	Non-Hungate	HydB
C339DRAFT_01245	1	0.56338	82	Rank13	Bacteroides xylanisolvens NLAE-zl-C339	Bacteroidetes	Bacteroidia	Bacteroidales	Non-Hungate	HydB
C339DRAFT_01245	1	0.56338	85.7	Rank06	Bacteroides xylanisolvens NLAE-zl-C339	Bacteroidetes	Bacteroidia	Bacteroidales	Non-Hungate	HydB
C339DRAFT_01245	1	0.56338	87.8	Rank13	Bacteroides xylanisolvens NLAE-zl-C339	Bacteroidetes	Bacteroidia	Bacteroidales	Non-Hungate	HydB
C339DRAFT_01245	1	0.56338	89.8	Rank42	Bacteroides xylanisolvens NLAE-zl-C339	Bacteroidetes	Bacteroidia	Bacteroidales	Non-Hungate	HydB
C339DRAFT_01245	1	0.56338	87	Rank33	Bacteroides xylanisolvens NLAE-zl-C339	Bacteroidetes	Bacteroidia	Bacteroidales	Non-Hungate	HydB
C339DRAFT_01245	1	0.56338	87.5	Rank45	Bacteroides xylanisolvens NLAE-zl-C339	Bacteroidetes	Bacteroidia	Bacteroidales	Non-Hungate	HydB
C339DRAFT_01245	1	0.56338	89.6	Rank13	Bacteroides xylanisolvens NLAE-zl-C339	Bacteroidetes	Bacteroidia	Bacteroidales	Non-Hungate	HydB
C339DRAFT_01245	1	0.56338	87.5	Rank06	Bacteroides xylanisolvens NLAE-zl-C339	Bacteroidetes	Bacteroidia	Bacteroidales	Non-Hungate	HydB
C34DRAFT_01094	1	0.56338	83.7	Rank02	Bacteroides ovatus NLAE-zl-C34	Bacteroidetes	Bacteroidia	Bacteroidales	Non-Hungate	HydB
C34DRAFT_01094	1	0.56338	89.8	Rank01	Bacteroides ovatus NLAE-zl-C34	Bacteroidetes	Bacteroidia	Bacteroidales	Non-Hungate	HydB
C34DRAFT_01094	1	0.56338	77.6	Rank38	Bacteroides ovatus NLAE-zl-C34	Bacteroidetes	Bacteroidia	Bacteroidales	Non-Hungate	HydB
C34DRAFT_01094	2	1.12676	84	Rank44	Bacteroides ovatus NLAE-zl-C34	Bacteroidetes	Bacteroidia	Bacteroidales	Non-Hungate	HydB
C34DRAFT_01094	1	0.56338	81.6	Rank46	Bacteroides ovatus NLAE-zl-C34	Bacteroidetes	Bacteroidia	Bacteroidales	Non-Hungate	HydB
C34DRAFT_01094	1	0.56338	76	Rank13	Bacteroides ovatus NLAE-zl-C34	Bacteroidetes	Bacteroidia	Bacteroidales	Non-Hungate	HydB
C34DRAFT_01094	1	0.56338	76	Rank46	Bacteroides ovatus NLAE-zl-C34	Bacteroidetes	Bacteroidia	Bacteroidales	Non-Hungate	HydB
C34DRAFT_01094	1	0.56338	87	Rank34	Bacteroides ovatus NLAE-zl-C34	Bacteroidetes	Bacteroidia	Bacteroidales	Non-Hungate	HydB
C34DRAFT_01094	1	0.56338	73.5	Rank45	Bacteroides ovatus NLAE-zl-C34	Bacteroidetes	Bacteroidia	Bacteroidales	Non-Hungate	HydB
C34DRAFT_01094	1	0.56338	79.6	Rank12	Bacteroides ovatus NLAE-zl-C34	Bacteroidetes	Bacteroidia	Bacteroidales	Non-Hungate	HydB
C34DRAFT_01094	2	1.12676	87.8	Rank44	Bacteroides ovatus NLAE-zl-C34	Bacteroidetes	Bacteroidia	Bacteroidales	Non-Hungate	HydB
C34DRAFT_01094	1	0.56338	89.8	Rank13	Bacteroides ovatus NLAE-zl-C34	Bacteroidetes	Bacteroidia	Bacteroidales	Non-Hungate	HydB
C34DRAFT_01094	1	0.56338	88	Rank07	Bacteroides ovatus NLAE-zl-C34	Bacteroidetes	Bacteroidia	Bacteroidales	Non-Hungate	HydB
C34DRAFT_01094	1	0.56338	81.2	Rank42	Bacteroides ovatus NLAE-zl-C34	Bacteroidetes	Bacteroidia	Bacteroidales	Non-Hungate	HydB
C34DRAFT_01094	1	0.56338	81.6	Rank42	Bacteroides ovatus NLAE-zl-C34	Bacteroidetes	Bacteroidia	Bacteroidales	Non-Hungate	HydB
C34DRAFT_01094	1	0.56338	73.5	Rank38	Bacteroides ovatus NLAE-zl-C34	Bacteroidetes	Bacteroidia	Bacteroidales	Non-Hungate	HydB
C34DRAFT_01094	1	0.56338	89.8	Rank39	Bacteroides ovatus NLAE-zl-C34	Bacteroidetes	Bacteroidia	Bacteroidales	Non-Hungate	HydB
C34DRAFT_01094	1	0.56338	82	Rank13	Bacteroides ovatus NLAE-zl-C34	Bacteroidetes	Bacteroidia	Bacteroidales	Non-Hungate	HydB
C34DRAFT_01094	1	0.56338	89.8	Rank05	Bacteroides ovatus NLAE-zl-C34	Bacteroidetes	Bacteroidia	Bacteroidales	Non-Hungate	HydB
C34DRAFT_01094	1	0.56338	89.8	Rank33	Bacteroides ovatus NLAE-zl-C34	Bacteroidetes	Bacteroidia	Bacteroidales	Non-Hungate	HydB
C34DRAFT_01094	1	0.56338	69.4	Rank44	Bacteroides ovatus NLAE-zl-C34	Bacteroidetes	Bacteroidia	Bacteroidales	Non-Hungate	HydB
C34DRAFT_01094	1	0.56338	77.6	Rank04	Bacteroides ovatus NLAE-zl-C34	Bacteroidetes	Bacteroidia	Bacteroidales	Non-Hungate	HydB
C34DRAFT_01094	1	0.56338	76.6	Rank06	Bacteroides ovatus NLAE-zl-C34	Bacteroidetes	Bacteroidia	Bacteroidales	Non-Hungate	HydB
C34DRAFT_01094	1	0.56338	91.8	Rank04	Bacteroides ovatus NLAE-zl-C34	Bacteroidetes	Bacteroidia	Bacteroidales	Non-Hungate	HydB
C34DRAFT_01094	1	0.56338	83.7	Rank33	Bacteroides ovatus NLAE-zl-C34	Bacteroidetes	Bacteroidia	Bacteroidales	Non-Hungate	HydB
C34DRAFT_01094	1	0.56338	81.6	Rank05	Bacteroides ovatus NLAE-zl-C34	Bacteroidetes	Bacteroidia	Bacteroidales	Non-Hungate	HydB
C34DRAFT_01094	1	0.56338	82	Rank07	Bacteroides ovatus NLAE-zl-C34	Bacteroidetes	Bacteroidia	Bacteroidales	Non-Hungate	HydB
C34DRAFT_01094	1	0.56338	79.6	Rank44	Bacteroides ovatus NLAE-zl-C34	Bacteroidetes	Bacteroidia	Bacteroidales	Non-Hungate	HydB
C34DRAFT_01094	1	0.56338	69.4	Rank13	Bacteroides ovatus NLAE-zl-C34	Bacteroidetes	Bacteroidia	Bacteroidales	Non-Hungate	HydB
C523DRAFT_02678	1	0.56338	87.8	Rank45	Bacteroides thetaiotaomicron NLAE-zl-C523	Bacteroidetes	Bacteroidia	Bacteroidales	Non-Hungate	HydB
C523DRAFT_02678	1	0.56338	74	Rank10	Bacteroides thetaiotaomicron NLAE-zl-C523	Bacteroidetes	Bacteroidia	Bacteroidales	Non-Hungate	HydB
C523DRAFT_02678	1	0.56338	75.5	Rank13	Bacteroides thetaiotaomicron NLAE-zl-C523	Bacteroidetes	Bacteroidia	Bacteroidales	Non-Hungate	HydB
C523DRAFT_02678	2	1.12676	81.6	Rank08	Bacteroides thetaiotaomicron NLAE-zl-C523	Bacteroidetes	Bacteroidia	Bacteroidales	Non-Hungate	HydB
C523DRAFT_02678	1	0.56338	81.6	Rank46	Bacteroides thetaiotaomicron NLAE-zl-C523	Bacteroidetes	Bacteroidia	Bacteroidales	Non-Hungate	HydB
C523DRAFT_02678	1	0.56338	65.3	Rank10	Bacteroides thetaiotaomicron NLAE-zl-C523	Bacteroidetes	Bacteroidia	Bacteroidales	Non-Hungate	HydB
C523DRAFT_02678	2	1.12676	65.3	Rank44	Bacteroides thetaiotaomicron NLAE-zl-C523	Bacteroidetes	Bacteroidia	Bacteroidales	Non-Hungate	HydB
C523DRAFT_02678	1	0.56338	91.7	Rank33	Bacteroides thetaiotaomicron NLAE-zl-C523	Bacteroidetes	Bacteroidia	Bacteroidales	Non-Hungate	HydB
C523DRAFT_02678	1	0.56338	85.7	Rank04	Bacteroides thetaiotaomicron NLAE-zl-C523	Bacteroidetes	Bacteroidia	Bacteroidales	Non-Hungate	HydB
C523DRAFT_02678	1	0.56338	83.3	Rank13	Bacteroides thetaiotaomicron NLAE-zl-C523	Bacteroidetes	Bacteroidia	Bacteroidales	Non-Hungate	HydB
C523DRAFT_02678	1	0.56338	79.2	Rank10	Bacteroides thetaiotaomicron NLAE-zl-C523	Bacteroidetes	Bacteroidia	Bacteroidales	Non-Hungate	HydB
C523DRAFT_02678	1	0.56338	87.8	Rank08	Bacteroides thetaiotaomicron NLAE-zl-C523	Bacteroidetes	Bacteroidia	Bacteroidales	Non-Hungate	HydB
C523DRAFT_02678	2	1.12676	75.5	Rank44	Bacteroides thetaiotaomicron NLAE-zl-C523	Bacteroidetes	Bacteroidia	Bacteroidales	Non-Hungate	HydB
C523DRAFT_02678	1	0.56338	89.6	Rank39	Bacteroides thetaiotaomicron NLAE-zl-C523	Bacteroidetes	Bacteroidia	Bacteroidales	Non-Hungate	HydB
C523DRAFT_02678	1	0.56338	77.3	Rank44	Bacteroides thetaiotaomicron NLAE-zl-C523	Bacteroidetes	Bacteroidia	Bacteroidales	Non-Hungate	HydB
C523DRAFT_02678	1	0.56338	85.7	Rank45	Bacteroides thetaiotaomicron NLAE-zl-C523	Bacteroidetes	Bacteroidia	Bacteroidales	Non-Hungate	HydB
C523DRAFT_02678	1	0.56338	73.5	Rank13	Bacteroides thetaiotaomicron NLAE-zl-C523	Bacteroidetes	Bacteroidia	Bacteroidales	Non-Hungate	HydB
C523DRAFT_02678	1	0.56338	73.5	Rank44	Bacteroides thetaiotaomicron NLAE-zl-C523	Bacteroidetes	Bacteroidia	Bacteroidales	Non-Hungate	HydB
C523DRAFT_02678	1	0.56338	66	Rank39	Bacteroides thetaiotaomicron NLAE-zl-C523	Bacteroidetes	Bacteroidia	Bacteroidales	Non-Hungate	HydB
C523DRAFT_02678	1	0.56338	72	Rank44	Bacteroides thetaiotaomicron NLAE-zl-C523	Bacteroidetes	Bacteroidia	Bacteroidales	Non-Hungate	HydB
C523DRAFT_02678	1	0.56338	73.5	Rank45	Bacteroides thetaiotaomicron NLAE-zl-C523	Bacteroidetes	Bacteroidia	Bacteroidales	Non-Hungate	HydB
C523DRAFT_02678	1	0.56338	69.6	Rank33	Bacteroides thetaiotaomicron NLAE-zl-C523	Bacteroidetes	Bacteroidia	Bacteroidales	Non-Hungate	HydB
C523DRAFT_02678	1	0.56338	89.8	Rank10	Bacteroides thetaiotaomicron NLAE-zl-C523	Bacteroidetes	Bacteroidia	Bacteroidales	Non-Hungate	HydB
C523DRAFT_02678	1	0.56338	66	Rank44	Bacteroides thetaiotaomicron NLAE-zl-C523	Bacteroidetes	Bacteroidia	Bacteroidales	Non-Hungate	HydB
C523DRAFT_02678	1	0.56338	71.7	Rank39	Bacteroides thetaiotaomicron NLAE-zl-C523	Bacteroidetes	Bacteroidia	Bacteroidales	Non-Hungate	HydB
C523DRAFT_02678	1	0.56338	74	Rank39	Bacteroides thetaiotaomicron NLAE-zl-C523	Bacteroidetes	Bacteroidia	Bacteroidales	Non-Hungate	HydB
C523DRAFT_02678	1	0.56338	74.5	Rank08	Bacteroides thetaiotaomicron NLAE-zl-C523	Bacteroidetes	Bacteroidia	Bacteroidales	Non-Hungate	HydB
C523DRAFT_02678	1	0.56338	89.8	Rank06	Bacteroides thetaiotaomicron NLAE-zl-C523	Bacteroidetes	Bacteroidia	Bacteroidales	Non-Hungate	HydB
C523DRAFT_02678	1	0.56338	75.5	Rank45	Bacteroides thetaiotaomicron NLAE-zl-C523	Bacteroidetes	Bacteroidia	Bacteroidales	Non-Hungate	HydB
C523DRAFT_02678	1	0.56338	81.6	Rank44	Bacteroides thetaiotaomicron NLAE-zl-C523	Bacteroidetes	Bacteroidia	Bacteroidales	Non-Hungate	HydB
C523DRAFT_02678	1	0.56338	77.6	Rank44	Bacteroides thetaiotaomicron NLAE-zl-C523	Bacteroidetes	Bacteroidia	Bacteroidales	Non-Hungate	HydB
C523DRAFT_02678	1	0.56338	70	Rank38	Bacteroides thetaiotaomicron NLAE-zl-C523	Bacteroidetes	Bacteroidia	Bacteroidales	Non-Hungate	HydB
C523DRAFT_02678	1	0.56338	74.4	Rank44	Bacteroides thetaiotaomicron NLAE-zl-C523	Bacteroidetes	Bacteroidia	Bacteroidales	Non-Hungate	HydB
C523DRAFT_02678	1	0.56338	71.4	Rank34	Bacteroides thetaiotaomicron NLAE-zl-C523	Bacteroidetes	Bacteroidia	Bacteroidales	Non-Hungate	HydB
C523DRAFT_02678	1	0.56338	74	Rank34	Bacteroides thetaiotaomicron NLAE-zl-C523	Bacteroidetes	Bacteroidia	Bacteroidales	Non-Hungate	HydB
C523DRAFT_02678	1	0.56338	72	Rank33	Bacteroides thetaiotaomicron NLAE-zl-C523	Bacteroidetes	Bacteroidia	Bacteroidales	Non-Hungate	HydB
C523DRAFT_02678	2	1.12676	75	Rank43	Bacteroides thetaiotaomicron NLAE-zl-C523	Bacteroidetes	Bacteroidia	Bacteroidales	Non-Hungate	HydB
C523DRAFT_02678	1	0.56338	95.9	Rank02	Bacteroides thetaiotaomicron NLAE-zl-C523	Bacteroidetes	Bacteroidia	Bacteroidales	Non-Hungate	HydB
C523DRAFT_02678	1	0.56338	75.5	Rank34	Bacteroides thetaiotaomicron NLAE-zl-C523	Bacteroidetes	Bacteroidia	Bacteroidales	Non-Hungate	HydB
C523DRAFT_02678	2	1.12676	81.6	Rank06	Bacteroides thetaiotaomicron NLAE-zl-C523	Bacteroidetes	Bacteroidia	Bacteroidales	Non-Hungate	HydB
C523DRAFT_02678	1	0.56338	73.5	Rank05	Bacteroides thetaiotaomicron NLAE-zl-C523	Bacteroidetes	Bacteroidia	Bacteroidales	Non-Hungate	HydB
C523DRAFT_02678	1	0.56338	65.9	Rank39	Bacteroides thetaiotaomicron NLAE-zl-C523	Bacteroidetes	Bacteroidia	Bacteroidales	Non-Hungate	HydB
C523DRAFT_02678	1	0.56338	72.9	Rank45	Bacteroides thetaiotaomicron NLAE-zl-C523	Bacteroidetes	Bacteroidia	Bacteroidales	Non-Hungate	HydB
C523DRAFT_02678	1	0.56338	65.9	Rank12	Bacteroides thetaiotaomicron NLAE-zl-C523	Bacteroidetes	Bacteroidia	Bacteroidales	Non-Hungate	HydB
C523DRAFT_02678	1	0.56338	84	Rank44	Bacteroides thetaiotaomicron NLAE-zl-C523	Bacteroidetes	Bacteroidia	Bacteroidales	Non-Hungate	HydB
C523DRAFT_02678	1	0.56338	89.8	Rank12	Bacteroides thetaiotaomicron NLAE-zl-C523	Bacteroidetes	Bacteroidia	Bacteroidales	Non-Hungate	HydB
C523DRAFT_02678	1	0.56338	88	Rank43	Bacteroides thetaiotaomicron NLAE-zl-C523	Bacteroidetes	Bacteroidia	Bacteroidales	Non-Hungate	HydB
C523DRAFT_02678	2	1.12676	83.7	Rank13	Bacteroides thetaiotaomicron NLAE-zl-C523	Bacteroidetes	Bacteroidia	Bacteroidales	Non-Hungate	HydB
C523DRAFT_02678	1	0.56338	69.4	Rank36	Bacteroides thetaiotaomicron NLAE-zl-C523	Bacteroidetes	Bacteroidia	Bacteroidales	Non-Hungate	HydB
C523DRAFT_02678	1	0.56338	75.5	Rank33	Bacteroides thetaiotaomicron NLAE-zl-C523	Bacteroidetes	Bacteroidia	Bacteroidales	Non-Hungate	HydB
C523DRAFT_02678	1	0.56338	77.6	Rank34	Bacteroides thetaiotaomicron NLAE-zl-C523	Bacteroidetes	Bacteroidia	Bacteroidales	Non-Hungate	HydB
C523DRAFT_02678	1	0.56338	67.3	Rank42	Bacteroides thetaiotaomicron NLAE-zl-C523	Bacteroidetes	Bacteroidia	Bacteroidales	Non-Hungate	HydB
C523DRAFT_02678	1	0.56338	75.5	Rank42	Bacteroides thetaiotaomicron NLAE-zl-C523	Bacteroidetes	Bacteroidia	Bacteroidales	Non-Hungate	HydB
C523DRAFT_02678	1	0.56338	78.7	Rank12	Bacteroides thetaiotaomicron NLAE-zl-C523	Bacteroidetes	Bacteroidia	Bacteroidales	Non-Hungate	HydB
C523DRAFT_02678	1	0.56338	70.2	Rank45	Bacteroides thetaiotaomicron NLAE-zl-C523	Bacteroidetes	Bacteroidia	Bacteroidales	Non-Hungate	HydB
C523DRAFT_02678	1	0.56338	83	Rank12	Bacteroides thetaiotaomicron NLAE-zl-C523	Bacteroidetes	Bacteroidia	Bacteroidales	Non-Hungate	HydB
C523DRAFT_02678	1	0.56338	91.5	Rank44	Bacteroides thetaiotaomicron NLAE-zl-C523	Bacteroidetes	Bacteroidia	Bacteroidales	Non-Hungate	HydB
C523DRAFT_02678	1	0.56338	68.9	Rank43	Bacteroides thetaiotaomicron NLAE-zl-C523	Bacteroidetes	Bacteroidia	Bacteroidales	Non-Hungate	HydB
C523DRAFT_02678	1	0.56338	65.3	Rank34	Bacteroides thetaiotaomicron NLAE-zl-C523	Bacteroidetes	Bacteroidia	Bacteroidales	Non-Hungate	HydB
C523DRAFT_02678	1	0.56338	83.7	Rank33	Bacteroides thetaiotaomicron NLAE-zl-C523	Bacteroidetes	Bacteroidia	Bacteroidales	Non-Hungate	HydB
C523DRAFT_02678	1	0.56338	68	Rank34	Bacteroides thetaiotaomicron NLAE-zl-C523	Bacteroidetes	Bacteroidia	Bacteroidales	Non-Hungate	HydB
C523DRAFT_02678	1	0.56338	88	Rank44	Bacteroides thetaiotaomicron NLAE-zl-C523	Bacteroidetes	Bacteroidia	Bacteroidales	Non-Hungate	HydB
C523DRAFT_02678	1	0.56338	80	Rank05	Bacteroides thetaiotaomicron NLAE-zl-C523	Bacteroidetes	Bacteroidia	Bacteroidales	Non-Hungate	HydB
C523DRAFT_02678	1	0.56338	75	Rank05	Bacteroides thetaiotaomicron NLAE-zl-C523	Bacteroidetes	Bacteroidia	Bacteroidales	Non-Hungate	HydB
C523DRAFT_02678	1	0.56338	78	Rank07	Bacteroides thetaiotaomicron NLAE-zl-C523	Bacteroidetes	Bacteroidia	Bacteroidales	Non-Hungate	HydB
C523DRAFT_02678	1	0.56338	79.6	Rank38	Bacteroides thetaiotaomicron NLAE-zl-C523	Bacteroidetes	Bacteroidia	Bacteroidales	Non-Hungate	HydB
CUS_4661	2	1.12676	100	Rank39	Ruminococcus albus 8	Firmicutes	Clostridia	Clostridiales	Non-Hungate	HydB
CUS_4661	1	0.56338	97.7	Rank45	Ruminococcus albus 8	Firmicutes	Clostridia	Clostridiales	Non-Hungate	HydB
CUS_4661	1	0.56338	82.6	Rank43	Ruminococcus albus 8	Firmicutes	Clostridia	Clostridiales	Non-Hungate	HydB
CUS_4661	2	1.12676	95.9	Rank10	Ruminococcus albus 8	Firmicutes	Clostridia	Clostridiales	Non-Hungate	HydB
CUS_4661	1	0.56338	97.7	Rank07	Ruminococcus albus 8	Firmicutes	Clostridia	Clostridiales	Non-Hungate	HydB
CUS_4661	1	0.56338	84	Rank12	Ruminococcus albus 8	Firmicutes	Clostridia	Clostridiales	Non-Hungate	HydB
CUS_4661	3	1.69014	74	Rank02	Ruminococcus albus 8	Firmicutes	Clostridia	Clostridiales	Non-Hungate	HydB
CUS_4661	2	1.12676	82.2	Rank13	Ruminococcus albus 8	Firmicutes	Clostridia	Clostridiales	Non-Hungate	HydB
CUS_4661	1	0.56338	80	Rank39	Ruminococcus albus 8	Firmicutes	Clostridia	Clostridiales	Non-Hungate	HydB
CUS_4661	1	0.56338	70	Rank02	Ruminococcus albus 8	Firmicutes	Clostridia	Clostridiales	Non-Hungate	HydB
CUS_4661	1	0.56338	96	Rank39	Ruminococcus albus 8	Firmicutes	Clostridia	Clostridiales	Non-Hungate	HydB
CUS_4661	2	1.12676	75.5	Rank10	Ruminococcus albus 8	Firmicutes	Clostridia	Clostridiales	Non-Hungate	HydB
CUS_4661	1	0.56338	68.2	Rank39	Ruminococcus albus 8	Firmicutes	Clostridia	Clostridiales	Non-Hungate	HydB
CUS_4661	1	0.56338	94	Rank45	Ruminococcus albus 8	Firmicutes	Clostridia	Clostridiales	Non-Hungate	HydB
CUS_4661	2	1.12676	82.6	Rank13	Ruminococcus albus 8	Firmicutes	Clostridia	Clostridiales	Non-Hungate	HydB
CUS_4661	1	0.56338	73.5	Rank46	Ruminococcus albus 8	Firmicutes	Clostridia	Clostridiales	Non-Hungate	HydB
CUS_4661	1	0.56338	75	Rank43	Ruminococcus albus 8	Firmicutes	Clostridia	Clostridiales	Non-Hungate	HydB
CUS_4661	1	0.56338	73.5	Rank08	Ruminococcus albus 8	Firmicutes	Clostridia	Clostridiales	Non-Hungate	HydB
CUS_4661	1	0.56338	80.9	Rank43	Ruminococcus albus 8	Firmicutes	Clostridia	Clostridiales	Non-Hungate	HydB
CUS_4661	1	0.56338	93.9	Rank38	Ruminococcus albus 8	Firmicutes	Clostridia	Clostridiales	Non-Hungate	HydB
CUS_4661	7	3.94366	100	Rank12	Ruminococcus albus 8	Firmicutes	Clostridia	Clostridiales	Non-Hungate	HydB
CUS_4661	1	0.56338	95.9	Rank42	Ruminococcus albus 8	Firmicutes	Clostridia	Clostridiales	Non-Hungate	HydB
CUS_4661	1	0.56338	82	Rank33	Ruminococcus albus 8	Firmicutes	Clostridia	Clostridiales	Non-Hungate	HydB
CUS_4661	1	0.56338	95.7	Rank08	Ruminococcus albus 8	Firmicutes	Clostridia	Clostridiales	Non-Hungate	HydB
CUS_4661	1	0.56338	94	Rank05	Ruminococcus albus 8	Firmicutes	Clostridia	Clostridiales	Non-Hungate	HydB
CUS_4661	3	1.69014	95.8	Rank02	Ruminococcus albus 8	Firmicutes	Clostridia	Clostridiales	Non-Hungate	HydB
CUS_4661	1	0.56338	74	Rank08	Ruminococcus albus 8	Firmicutes	Clostridia	Clostridiales	Non-Hungate	HydB
CUS_4661	2	1.12676	97.7	Rank02	Ruminococcus albus 8	Firmicutes	Clostridia	Clostridiales	Non-Hungate	HydB
CUS_4661	1	0.56338	77.6	Rank02	Ruminococcus albus 8	Firmicutes	Clostridia	Clostridiales	Non-Hungate	HydB
CUS_4661	1	0.56338	96	Rank45	Ruminococcus albus 8	Firmicutes	Clostridia	Clostridiales	Non-Hungate	HydB
CUS_4661	1	0.56338	76.6	Rank43	Ruminococcus albus 8	Firmicutes	Clostridia	Clostridiales	Non-Hungate	HydB
CUS_4661	1	0.56338	78.7	Rank02	Ruminococcus albus 8	Firmicutes	Clostridia	Clostridiales	Non-Hungate	HydB
CUS_4661	1	0.56338	72.9	Rank33	Ruminococcus albus 8	Firmicutes	Clostridia	Clostridiales	Non-Hungate	HydB
CUS_4661	1	0.56338	85.4	Rank12	Ruminococcus albus 8	Firmicutes	Clostridia	Clostridiales	Non-Hungate	HydB
CUS_4661	1	0.56338	92	Rank46	Ruminococcus albus 8	Firmicutes	Clostridia	Clostridiales	Non-Hungate	HydB
CUS_4661	1	0.56338	73.5	Rank36	Ruminococcus albus 8	Firmicutes	Clostridia	Clostridiales	Non-Hungate	HydB
CUS_4661	9	5.07042	100	Rank13	Ruminococcus albus 8	Firmicutes	Clostridia	Clostridiales	Non-Hungate	HydB
CUS_4661	2	1.12676	75.5	Rank06	Ruminococcus albus 8	Firmicutes	Clostridia	Clostridiales	Non-Hungate	HydB
CUS_4661	1	0.56338	65.1	Rank12	Ruminococcus albus 8	Firmicutes	Clostridia	Clostridiales	Non-Hungate	HydB
CUS_4661	1	0.56338	89.8	Rank42	Ruminococcus albus 8	Firmicutes	Clostridia	Clostridiales	Non-Hungate	HydB
CUS_4661	2	1.12676	81.2	Rank02	Ruminococcus albus 8	Firmicutes	Clostridia	Clostridiales	Non-Hungate	HydB
CUS_4661	1	0.56338	81.6	Rank02	Ruminococcus albus 8	Firmicutes	Clostridia	Clostridiales	Non-Hungate	HydB
CUS_4661	1	0.56338	79.2	Rank43	Ruminococcus albus 8	Firmicutes	Clostridia	Clostridiales	Non-Hungate	HydB
CUS_4661	1	0.56338	75	Rank46	Ruminococcus albus 8	Firmicutes	Clostridia	Clostridiales	Non-Hungate	HydB
CUS_4661	1	0.56338	73.3	Rank39	Ruminococcus albus 8	Firmicutes	Clostridia	Clostridiales	Non-Hungate	HydB
CUS_4661	1	0.56338	67.3	Rank44	Ruminococcus albus 8	Firmicutes	Clostridia	Clostridiales	Non-Hungate	HydB
CUS_4661	2	1.12676	77.6	Rank13	Ruminococcus albus 8	Firmicutes	Clostridia	Clostridiales	Non-Hungate	HydB
CUS_4661	1	0.56338	94	Rank46	Ruminococcus albus 8	Firmicutes	Clostridia	Clostridiales	Non-Hungate	HydB
CUS_4661	1	0.56338	83	Rank33	Ruminococcus albus 8	Firmicutes	Clostridia	Clostridiales	Non-Hungate	HydB
CUS_4661	1	0.56338	95.6	Rank02	Ruminococcus albus 8	Firmicutes	Clostridia	Clostridiales	Non-Hungate	HydB
CUS_4661	1	0.56338	83	Rank39	Ruminococcus albus 8	Firmicutes	Clostridia	Clostridiales	Non-Hungate	HydB
CUS_4661	1	0.56338	95.6	Rank08	Ruminococcus albus 8	Firmicutes	Clostridia	Clostridiales	Non-Hungate	HydB
CUS_4661	1	0.56338	80.9	Rank46	Ruminococcus albus 8	Firmicutes	Clostridia	Clostridiales	Non-Hungate	HydB
CUS_4661	1	0.56338	73.5	Rank43	Ruminococcus albus 8	Firmicutes	Clostridia	Clostridiales	Non-Hungate	HydB
CUS_4661	2	1.12676	97.9	Rank02	Ruminococcus albus 8	Firmicutes	Clostridia	Clostridiales	Non-Hungate	HydB
CUS_4661	1	0.56338	96	Rank46	Ruminococcus albus 8	Firmicutes	Clostridia	Clostridiales	Non-Hungate	HydB
CUS_4661	1	0.56338	81.6	Rank43	Ruminococcus albus 8	Firmicutes	Clostridia	Clostridiales	Non-Hungate	HydB
CUS_4661	1	0.56338	88	Rank46	Ruminococcus albus 8	Firmicutes	Clostridia	Clostridiales	Non-Hungate	HydB
CUS_4661	1	0.56338	70.2	Rank44	Ruminococcus albus 8	Firmicutes	Clostridia	Clostridiales	Non-Hungate	HydB
CUS_4661	3	1.69014	96	Rank02	Ruminococcus albus 8	Firmicutes	Clostridia	Clostridiales	Non-Hungate	HydB
CUS_4661	1	0.56338	93.3	Rank12	Ruminococcus albus 8	Firmicutes	Clostridia	Clostridiales	Non-Hungate	HydB
CUS_4661	2	1.12676	77.6	Rank38	Ruminococcus albus 8	Firmicutes	Clostridia	Clostridiales	Non-Hungate	HydB
CUS_4661	2	1.12676	85.1	Rank01	Ruminococcus albus 8	Firmicutes	Clostridia	Clostridiales	Non-Hungate	HydB
CUS_4661	1	0.56338	83.3	Rank43	Ruminococcus albus 8	Firmicutes	Clostridia	Clostridiales	Non-Hungate	HydB
CUS_4661	2	1.12676	80	Rank36	Ruminococcus albus 8	Firmicutes	Clostridia	Clostridiales	Non-Hungate	HydB
CUS_4661	1	0.56338	82	Rank07	Ruminococcus albus 8	Firmicutes	Clostridia	Clostridiales	Non-Hungate	HydB
CUS_4661	1	0.56338	98	Rank07	Ruminococcus albus 8	Firmicutes	Clostridia	Clostridiales	Non-Hungate	HydB
CUS_4661	1	0.56338	78.7	Rank43	Ruminococcus albus 8	Firmicutes	Clostridia	Clostridiales	Non-Hungate	HydB
CUS_4661	1	0.56338	79.6	Rank02	Ruminococcus albus 8	Firmicutes	Clostridia	Clostridiales	Non-Hungate	HydB
CUS_4661	1	0.56338	67.3	Rank39	Ruminococcus albus 8	Firmicutes	Clostridia	Clostridiales	Non-Hungate	HydB
CUS_4661	1	0.56338	83.3	Rank46	Ruminococcus albus 8	Firmicutes	Clostridia	Clostridiales	Non-Hungate	HydB
CUS_4661	1	0.56338	81.2	Rank46	Ruminococcus albus 8	Firmicutes	Clostridia	Clostridiales	Non-Hungate	HydB
CUS_4661	1	0.56338	78	Rank46	Ruminococcus albus 8	Firmicutes	Clostridia	Clostridiales	Non-Hungate	HydB
CUS_4661	2	1.12676	97.8	Rank01	Ruminococcus albus 8	Firmicutes	Clostridia	Clostridiales	Non-Hungate	HydB
CUS_4661	1	0.56338	97.9	Rank12	Ruminococcus albus 8	Firmicutes	Clostridia	Clostridiales	Non-Hungate	HydB
CUS_4661	2	1.12676	93.9	Rank13	Ruminococcus albus 8	Firmicutes	Clostridia	Clostridiales	Non-Hungate	HydB
CUS_4661	1	0.56338	95.9	Rank43	Ruminococcus albus 8	Firmicutes	Clostridia	Clostridiales	Non-Hungate	HydB
CUS_4661	1	0.56338	72.3	Rank08	Ruminococcus albus 8	Firmicutes	Clostridia	Clostridiales	Non-Hungate	HydB
CUS_4661	1	0.56338	98	Rank05	Ruminococcus albus 8	Firmicutes	Clostridia	Clostridiales	Non-Hungate	HydB
CUS_4661	1	0.56338	91.1	Rank38	Ruminococcus albus 8	Firmicutes	Clostridia	Clostridiales	Non-Hungate	HydB
CUS_4661	1	0.56338	91.7	Rank42	Ruminococcus albus 8	Firmicutes	Clostridia	Clostridiales	Non-Hungate	HydB
CUS_4661	1	0.56338	80	Rank33	Ruminococcus albus 8	Firmicutes	Clostridia	Clostridiales	Non-Hungate	HydB
CUS_4661	1	0.56338	80	Rank02	Ruminococcus albus 8	Firmicutes	Clostridia	Clostridiales	Non-Hungate	HydB
CUS_4661	1	0.56338	86.4	Rank46	Ruminococcus albus 8	Firmicutes	Clostridia	Clostridiales	Non-Hungate	HydB
CUS_4661	2	1.12676	76.6	Rank39	Ruminococcus albus 8	Firmicutes	Clostridia	Clostridiales	Non-Hungate	HydB
CUS_4661	1	0.56338	83.7	Rank43	Ruminococcus albus 8	Firmicutes	Clostridia	Clostridiales	Non-Hungate	HydB
CUS_4661	2	1.12676	95.7	Rank01	Ruminococcus albus 8	Firmicutes	Clostridia	Clostridiales	Non-Hungate	HydB
CUS_4661	1	0.56338	82	Rank02	Ruminococcus albus 8	Firmicutes	Clostridia	Clostridiales	Non-Hungate	HydB
CUS_4661	3	1.69014	95.9	Rank13	Ruminococcus albus 8	Firmicutes	Clostridia	Clostridiales	Non-Hungate	HydB
CUS_4661	9	5.07042	100	Rank04	Ruminococcus albus 8	Firmicutes	Clostridia	Clostridiales	Non-Hungate	HydB
CUS_4661	1	0.56338	91.8	Rank02	Ruminococcus albus 8	Firmicutes	Clostridia	Clostridiales	Non-Hungate	HydB
CUS_4661	2	1.12676	68.8	Rank42	Ruminococcus albus 8	Firmicutes	Clostridia	Clostridiales	Non-Hungate	HydB
CUS_4661	1	0.56338	91.8	Rank08	Ruminococcus albus 8	Firmicutes	Clostridia	Clostridiales	Non-Hungate	HydB
CUS_4661	1	0.56338	84.4	Rank42	Ruminococcus albus 8	Firmicutes	Clostridia	Clostridiales	Non-Hungate	HydB
CUS_4661	1	0.56338	71.4	Rank02	Ruminococcus albus 8	Firmicutes	Clostridia	Clostridiales	Non-Hungate	HydB
CUS_4661	2	1.12676	73.5	Rank02	Ruminococcus albus 8	Firmicutes	Clostridia	Clostridiales	Non-Hungate	HydB
CUS_4661	3	1.69014	82.2	Rank06	Ruminococcus albus 8	Firmicutes	Clostridia	Clostridiales	Non-Hungate	HydB
CUS_4661	2	1.12676	91.8	Rank46	Ruminococcus albus 8	Firmicutes	Clostridia	Clostridiales	Non-Hungate	HydB
CUS_4661	1	0.56338	83.7	Rank12	Ruminococcus albus 8	Firmicutes	Clostridia	Clostridiales	Non-Hungate	HydB
CUS_4661	1	0.56338	92.7	Rank43	Ruminococcus albus 8	Firmicutes	Clostridia	Clostridiales	Non-Hungate	HydB
CUS_4661	1	0.56338	81.6	Rank42	Ruminococcus albus 8	Firmicutes	Clostridia	Clostridiales	Non-Hungate	HydB
CUS_4661	1	0.56338	80	Rank42	Ruminococcus albus 8	Firmicutes	Clostridia	Clostridiales	Non-Hungate	HydB
CUS_4661	1	0.56338	95.8	Rank43	Ruminococcus albus 8	Firmicutes	Clostridia	Clostridiales	Non-Hungate	HydB
CUS_4661	20	11.2676	100	Rank08	Ruminococcus albus 8	Firmicutes	Clostridia	Clostridiales	Non-Hungate	HydB
CUS_4661	1	0.56338	89.4	Rank08	Ruminococcus albus 8	Firmicutes	Clostridia	Clostridiales	Non-Hungate	HydB
CUS_4661	2	1.12676	100	Rank42	Ruminococcus albus 8	Firmicutes	Clostridia	Clostridiales	Non-Hungate	HydB
CUS_4661	1	0.56338	66	Rank12	Ruminococcus albus 8	Firmicutes	Clostridia	Clostridiales	Non-Hungate	HydB
CUS_4661	1	0.56338	71.4	Rank43	Ruminococcus albus 8	Firmicutes	Clostridia	Clostridiales	Non-Hungate	HydB
CUS_4661	2	1.12676	97.8	Rank02	Ruminococcus albus 8	Firmicutes	Clostridia	Clostridiales	Non-Hungate	HydB
CUS_4661	1	0.56338	73.2	Rank33	Ruminococcus albus 8	Firmicutes	Clostridia	Clostridiales	Non-Hungate	HydB
CUS_4661	2	1.12676	74	Rank39	Ruminococcus albus 8	Firmicutes	Clostridia	Clostridiales	Non-Hungate	HydB
CUS_4661	1	0.56338	86	Rank33	Ruminococcus albus 8	Firmicutes	Clostridia	Clostridiales	Non-Hungate	HydB
CUS_4661	1	0.56338	91.1	Rank33	Ruminococcus albus 8	Firmicutes	Clostridia	Clostridiales	Non-Hungate	HydB
CUS_4661	1	0.56338	91.8	Rank43	Ruminococcus albus 8	Firmicutes	Clostridia	Clostridiales	Non-Hungate	HydB
CUS_4661	4	2.25352	98	Rank08	Ruminococcus albus 8	Firmicutes	Clostridia	Clostridiales	Non-Hungate	HydB
CUS_4661	1	0.56338	83.7	Rank38	Ruminococcus albus 8	Firmicutes	Clostridia	Clostridiales	Non-Hungate	HydB
CUS_4661	11	6.19718	100	Rank10	Ruminococcus albus 8	Firmicutes	Clostridia	Clostridiales	Non-Hungate	HydB
CUS_4661	2	1.12676	78.7	Rank06	Ruminococcus albus 8	Firmicutes	Clostridia	Clostridiales	Non-Hungate	HydB
CUS_4661	1	0.56338	78	Rank04	Ruminococcus albus 8	Firmicutes	Clostridia	Clostridiales	Non-Hungate	HydB
CUS_4661	1	0.56338	95.8	Rank04	Ruminococcus albus 8	Firmicutes	Clostridia	Clostridiales	Non-Hungate	HydB
CUS_4661	2	1.12676	83.7	Rank46	Ruminococcus albus 8	Firmicutes	Clostridia	Clostridiales	Non-Hungate	HydB
CUS_4661	1	0.56338	75.6	Rank33	Ruminococcus albus 8	Firmicutes	Clostridia	Clostridiales	Non-Hungate	HydB
CUS_4661	1	0.56338	85.1	Rank38	Ruminococcus albus 8	Firmicutes	Clostridia	Clostridiales	Non-Hungate	HydB
CUS_4661	1	0.56338	93.8	Rank38	Ruminococcus albus 8	Firmicutes	Clostridia	Clostridiales	Non-Hungate	HydB
CUS_4661	1	0.56338	98	Rank38	Ruminococcus albus 8	Firmicutes	Clostridia	Clostridiales	Non-Hungate	HydB
CUS_4661	1	0.56338	96	Rank38	Ruminococcus albus 8	Firmicutes	Clostridia	Clostridiales	Non-Hungate	HydB
CUS_4661	1	0.56338	89.8	Rank46	Ruminococcus albus 8	Firmicutes	Clostridia	Clostridiales	Non-Hungate	HydB
CUS_4661	1	0.56338	83	Rank12	Ruminococcus albus 8	Firmicutes	Clostridia	Clostridiales	Non-Hungate	HydB
CUS_4661	7	3.94366	100	Rank36	Ruminococcus albus 8	Firmicutes	Clostridia	Clostridiales	Non-Hungate	HydB
CUS_4661	2	1.12676	98	Rank36	Ruminococcus albus 8	Firmicutes	Clostridia	Clostridiales	Non-Hungate	HydB
CUS_4661	1	0.56338	75.5	Rank04	Ruminococcus albus 8	Firmicutes	Clostridia	Clostridiales	Non-Hungate	HydB
CUS_4661	1	0.56338	87.8	Rank45	Ruminococcus albus 8	Firmicutes	Clostridia	Clostridiales	Non-Hungate	HydB
CUS_4661	1	0.56338	85.4	Rank08	Ruminococcus albus 8	Firmicutes	Clostridia	Clostridiales	Non-Hungate	HydB
CUS_4661	1	0.56338	85.1	Rank42	Ruminococcus albus 8	Firmicutes	Clostridia	Clostridiales	Non-Hungate	HydB
CUS_4661	2	1.12676	97.5	Rank02	Ruminococcus albus 8	Firmicutes	Clostridia	Clostridiales	Non-Hungate	HydB
CUS_4661	1	0.56338	75.6	Rank46	Ruminococcus albus 8	Firmicutes	Clostridia	Clostridiales	Non-Hungate	HydB
CUS_4661	1	0.56338	93.9	Rank46	Ruminococcus albus 8	Firmicutes	Clostridia	Clostridiales	Non-Hungate	HydB
CUS_4661	1	0.56338	95.7	Rank12	Ruminococcus albus 8	Firmicutes	Clostridia	Clostridiales	Non-Hungate	HydB
CUS_4661	2	1.12676	95.9	Rank38	Ruminococcus albus 8	Firmicutes	Clostridia	Clostridiales	Non-Hungate	HydB
CUS_4661	1	0.56338	95.9	Rank34	Ruminococcus albus 8	Firmicutes	Clostridia	Clostridiales	Non-Hungate	HydB
CUS_4661	1	0.56338	86.7	Rank02	Ruminococcus albus 8	Firmicutes	Clostridia	Clostridiales	Non-Hungate	HydB
CUS_4661	1	0.56338	97.6	Rank43	Ruminococcus albus 8	Firmicutes	Clostridia	Clostridiales	Non-Hungate	HydB
CUS_4661	1	0.56338	76.7	Rank08	Ruminococcus albus 8	Firmicutes	Clostridia	Clostridiales	Non-Hungate	HydB
CUS_4661	1	0.56338	81.2	Rank05	Ruminococcus albus 8	Firmicutes	Clostridia	Clostridiales	Non-Hungate	HydB
CUS_4661	1	0.56338	79.6	Rank06	Ruminococcus albus 8	Firmicutes	Clostridia	Clostridiales	Non-Hungate	HydB
CUS_4661	1	0.56338	71.4	Rank05	Ruminococcus albus 8	Firmicutes	Clostridia	Clostridiales	Non-Hungate	HydB
CUS_4661	1	0.56338	65.3	Rank44	Ruminococcus albus 8	Firmicutes	Clostridia	Clostridiales	Non-Hungate	HydB
CUS_4661	1	0.56338	67.3	Rank12	Ruminococcus albus 8	Firmicutes	Clostridia	Clostridiales	Non-Hungate	HydB
CUS_4661	1	0.56338	81.6	Rank46	Ruminococcus albus 8	Firmicutes	Clostridia	Clostridiales	Non-Hungate	HydB
CUS_4661	1	0.56338	83.7	Rank42	Ruminococcus albus 8	Firmicutes	Clostridia	Clostridiales	Non-Hungate	HydB
CUS_4661	1	0.56338	90	Rank33	Ruminococcus albus 8	Firmicutes	Clostridia	Clostridiales	Non-Hungate	HydB
CUS_4661	1	0.56338	90	Rank45	Ruminococcus albus 8	Firmicutes	Clostridia	Clostridiales	Non-Hungate	HydB
CUS_4661	1	0.56338	93.9	Rank12	Ruminococcus albus 8	Firmicutes	Clostridia	Clostridiales	Non-Hungate	HydB
CUS_4661	1	0.56338	67.3	Rank36	Ruminococcus albus 8	Firmicutes	Clostridia	Clostridiales	Non-Hungate	HydB
CUS_4661	3	1.69014	97.8	Rank43	Ruminococcus albus 8	Firmicutes	Clostridia	Clostridiales	Non-Hungate	HydB
CUS_4661	1	0.56338	65.3	Rank13	Ruminococcus albus 8	Firmicutes	Clostridia	Clostridiales	Non-Hungate	HydB
CUS_4661	1	0.56338	80.4	Rank05	Ruminococcus albus 8	Firmicutes	Clostridia	Clostridiales	Non-Hungate	HydB
CUS_4661	1	0.56338	75.5	Rank05	Ruminococcus albus 8	Firmicutes	Clostridia	Clostridiales	Non-Hungate	HydB
CUS_4661	1	0.56338	79.6	Rank08	Ruminococcus albus 8	Firmicutes	Clostridia	Clostridiales	Non-Hungate	HydB
CUS_4661	1	0.56338	93.9	Rank06	Ruminococcus albus 8	Firmicutes	Clostridia	Clostridiales	Non-Hungate	HydB
CUS_4661	2	1.12676	95.9	Rank02	Ruminococcus albus 8	Firmicutes	Clostridia	Clostridiales	Non-Hungate	HydB
CUS_4661	1	0.56338	81.8	Rank42	Ruminococcus albus 8	Firmicutes	Clostridia	Clostridiales	Non-Hungate	HydB
CUS_4661	1	0.56338	79.5	Rank46	Ruminococcus albus 8	Firmicutes	Clostridia	Clostridiales	Non-Hungate	HydB
CUS_4661	1	0.56338	71.4	Rank44	Ruminococcus albus 8	Firmicutes	Clostridia	Clostridiales	Non-Hungate	HydB
CUS_4661	1	0.56338	82.6	Rank34	Ruminococcus albus 8	Firmicutes	Clostridia	Clostridiales	Non-Hungate	HydB
CUS_4661	1	0.56338	98	Rank33	Ruminococcus albus 8	Firmicutes	Clostridia	Clostridiales	Non-Hungate	HydB
CUS_4661	2	1.12676	98	Rank44	Ruminococcus albus 8	Firmicutes	Clostridia	Clostridiales	Non-Hungate	HydB
CUS_4661	3	1.69014	100	Rank05	Ruminococcus albus 8	Firmicutes	Clostridia	Clostridiales	Non-Hungate	HydB
CUS_4661	2	1.12676	95.9	Rank44	Ruminococcus albus 8	Firmicutes	Clostridia	Clostridiales	Non-Hungate	HydB
CUS_4661	1	0.56338	79.5	Rank13	Ruminococcus albus 8	Firmicutes	Clostridia	Clostridiales	Non-Hungate	HydB
CUS_4661	1	0.56338	76	Rank08	Ruminococcus albus 8	Firmicutes	Clostridia	Clostridiales	Non-Hungate	HydB
CUS_4661	2	1.12676	97.9	Rank08	Ruminococcus albus 8	Firmicutes	Clostridia	Clostridiales	Non-Hungate	HydB
CUS_4661	1	0.56338	80	Rank06	Ruminococcus albus 8	Firmicutes	Clostridia	Clostridiales	Non-Hungate	HydB
CUS_4661	1	0.56338	84.1	Rank06	Ruminococcus albus 8	Firmicutes	Clostridia	Clostridiales	Non-Hungate	HydB
CUS_4661	1	0.56338	68.8	Rank46	Ruminococcus albus 8	Firmicutes	Clostridia	Clostridiales	Non-Hungate	HydB
CUS_4661	1	0.56338	100	Rank46	Ruminococcus albus 8	Firmicutes	Clostridia	Clostridiales	Non-Hungate	HydB
CUS_4661	1	0.56338	79.6	Rank42	Ruminococcus albus 8	Firmicutes	Clostridia	Clostridiales	Non-Hungate	HydB
CUS_4661	1	0.56338	77.1	Rank42	Ruminococcus albus 8	Firmicutes	Clostridia	Clostridiales	Non-Hungate	HydB
CUS_4661	1	0.56338	91.3	Rank44	Ruminococcus albus 8	Firmicutes	Clostridia	Clostridiales	Non-Hungate	HydB
CUS_4661	1	0.56338	84.8	Rank02	Ruminococcus albus 8	Firmicutes	Clostridia	Clostridiales	Non-Hungate	HydB
CUS_4661	1	0.56338	91.1	Rank36	Ruminococcus albus 8	Firmicutes	Clostridia	Clostridiales	Non-Hungate	HydB
CUS_4661	1	0.56338	70	Rank13	Ruminococcus albus 8	Firmicutes	Clostridia	Clostridiales	Non-Hungate	HydB
CUS_4661	1	0.56338	93.9	Rank01	Ruminococcus albus 8	Firmicutes	Clostridia	Clostridiales	Non-Hungate	HydB
CUS_4661	2	1.12676	95.9	Rank08	Ruminococcus albus 8	Firmicutes	Clostridia	Clostridiales	Non-Hungate	HydB
CUS_4661	1	0.56338	78	Rank08	Ruminococcus albus 8	Firmicutes	Clostridia	Clostridiales	Non-Hungate	HydB
CUS_4661	1	0.56338	81.6	Rank08	Ruminococcus albus 8	Firmicutes	Clostridia	Clostridiales	Non-Hungate	HydB
CUS_4661	1	0.56338	82.2	Rank05	Ruminococcus albus 8	Firmicutes	Clostridia	Clostridiales	Non-Hungate	HydB
CUS_4661	1	0.56338	83.3	Rank06	Ruminococcus albus 8	Firmicutes	Clostridia	Clostridiales	Non-Hungate	HydB
CUS_4661	1	0.56338	75.5	Rank44	Ruminococcus albus 8	Firmicutes	Clostridia	Clostridiales	Non-Hungate	HydB
CUS_4661	2	1.12676	66	Rank43	Ruminococcus albus 8	Firmicutes	Clostridia	Clostridiales	Non-Hungate	HydB
CUS_4661	16	9.01408	100	Rank01	Ruminococcus albus 8	Firmicutes	Clostridia	Clostridiales	Non-Hungate	HydB
CUS_4661	1	0.56338	77.6	Rank42	Ruminococcus albus 8	Firmicutes	Clostridia	Clostridiales	Non-Hungate	HydB
CUS_4661	1	0.56338	98	Rank34	Ruminococcus albus 8	Firmicutes	Clostridia	Clostridiales	Non-Hungate	HydB
CUS_4661	1	0.56338	86	Rank36	Ruminococcus albus 8	Firmicutes	Clostridia	Clostridiales	Non-Hungate	HydB
CUS_4661	1	0.56338	97.9	Rank43	Ruminococcus albus 8	Firmicutes	Clostridia	Clostridiales	Non-Hungate	HydB
CUS_4661	1	0.56338	93.9	Rank36	Ruminococcus albus 8	Firmicutes	Clostridia	Clostridiales	Non-Hungate	HydB
CUS_4661	2	1.12676	95.9	Rank06	Ruminococcus albus 8	Firmicutes	Clostridia	Clostridiales	Non-Hungate	HydB
CUS_4661	2	1.12676	71.4	Rank08	Ruminococcus albus 8	Firmicutes	Clostridia	Clostridiales	Non-Hungate	HydB
CUS_4661	1	0.56338	78.3	Rank04	Ruminococcus albus 8	Firmicutes	Clostridia	Clostridiales	Non-Hungate	HydB
CUS_4661	1	0.56338	91.8	Rank04	Ruminococcus albus 8	Firmicutes	Clostridia	Clostridiales	Non-Hungate	HydB
CUS_4661	1	0.56338	84.8	Rank05	Ruminococcus albus 8	Firmicutes	Clostridia	Clostridiales	Non-Hungate	HydB
CUS_4661	1	0.56338	77.6	Rank44	Ruminococcus albus 8	Firmicutes	Clostridia	Clostridiales	Non-Hungate	HydB
CUS_4661	1	0.56338	95.7	Rank34	Ruminococcus albus 8	Firmicutes	Clostridia	Clostridiales	Non-Hungate	HydB
CUS_4661	1	0.56338	78.6	Rank07	Ruminococcus albus 8	Firmicutes	Clostridia	Clostridiales	Non-Hungate	HydB
CUS_4661	1	0.56338	90	Rank44	Ruminococcus albus 8	Firmicutes	Clostridia	Clostridiales	Non-Hungate	HydB
CUS_4661	1	0.56338	96	Rank44	Ruminococcus albus 8	Firmicutes	Clostridia	Clostridiales	Non-Hungate	HydB
CUS_4661	2	1.12676	98	Rank12	Ruminococcus albus 8	Firmicutes	Clostridia	Clostridiales	Non-Hungate	HydB
CUS_4661	2	1.12676	93.9	Rank43	Ruminococcus albus 8	Firmicutes	Clostridia	Clostridiales	Non-Hungate	HydB
CUS_4661	1	0.56338	98	Rank01	Ruminococcus albus 8	Firmicutes	Clostridia	Clostridiales	Non-Hungate	HydB
CUS_4661	41	23.0986	100	Rank02	Ruminococcus albus 8	Firmicutes	Clostridia	Clostridiales	Non-Hungate	HydB
CUS_4661	15	8.4507	98	Rank02	Ruminococcus albus 8	Firmicutes	Clostridia	Clostridiales	Non-Hungate	HydB
CUS_4661	1	0.56338	81.4	Rank08	Ruminococcus albus 8	Firmicutes	Clostridia	Clostridiales	Non-Hungate	HydB
CUS_4661	1	0.56338	73.5	Rank04	Ruminococcus albus 8	Firmicutes	Clostridia	Clostridiales	Non-Hungate	HydB
CUS_4661	1	0.56338	84.8	Rank06	Ruminococcus albus 8	Firmicutes	Clostridia	Clostridiales	Non-Hungate	HydB
CUS_4661	1	0.56338	93.9	Rank08	Ruminococcus albus 8	Firmicutes	Clostridia	Clostridiales	Non-Hungate	HydB
CUS_4661	1	0.56338	95.3	Rank44	Ruminococcus albus 8	Firmicutes	Clostridia	Clostridiales	Non-Hungate	HydB
CUS_4661	1	0.56338	67.3	Rank34	Ruminococcus albus 8	Firmicutes	Clostridia	Clostridiales	Non-Hungate	HydB
CUS_4661	1	0.56338	82	Rank34	Ruminococcus albus 8	Firmicutes	Clostridia	Clostridiales	Non-Hungate	HydB
CUS_4661	2	1.12676	96	Rank05	Ruminococcus albus 8	Firmicutes	Clostridia	Clostridiales	Non-Hungate	HydB
CUS_4661	2	1.12676	91.8	Rank45	Ruminococcus albus 8	Firmicutes	Clostridia	Clostridiales	Non-Hungate	HydB
CUS_4661	1	0.56338	84	Rank36	Ruminococcus albus 8	Firmicutes	Clostridia	Clostridiales	Non-Hungate	HydB
CUS_4661	5	2.8169	100	Rank44	Ruminococcus albus 8	Firmicutes	Clostridia	Clostridiales	Non-Hungate	HydB
CUS_4661	1	0.56338	84.1	Rank01	Ruminococcus albus 8	Firmicutes	Clostridia	Clostridiales	Non-Hungate	HydB
CUS_4661	1	0.56338	72.9	Rank46	Ruminococcus albus 8	Firmicutes	Clostridia	Clostridiales	Non-Hungate	HydB
CUS_4661	1	0.56338	77.6	Rank08	Ruminococcus albus 8	Firmicutes	Clostridia	Clostridiales	Non-Hungate	HydB
CUS_4661	1	0.56338	78	Rank06	Ruminococcus albus 8	Firmicutes	Clostridia	Clostridiales	Non-Hungate	HydB
CUS_4661	1	0.56338	73.3	Rank04	Ruminococcus albus 8	Firmicutes	Clostridia	Clostridiales	Non-Hungate	HydB
CUS_4661	1	0.56338	81.6	Rank06	Ruminococcus albus 8	Firmicutes	Clostridia	Clostridiales	Non-Hungate	HydB
CUS_4661	4	2.25352	98	Rank43	Ruminococcus albus 8	Firmicutes	Clostridia	Clostridiales	Non-Hungate	HydB
CUS_4661	1	0.56338	93.9	Rank44	Ruminococcus albus 8	Firmicutes	Clostridia	Clostridiales	Non-Hungate	HydB
CUS_4661	1	0.56338	79.5	Rank38	Ruminococcus albus 8	Firmicutes	Clostridia	Clostridiales	Non-Hungate	HydB
CUS_4661	1	0.56338	70.8	Rank01	Ruminococcus albus 8	Firmicutes	Clostridia	Clostridiales	Non-Hungate	HydB
CUS_4661	1	0.56338	68.8	Rank01	Ruminococcus albus 8	Firmicutes	Clostridia	Clostridiales	Non-Hungate	HydB
CUS_4661	1	0.56338	82.6	Rank36	Ruminococcus albus 8	Firmicutes	Clostridia	Clostridiales	Non-Hungate	HydB
CUS_4661	1	0.56338	73.5	Rank38	Ruminococcus albus 8	Firmicutes	Clostridia	Clostridiales	Non-Hungate	HydB
CUS_4661	4	2.25352	100	Rank34	Ruminococcus albus 8	Firmicutes	Clostridia	Clostridiales	Non-Hungate	HydB
CUS_4661	1	0.56338	83	Rank01	Ruminococcus albus 8	Firmicutes	Clostridia	Clostridiales	Non-Hungate	HydB
CUS_4661	1	0.56338	100	Rank45	Ruminococcus albus 8	Firmicutes	Clostridia	Clostridiales	Non-Hungate	HydB
CUS_4661	1	0.56338	74.5	Rank06	Ruminococcus albus 8	Firmicutes	Clostridia	Clostridiales	Non-Hungate	HydB
CUS_4661	1	0.56338	83.7	Rank06	Ruminococcus albus 8	Firmicutes	Clostridia	Clostridiales	Non-Hungate	HydB
CUS_4661	7	3.94366	100	Rank06	Ruminococcus albus 8	Firmicutes	Clostridia	Clostridiales	Non-Hungate	HydB
CUS_4661	1	0.56338	75.5	Rank07	Ruminococcus albus 8	Firmicutes	Clostridia	Clostridiales	Non-Hungate	HydB
CUS_4661	1	0.56338	84	Rank45	Ruminococcus albus 8	Firmicutes	Clostridia	Clostridiales	Non-Hungate	HydB
CUS_4661	1	0.56338	80.4	Rank36	Ruminococcus albus 8	Firmicutes	Clostridia	Clostridiales	Non-Hungate	HydB
CUS_4661	1	0.56338	79.6	Rank34	Ruminococcus albus 8	Firmicutes	Clostridia	Clostridiales	Non-Hungate	HydB
CUS_4661	1	0.56338	80.5	Rank44	Ruminococcus albus 8	Firmicutes	Clostridia	Clostridiales	Non-Hungate	HydB
CUS_4661	1	0.56338	83.7	Rank36	Ruminococcus albus 8	Firmicutes	Clostridia	Clostridiales	Non-Hungate	HydB
CUS_4661	1	0.56338	89.8	Rank01	Ruminococcus albus 8	Firmicutes	Clostridia	Clostridiales	Non-Hungate	HydB
CUS_4661	2	1.12676	78	Rank44	Ruminococcus albus 8	Firmicutes	Clostridia	Clostridiales	Non-Hungate	HydB
CUS_4661	1	0.56338	78.7	Rank01	Ruminococcus albus 8	Firmicutes	Clostridia	Clostridiales	Non-Hungate	HydB
CUS_4661	1	0.56338	74	Rank06	Ruminococcus albus 8	Firmicutes	Clostridia	Clostridiales	Non-Hungate	HydB
CUS_4661	16	9.01408	100	Rank43	Ruminococcus albus 8	Firmicutes	Clostridia	Clostridiales	Non-Hungate	HydB
CUS_4661	1	0.56338	83.7	Rank45	Ruminococcus albus 8	Firmicutes	Clostridia	Clostridiales	Non-Hungate	HydB
CUS_4661	1	0.56338	91.3	Rank45	Ruminococcus albus 8	Firmicutes	Clostridia	Clostridiales	Non-Hungate	HydB
CUS_4661	1	0.56338	97.6	Rank06	Ruminococcus albus 8	Firmicutes	Clostridia	Clostridiales	Non-Hungate	HydB
CUS_4661	1	0.56338	72.9	Rank07	Ruminococcus albus 8	Firmicutes	Clostridia	Clostridiales	Non-Hungate	HydB
CUS_4661	1	0.56338	86	Rank34	Ruminococcus albus 8	Firmicutes	Clostridia	Clostridiales	Non-Hungate	HydB
CUS_4661	1	0.56338	83	Rank34	Ruminococcus albus 8	Firmicutes	Clostridia	Clostridiales	Non-Hungate	HydB
CUS_4661	1	0.56338	80	Rank44	Ruminococcus albus 8	Firmicutes	Clostridia	Clostridiales	Non-Hungate	HydB
CUS_4661	1	0.56338	81.2	Rank34	Ruminococcus albus 8	Firmicutes	Clostridia	Clostridiales	Non-Hungate	HydB
CUS_4661	1	0.56338	85.7	Rank36	Ruminococcus albus 8	Firmicutes	Clostridia	Clostridiales	Non-Hungate	HydB
CUS_4661	1	0.56338	84	Rank13	Ruminococcus albus 8	Firmicutes	Clostridia	Clostridiales	Non-Hungate	HydB
CUS_4661	2	1.12676	79.2	Rank39	Ruminococcus albus 8	Firmicutes	Clostridia	Clostridiales	Non-Hungate	HydB
CUS_4661	1	0.56338	100	Rank07	Ruminococcus albus 8	Firmicutes	Clostridia	Clostridiales	Non-Hungate	HydB
CUS_4661	1	0.56338	95.6	Rank01	Ruminococcus albus 8	Firmicutes	Clostridia	Clostridiales	Non-Hungate	HydB
CUS_4661	1	0.56338	70.2	Rank46	Ruminococcus albus 8	Firmicutes	Clostridia	Clostridiales	Non-Hungate	HydB
CUS_4661	2	1.12676	93.8	Rank43	Ruminococcus albus 8	Firmicutes	Clostridia	Clostridiales	Non-Hungate	HydB
CUS_4661	1	0.56338	89.8	Rank34	Ruminococcus albus 8	Firmicutes	Clostridia	Clostridiales	Non-Hungate	HydB
CUS_4661	1	0.56338	83.3	Rank13	Ruminococcus albus 8	Firmicutes	Clostridia	Clostridiales	Non-Hungate	HydB
CUS_4661	1	0.56338	97.9	Rank06	Ruminococcus albus 8	Firmicutes	Clostridia	Clostridiales	Non-Hungate	HydB
CUS_4661	1	0.56338	83.7	Rank44	Ruminococcus albus 8	Firmicutes	Clostridia	Clostridiales	Non-Hungate	HydB
CUS_4661	2	1.12676	73.9	Rank07	Ruminococcus albus 8	Firmicutes	Clostridia	Clostridiales	Non-Hungate	HydB
CUS_4661	3	1.69014	98	Rank46	Ruminococcus albus 8	Firmicutes	Clostridia	Clostridiales	Non-Hungate	HydB
CUS_4661	1	0.56338	82.2	Rank36	Ruminococcus albus 8	Firmicutes	Clostridia	Clostridiales	Non-Hungate	HydB
CUS_4661	1	0.56338	75.5	Rank01	Ruminococcus albus 8	Firmicutes	Clostridia	Clostridiales	Non-Hungate	HydB
CUS_4661	1	0.56338	80	Rank45	Ruminococcus albus 8	Firmicutes	Clostridia	Clostridiales	Non-Hungate	HydB
CUS_4661	1	0.56338	97.9	Rank01	Ruminococcus albus 8	Firmicutes	Clostridia	Clostridiales	Non-Hungate	HydB
CUS_4661	2	1.12676	77.6	Rank46	Ruminococcus albus 8	Firmicutes	Clostridia	Clostridiales	Non-Hungate	HydB
CUS_4661	1	0.56338	72.1	Rank34	Ruminococcus albus 8	Firmicutes	Clostridia	Clostridiales	Non-Hungate	HydB
CUS_4661	2	1.12676	100	Rank33	Ruminococcus albus 8	Firmicutes	Clostridia	Clostridiales	Non-Hungate	HydB
CUS_4661	4	2.25352	100	Rank38	Ruminococcus albus 8	Firmicutes	Clostridia	Clostridiales	Non-Hungate	HydB
CUS_4661	1	0.56338	89.8	Rank44	Ruminococcus albus 8	Firmicutes	Clostridia	Clostridiales	Non-Hungate	HydB
CUS_4661	1	0.56338	74	Rank10	Ruminococcus albus 8	Firmicutes	Clostridia	Clostridiales	Non-Hungate	HydB
CUS_4661	1	0.56338	76.6	Rank34	Ruminococcus albus 8	Firmicutes	Clostridia	Clostridiales	Non-Hungate	HydB
CUS_4661	1	0.56338	87.8	Rank13	Ruminococcus albus 8	Firmicutes	Clostridia	Clostridiales	Non-Hungate	HydB
CUS_4661	1	0.56338	97.8	Rank44	Ruminococcus albus 8	Firmicutes	Clostridia	Clostridiales	Non-Hungate	HydB
CUS_4661	1	0.56338	94	Rank06	Ruminococcus albus 8	Firmicutes	Clostridia	Clostridiales	Non-Hungate	HydB
CUS_4661	1	0.56338	88.9	Rank13	Ruminococcus albus 8	Firmicutes	Clostridia	Clostridiales	Non-Hungate	HydB
CUS_4661	1	0.56338	96	Rank06	Ruminococcus albus 8	Firmicutes	Clostridia	Clostridiales	Non-Hungate	HydB
CUS_4661	1	0.56338	78.3	Rank07	Ruminococcus albus 8	Firmicutes	Clostridia	Clostridiales	Non-Hungate	HydB
CUS_4661	1	0.56338	70.8	Rank07	Ruminococcus albus 8	Firmicutes	Clostridia	Clostridiales	Non-Hungate	HydB
CUS_4661	1	0.56338	81.8	Rank13	Ruminococcus albus 8	Firmicutes	Clostridia	Clostridiales	Non-Hungate	HydB
CUS_4661	1	0.56338	98	Rank10	Ruminococcus albus 8	Firmicutes	Clostridia	Clostridiales	Non-Hungate	HydB
CUS_4661	1	0.56338	91.8	Rank10	Ruminococcus albus 8	Firmicutes	Clostridia	Clostridiales	Non-Hungate	HydB
CUS_4661	1	0.56338	97.7	Rank01	Ruminococcus albus 8	Firmicutes	Clostridia	Clostridiales	Non-Hungate	HydB
CUS_4661	2	1.12676	81.6	Rank33	Ruminococcus albus 8	Firmicutes	Clostridia	Clostridiales	Non-Hungate	HydB
CUS_4661	1	0.56338	97.6	Rank01	Ruminococcus albus 8	Firmicutes	Clostridia	Clostridiales	Non-Hungate	HydB
CUS_4661	1	0.56338	83.3	Rank10	Ruminococcus albus 8	Firmicutes	Clostridia	Clostridiales	Non-Hungate	HydB
CUS_4661	1	0.56338	81.6	Rank45	Ruminococcus albus 8	Firmicutes	Clostridia	Clostridiales	Non-Hungate	HydB
CUS_4661	3	1.69014	76	Rank46	Ruminococcus albus 8	Firmicutes	Clostridia	Clostridiales	Non-Hungate	HydB
CUS_4661	1	0.56338	80.9	Rank13	Ruminococcus albus 8	Firmicutes	Clostridia	Clostridiales	Non-Hungate	HydB
CUS_4661	1	0.56338	85.7	Rank10	Ruminococcus albus 8	Firmicutes	Clostridia	Clostridiales	Non-Hungate	HydB
CUS_4661	1	0.56338	97.8	Rank08	Ruminococcus albus 8	Firmicutes	Clostridia	Clostridiales	Non-Hungate	HydB
CUS_4661	1	0.56338	79.6	Rank45	Ruminococcus albus 8	Firmicutes	Clostridia	Clostridiales	Non-Hungate	HydB
CUS_4661	1	0.56338	96	Rank13	Ruminococcus albus 8	Firmicutes	Clostridia	Clostridiales	Non-Hungate	HydB
CUS_4661	1	0.56338	98	Rank13	Ruminococcus albus 8	Firmicutes	Clostridia	Clostridiales	Non-Hungate	HydB
CUS_4661	1	0.56338	82	Rank10	Ruminococcus albus 8	Firmicutes	Clostridia	Clostridiales	Non-Hungate	HydB
CUS_4661	1	0.56338	91.8	Rank13	Ruminococcus albus 8	Firmicutes	Clostridia	Clostridiales	Non-Hungate	HydB
CUS_4661	1	0.56338	97.9	Rank10	Ruminococcus albus 8	Firmicutes	Clostridia	Clostridiales	Non-Hungate	HydB
CUS_4661	1	0.56338	78.3	Rank45	Ruminococcus albus 8	Firmicutes	Clostridia	Clostridiales	Non-Hungate	HydB
CUS_4661	1	0.56338	92	Rank10	Ruminococcus albus 8	Firmicutes	Clostridia	Clostridiales	Non-Hungate	HydB
CUS_4661	1	0.56338	98	Rank06	Ruminococcus albus 8	Firmicutes	Clostridia	Clostridiales	Non-Hungate	HydB
CUS_4661	1	0.56338	95.8	Rank08	Ruminococcus albus 8	Firmicutes	Clostridia	Clostridiales	Non-Hungate	HydB
CUS_4661	3	1.69014	98	Rank04	Ruminococcus albus 8	Firmicutes	Clostridia	Clostridiales	Non-Hungate	HydB
CUS_4661	2	1.12676	93.9	Rank34	Ruminococcus albus 8	Firmicutes	Clostridia	Clostridiales	Non-Hungate	HydB
Desru_0516	1	0.56338	75	Rank46	Desulfotomaculum ruminis DL	Firmicutes	Clostridia	Clostridiales	Non-Hungate	HydB
Desru_0516	1	0.56338	76.6	Rank33	Desulfotomaculum ruminis DL	Firmicutes	Clostridia	Clostridiales	Non-Hungate	HydB
Desru_0516	1	0.56338	76	Rank06	Desulfotomaculum ruminis DL	Firmicutes	Clostridia	Clostridiales	Non-Hungate	HydB
Desru_0516	1	0.56338	79.6	Rank07	Desulfotomaculum ruminis DL	Firmicutes	Clostridia	Clostridiales	Non-Hungate	HydB
Desru_0516	1	0.56338	66.7	Rank39	Desulfotomaculum ruminis DL	Firmicutes	Clostridia	Clostridiales	Non-Hungate	HydB
Desru_0516	1	0.56338	79.2	Rank46	Desulfotomaculum ruminis DL	Firmicutes	Clostridia	Clostridiales	Non-Hungate	HydB
Desru_0516	1	0.56338	73.5	Rank34	Desulfotomaculum ruminis DL	Firmicutes	Clostridia	Clostridiales	Non-Hungate	HydB
Desru_0516	1	0.56338	81.6	Rank33	Desulfotomaculum ruminis DL	Firmicutes	Clostridia	Clostridiales	Non-Hungate	HydB
Desru_0516	1	0.56338	79.2	Rank34	Desulfotomaculum ruminis DL	Firmicutes	Clostridia	Clostridiales	Non-Hungate	HydB
Desru_0516	1	0.56338	78	Rank46	Desulfotomaculum ruminis DL	Firmicutes	Clostridia	Clostridiales	Non-Hungate	HydB
Desru_0516	1	0.56338	69.6	Rank34	Desulfotomaculum ruminis DL	Firmicutes	Clostridia	Clostridiales	Non-Hungate	HydB
Desru_0516	1	0.56338	72.3	Rank45	Desulfotomaculum ruminis DL	Firmicutes	Clostridia	Clostridiales	Non-Hungate	HydB
Desru_0516	1	0.56338	77.1	Rank46	Desulfotomaculum ruminis DL	Firmicutes	Clostridia	Clostridiales	Non-Hungate	HydB
Desru_0516	1	0.56338	76	Rank45	Desulfotomaculum ruminis DL	Firmicutes	Clostridia	Clostridiales	Non-Hungate	HydB
Desru_0516	1	0.56338	72.9	Rank02	Desulfotomaculum ruminis DL	Firmicutes	Clostridia	Clostridiales	Non-Hungate	HydB
Desru_0516	1	0.56338	81.6	Rank05	Desulfotomaculum ruminis DL	Firmicutes	Clostridia	Clostridiales	Non-Hungate	HydB
Desru_0516	1	0.56338	68.3	Rank12	Desulfotomaculum ruminis DL	Firmicutes	Clostridia	Clostridiales	Non-Hungate	HydB
Desru_0516	1	0.56338	76	Rank08	Desulfotomaculum ruminis DL	Firmicutes	Clostridia	Clostridiales	Non-Hungate	HydB
Desru_0516	1	0.56338	66.7	Rank44	Desulfotomaculum ruminis DL	Firmicutes	Clostridia	Clostridiales	Non-Hungate	HydB
Desru_0516	1	0.56338	70.8	Rank08	Desulfotomaculum ruminis DL	Firmicutes	Clostridia	Clostridiales	Non-Hungate	HydB
Desru_0516	1	0.56338	75.5	Rank05	Desulfotomaculum ruminis DL	Firmicutes	Clostridia	Clostridiales	Non-Hungate	HydB
Desru_0516	1	0.56338	68.1	Rank33	Desulfotomaculum ruminis DL	Firmicutes	Clostridia	Clostridiales	Non-Hungate	HydB
Desru_0516	1	0.56338	80	Rank45	Desulfotomaculum ruminis DL	Firmicutes	Clostridia	Clostridiales	Non-Hungate	HydB
Desru_0516	1	0.56338	68.1	Rank05	Desulfotomaculum ruminis DL	Firmicutes	Clostridia	Clostridiales	Non-Hungate	HydB
Desru_0516	1	0.56338	81.2	Rank08	Desulfotomaculum ruminis DL	Firmicutes	Clostridia	Clostridiales	Non-Hungate	HydB
Desru_0516	1	0.56338	78.6	Rank38	Desulfotomaculum ruminis DL	Firmicutes	Clostridia	Clostridiales	Non-Hungate	HydB
Desru_0516	1	0.56338	70.8	Rank44	Desulfotomaculum ruminis DL	Firmicutes	Clostridia	Clostridiales	Non-Hungate	HydB
Desru_0516	1	0.56338	83.7	Rank12	Desulfotomaculum ruminis DL	Firmicutes	Clostridia	Clostridiales	Non-Hungate	HydB
Desru_0516	1	0.56338	82.6	Rank39	Desulfotomaculum ruminis DL	Firmicutes	Clostridia	Clostridiales	Non-Hungate	HydB
Desru_0516	1	0.56338	83.3	Rank45	Desulfotomaculum ruminis DL	Firmicutes	Clostridia	Clostridiales	Non-Hungate	HydB
Desru_0516	1	0.56338	77.6	Rank34	Desulfotomaculum ruminis DL	Firmicutes	Clostridia	Clostridiales	Non-Hungate	HydB
Desru_0516	1	0.56338	70.5	Rank38	Desulfotomaculum ruminis DL	Firmicutes	Clostridia	Clostridiales	Non-Hungate	HydB
Desru_0516	1	0.56338	83	Rank06	Desulfotomaculum ruminis DL	Firmicutes	Clostridia	Clostridiales	Non-Hungate	HydB
Desru_0516	1	0.56338	72	Rank46	Desulfotomaculum ruminis DL	Firmicutes	Clostridia	Clostridiales	Non-Hungate	HydB
Desru_0516	2	1.12676	75.5	Rank39	Desulfotomaculum ruminis DL	Firmicutes	Clostridia	Clostridiales	Non-Hungate	HydB
Desru_0516	1	0.56338	79.2	Rank36	Desulfotomaculum ruminis DL	Firmicutes	Clostridia	Clostridiales	Non-Hungate	HydB
Desru_0516	1	0.56338	81.6	Rank43	Desulfotomaculum ruminis DL	Firmicutes	Clostridia	Clostridiales	Non-Hungate	HydB
Desru_0516	1	0.56338	81.2	Rank36	Desulfotomaculum ruminis DL	Firmicutes	Clostridia	Clostridiales	Non-Hungate	HydB
Desru_0516	1	0.56338	88.4	Rank39	Desulfotomaculum ruminis DL	Firmicutes	Clostridia	Clostridiales	Non-Hungate	HydB
Desru_0516	2	1.12676	81.6	Rank39	Desulfotomaculum ruminis DL	Firmicutes	Clostridia	Clostridiales	Non-Hungate	HydB
Desru_0516	1	0.56338	69.4	Rank43	Desulfotomaculum ruminis DL	Firmicutes	Clostridia	Clostridiales	Non-Hungate	HydB
Desru_0516	1	0.56338	83.3	Rank43	Desulfotomaculum ruminis DL	Firmicutes	Clostridia	Clostridiales	Non-Hungate	HydB
Desru_0516	2	1.12676	75.5	Rank45	Desulfotomaculum ruminis DL	Firmicutes	Clostridia	Clostridiales	Non-Hungate	HydB
Desru_0516	1	0.56338	85.4	Rank36	Desulfotomaculum ruminis DL	Firmicutes	Clostridia	Clostridiales	Non-Hungate	HydB
Desru_0516	1	0.56338	83.3	Rank39	Desulfotomaculum ruminis DL	Firmicutes	Clostridia	Clostridiales	Non-Hungate	HydB
Desru_0516	1	0.56338	71.4	Rank46	Desulfotomaculum ruminis DL	Firmicutes	Clostridia	Clostridiales	Non-Hungate	HydB
Desru_2393	1	0.56338	65.3	Rank44	Ruminococcus albus 7	Firmicutes	Clostridia	Clostridiales	Non-Hungate	HydB
Desru_2393	2	1.12676	79.2	Rank44	Ruminococcus albus 7	Firmicutes	Clostridia	Clostridiales	Non-Hungate	HydB
Desru_2393	2	1.12676	73.5	Rank44	Ruminococcus albus 7	Firmicutes	Clostridia	Clostridiales	Non-Hungate	HydB
Desru_2393	2	1.12676	71.4	Rank44	Ruminococcus albus 7	Firmicutes	Clostridia	Clostridiales	Non-Hungate	HydB
Desru_2393	2	1.12676	71.4	Rank06	Ruminococcus albus 7	Firmicutes	Clostridia	Clostridiales	Non-Hungate	HydB
Desru_2393	2	1.12676	66	Rank44	Ruminococcus albus 7	Firmicutes	Clostridia	Clostridiales	Non-Hungate	HydB
Desru_2393	1	0.56338	82.6	Rank02	Ruminococcus albus 7	Firmicutes	Clostridia	Clostridiales	Non-Hungate	HydB
Desru_2393	1	0.56338	66.7	Rank02	Ruminococcus albus 7	Firmicutes	Clostridia	Clostridiales	Non-Hungate	HydB
Desru_2393	2	1.12676	71.4	Rank10	Ruminococcus albus 7	Firmicutes	Clostridia	Clostridiales	Non-Hungate	HydB
Desru_2393	2	1.12676	69.4	Rank10	Ruminococcus albus 7	Firmicutes	Clostridia	Clostridiales	Non-Hungate	HydB
Desru_2393	1	0.56338	73.5	Rank33	Ruminococcus albus 7	Firmicutes	Clostridia	Clostridiales	Non-Hungate	HydB
Desru_2393	1	0.56338	69.4	Rank33	Ruminococcus albus 7	Firmicutes	Clostridia	Clostridiales	Non-Hungate	HydB
Desru_2393	1	0.56338	86	Rank42	Ruminococcus albus 7	Firmicutes	Clostridia	Clostridiales	Non-Hungate	HydB
Desru_2393	1	0.56338	75.5	Rank42	Ruminococcus albus 7	Firmicutes	Clostridia	Clostridiales	Non-Hungate	HydB
Desru_2393	1	0.56338	75	Rank42	Ruminococcus albus 7	Firmicutes	Clostridia	Clostridiales	Non-Hungate	HydB
Desru_2393	1	0.56338	73.5	Rank42	Ruminococcus albus 7	Firmicutes	Clostridia	Clostridiales	Non-Hungate	HydB
Desru_2393	1	0.56338	68.8	Rank42	Ruminococcus albus 7	Firmicutes	Clostridia	Clostridiales	Non-Hungate	HydB
Desru_2393	1	0.56338	67.4	Rank42	Ruminococcus albus 7	Firmicutes	Clostridia	Clostridiales	Non-Hungate	HydB
Desru_2393	1	0.56338	66.7	Rank42	Ruminococcus albus 7	Firmicutes	Clostridia	Clostridiales	Non-Hungate	HydB
Desru_2393	1	0.56338	65.3	Rank42	Ruminococcus albus 7	Firmicutes	Clostridia	Clostridiales	Non-Hungate	HydB
Desru_2393	1	0.56338	77.6	Rank06	Ruminococcus albus 7	Firmicutes	Clostridia	Clostridiales	Non-Hungate	HydB
Desru_2393	1	0.56338	77.1	Rank06	Ruminococcus albus 7	Firmicutes	Clostridia	Clostridiales	Non-Hungate	HydB
Desru_2393	1	0.56338	76.6	Rank06	Ruminococcus albus 7	Firmicutes	Clostridia	Clostridiales	Non-Hungate	HydB
Desru_2393	1	0.56338	74	Rank06	Ruminococcus albus 7	Firmicutes	Clostridia	Clostridiales	Non-Hungate	HydB
Desru_2393	1	0.56338	72.9	Rank06	Ruminococcus albus 7	Firmicutes	Clostridia	Clostridiales	Non-Hungate	HydB
Desru_2393	1	0.56338	68.8	Rank06	Ruminococcus albus 7	Firmicutes	Clostridia	Clostridiales	Non-Hungate	HydB
Desru_2393	1	0.56338	65.3	Rank08	Ruminococcus albus 7	Firmicutes	Clostridia	Clostridiales	Non-Hungate	HydB
Desru_2393	1	0.56338	87	Rank44	Ruminococcus albus 7	Firmicutes	Clostridia	Clostridiales	Non-Hungate	HydB
Desru_2393	1	0.56338	83.3	Rank44	Ruminococcus albus 7	Firmicutes	Clostridia	Clostridiales	Non-Hungate	HydB
Desru_2393	1	0.56338	83	Rank44	Ruminococcus albus 7	Firmicutes	Clostridia	Clostridiales	Non-Hungate	HydB
Desru_2393	1	0.56338	81.6	Rank44	Ruminococcus albus 7	Firmicutes	Clostridia	Clostridiales	Non-Hungate	HydB
Desru_2393	3	1.69014	73.5	Rank46	Ruminococcus albus 7	Firmicutes	Clostridia	Clostridiales	Non-Hungate	HydB
Desru_2393	3	1.69014	68.8	Rank46	Ruminococcus albus 7	Firmicutes	Clostridia	Clostridiales	Non-Hungate	HydB
Desru_2393	1	0.56338	74	Rank13	Ruminococcus albus 7	Firmicutes	Clostridia	Clostridiales	Non-Hungate	HydB
Desru_2393	1	0.56338	71.4	Rank13	Ruminococcus albus 7	Firmicutes	Clostridia	Clostridiales	Non-Hungate	HydB
Desru_2393	1	0.56338	76	Rank10	Ruminococcus albus 7	Firmicutes	Clostridia	Clostridiales	Non-Hungate	HydB
Desru_2393	1	0.56338	70.8	Rank10	Ruminococcus albus 7	Firmicutes	Clostridia	Clostridiales	Non-Hungate	HydB
Desru_2393	1	0.56338	66	Rank10	Ruminococcus albus 7	Firmicutes	Clostridia	Clostridiales	Non-Hungate	HydB
Desru_2393	1	0.56338	65.3	Rank10	Ruminococcus albus 7	Firmicutes	Clostridia	Clostridiales	Non-Hungate	HydB
Desru_2393	3	1.69014	75.5	Rank45	Ruminococcus albus 7	Firmicutes	Clostridia	Clostridiales	Non-Hungate	HydB
Desru_2393	1	0.56338	67.3	Rank44	Ruminococcus albus 7	Firmicutes	Clostridia	Clostridiales	Non-Hungate	HydB
Desru_2393	2	1.12676	75	Rank45	Ruminococcus albus 7	Firmicutes	Clostridia	Clostridiales	Non-Hungate	HydB
Desru_2393	1	0.56338	81.6	Rank38	Ruminococcus albus 7	Firmicutes	Clostridia	Clostridiales	Non-Hungate	HydB
Desru_2393	1	0.56338	79.2	Rank38	Ruminococcus albus 7	Firmicutes	Clostridia	Clostridiales	Non-Hungate	HydB
Desru_2393	2	1.12676	69.4	Rank44	Ruminococcus albus 7	Firmicutes	Clostridia	Clostridiales	Non-Hungate	HydB
Desru_2393	1	0.56338	72.1	Rank38	Ruminococcus albus 7	Firmicutes	Clostridia	Clostridiales	Non-Hungate	HydB
Desru_2393	1	0.56338	69.4	Rank38	Ruminococcus albus 7	Firmicutes	Clostridia	Clostridiales	Non-Hungate	HydB
Desru_2393	1	0.56338	67.3	Rank38	Ruminococcus albus 7	Firmicutes	Clostridia	Clostridiales	Non-Hungate	HydB
Desru_2393	1	0.56338	85.7	Rank33	Ruminococcus albus 7	Firmicutes	Clostridia	Clostridiales	Non-Hungate	HydB
Desru_2393	1	0.56338	74	Rank33	Ruminococcus albus 7	Firmicutes	Clostridia	Clostridiales	Non-Hungate	HydB
Desru_2393	1	0.56338	78	Rank45	Ruminococcus albus 7	Firmicutes	Clostridia	Clostridiales	Non-Hungate	HydB
Desru_2393	1	0.56338	76.1	Rank45	Ruminococcus albus 7	Firmicutes	Clostridia	Clostridiales	Non-Hungate	HydB
Desru_2393	1	0.56338	74.4	Rank45	Ruminococcus albus 7	Firmicutes	Clostridia	Clostridiales	Non-Hungate	HydB
Desru_2393	1	0.56338	71.4	Rank45	Ruminococcus albus 7	Firmicutes	Clostridia	Clostridiales	Non-Hungate	HydB
Desru_2393	1	0.56338	70.2	Rank45	Ruminococcus albus 7	Firmicutes	Clostridia	Clostridiales	Non-Hungate	HydB
Desru_2393	1	0.56338	69.8	Rank45	Ruminococcus albus 7	Firmicutes	Clostridia	Clostridiales	Non-Hungate	HydB
Desru_2393	1	0.56338	68.8	Rank45	Ruminococcus albus 7	Firmicutes	Clostridia	Clostridiales	Non-Hungate	HydB
Desru_2393	1	0.56338	78	Rank08	Ruminococcus albus 7	Firmicutes	Clostridia	Clostridiales	Non-Hungate	HydB
Desru_2393	1	0.56338	77.1	Rank08	Ruminococcus albus 7	Firmicutes	Clostridia	Clostridiales	Non-Hungate	HydB
Desru_2393	1	0.56338	75.5	Rank08	Ruminococcus albus 7	Firmicutes	Clostridia	Clostridiales	Non-Hungate	HydB
Desru_2393	2	1.12676	70.8	Rank46	Ruminococcus albus 7	Firmicutes	Clostridia	Clostridiales	Non-Hungate	HydB
Desru_2393	1	0.56338	75.5	Rank44	Ruminococcus albus 7	Firmicutes	Clostridia	Clostridiales	Non-Hungate	HydB
Desru_2393	1	0.56338	75	Rank08	Ruminococcus albus 7	Firmicutes	Clostridia	Clostridiales	Non-Hungate	HydB
Desru_2393	1	0.56338	72.9	Rank08	Ruminococcus albus 7	Firmicutes	Clostridia	Clostridiales	Non-Hungate	HydB
Desru_2393	1	0.56338	69.4	Rank08	Ruminococcus albus 7	Firmicutes	Clostridia	Clostridiales	Non-Hungate	HydB
Desru_2393	1	0.56338	68.8	Rank08	Ruminococcus albus 7	Firmicutes	Clostridia	Clostridiales	Non-Hungate	HydB
Desru_2393	1	0.56338	67.4	Rank08	Ruminococcus albus 7	Firmicutes	Clostridia	Clostridiales	Non-Hungate	HydB
Desru_2393	1	0.56338	66.7	Rank46	Ruminococcus albus 7	Firmicutes	Clostridia	Clostridiales	Non-Hungate	HydB
Desru_2393	1	0.56338	67.3	Rank34	Ruminococcus albus 7	Firmicutes	Clostridia	Clostridiales	Non-Hungate	HydB
Desru_2393	1	0.56338	67.4	Rank34	Ruminococcus albus 7	Firmicutes	Clostridia	Clostridiales	Non-Hungate	HydB
Desru_2393	1	0.56338	85.4	Rank36	Ruminococcus albus 7	Firmicutes	Clostridia	Clostridiales	Non-Hungate	HydB
Desru_2393	1	0.56338	78	Rank36	Ruminococcus albus 7	Firmicutes	Clostridia	Clostridiales	Non-Hungate	HydB
Desru_2393	1	0.56338	81.6	Rank05	Ruminococcus albus 7	Firmicutes	Clostridia	Clostridiales	Non-Hungate	HydB
Desru_2393	3	1.69014	65.3	Rank46	Ruminococcus albus 7	Firmicutes	Clostridia	Clostridiales	Non-Hungate	HydB
Desru_2393	1	0.56338	77.6	Rank46	Ruminococcus albus 7	Firmicutes	Clostridia	Clostridiales	Non-Hungate	HydB
Desru_2393	1	0.56338	80.9	Rank01	Ruminococcus albus 7	Firmicutes	Clostridia	Clostridiales	Non-Hungate	HydB
Desru_2393	1	0.56338	74.4	Rank44	Ruminococcus albus 7	Firmicutes	Clostridia	Clostridiales	Non-Hungate	HydB
Desru_2393	1	0.56338	70	Rank44	Ruminococcus albus 7	Firmicutes	Clostridia	Clostridiales	Non-Hungate	HydB
Desru_2393	1	0.56338	68	Rank44	Ruminococcus albus 7	Firmicutes	Clostridia	Clostridiales	Non-Hungate	HydB
Desru_2393	1	0.56338	72.5	Rank34	Ruminococcus albus 7	Firmicutes	Clostridia	Clostridiales	Non-Hungate	HydB
Desru_2393	1	0.56338	84	Rank34	Ruminococcus albus 7	Firmicutes	Clostridia	Clostridiales	Non-Hungate	HydB
Desru_2393	1	0.56338	79.2	Rank46	Ruminococcus albus 7	Firmicutes	Clostridia	Clostridiales	Non-Hungate	HydB
Desru_2393	1	0.56338	74.5	Rank39	Ruminococcus albus 7	Firmicutes	Clostridia	Clostridiales	Non-Hungate	HydB
Desru_2393	1	0.56338	75.5	Rank43	Ruminococcus albus 7	Firmicutes	Clostridia	Clostridiales	Non-Hungate	HydB
Desru_2393	1	0.56338	73.9	Rank38	Ruminococcus albus 7	Firmicutes	Clostridia	Clostridiales	Non-Hungate	HydB
Desru_2393	1	0.56338	79.2	Rank45	Ruminococcus albus 7	Firmicutes	Clostridia	Clostridiales	Non-Hungate	HydB
Desru_2393	1	0.56338	74	Rank46	Ruminococcus albus 7	Firmicutes	Clostridia	Clostridiales	Non-Hungate	HydB
Desru_2393	1	0.56338	76	Rank44	Ruminococcus albus 7	Firmicutes	Clostridia	Clostridiales	Non-Hungate	HydB
Desru_2393	1	0.56338	66.7	Rank38	Ruminococcus albus 7	Firmicutes	Clostridia	Clostridiales	Non-Hungate	HydB
Desru_2393	1	0.56338	67.3	Rank45	Ruminococcus albus 7	Firmicutes	Clostridia	Clostridiales	Non-Hungate	HydB
Desru_2393	1	0.56338	65.3	Rank45	Ruminococcus albus 7	Firmicutes	Clostridia	Clostridiales	Non-Hungate	HydB
Desru_2393	1	0.56338	72.9	Rank46	Ruminococcus albus 7	Firmicutes	Clostridia	Clostridiales	Non-Hungate	HydB
Desru_2393	1	0.56338	69.4	Rank46	Ruminococcus albus 7	Firmicutes	Clostridia	Clostridiales	Non-Hungate	HydB
Desru_2393	2	1.12676	81.6	Rank42	Ruminococcus albus 7	Firmicutes	Clostridia	Clostridiales	Non-Hungate	HydB
Desru_2393	1	0.56338	67.3	Rank04	Ruminococcus albus 7	Firmicutes	Clostridia	Clostridiales	Non-Hungate	HydB
Desru_2393	1	0.56338	78.7	Rank44	Ruminococcus albus 7	Firmicutes	Clostridia	Clostridiales	Non-Hungate	HydB
Desru_2393	1	0.56338	74.5	Rank12	Ruminococcus albus 7	Firmicutes	Clostridia	Clostridiales	Non-Hungate	HydB
Desru_2393	1	0.56338	73.5	Rank34	Ruminococcus albus 7	Firmicutes	Clostridia	Clostridiales	Non-Hungate	HydB
Desru_2393	2	1.12676	67.4	Rank45	Ruminococcus albus 7	Firmicutes	Clostridia	Clostridiales	Non-Hungate	HydB
Desru_2393	1	0.56338	76.6	Rank10	Ruminococcus albus 7	Firmicutes	Clostridia	Clostridiales	Non-Hungate	HydB
Desru_2393	1	0.56338	83.7	Rank34	Ruminococcus albus 7	Firmicutes	Clostridia	Clostridiales	Non-Hungate	HydB
Desru_2393	1	0.56338	67.3	Rank43	Ruminococcus albus 7	Firmicutes	Clostridia	Clostridiales	Non-Hungate	HydB
Desru_2393	1	0.56338	71.4	Rank12	Ruminococcus albus 7	Firmicutes	Clostridia	Clostridiales	Non-Hungate	HydB
Desru_2393	1	0.56338	87.8	Rank46	Ruminococcus albus 7	Firmicutes	Clostridia	Clostridiales	Non-Hungate	HydB
Desru_2393	1	0.56338	80	Rank12	Ruminococcus albus 7	Firmicutes	Clostridia	Clostridiales	Non-Hungate	HydB
Desru_2393	1	0.56338	75	Rank44	Ruminococcus albus 7	Firmicutes	Clostridia	Clostridiales	Non-Hungate	HydB
Desru_2393	1	0.56338	80	Rank45	Ruminococcus albus 7	Firmicutes	Clostridia	Clostridiales	Non-Hungate	HydB
Desru_2393	1	0.56338	76	Rank46	Ruminococcus albus 7	Firmicutes	Clostridia	Clostridiales	Non-Hungate	HydB
Desru_2393	1	0.56338	65.3	Rank12	Ruminococcus albus 7	Firmicutes	Clostridia	Clostridiales	Non-Hungate	HydB
Desru_2393	1	0.56338	78	Rank10	Ruminococcus albus 7	Firmicutes	Clostridia	Clostridiales	Non-Hungate	HydB
Desru_2393	1	0.56338	83.3	Rank45	Ruminococcus albus 7	Firmicutes	Clostridia	Clostridiales	Non-Hungate	HydB
Desru_2393	1	0.56338	77.1	Rank36	Ruminococcus albus 7	Firmicutes	Clostridia	Clostridiales	Non-Hungate	HydB
Desru_2393	1	0.56338	75.6	Rank44	Ruminococcus albus 7	Firmicutes	Clostridia	Clostridiales	Non-Hungate	HydB
Desru_2393	1	0.56338	78	Rank46	Ruminococcus albus 7	Firmicutes	Clostridia	Clostridiales	Non-Hungate	HydB
Desru_2393	1	0.56338	69.4	Rank12	Ruminococcus albus 7	Firmicutes	Clostridia	Clostridiales	Non-Hungate	HydB
Desru_2393	1	0.56338	67.3	Rank36	Ruminococcus albus 7	Firmicutes	Clostridia	Clostridiales	Non-Hungate	HydB
Desru_2393	1	0.56338	65.3	Rank43	Ruminococcus albus 7	Firmicutes	Clostridia	Clostridiales	Non-Hungate	HydB
Desru_2393	1	0.56338	69	Rank36	Ruminococcus albus 7	Firmicutes	Clostridia	Clostridiales	Non-Hungate	HydB
Desru_2393	1	0.56338	71.4	Rank36	Ruminococcus albus 7	Firmicutes	Clostridia	Clostridiales	Non-Hungate	HydB
Desru_2393	1	0.56338	74	Rank36	Ruminococcus albus 7	Firmicutes	Clostridia	Clostridiales	Non-Hungate	HydB
Desru_2398	1	0.56338	76.6	Rank33	Desulfotomaculum ruminis DL	Firmicutes	Clostridia	Clostridiales	Non-Hungate	HydB
Desru_2398	1	0.56338	72	Rank45	Desulfotomaculum ruminis DL	Firmicutes	Clostridia	Clostridiales	Non-Hungate	HydB
Desru_2398	1	0.56338	75	Rank38	Desulfotomaculum ruminis DL	Firmicutes	Clostridia	Clostridiales	Non-Hungate	HydB
Desru_2398	1	0.56338	75.5	Rank42	Desulfotomaculum ruminis DL	Firmicutes	Clostridia	Clostridiales	Non-Hungate	HydB
Desru_2398	1	0.56338	78	Rank33	Desulfotomaculum ruminis DL	Firmicutes	Clostridia	Clostridiales	Non-Hungate	HydB
Desru_2398	1	0.56338	78	Rank42	Desulfotomaculum ruminis DL	Firmicutes	Clostridia	Clostridiales	Non-Hungate	HydB
Desru_2398	1	0.56338	76	Rank42	Desulfotomaculum ruminis DL	Firmicutes	Clostridia	Clostridiales	Non-Hungate	HydB
Desru_2398	2	1.12676	73.5	Rank36	Desulfotomaculum ruminis DL	Firmicutes	Clostridia	Clostridiales	Non-Hungate	HydB
Desru_2398	1	0.56338	69.6	Rank07	Desulfotomaculum ruminis DL	Firmicutes	Clostridia	Clostridiales	Non-Hungate	HydB
Desru_2398	1	0.56338	71.4	Rank46	Desulfotomaculum ruminis DL	Firmicutes	Clostridia	Clostridiales	Non-Hungate	HydB
Desru_2398	1	0.56338	73.5	Rank07	Desulfotomaculum ruminis DL	Firmicutes	Clostridia	Clostridiales	Non-Hungate	HydB
Desru_2398	1	0.56338	70.2	Rank12	Desulfotomaculum ruminis DL	Firmicutes	Clostridia	Clostridiales	Non-Hungate	HydB
Desru_2398	1	0.56338	72.3	Rank43	Desulfotomaculum ruminis DL	Firmicutes	Clostridia	Clostridiales	Non-Hungate	HydB
Desru_2398	1	0.56338	75.5	Rank06	Desulfotomaculum ruminis DL	Firmicutes	Clostridia	Clostridiales	Non-Hungate	HydB
Desru_2398	1	0.56338	66.7	Rank39	Desulfotomaculum ruminis DL	Firmicutes	Clostridia	Clostridiales	Non-Hungate	HydB
Desru_2398	1	0.56338	78.7	Rank13	Desulfotomaculum ruminis DL	Firmicutes	Clostridia	Clostridiales	Non-Hungate	HydB
Desru_2398	1	0.56338	72	Rank10	Desulfotomaculum ruminis DL	Firmicutes	Clostridia	Clostridiales	Non-Hungate	HydB
Desru_2398	1	0.56338	72.9	Rank12	Desulfotomaculum ruminis DL	Firmicutes	Clostridia	Clostridiales	Non-Hungate	HydB
Desru_2398	1	0.56338	73.5	Rank39	Desulfotomaculum ruminis DL	Firmicutes	Clostridia	Clostridiales	Non-Hungate	HydB
Desru_2398	1	0.56338	77.1	Rank06	Desulfotomaculum ruminis DL	Firmicutes	Clostridia	Clostridiales	Non-Hungate	HydB
Desru_2398	1	0.56338	81.2	Rank45	Desulfotomaculum ruminis DL	Firmicutes	Clostridia	Clostridiales	Non-Hungate	HydB
Desru_2398	1	0.56338	71.4	Rank39	Desulfotomaculum ruminis DL	Firmicutes	Clostridia	Clostridiales	Non-Hungate	HydB
Desru_2398	1	0.56338	68.9	Rank05	Desulfotomaculum ruminis DL	Firmicutes	Clostridia	Clostridiales	Non-Hungate	HydB
Desru_2398	2	1.12676	75.5	Rank43	Desulfotomaculum ruminis DL	Firmicutes	Clostridia	Clostridiales	Non-Hungate	HydB
Desru_2398	1	0.56338	77.6	Rank12	Desulfotomaculum ruminis DL	Firmicutes	Clostridia	Clostridiales	Non-Hungate	HydB
Desru_2398	1	0.56338	81.6	Rank38	Desulfotomaculum ruminis DL	Firmicutes	Clostridia	Clostridiales	Non-Hungate	HydB
Desru_2398	1	0.56338	65.9	Rank36	Desulfotomaculum ruminis DL	Firmicutes	Clostridia	Clostridiales	Non-Hungate	HydB
Desru_2398	1	0.56338	83.3	Rank02	Desulfotomaculum ruminis DL	Firmicutes	Clostridia	Clostridiales	Non-Hungate	HydB
Desru_2398	1	0.56338	73.5	Rank02	Desulfotomaculum ruminis DL	Firmicutes	Clostridia	Clostridiales	Non-Hungate	HydB
Desru_2398	1	0.56338	76	Rank13	Desulfotomaculum ruminis DL	Firmicutes	Clostridia	Clostridiales	Non-Hungate	HydB
Desru_2398	1	0.56338	69.2	Rank39	Desulfotomaculum ruminis DL	Firmicutes	Clostridia	Clostridiales	Non-Hungate	HydB
Desru_2398	2	1.12676	77.6	Rank06	Desulfotomaculum ruminis DL	Firmicutes	Clostridia	Clostridiales	Non-Hungate	HydB
Desru_2398	1	0.56338	82	Rank39	Desulfotomaculum ruminis DL	Firmicutes	Clostridia	Clostridiales	Non-Hungate	HydB
Desru_2398	1	0.56338	70.2	Rank07	Desulfotomaculum ruminis DL	Firmicutes	Clostridia	Clostridiales	Non-Hungate	HydB
Desru_2398	1	0.56338	75	Rank44	Desulfotomaculum ruminis DL	Firmicutes	Clostridia	Clostridiales	Non-Hungate	HydB
Desru_2398	1	0.56338	75.5	Rank02	Desulfotomaculum ruminis DL	Firmicutes	Clostridia	Clostridiales	Non-Hungate	HydB
Desru_2398	1	0.56338	75.5	Rank36	Desulfotomaculum ruminis DL	Firmicutes	Clostridia	Clostridiales	Non-Hungate	HydB
Desru_2398	1	0.56338	75.6	Rank02	Desulfotomaculum ruminis DL	Firmicutes	Clostridia	Clostridiales	Non-Hungate	HydB
Desru_2398	1	0.56338	69.6	Rank36	Desulfotomaculum ruminis DL	Firmicutes	Clostridia	Clostridiales	Non-Hungate	HydB
Desru_2398	2	1.12676	78	Rank46	Desulfotomaculum ruminis DL	Firmicutes	Clostridia	Clostridiales	Non-Hungate	HydB
Desru_2398	1	0.56338	81.2	Rank06	Desulfotomaculum ruminis DL	Firmicutes	Clostridia	Clostridiales	Non-Hungate	HydB
Desru_2398	1	0.56338	81.6	Rank02	Desulfotomaculum ruminis DL	Firmicutes	Clostridia	Clostridiales	Non-Hungate	HydB
Desru_2398	2	1.12676	69.4	Rank06	Desulfotomaculum ruminis DL	Firmicutes	Clostridia	Clostridiales	Non-Hungate	HydB
Desru_2398	1	0.56338	75.5	Rank13	Desulfotomaculum ruminis DL	Firmicutes	Clostridia	Clostridiales	Non-Hungate	HydB
Desru_2398	1	0.56338	70.2	Rank36	Desulfotomaculum ruminis DL	Firmicutes	Clostridia	Clostridiales	Non-Hungate	HydB
Desru_2398	1	0.56338	73.5	Rank46	Desulfotomaculum ruminis DL	Firmicutes	Clostridia	Clostridiales	Non-Hungate	HydB
Desru_2398	1	0.56338	78.7	Rank12	Desulfotomaculum ruminis DL	Firmicutes	Clostridia	Clostridiales	Non-Hungate	HydB
Desru_2398	1	0.56338	76	Rank12	Desulfotomaculum ruminis DL	Firmicutes	Clostridia	Clostridiales	Non-Hungate	HydB
Desru_2398	1	0.56338	70	Rank06	Desulfotomaculum ruminis DL	Firmicutes	Clostridia	Clostridiales	Non-Hungate	HydB
Desru_2398	1	0.56338	75.5	Rank46	Desulfotomaculum ruminis DL	Firmicutes	Clostridia	Clostridiales	Non-Hungate	HydB
Desru_2398	2	1.12676	79.6	Rank46	Desulfotomaculum ruminis DL	Firmicutes	Clostridia	Clostridiales	Non-Hungate	HydB
Desru_2398	1	0.56338	75	Rank05	Desulfotomaculum ruminis DL	Firmicutes	Clostridia	Clostridiales	Non-Hungate	HydB
Desru_2398	1	0.56338	73.5	Rank44	Desulfotomaculum ruminis DL	Firmicutes	Clostridia	Clostridiales	Non-Hungate	HydB
Desru_2398	1	0.56338	83.7	Rank01	Desulfotomaculum ruminis DL	Firmicutes	Clostridia	Clostridiales	Non-Hungate	HydB
Desru_2398	2	1.12676	77.6	Rank46	Desulfotomaculum ruminis DL	Firmicutes	Clostridia	Clostridiales	Non-Hungate	HydB
Desru_2398	1	0.56338	76.6	Rank46	Desulfotomaculum ruminis DL	Firmicutes	Clostridia	Clostridiales	Non-Hungate	HydB
Desru_2398	1	0.56338	77.8	Rank43	Desulfotomaculum ruminis DL	Firmicutes	Clostridia	Clostridiales	Non-Hungate	HydB
Desru_2398	1	0.56338	79.2	Rank46	Desulfotomaculum ruminis DL	Firmicutes	Clostridia	Clostridiales	Non-Hungate	HydB
Desru_2398	1	0.56338	79.6	Rank43	Desulfotomaculum ruminis DL	Firmicutes	Clostridia	Clostridiales	Non-Hungate	HydB
DL94DRAFT_01426	1	0.56338	86	Rank46	Selenomonas sp. AE3005.	Firmicutes	Negativicutes	Selenomonadales	Hungate	HydB
DL94DRAFT_01426	1	0.56338	91.8	Rank04	Selenomonas sp. AE3005.	Firmicutes	Negativicutes	Selenomonadales	Hungate	HydB
DL94DRAFT_01426	1	0.56338	83.7	Rank38	Selenomonas sp. AE3005.	Firmicutes	Negativicutes	Selenomonadales	Hungate	HydB
DL94DRAFT_01426	1	0.56338	85.7	Rank38	Selenomonas sp. AE3005.	Firmicutes	Negativicutes	Selenomonadales	Hungate	HydB
EJ32DRAFT_04424	2	1.12676	65.3	Rank36	Clostridium intestinale Catt39	Firmicutes	Clostridia	Clostridiales	Non-Hungate	HydB
EJ32DRAFT_04424	1	0.56338	79.6	Rank34	Clostridium intestinale Catt39	Firmicutes	Clostridia	Clostridiales	Non-Hungate	HydB
EJ32DRAFT_04424	1	0.56338	68	Rank04	Clostridium intestinale Catt39	Firmicutes	Clostridia	Clostridiales	Non-Hungate	HydB
EJ32DRAFT_04424	1	0.56338	87.8	Rank42	Clostridium intestinale Catt39	Firmicutes	Clostridia	Clostridiales	Non-Hungate	HydB
EJ32DRAFT_04424	1	0.56338	70	Rank46	Clostridium intestinale Catt39	Firmicutes	Clostridia	Clostridiales	Non-Hungate	HydB
EJ32DRAFT_04424	1	0.56338	94	Rank10	Clostridium intestinale Catt39	Firmicutes	Clostridia	Clostridiales	Non-Hungate	HydB
EJ32DRAFT_04424	2	1.12676	69.4	Rank07	Clostridium intestinale Catt39	Firmicutes	Clostridia	Clostridiales	Non-Hungate	HydB
EJ32DRAFT_04424	1	0.56338	71.4	Rank33	Clostridium intestinale Catt39	Firmicutes	Clostridia	Clostridiales	Non-Hungate	HydB
EJ32DRAFT_04424	1	0.56338	70.8	Rank33	Clostridium intestinale Catt39	Firmicutes	Clostridia	Clostridiales	Non-Hungate	HydB
EJ32DRAFT_04424	1	0.56338	68.8	Rank46	Clostridium intestinale Catt39	Firmicutes	Clostridia	Clostridiales	Non-Hungate	HydB
EJ32DRAFT_04424	1	0.56338	79.6	Rank43	Clostridium intestinale Catt39	Firmicutes	Clostridia	Clostridiales	Non-Hungate	HydB
EJ32DRAFT_04424	1	0.56338	67.4	Rank12	Clostridium intestinale Catt39	Firmicutes	Clostridia	Clostridiales	Non-Hungate	HydB
EJ32DRAFT_04424	1	0.56338	70.5	Rank04	Clostridium intestinale Catt39	Firmicutes	Clostridia	Clostridiales	Non-Hungate	HydB
EJ32DRAFT_04424	1	0.56338	85.7	Rank44	Clostridium intestinale Catt39	Firmicutes	Clostridia	Clostridiales	Non-Hungate	HydB
EJ32DRAFT_04424	1	0.56338	78	Rank46	Clostridium intestinale Catt39	Firmicutes	Clostridia	Clostridiales	Non-Hungate	HydB
EJ32DRAFT_04424	1	0.56338	70.2	Rank05	Clostridium intestinale Catt39	Firmicutes	Clostridia	Clostridiales	Non-Hungate	HydB
EJ32DRAFT_04424	1	0.56338	69.6	Rank46	Clostridium intestinale Catt39	Firmicutes	Clostridia	Clostridiales	Non-Hungate	HydB
EJ32DRAFT_04424	1	0.56338	70.8	Rank05	Clostridium intestinale Catt39	Firmicutes	Clostridia	Clostridiales	Non-Hungate	HydB
EJ32DRAFT_04424	1	0.56338	87.8	Rank34	Clostridium intestinale Catt39	Firmicutes	Clostridia	Clostridiales	Non-Hungate	HydB
EJ32DRAFT_04424	1	0.56338	72	Rank44	Clostridium intestinale Catt39	Firmicutes	Clostridia	Clostridiales	Non-Hungate	HydB
EJ32DRAFT_04424	1	0.56338	73.5	Rank01	Clostridium intestinale Catt39	Firmicutes	Clostridia	Clostridiales	Non-Hungate	HydB
EJ32DRAFT_04424	1	0.56338	86	Rank43	Clostridium intestinale Catt39	Firmicutes	Clostridia	Clostridiales	Non-Hungate	HydB
EJ32DRAFT_04424	1	0.56338	65.3	Rank33	Clostridium intestinale Catt39	Firmicutes	Clostridia	Clostridiales	Non-Hungate	HydB
EJ32DRAFT_04424	1	0.56338	74	Rank46	Clostridium intestinale Catt39	Firmicutes	Clostridia	Clostridiales	Non-Hungate	HydB
EJ32DRAFT_04424	1	0.56338	86	Rank07	Clostridium intestinale Catt39	Firmicutes	Clostridia	Clostridiales	Non-Hungate	HydB
EJ32DRAFT_04424	1	0.56338	69.8	Rank33	Clostridium intestinale Catt39	Firmicutes	Clostridia	Clostridiales	Non-Hungate	HydB
EJ32DRAFT_04424	1	0.56338	72.7	Rank06	Clostridium intestinale Catt39	Firmicutes	Clostridia	Clostridiales	Non-Hungate	HydB
EJ32DRAFT_04424	1	0.56338	65.3	Rank44	Clostridium intestinale Catt39	Firmicutes	Clostridia	Clostridiales	Non-Hungate	HydB
EJ32DRAFT_04424	1	0.56338	70	Rank39	Clostridium intestinale Catt39	Firmicutes	Clostridia	Clostridiales	Non-Hungate	HydB
EJ32DRAFT_04424	1	0.56338	69.4	Rank38	Clostridium intestinale Catt39	Firmicutes	Clostridia	Clostridiales	Non-Hungate	HydB
EJ32DRAFT_04424	1	0.56338	89.4	Rank43	Clostridium intestinale Catt39	Firmicutes	Clostridia	Clostridiales	Non-Hungate	HydB
EJ32DRAFT_04424	1	0.56338	66	Rank38	Clostridium intestinale Catt39	Firmicutes	Clostridia	Clostridiales	Non-Hungate	HydB
EJ32DRAFT_04424	1	0.56338	83.7	Rank44	Clostridium intestinale Catt39	Firmicutes	Clostridia	Clostridiales	Non-Hungate	HydB
EJ32DRAFT_04424	1	0.56338	90	Rank13	Clostridium intestinale Catt39	Firmicutes	Clostridia	Clostridiales	Non-Hungate	HydB
EJ32DRAFT_04424	1	0.56338	92.9	Rank13	Clostridium intestinale Catt39	Firmicutes	Clostridia	Clostridiales	Non-Hungate	HydB
EJ32DRAFT_04424	1	0.56338	71.4	Rank13	Clostridium intestinale Catt39	Firmicutes	Clostridia	Clostridiales	Non-Hungate	HydB
EJ32DRAFT_04424	1	0.56338	74	Rank33	Clostridium intestinale Catt39	Firmicutes	Clostridia	Clostridiales	Non-Hungate	HydB
EJ32DRAFT_04424	1	0.56338	79.6	Rank06	Clostridium intestinale Catt39	Firmicutes	Clostridia	Clostridiales	Non-Hungate	HydB
EJ32DRAFT_04424	1	0.56338	91.7	Rank07	Clostridium intestinale Catt39	Firmicutes	Clostridia	Clostridiales	Non-Hungate	HydB
EJ32DRAFT_04424	1	0.56338	88	Rank04	Clostridium intestinale Catt39	Firmicutes	Clostridia	Clostridiales	Non-Hungate	HydB
EJ32DRAFT_04424	2	1.12676	77.6	Rank12	Clostridium intestinale Catt39	Firmicutes	Clostridia	Clostridiales	Non-Hungate	HydB
EJ32DRAFT_04424	1	0.56338	71.1	Rank46	Clostridium intestinale Catt39	Firmicutes	Clostridia	Clostridiales	Non-Hungate	HydB
EJ32DRAFT_04424	1	0.56338	83.7	Rank36	Clostridium intestinale Catt39	Firmicutes	Clostridia	Clostridiales	Non-Hungate	HydB
EJ32DRAFT_04424	1	0.56338	85.4	Rank06	Clostridium intestinale Catt39	Firmicutes	Clostridia	Clostridiales	Non-Hungate	HydB
EJ32DRAFT_04424	1	0.56338	84.4	Rank10	Clostridium intestinale Catt39	Firmicutes	Clostridia	Clostridiales	Non-Hungate	HydB
EJ32DRAFT_04424	1	0.56338	70	Rank04	Clostridium intestinale Catt39	Firmicutes	Clostridia	Clostridiales	Non-Hungate	HydB
EJ32DRAFT_04424	1	0.56338	85.4	Rank42	Clostridium intestinale Catt39	Firmicutes	Clostridia	Clostridiales	Non-Hungate	HydB
EJ32DRAFT_04424	1	0.56338	66	Rank44	Clostridium intestinale Catt39	Firmicutes	Clostridia	Clostridiales	Non-Hungate	HydB
EJ32DRAFT_04424	1	0.56338	90	Rank02	Clostridium intestinale Catt39	Firmicutes	Clostridia	Clostridiales	Non-Hungate	HydB
EJ32DRAFT_04424	1	0.56338	77.1	Rank01	Clostridium intestinale Catt39	Firmicutes	Clostridia	Clostridiales	Non-Hungate	HydB
EJ32DRAFT_04424	1	0.56338	76	Rank36	Clostridium intestinale Catt39	Firmicutes	Clostridia	Clostridiales	Non-Hungate	HydB
EJ32DRAFT_04424	2	1.12676	69.4	Rank34	Clostridium intestinale Catt39	Firmicutes	Clostridia	Clostridiales	Non-Hungate	HydB
EJ32DRAFT_04424	1	0.56338	68.2	Rank08	Clostridium intestinale Catt39	Firmicutes	Clostridia	Clostridiales	Non-Hungate	HydB
EJ32DRAFT_04424	1	0.56338	66.7	Rank08	Clostridium intestinale Catt39	Firmicutes	Clostridia	Clostridiales	Non-Hungate	HydB
EJ32DRAFT_04424	1	0.56338	76	Rank43	Clostridium intestinale Catt39	Firmicutes	Clostridia	Clostridiales	Non-Hungate	HydB
EJ32DRAFT_04424	1	0.56338	65.3	Rank06	Clostridium intestinale Catt39	Firmicutes	Clostridia	Clostridiales	Non-Hungate	HydB
EJ32DRAFT_04424	1	0.56338	73.5	Rank08	Clostridium intestinale Catt39	Firmicutes	Clostridia	Clostridiales	Non-Hungate	HydB
EJ32DRAFT_04424	1	0.56338	70.2	Rank43	Clostridium intestinale Catt39	Firmicutes	Clostridia	Clostridiales	Non-Hungate	HydB
EJ32DRAFT_04424	1	0.56338	75.5	Rank39	Clostridium intestinale Catt39	Firmicutes	Clostridia	Clostridiales	Non-Hungate	HydB
EJ32DRAFT_04424	1	0.56338	74.5	Rank02	Clostridium intestinale Catt39	Firmicutes	Clostridia	Clostridiales	Non-Hungate	HydB
G288DRAFT_00330	1	0.56338	74	Rank44	Bacteroides thetaiotaomicron NLAE-zl-G288	Bacteroidetes	Bacteroidia	Bacteroidales	Non-Hungate	HydB
G288DRAFT_00330	1	0.56338	67.5	Rank45	Bacteroides thetaiotaomicron NLAE-zl-G288	Bacteroidetes	Bacteroidia	Bacteroidales	Non-Hungate	HydB
G288DRAFT_00330	1	0.56338	71.4	Rank07	Bacteroides thetaiotaomicron NLAE-zl-G288	Bacteroidetes	Bacteroidia	Bacteroidales	Non-Hungate	HydB
G288DRAFT_00330	1	0.56338	75.5	Rank42	Bacteroides thetaiotaomicron NLAE-zl-G288	Bacteroidetes	Bacteroidia	Bacteroidales	Non-Hungate	HydB
G288DRAFT_00330	1	0.56338	65.3	Rank08	Bacteroides thetaiotaomicron NLAE-zl-G288	Bacteroidetes	Bacteroidia	Bacteroidales	Non-Hungate	HydB
G288DRAFT_00330	1	0.56338	66	Rank45	Bacteroides thetaiotaomicron NLAE-zl-G288	Bacteroidetes	Bacteroidia	Bacteroidales	Non-Hungate	HydB
G288DRAFT_00330	1	0.56338	71.4	Rank42	Bacteroides thetaiotaomicron NLAE-zl-G288	Bacteroidetes	Bacteroidia	Bacteroidales	Non-Hungate	HydB
G288DRAFT_00330	1	0.56338	89.8	Rank46	Bacteroides thetaiotaomicron NLAE-zl-G288	Bacteroidetes	Bacteroidia	Bacteroidales	Non-Hungate	HydB
G288DRAFT_00330	1	0.56338	84.4	Rank12	Bacteroides thetaiotaomicron NLAE-zl-G288	Bacteroidetes	Bacteroidia	Bacteroidales	Non-Hungate	HydB
G288DRAFT_00330	1	0.56338	66	Rank12	Bacteroides thetaiotaomicron NLAE-zl-G288	Bacteroidetes	Bacteroidia	Bacteroidales	Non-Hungate	HydB
G288DRAFT_00330	1	0.56338	87	Rank44	Bacteroides thetaiotaomicron NLAE-zl-G288	Bacteroidetes	Bacteroidia	Bacteroidales	Non-Hungate	HydB
G288DRAFT_00330	1	0.56338	87.8	Rank07	Bacteroides thetaiotaomicron NLAE-zl-G288	Bacteroidetes	Bacteroidia	Bacteroidales	Non-Hungate	HydB
G288DRAFT_00330	1	0.56338	65.3	Rank34	Bacteroides thetaiotaomicron NLAE-zl-G288	Bacteroidetes	Bacteroidia	Bacteroidales	Non-Hungate	HydB
G288DRAFT_00330	1	0.56338	65.1	Rank12	Bacteroides thetaiotaomicron NLAE-zl-G288	Bacteroidetes	Bacteroidia	Bacteroidales	Non-Hungate	HydB
G288DRAFT_00330	1	0.56338	76	Rank07	Bacteroides thetaiotaomicron NLAE-zl-G288	Bacteroidetes	Bacteroidia	Bacteroidales	Non-Hungate	HydB
G288DRAFT_00330	1	0.56338	68.8	Rank34	Bacteroides thetaiotaomicron NLAE-zl-G288	Bacteroidetes	Bacteroidia	Bacteroidales	Non-Hungate	HydB
G288DRAFT_00330	1	0.56338	80.9	Rank36	Bacteroides thetaiotaomicron NLAE-zl-G288	Bacteroidetes	Bacteroidia	Bacteroidales	Non-Hungate	HydB
G288DRAFT_00330	1	0.56338	68.9	Rank02	Bacteroides thetaiotaomicron NLAE-zl-G288	Bacteroidetes	Bacteroidia	Bacteroidales	Non-Hungate	HydB
G288DRAFT_00330	1	0.56338	66	Rank02	Bacteroides thetaiotaomicron NLAE-zl-G288	Bacteroidetes	Bacteroidia	Bacteroidales	Non-Hungate	HydB
G288DRAFT_00330	1	0.56338	69.4	Rank02	Bacteroides thetaiotaomicron NLAE-zl-G288	Bacteroidetes	Bacteroidia	Bacteroidales	Non-Hungate	HydB
G288DRAFT_00330	1	0.56338	76.6	Rank43	Bacteroides thetaiotaomicron NLAE-zl-G288	Bacteroidetes	Bacteroidia	Bacteroidales	Non-Hungate	HydB
G288DRAFT_00330	1	0.56338	85.7	Rank12	Bacteroides thetaiotaomicron NLAE-zl-G288	Bacteroidetes	Bacteroidia	Bacteroidales	Non-Hungate	HydB
G288DRAFT_00330	1	0.56338	73.5	Rank34	Bacteroides thetaiotaomicron NLAE-zl-G288	Bacteroidetes	Bacteroidia	Bacteroidales	Non-Hungate	HydB
G288DRAFT_00330	1	0.56338	85.7	Rank44	Bacteroides thetaiotaomicron NLAE-zl-G288	Bacteroidetes	Bacteroidia	Bacteroidales	Non-Hungate	HydB
G288DRAFT_00330	2	1.12676	70	Rank42	Bacteroides thetaiotaomicron NLAE-zl-G288	Bacteroidetes	Bacteroidia	Bacteroidales	Non-Hungate	HydB
G288DRAFT_00330	1	0.56338	68.9	Rank34	Bacteroides thetaiotaomicron NLAE-zl-G288	Bacteroidetes	Bacteroidia	Bacteroidales	Non-Hungate	HydB
G288DRAFT_00330	2	1.12676	74	Rank10	Bacteroides thetaiotaomicron NLAE-zl-G288	Bacteroidetes	Bacteroidia	Bacteroidales	Non-Hungate	HydB
G288DRAFT_00330	1	0.56338	82	Rank45	Bacteroides thetaiotaomicron NLAE-zl-G288	Bacteroidetes	Bacteroidia	Bacteroidales	Non-Hungate	HydB
G288DRAFT_00330	1	0.56338	75.5	Rank39	Bacteroides thetaiotaomicron NLAE-zl-G288	Bacteroidetes	Bacteroidia	Bacteroidales	Non-Hungate	HydB
G288DRAFT_00330	1	0.56338	77.1	Rank46	Bacteroides thetaiotaomicron NLAE-zl-G288	Bacteroidetes	Bacteroidia	Bacteroidales	Non-Hungate	HydB
G288DRAFT_00330	1	0.56338	70.8	Rank06	Bacteroides thetaiotaomicron NLAE-zl-G288	Bacteroidetes	Bacteroidia	Bacteroidales	Non-Hungate	HydB
G288DRAFT_00330	1	0.56338	72.9	Rank10	Bacteroides thetaiotaomicron NLAE-zl-G288	Bacteroidetes	Bacteroidia	Bacteroidales	Non-Hungate	HydB
G288DRAFT_00330	1	0.56338	75.5	Rank44	Bacteroides thetaiotaomicron NLAE-zl-G288	Bacteroidetes	Bacteroidia	Bacteroidales	Non-Hungate	HydB
G288DRAFT_00330	1	0.56338	83.3	Rank44	Bacteroides thetaiotaomicron NLAE-zl-G288	Bacteroidetes	Bacteroidia	Bacteroidales	Non-Hungate	HydB
G288DRAFT_00330	1	0.56338	81.2	Rank04	Bacteroides thetaiotaomicron NLAE-zl-G288	Bacteroidetes	Bacteroidia	Bacteroidales	Non-Hungate	HydB
G288DRAFT_00330	2	1.12676	68.8	Rank36	Bacteroides thetaiotaomicron NLAE-zl-G288	Bacteroidetes	Bacteroidia	Bacteroidales	Non-Hungate	HydB
G288DRAFT_00330	1	0.56338	67.3	Rank44	Bacteroides thetaiotaomicron NLAE-zl-G288	Bacteroidetes	Bacteroidia	Bacteroidales	Non-Hungate	HydB
G288DRAFT_00330	1	0.56338	76	Rank44	Bacteroides thetaiotaomicron NLAE-zl-G288	Bacteroidetes	Bacteroidia	Bacteroidales	Non-Hungate	HydB
G288DRAFT_00330	1	0.56338	83.7	Rank06	Bacteroides thetaiotaomicron NLAE-zl-G288	Bacteroidetes	Bacteroidia	Bacteroidales	Non-Hungate	HydB
G288DRAFT_00330	1	0.56338	67.3	Rank06	Bacteroides thetaiotaomicron NLAE-zl-G288	Bacteroidetes	Bacteroidia	Bacteroidales	Non-Hungate	HydB
G288DRAFT_00330	1	0.56338	69.4	Rank06	Bacteroides thetaiotaomicron NLAE-zl-G288	Bacteroidetes	Bacteroidia	Bacteroidales	Non-Hungate	HydB
G288DRAFT_00330	1	0.56338	78	Rank33	Bacteroides thetaiotaomicron NLAE-zl-G288	Bacteroidetes	Bacteroidia	Bacteroidales	Non-Hungate	HydB
G288DRAFT_00330	1	0.56338	78	Rank44	Bacteroides thetaiotaomicron NLAE-zl-G288	Bacteroidetes	Bacteroidia	Bacteroidales	Non-Hungate	HydB
G288DRAFT_00330	1	0.56338	90	Rank45	Bacteroides thetaiotaomicron NLAE-zl-G288	Bacteroidetes	Bacteroidia	Bacteroidales	Non-Hungate	HydB
G288DRAFT_00330	1	0.56338	90.5	Rank43	Bacteroides thetaiotaomicron NLAE-zl-G288	Bacteroidetes	Bacteroidia	Bacteroidales	Non-Hungate	HydB
G288DRAFT_00330	1	0.56338	65.3	Rank38	Bacteroides thetaiotaomicron NLAE-zl-G288	Bacteroidetes	Bacteroidia	Bacteroidales	Non-Hungate	HydB
G288DRAFT_00330	1	0.56338	67.3	Rank36	Bacteroides thetaiotaomicron NLAE-zl-G288	Bacteroidetes	Bacteroidia	Bacteroidales	Non-Hungate	HydB
G288DRAFT_00330	1	0.56338	77.6	Rank36	Bacteroides thetaiotaomicron NLAE-zl-G288	Bacteroidetes	Bacteroidia	Bacteroidales	Non-Hungate	HydB
G288DRAFT_00330	1	0.56338	86	Rank07	Bacteroides thetaiotaomicron NLAE-zl-G288	Bacteroidetes	Bacteroidia	Bacteroidales	Non-Hungate	HydB
G288DRAFT_00330	1	0.56338	84.4	Rank36	Bacteroides thetaiotaomicron NLAE-zl-G288	Bacteroidetes	Bacteroidia	Bacteroidales	Non-Hungate	HydB
G288DRAFT_00330	1	0.56338	83	Rank04	Bacteroides thetaiotaomicron NLAE-zl-G288	Bacteroidetes	Bacteroidia	Bacteroidales	Non-Hungate	HydB
G288DRAFT_00330	1	0.56338	70.2	Rank38	Bacteroides thetaiotaomicron NLAE-zl-G288	Bacteroidetes	Bacteroidia	Bacteroidales	Non-Hungate	HydB
G288DRAFT_00330	1	0.56338	70	Rank06	Bacteroides thetaiotaomicron NLAE-zl-G288	Bacteroidetes	Bacteroidia	Bacteroidales	Non-Hungate	HydB
G288DRAFT_00330	1	0.56338	75	Rank46	Bacteroides thetaiotaomicron NLAE-zl-G288	Bacteroidetes	Bacteroidia	Bacteroidales	Non-Hungate	HydB
G288DRAFT_00330	1	0.56338	67.4	Rank39	Bacteroides thetaiotaomicron NLAE-zl-G288	Bacteroidetes	Bacteroidia	Bacteroidales	Non-Hungate	HydB
G288DRAFT_00330	1	0.56338	83.3	Rank13	Bacteroides thetaiotaomicron NLAE-zl-G288	Bacteroidetes	Bacteroidia	Bacteroidales	Non-Hungate	HydB
G288DRAFT_00330	1	0.56338	68	Rank44	Bacteroides thetaiotaomicron NLAE-zl-G288	Bacteroidetes	Bacteroidia	Bacteroidales	Non-Hungate	HydB
G288DRAFT_00330	1	0.56338	70.2	Rank43	Bacteroides thetaiotaomicron NLAE-zl-G288	Bacteroidetes	Bacteroidia	Bacteroidales	Non-Hungate	HydB
G288DRAFT_00330	1	0.56338	75.6	Rank04	Bacteroides thetaiotaomicron NLAE-zl-G288	Bacteroidetes	Bacteroidia	Bacteroidales	Non-Hungate	HydB
G288DRAFT_00330	1	0.56338	71.4	Rank06	Bacteroides thetaiotaomicron NLAE-zl-G288	Bacteroidetes	Bacteroidia	Bacteroidales	Non-Hungate	HydB
G288DRAFT_00330	1	0.56338	71.4	Rank08	Bacteroides thetaiotaomicron NLAE-zl-G288	Bacteroidetes	Bacteroidia	Bacteroidales	Non-Hungate	HydB
G288DRAFT_00330	1	0.56338	89.8	Rank10	Bacteroides thetaiotaomicron NLAE-zl-G288	Bacteroidetes	Bacteroidia	Bacteroidales	Non-Hungate	HydB
G288DRAFT_00330	1	0.56338	69.4	Rank13	Bacteroides thetaiotaomicron NLAE-zl-G288	Bacteroidetes	Bacteroidia	Bacteroidales	Non-Hungate	HydB
G288DRAFT_00330	1	0.56338	87.8	Rank43	Bacteroides thetaiotaomicron NLAE-zl-G288	Bacteroidetes	Bacteroidia	Bacteroidales	Non-Hungate	HydB
G288DRAFT_00330	1	0.56338	87.8	Rank13	Bacteroides thetaiotaomicron NLAE-zl-G288	Bacteroidetes	Bacteroidia	Bacteroidales	Non-Hungate	HydB
G288DRAFT_00330	1	0.56338	88	Rank04	Bacteroides thetaiotaomicron NLAE-zl-G288	Bacteroidetes	Bacteroidia	Bacteroidales	Non-Hungate	HydB
G288DRAFT_00330	1	0.56338	81.2	Rank45	Bacteroides thetaiotaomicron NLAE-zl-G288	Bacteroidetes	Bacteroidia	Bacteroidales	Non-Hungate	HydB
G288DRAFT_00330	2	1.12676	69.4	Rank44	Bacteroides thetaiotaomicron NLAE-zl-G288	Bacteroidetes	Bacteroidia	Bacteroidales	Non-Hungate	HydB
G288DRAFT_00330	1	0.56338	79.2	Rank13	Bacteroides thetaiotaomicron NLAE-zl-G288	Bacteroidetes	Bacteroidia	Bacteroidales	Non-Hungate	HydB
G288DRAFT_00330	1	0.56338	71.4	Rank05	Bacteroides thetaiotaomicron NLAE-zl-G288	Bacteroidetes	Bacteroidia	Bacteroidales	Non-Hungate	HydB
G288DRAFT_00330	1	0.56338	77.6	Rank13	Bacteroides thetaiotaomicron NLAE-zl-G288	Bacteroidetes	Bacteroidia	Bacteroidales	Non-Hungate	HydB
G288DRAFT_00330	1	0.56338	95.2	Rank08	Bacteroides thetaiotaomicron NLAE-zl-G288	Bacteroidetes	Bacteroidia	Bacteroidales	Non-Hungate	HydB
G288DRAFT_00330	1	0.56338	69.4	Rank43	Bacteroides thetaiotaomicron NLAE-zl-G288	Bacteroidetes	Bacteroidia	Bacteroidales	Non-Hungate	HydB
G310DRAFT_01088	1	0.56338	77.6	Rank42	Bacteroides xylanisolvens NLAE-zl-G310	Bacteroidetes	Bacteroidia	Bacteroidales	Non-Hungate	HydB
G310DRAFT_01088	1	0.56338	83.7	Rank42	Bacteroides xylanisolvens NLAE-zl-G310	Bacteroidetes	Bacteroidia	Bacteroidales	Non-Hungate	HydB
G310DRAFT_01088	1	0.56338	83.3	Rank46	Bacteroides xylanisolvens NLAE-zl-G310	Bacteroidetes	Bacteroidia	Bacteroidales	Non-Hungate	HydB
G310DRAFT_01088	1	0.56338	81.6	Rank42	Bacteroides xylanisolvens NLAE-zl-G310	Bacteroidetes	Bacteroidia	Bacteroidales	Non-Hungate	HydB
G310DRAFT_01088	1	0.56338	79.6	Rank13	Bacteroides xylanisolvens NLAE-zl-G310	Bacteroidetes	Bacteroidia	Bacteroidales	Non-Hungate	HydB
G310DRAFT_01088	1	0.56338	67.3	Rank10	Bacteroides xylanisolvens NLAE-zl-G310	Bacteroidetes	Bacteroidia	Bacteroidales	Non-Hungate	HydB
G310DRAFT_01088	2	1.12676	86	Rank34	Bacteroides xylanisolvens NLAE-zl-G310	Bacteroidetes	Bacteroidia	Bacteroidales	Non-Hungate	HydB
G310DRAFT_01088	1	0.56338	89.1	Rank34	Bacteroides xylanisolvens NLAE-zl-G310	Bacteroidetes	Bacteroidia	Bacteroidales	Non-Hungate	HydB
G310DRAFT_01088	1	0.56338	67.3	Rank12	Bacteroides xylanisolvens NLAE-zl-G310	Bacteroidetes	Bacteroidia	Bacteroidales	Non-Hungate	HydB
G310DRAFT_01088	1	0.56338	87	Rank34	Bacteroides xylanisolvens NLAE-zl-G310	Bacteroidetes	Bacteroidia	Bacteroidales	Non-Hungate	HydB
G310DRAFT_01088	1	0.56338	85.7	Rank12	Bacteroides xylanisolvens NLAE-zl-G310	Bacteroidetes	Bacteroidia	Bacteroidales	Non-Hungate	HydB
G310DRAFT_01088	1	0.56338	82	Rank42	Bacteroides xylanisolvens NLAE-zl-G310	Bacteroidetes	Bacteroidia	Bacteroidales	Non-Hungate	HydB
G310DRAFT_01088	1	0.56338	80	Rank08	Bacteroides xylanisolvens NLAE-zl-G310	Bacteroidetes	Bacteroidia	Bacteroidales	Non-Hungate	HydB
G310DRAFT_01088	1	0.56338	77.6	Rank43	Bacteroides xylanisolvens NLAE-zl-G310	Bacteroidetes	Bacteroidia	Bacteroidales	Non-Hungate	HydB
G310DRAFT_01088	1	0.56338	77.1	Rank12	Bacteroides xylanisolvens NLAE-zl-G310	Bacteroidetes	Bacteroidia	Bacteroidales	Non-Hungate	HydB
G310DRAFT_01088	1	0.56338	78	Rank43	Bacteroides xylanisolvens NLAE-zl-G310	Bacteroidetes	Bacteroidia	Bacteroidales	Non-Hungate	HydB
G310DRAFT_01088	2	1.12676	80	Rank46	Bacteroides xylanisolvens NLAE-zl-G310	Bacteroidetes	Bacteroidia	Bacteroidales	Non-Hungate	HydB
G310DRAFT_01088	3	1.69014	85.7	Rank13	Bacteroides xylanisolvens NLAE-zl-G310	Bacteroidetes	Bacteroidia	Bacteroidales	Non-Hungate	HydB
G310DRAFT_01088	1	0.56338	68.2	Rank01	Bacteroides xylanisolvens NLAE-zl-G310	Bacteroidetes	Bacteroidia	Bacteroidales	Non-Hungate	HydB
G310DRAFT_01088	1	0.56338	78	Rank01	Bacteroides xylanisolvens NLAE-zl-G310	Bacteroidetes	Bacteroidia	Bacteroidales	Non-Hungate	HydB
G310DRAFT_01088	1	0.56338	76.6	Rank10	Bacteroides xylanisolvens NLAE-zl-G310	Bacteroidetes	Bacteroidia	Bacteroidales	Non-Hungate	HydB
G310DRAFT_01088	1	0.56338	75.5	Rank02	Bacteroides xylanisolvens NLAE-zl-G310	Bacteroidetes	Bacteroidia	Bacteroidales	Non-Hungate	HydB
G310DRAFT_01088	1	0.56338	74	Rank05	Bacteroides xylanisolvens NLAE-zl-G310	Bacteroidetes	Bacteroidia	Bacteroidales	Non-Hungate	HydB
G310DRAFT_01088	1	0.56338	84	Rank42	Bacteroides xylanisolvens NLAE-zl-G310	Bacteroidetes	Bacteroidia	Bacteroidales	Non-Hungate	HydB
G310DRAFT_01088	1	0.56338	90	Rank07	Bacteroides xylanisolvens NLAE-zl-G310	Bacteroidetes	Bacteroidia	Bacteroidales	Non-Hungate	HydB
G310DRAFT_01088	1	0.56338	73.5	Rank34	Bacteroides xylanisolvens NLAE-zl-G310	Bacteroidetes	Bacteroidia	Bacteroidales	Non-Hungate	HydB
G310DRAFT_01088	1	0.56338	75.5	Rank05	Bacteroides xylanisolvens NLAE-zl-G310	Bacteroidetes	Bacteroidia	Bacteroidales	Non-Hungate	HydB
G310DRAFT_01088	1	0.56338	85.1	Rank39	Bacteroides xylanisolvens NLAE-zl-G310	Bacteroidetes	Bacteroidia	Bacteroidales	Non-Hungate	HydB
G310DRAFT_01088	1	0.56338	84	Rank13	Bacteroides xylanisolvens NLAE-zl-G310	Bacteroidetes	Bacteroidia	Bacteroidales	Non-Hungate	HydB
G310DRAFT_01088	1	0.56338	91.5	Rank45	Bacteroides xylanisolvens NLAE-zl-G310	Bacteroidetes	Bacteroidia	Bacteroidales	Non-Hungate	HydB
G310DRAFT_01088	1	0.56338	82	Rank39	Bacteroides xylanisolvens NLAE-zl-G310	Bacteroidetes	Bacteroidia	Bacteroidales	Non-Hungate	HydB
G310DRAFT_01088	1	0.56338	82	Rank07	Bacteroides xylanisolvens NLAE-zl-G310	Bacteroidetes	Bacteroidia	Bacteroidales	Non-Hungate	HydB
G310DRAFT_01088	1	0.56338	80	Rank33	Bacteroides xylanisolvens NLAE-zl-G310	Bacteroidetes	Bacteroidia	Bacteroidales	Non-Hungate	HydB
G310DRAFT_01088	1	0.56338	77.1	Rank08	Bacteroides xylanisolvens NLAE-zl-G310	Bacteroidetes	Bacteroidia	Bacteroidales	Non-Hungate	HydB
G310DRAFT_01088	1	0.56338	85.7	Rank34	Bacteroides xylanisolvens NLAE-zl-G310	Bacteroidetes	Bacteroidia	Bacteroidales	Non-Hungate	HydB
G310DRAFT_01088	1	0.56338	82	Rank44	Bacteroides xylanisolvens NLAE-zl-G310	Bacteroidetes	Bacteroidia	Bacteroidales	Non-Hungate	HydB
G310DRAFT_01088	1	0.56338	85.4	Rank13	Bacteroides xylanisolvens NLAE-zl-G310	Bacteroidetes	Bacteroidia	Bacteroidales	Non-Hungate	HydB
G421DRAFT_02668	1	0.56338	89.8	Rank10	Bacteroides xylanisolvens NLAE-zl-G421	Bacteroidetes	Bacteroidia	Bacteroidales	Non-Hungate	HydB
G421DRAFT_02668	1	0.56338	87.8	Rank10	Bacteroides xylanisolvens NLAE-zl-G421	Bacteroidetes	Bacteroidia	Bacteroidales	Non-Hungate	HydB
G421DRAFT_02668	1	0.56338	86.7	Rank05	Bacteroides xylanisolvens NLAE-zl-G421	Bacteroidetes	Bacteroidia	Bacteroidales	Non-Hungate	HydB
G421DRAFT_02668	1	0.56338	91.8	Rank05	Bacteroides xylanisolvens NLAE-zl-G421	Bacteroidetes	Bacteroidia	Bacteroidales	Non-Hungate	HydB
G421DRAFT_02668	1	0.56338	80.4	Rank34	Bacteroides xylanisolvens NLAE-zl-G421	Bacteroidetes	Bacteroidia	Bacteroidales	Non-Hungate	HydB
G421DRAFT_02668	1	0.56338	83.3	Rank08	Bacteroides xylanisolvens NLAE-zl-G421	Bacteroidetes	Bacteroidia	Bacteroidales	Non-Hungate	HydB
G421DRAFT_02668	1	0.56338	79.2	Rank12	Bacteroides xylanisolvens NLAE-zl-G421	Bacteroidetes	Bacteroidia	Bacteroidales	Non-Hungate	HydB
G421DRAFT_02668	1	0.56338	85.7	Rank13	Bacteroides xylanisolvens NLAE-zl-G421	Bacteroidetes	Bacteroidia	Bacteroidales	Non-Hungate	HydB
G421DRAFT_02668	1	0.56338	83.3	Rank44	Bacteroides xylanisolvens NLAE-zl-G421	Bacteroidetes	Bacteroidia	Bacteroidales	Non-Hungate	HydB
G421DRAFT_02668	1	0.56338	76.6	Rank44	Bacteroides xylanisolvens NLAE-zl-G421	Bacteroidetes	Bacteroidia	Bacteroidales	Non-Hungate	HydB
G421DRAFT_02668	1	0.56338	75	Rank38	Bacteroides xylanisolvens NLAE-zl-G421	Bacteroidetes	Bacteroidia	Bacteroidales	Non-Hungate	HydB
G421DRAFT_02668	1	0.56338	87.8	Rank01	Bacteroides xylanisolvens NLAE-zl-G421	Bacteroidetes	Bacteroidia	Bacteroidales	Non-Hungate	HydB
G421DRAFT_02668	1	0.56338	85.7	Rank38	Bacteroides xylanisolvens NLAE-zl-G421	Bacteroidetes	Bacteroidia	Bacteroidales	Non-Hungate	HydB
G421DRAFT_02668	1	0.56338	83.7	Rank44	Bacteroides xylanisolvens NLAE-zl-G421	Bacteroidetes	Bacteroidia	Bacteroidales	Non-Hungate	HydB
G421DRAFT_02668	1	0.56338	66.7	Rank12	Bacteroides xylanisolvens NLAE-zl-G421	Bacteroidetes	Bacteroidia	Bacteroidales	Non-Hungate	HydB
G421DRAFT_02668	1	0.56338	83.7	Rank01	Bacteroides xylanisolvens NLAE-zl-G421	Bacteroidetes	Bacteroidia	Bacteroidales	Non-Hungate	HydB
G421DRAFT_02668	1	0.56338	87.8	Rank36	Bacteroides xylanisolvens NLAE-zl-G421	Bacteroidetes	Bacteroidia	Bacteroidales	Non-Hungate	HydB
G421DRAFT_02668	1	0.56338	71.4	Rank05	Bacteroides xylanisolvens NLAE-zl-G421	Bacteroidetes	Bacteroidia	Bacteroidales	Non-Hungate	HydB
G421DRAFT_02668	1	0.56338	77.3	Rank12	Bacteroides xylanisolvens NLAE-zl-G421	Bacteroidetes	Bacteroidia	Bacteroidales	Non-Hungate	HydB
G421DRAFT_02668	1	0.56338	93.8	Rank33	Bacteroides xylanisolvens NLAE-zl-G421	Bacteroidetes	Bacteroidia	Bacteroidales	Non-Hungate	HydB
G421DRAFT_02668	1	0.56338	66	Rank44	Bacteroides xylanisolvens NLAE-zl-G421	Bacteroidetes	Bacteroidia	Bacteroidales	Non-Hungate	HydB
G421DRAFT_02668	4	2.25352	85.7	Rank33	Bacteroides xylanisolvens NLAE-zl-G421	Bacteroidetes	Bacteroidia	Bacteroidales	Non-Hungate	HydB
G421DRAFT_02668	1	0.56338	69.4	Rank44	Bacteroides xylanisolvens NLAE-zl-G421	Bacteroidetes	Bacteroidia	Bacteroidales	Non-Hungate	HydB
G421DRAFT_02668	1	0.56338	71.4	Rank36	Bacteroides xylanisolvens NLAE-zl-G421	Bacteroidetes	Bacteroidia	Bacteroidales	Non-Hungate	HydB
G421DRAFT_02668	1	0.56338	84	Rank34	Bacteroides xylanisolvens NLAE-zl-G421	Bacteroidetes	Bacteroidia	Bacteroidales	Non-Hungate	HydB
G421DRAFT_02668	1	0.56338	81.6	Rank43	Bacteroides xylanisolvens NLAE-zl-G421	Bacteroidetes	Bacteroidia	Bacteroidales	Non-Hungate	HydB
G421DRAFT_02668	1	0.56338	81.2	Rank43	Bacteroides xylanisolvens NLAE-zl-G421	Bacteroidetes	Bacteroidia	Bacteroidales	Non-Hungate	HydB
G421DRAFT_02668	1	0.56338	81.4	Rank43	Bacteroides xylanisolvens NLAE-zl-G421	Bacteroidetes	Bacteroidia	Bacteroidales	Non-Hungate	HydB
G421DRAFT_02668	1	0.56338	77.1	Rank10	Bacteroides xylanisolvens NLAE-zl-G421	Bacteroidetes	Bacteroidia	Bacteroidales	Non-Hungate	HydB
G421DRAFT_02668	1	0.56338	83	Rank44	Bacteroides xylanisolvens NLAE-zl-G421	Bacteroidetes	Bacteroidia	Bacteroidales	Non-Hungate	HydB
G421DRAFT_02668	1	0.56338	89.8	Rank34	Bacteroides xylanisolvens NLAE-zl-G421	Bacteroidetes	Bacteroidia	Bacteroidales	Non-Hungate	HydB
G421DRAFT_02668	1	0.56338	85.7	Rank43	Bacteroides xylanisolvens NLAE-zl-G421	Bacteroidetes	Bacteroidia	Bacteroidales	Non-Hungate	HydB
G421DRAFT_02668	1	0.56338	81.6	Rank07	Bacteroides xylanisolvens NLAE-zl-G421	Bacteroidetes	Bacteroidia	Bacteroidales	Non-Hungate	HydB
G421DRAFT_02668	1	0.56338	91.8	Rank01	Bacteroides xylanisolvens NLAE-zl-G421	Bacteroidetes	Bacteroidia	Bacteroidales	Non-Hungate	HydB
G421DRAFT_02668	1	0.56338	72.7	Rank02	Bacteroides xylanisolvens NLAE-zl-G421	Bacteroidetes	Bacteroidia	Bacteroidales	Non-Hungate	HydB
G421DRAFT_02668	1	0.56338	81.2	Rank04	Bacteroides xylanisolvens NLAE-zl-G421	Bacteroidetes	Bacteroidia	Bacteroidales	Non-Hungate	HydB
G421DRAFT_02668	1	0.56338	83.7	Rank43	Bacteroides xylanisolvens NLAE-zl-G421	Bacteroidetes	Bacteroidia	Bacteroidales	Non-Hungate	HydB
G421DRAFT_02668	1	0.56338	73.5	Rank13	Bacteroides xylanisolvens NLAE-zl-G421	Bacteroidetes	Bacteroidia	Bacteroidales	Non-Hungate	HydB
G421DRAFT_02668	1	0.56338	79.2	Rank43	Bacteroides xylanisolvens NLAE-zl-G421	Bacteroidetes	Bacteroidia	Bacteroidales	Non-Hungate	HydB
G421DRAFT_02668	1	0.56338	65.2	Rank04	Bacteroides xylanisolvens NLAE-zl-G421	Bacteroidetes	Bacteroidia	Bacteroidales	Non-Hungate	HydB
G421DRAFT_02668	1	0.56338	90	Rank39	Bacteroides xylanisolvens NLAE-zl-G421	Bacteroidetes	Bacteroidia	Bacteroidales	Non-Hungate	HydB
G421DRAFT_02668	2	1.12676	75.5	Rank10	Bacteroides xylanisolvens NLAE-zl-G421	Bacteroidetes	Bacteroidia	Bacteroidales	Non-Hungate	HydB
G421DRAFT_02668	1	0.56338	79.6	Rank10	Bacteroides xylanisolvens NLAE-zl-G421	Bacteroidetes	Bacteroidia	Bacteroidales	Non-Hungate	HydB
G421DRAFT_02668	1	0.56338	71.4	Rank10	Bacteroides xylanisolvens NLAE-zl-G421	Bacteroidetes	Bacteroidia	Bacteroidales	Non-Hungate	HydB
G421DRAFT_02668	1	0.56338	89.8	Rank39	Bacteroides xylanisolvens NLAE-zl-G421	Bacteroidetes	Bacteroidia	Bacteroidales	Non-Hungate	HydB
G421DRAFT_02668	1	0.56338	85.4	Rank10	Bacteroides xylanisolvens NLAE-zl-G421	Bacteroidetes	Bacteroidia	Bacteroidales	Non-Hungate	HydB
G421DRAFT_02668	1	0.56338	65.3	Rank38	Bacteroides xylanisolvens NLAE-zl-G421	Bacteroidetes	Bacteroidia	Bacteroidales	Non-Hungate	HydB
G421DRAFT_02668	1	0.56338	76	Rank13	Bacteroides xylanisolvens NLAE-zl-G421	Bacteroidetes	Bacteroidia	Bacteroidales	Non-Hungate	HydB
G421DRAFT_02668	1	0.56338	88	Rank39	Bacteroides xylanisolvens NLAE-zl-G421	Bacteroidetes	Bacteroidia	Bacteroidales	Non-Hungate	HydB
G421DRAFT_02668	1	0.56338	84.4	Rank10	Bacteroides xylanisolvens NLAE-zl-G421	Bacteroidetes	Bacteroidia	Bacteroidales	Non-Hungate	HydB
G421DRAFT_02668	1	0.56338	91.5	Rank12	Bacteroides xylanisolvens NLAE-zl-G421	Bacteroidetes	Bacteroidia	Bacteroidales	Non-Hungate	HydB
G421DRAFT_02668	1	0.56338	76.6	Rank38	Bacteroides xylanisolvens NLAE-zl-G421	Bacteroidetes	Bacteroidia	Bacteroidales	Non-Hungate	HydB
G421DRAFT_02668	1	0.56338	74.5	Rank13	Bacteroides xylanisolvens NLAE-zl-G421	Bacteroidetes	Bacteroidia	Bacteroidales	Non-Hungate	HydB
G421DRAFT_02668	1	0.56338	72	Rank38	Bacteroides xylanisolvens NLAE-zl-G421	Bacteroidetes	Bacteroidia	Bacteroidales	Non-Hungate	HydB
G421DRAFT_02668	1	0.56338	79.6	Rank39	Bacteroides xylanisolvens NLAE-zl-G421	Bacteroidetes	Bacteroidia	Bacteroidales	Non-Hungate	HydB
G421DRAFT_02668	1	0.56338	83.7	Rank46	Bacteroides xylanisolvens NLAE-zl-G421	Bacteroidetes	Bacteroidia	Bacteroidales	Non-Hungate	HydB
G421DRAFT_02668	1	0.56338	91.8	Rank08	Bacteroides xylanisolvens NLAE-zl-G421	Bacteroidetes	Bacteroidia	Bacteroidales	Non-Hungate	HydB
G421DRAFT_02668	1	0.56338	86	Rank10	Bacteroides xylanisolvens NLAE-zl-G421	Bacteroidetes	Bacteroidia	Bacteroidales	Non-Hungate	HydB
G421DRAFT_02668	2	1.12676	81.6	Rank10	Bacteroides xylanisolvens NLAE-zl-G421	Bacteroidetes	Bacteroidia	Bacteroidales	Non-Hungate	HydB
G421DRAFT_02668	1	0.56338	83.7	Rank10	Bacteroides xylanisolvens NLAE-zl-G421	Bacteroidetes	Bacteroidia	Bacteroidales	Non-Hungate	HydB
G421DRAFT_02668	1	0.56338	91.5	Rank46	Bacteroides xylanisolvens NLAE-zl-G421	Bacteroidetes	Bacteroidia	Bacteroidales	Non-Hungate	HydB
G421DRAFT_02668	1	0.56338	86	Rank46	Bacteroides xylanisolvens NLAE-zl-G421	Bacteroidetes	Bacteroidia	Bacteroidales	Non-Hungate	HydB
G421DRAFT_02668	1	0.56338	96	Rank42	Bacteroides xylanisolvens NLAE-zl-G421	Bacteroidetes	Bacteroidia	Bacteroidales	Non-Hungate	HydB
G421DRAFT_02668	1	0.56338	83	Rank12	Bacteroides xylanisolvens NLAE-zl-G421	Bacteroidetes	Bacteroidia	Bacteroidales	Non-Hungate	HydB
G421DRAFT_02668	1	0.56338	79.6	Rank13	Bacteroides xylanisolvens NLAE-zl-G421	Bacteroidetes	Bacteroidia	Bacteroidales	Non-Hungate	HydB
G421DRAFT_02668	1	0.56338	87.8	Rank46	Bacteroides xylanisolvens NLAE-zl-G421	Bacteroidetes	Bacteroidia	Bacteroidales	Non-Hungate	HydB
G421DRAFT_02668	1	0.56338	75.5	Rank39	Bacteroides xylanisolvens NLAE-zl-G421	Bacteroidetes	Bacteroidia	Bacteroidales	Non-Hungate	HydB
G421DRAFT_02668	1	0.56338	83.7	Rank38	Bacteroides xylanisolvens NLAE-zl-G421	Bacteroidetes	Bacteroidia	Bacteroidales	Non-Hungate	HydB
G421DRAFT_02668	1	0.56338	87.5	Rank33	Bacteroides xylanisolvens NLAE-zl-G421	Bacteroidetes	Bacteroidia	Bacteroidales	Non-Hungate	HydB
G421DRAFT_02668	1	0.56338	76	Rank08	Bacteroides xylanisolvens NLAE-zl-G421	Bacteroidetes	Bacteroidia	Bacteroidales	Non-Hungate	HydB
G421DRAFT_02668	1	0.56338	80	Rank42	Bacteroides xylanisolvens NLAE-zl-G421	Bacteroidetes	Bacteroidia	Bacteroidales	Non-Hungate	HydB
G421DRAFT_02668	1	0.56338	89.8	Rank38	Bacteroides xylanisolvens NLAE-zl-G421	Bacteroidetes	Bacteroidia	Bacteroidales	Non-Hungate	HydB
G421DRAFT_02668	1	0.56338	85.7	Rank05	Bacteroides xylanisolvens NLAE-zl-G421	Bacteroidetes	Bacteroidia	Bacteroidales	Non-Hungate	HydB
G421DRAFT_02668	1	0.56338	67.3	Rank02	Bacteroides xylanisolvens NLAE-zl-G421	Bacteroidetes	Bacteroidia	Bacteroidales	Non-Hungate	HydB
G421DRAFT_02668	1	0.56338	79.2	Rank13	Bacteroides xylanisolvens NLAE-zl-G421	Bacteroidetes	Bacteroidia	Bacteroidales	Non-Hungate	HydB
G421DRAFT_02668	1	0.56338	73.5	Rank02	Bacteroides xylanisolvens NLAE-zl-G421	Bacteroidetes	Bacteroidia	Bacteroidales	Non-Hungate	HydB
G421DRAFT_02668	1	0.56338	73.5	Rank39	Bacteroides xylanisolvens NLAE-zl-G421	Bacteroidetes	Bacteroidia	Bacteroidales	Non-Hungate	HydB
G421DRAFT_02668	1	0.56338	67.3	Rank06	Bacteroides xylanisolvens NLAE-zl-G421	Bacteroidetes	Bacteroidia	Bacteroidales	Non-Hungate	HydB
G421DRAFT_02668	2	1.12676	87.8	Rank38	Bacteroides xylanisolvens NLAE-zl-G421	Bacteroidetes	Bacteroidia	Bacteroidales	Non-Hungate	HydB
G421DRAFT_02668	1	0.56338	81.6	Rank08	Bacteroides xylanisolvens NLAE-zl-G421	Bacteroidetes	Bacteroidia	Bacteroidales	Non-Hungate	HydB
G421DRAFT_02668	1	0.56338	77.6	Rank33	Bacteroides xylanisolvens NLAE-zl-G421	Bacteroidetes	Bacteroidia	Bacteroidales	Non-Hungate	HydB
G421DRAFT_02668	1	0.56338	82	Rank33	Bacteroides xylanisolvens NLAE-zl-G421	Bacteroidetes	Bacteroidia	Bacteroidales	Non-Hungate	HydB
G421DRAFT_02668	1	0.56338	88	Rank45	Bacteroides xylanisolvens NLAE-zl-G421	Bacteroidetes	Bacteroidia	Bacteroidales	Non-Hungate	HydB
G421DRAFT_02668	1	0.56338	77.1	Rank07	Bacteroides xylanisolvens NLAE-zl-G421	Bacteroidetes	Bacteroidia	Bacteroidales	Non-Hungate	HydB
G421DRAFT_02668	1	0.56338	75.5	Rank42	Bacteroides xylanisolvens NLAE-zl-G421	Bacteroidetes	Bacteroidia	Bacteroidales	Non-Hungate	HydB
G421DRAFT_02668	1	0.56338	89.8	Rank07	Bacteroides xylanisolvens NLAE-zl-G421	Bacteroidetes	Bacteroidia	Bacteroidales	Non-Hungate	HydB
G421DRAFT_02668	1	0.56338	81.2	Rank05	Bacteroides xylanisolvens NLAE-zl-G421	Bacteroidetes	Bacteroidia	Bacteroidales	Non-Hungate	HydB
G421DRAFT_02668	1	0.56338	90	Rank42	Bacteroides xylanisolvens NLAE-zl-G421	Bacteroidetes	Bacteroidia	Bacteroidales	Non-Hungate	HydB
G421DRAFT_02668	1	0.56338	95.9	Rank42	Bacteroides xylanisolvens NLAE-zl-G421	Bacteroidetes	Bacteroidia	Bacteroidales	Non-Hungate	HydB
G421DRAFT_02668	1	0.56338	91.8	Rank33	Bacteroides xylanisolvens NLAE-zl-G421	Bacteroidetes	Bacteroidia	Bacteroidales	Non-Hungate	HydB
G421DRAFT_02668	1	0.56338	72	Rank08	Bacteroides xylanisolvens NLAE-zl-G421	Bacteroidetes	Bacteroidia	Bacteroidales	Non-Hungate	HydB
G421DRAFT_02668	1	0.56338	85.7	Rank07	Bacteroides xylanisolvens NLAE-zl-G421	Bacteroidetes	Bacteroidia	Bacteroidales	Non-Hungate	HydB
G593DRAFT_01732	2	1.12676	81.2	Rank43	Dorea sp. AGR2135.	Firmicutes	Clostridia	Clostridiales	Hungate	HydB
G593DRAFT_01732	1	0.56338	78.7	Rank01	Dorea sp. AGR2135.	Firmicutes	Clostridia	Clostridiales	Hungate	HydB
G593DRAFT_01732	1	0.56338	70	Rank38	Dorea sp. AGR2135.	Firmicutes	Clostridia	Clostridiales	Hungate	HydB
G593DRAFT_01732	1	0.56338	66	Rank13	Dorea sp. AGR2135.	Firmicutes	Clostridia	Clostridiales	Hungate	HydB
G593DRAFT_01732	1	0.56338	66.7	Rank39	Dorea sp. AGR2135.	Firmicutes	Clostridia	Clostridiales	Hungate	HydB
G593DRAFT_01732	1	0.56338	81.2	Rank44	Dorea sp. AGR2135.	Firmicutes	Clostridia	Clostridiales	Hungate	HydB
G593DRAFT_01732	1	0.56338	75	Rank44	Dorea sp. AGR2135.	Firmicutes	Clostridia	Clostridiales	Hungate	HydB
G593DRAFT_01732	1	0.56338	87.2	Rank33	Dorea sp. AGR2135.	Firmicutes	Clostridia	Clostridiales	Hungate	HydB
G593DRAFT_01732	1	0.56338	80	Rank33	Dorea sp. AGR2135.	Firmicutes	Clostridia	Clostridiales	Hungate	HydB
G593DRAFT_01732	1	0.56338	77.6	Rank33	Dorea sp. AGR2135.	Firmicutes	Clostridia	Clostridiales	Hungate	HydB
G593DRAFT_01732	1	0.56338	75.5	Rank05	Dorea sp. AGR2135.	Firmicutes	Clostridia	Clostridiales	Hungate	HydB
G593DRAFT_01732	1	0.56338	77.6	Rank13	Dorea sp. AGR2135.	Firmicutes	Clostridia	Clostridiales	Hungate	HydB
G593DRAFT_01732	1	0.56338	68	Rank04	Dorea sp. AGR2135.	Firmicutes	Clostridia	Clostridiales	Hungate	HydB
G593DRAFT_01732	1	0.56338	70.2	Rank42	Dorea sp. AGR2135.	Firmicutes	Clostridia	Clostridiales	Hungate	HydB
G593DRAFT_01732	1	0.56338	70.8	Rank06	Dorea sp. AGR2135.	Firmicutes	Clostridia	Clostridiales	Hungate	HydB
G593DRAFT_01732	1	0.56338	76.6	Rank12	Dorea sp. AGR2135.	Firmicutes	Clostridia	Clostridiales	Hungate	HydB
G593DRAFT_01732	1	0.56338	79.2	Rank44	Dorea sp. AGR2135.	Firmicutes	Clostridia	Clostridiales	Hungate	HydB
G593DRAFT_01732	1	0.56338	75	Rank13	Dorea sp. AGR2135.	Firmicutes	Clostridia	Clostridiales	Hungate	HydB
G593DRAFT_01732	1	0.56338	67.3	Rank05	Dorea sp. AGR2135.	Firmicutes	Clostridia	Clostridiales	Hungate	HydB
G593DRAFT_01732	1	0.56338	76	Rank39	Dorea sp. AGR2135.	Firmicutes	Clostridia	Clostridiales	Hungate	HydB
G593DRAFT_01732	1	0.56338	83	Rank42	Dorea sp. AGR2135.	Firmicutes	Clostridia	Clostridiales	Hungate	HydB
G593DRAFT_01732	1	0.56338	89.6	Rank38	Dorea sp. AGR2135.	Firmicutes	Clostridia	Clostridiales	Hungate	HydB
G593DRAFT_01732	1	0.56338	79.6	Rank34	Dorea sp. AGR2135.	Firmicutes	Clostridia	Clostridiales	Hungate	HydB
G593DRAFT_01732	1	0.56338	83.7	Rank34	Dorea sp. AGR2135.	Firmicutes	Clostridia	Clostridiales	Hungate	HydB
G593DRAFT_01732	1	0.56338	87.5	Rank01	Dorea sp. AGR2135.	Firmicutes	Clostridia	Clostridiales	Hungate	HydB
G593DRAFT_01732	1	0.56338	85.1	Rank13	Dorea sp. AGR2135.	Firmicutes	Clostridia	Clostridiales	Hungate	HydB
G593DRAFT_01732	1	0.56338	87.5	Rank13	Dorea sp. AGR2135.	Firmicutes	Clostridia	Clostridiales	Hungate	HydB
G593DRAFT_01732	1	0.56338	69.4	Rank44	Dorea sp. AGR2135.	Firmicutes	Clostridia	Clostridiales	Hungate	HydB
G593DRAFT_01732	1	0.56338	79.2	Rank08	Dorea sp. AGR2135.	Firmicutes	Clostridia	Clostridiales	Hungate	HydB
G593DRAFT_01732	1	0.56338	74	Rank45	Dorea sp. AGR2135.	Firmicutes	Clostridia	Clostridiales	Hungate	HydB
G593DRAFT_01732	1	0.56338	78	Rank44	Dorea sp. AGR2135.	Firmicutes	Clostridia	Clostridiales	Hungate	HydB
G593DRAFT_01732	1	0.56338	86	Rank33	Dorea sp. AGR2135.	Firmicutes	Clostridia	Clostridiales	Hungate	HydB
G593DRAFT_01732	2	1.12676	85.7	Rank33	Dorea sp. AGR2135.	Firmicutes	Clostridia	Clostridiales	Hungate	HydB
G593DRAFT_01732	1	0.56338	80	Rank36	Dorea sp. AGR2135.	Firmicutes	Clostridia	Clostridiales	Hungate	HydB
G593DRAFT_01732	1	0.56338	71.7	Rank42	Dorea sp. AGR2135.	Firmicutes	Clostridia	Clostridiales	Hungate	HydB
G593DRAFT_01732	1	0.56338	83.3	Rank12	Dorea sp. AGR2135.	Firmicutes	Clostridia	Clostridiales	Hungate	HydB
G593DRAFT_01732	1	0.56338	72.9	Rank33	Dorea sp. AGR2135.	Firmicutes	Clostridia	Clostridiales	Hungate	HydB
G593DRAFT_01732	1	0.56338	83.7	Rank07	Dorea sp. AGR2135.	Firmicutes	Clostridia	Clostridiales	Hungate	HydB
G593DRAFT_01732	1	0.56338	81.2	Rank34	Dorea sp. AGR2135.	Firmicutes	Clostridia	Clostridiales	Hungate	HydB
G593DRAFT_01732	1	0.56338	84	Rank34	Dorea sp. AGR2135.	Firmicutes	Clostridia	Clostridiales	Hungate	HydB
G593DRAFT_01732	1	0.56338	74.5	Rank07	Dorea sp. AGR2135.	Firmicutes	Clostridia	Clostridiales	Hungate	HydB
G593DRAFT_01732	1	0.56338	72.3	Rank12	Dorea sp. AGR2135.	Firmicutes	Clostridia	Clostridiales	Hungate	HydB
G593DRAFT_01732	1	0.56338	80.9	Rank12	Dorea sp. AGR2135.	Firmicutes	Clostridia	Clostridiales	Hungate	HydB
G593DRAFT_01732	1	0.56338	70	Rank01	Dorea sp. AGR2135.	Firmicutes	Clostridia	Clostridiales	Hungate	HydB
G593DRAFT_01732	1	0.56338	82	Rank44	Dorea sp. AGR2135.	Firmicutes	Clostridia	Clostridiales	Hungate	HydB
G593DRAFT_01732	1	0.56338	65.3	Rank39	Dorea sp. AGR2135.	Firmicutes	Clostridia	Clostridiales	Hungate	HydB
G593DRAFT_01732	1	0.56338	67.3	Rank01	Dorea sp. AGR2135.	Firmicutes	Clostridia	Clostridiales	Hungate	HydB
G593DRAFT_01732	1	0.56338	68	Rank38	Dorea sp. AGR2135.	Firmicutes	Clostridia	Clostridiales	Hungate	HydB
G593DRAFT_01732	1	0.56338	85.4	Rank33	Dorea sp. AGR2135.	Firmicutes	Clostridia	Clostridiales	Hungate	HydB
G593DRAFT_01732	1	0.56338	87.8	Rank12	Dorea sp. AGR2135.	Firmicutes	Clostridia	Clostridiales	Hungate	HydB
G593DRAFT_01732	1	0.56338	77.1	Rank04	Dorea sp. AGR2135.	Firmicutes	Clostridia	Clostridiales	Hungate	HydB
G593DRAFT_01732	1	0.56338	66	Rank02	Dorea sp. AGR2135.	Firmicutes	Clostridia	Clostridiales	Hungate	HydB
G593DRAFT_01732	1	0.56338	87.8	Rank08	Dorea sp. AGR2135.	Firmicutes	Clostridia	Clostridiales	Hungate	HydB
G593DRAFT_01732	1	0.56338	67.4	Rank38	Dorea sp. AGR2135.	Firmicutes	Clostridia	Clostridiales	Hungate	HydB
G593DRAFT_01732	1	0.56338	83.7	Rank06	Dorea sp. AGR2135.	Firmicutes	Clostridia	Clostridiales	Hungate	HydB
G593DRAFT_01732	1	0.56338	85.7	Rank08	Dorea sp. AGR2135.	Firmicutes	Clostridia	Clostridiales	Hungate	HydB
G593DRAFT_01732	1	0.56338	76.6	Rank45	Dorea sp. AGR2135.	Firmicutes	Clostridia	Clostridiales	Hungate	HydB
G593DRAFT_01732	1	0.56338	80	Rank05	Dorea sp. AGR2135.	Firmicutes	Clostridia	Clostridiales	Hungate	HydB
G593DRAFT_01732	1	0.56338	80	Rank45	Dorea sp. AGR2135.	Firmicutes	Clostridia	Clostridiales	Hungate	HydB
G593DRAFT_01732	1	0.56338	75.6	Rank08	Dorea sp. AGR2135.	Firmicutes	Clostridia	Clostridiales	Hungate	HydB
G593DRAFT_01732	1	0.56338	82	Rank33	Dorea sp. AGR2135.	Firmicutes	Clostridia	Clostridiales	Hungate	HydB
G593DRAFT_01732	1	0.56338	72	Rank34	Dorea sp. AGR2135.	Firmicutes	Clostridia	Clostridiales	Hungate	HydB
G593DRAFT_01732	1	0.56338	75.5	Rank07	Dorea sp. AGR2135.	Firmicutes	Clostridia	Clostridiales	Hungate	HydB
G593DRAFT_01732	1	0.56338	69.4	Rank42	Dorea sp. AGR2135.	Firmicutes	Clostridia	Clostridiales	Hungate	HydB
G593DRAFT_01732	1	0.56338	83.7	Rank13	Dorea sp. AGR2135.	Firmicutes	Clostridia	Clostridiales	Hungate	HydB
G593DRAFT_01732	1	0.56338	71.1	Rank08	Dorea sp. AGR2135.	Firmicutes	Clostridia	Clostridiales	Hungate	HydB
G593DRAFT_01732	1	0.56338	87.8	Rank13	Dorea sp. AGR2135.	Firmicutes	Clostridia	Clostridiales	Hungate	HydB
G593DRAFT_01732	1	0.56338	75.5	Rank38	Dorea sp. AGR2135.	Firmicutes	Clostridia	Clostridiales	Hungate	HydB
G593DRAFT_01732	1	0.56338	91.8	Rank43	Dorea sp. AGR2135.	Firmicutes	Clostridia	Clostridiales	Hungate	HydB
G593DRAFT_01732	2	1.12676	79.6	Rank07	Dorea sp. AGR2135.	Firmicutes	Clostridia	Clostridiales	Hungate	HydB
G593DRAFT_01732	1	0.56338	84	Rank39	Dorea sp. AGR2135.	Firmicutes	Clostridia	Clostridiales	Hungate	HydB
G593DRAFT_01732	1	0.56338	82	Rank05	Dorea sp. AGR2135.	Firmicutes	Clostridia	Clostridiales	Hungate	HydB
G593DRAFT_01732	1	0.56338	89.4	Rank43	Dorea sp. AGR2135.	Firmicutes	Clostridia	Clostridiales	Hungate	HydB
G593DRAFT_01732	1	0.56338	88	Rank43	Dorea sp. AGR2135.	Firmicutes	Clostridia	Clostridiales	Hungate	HydB
G593DRAFT_01732	1	0.56338	75.5	Rank02	Dorea sp. AGR2135.	Firmicutes	Clostridia	Clostridiales	Hungate	HydB
G593DRAFT_01732	2	1.12676	86	Rank43	Dorea sp. AGR2135.	Firmicutes	Clostridia	Clostridiales	Hungate	HydB
G593DRAFT_01732	2	1.12676	81.6	Rank08	Dorea sp. AGR2135.	Firmicutes	Clostridia	Clostridiales	Hungate	HydB
G593DRAFT_01732	1	0.56338	74	Rank36	Dorea sp. AGR2135.	Firmicutes	Clostridia	Clostridiales	Hungate	HydB
G593DRAFT_01732	1	0.56338	85.1	Rank34	Dorea sp. AGR2135.	Firmicutes	Clostridia	Clostridiales	Hungate	HydB
G593DRAFT_01732	1	0.56338	81.4	Rank04	Dorea sp. AGR2135.	Firmicutes	Clostridia	Clostridiales	Hungate	HydB
G593DRAFT_01732	1	0.56338	91.3	Rank07	Dorea sp. AGR2135.	Firmicutes	Clostridia	Clostridiales	Hungate	HydB
G593DRAFT_01732	1	0.56338	79.2	Rank39	Dorea sp. AGR2135.	Firmicutes	Clostridia	Clostridiales	Hungate	HydB
G593DRAFT_01732	2	1.12676	71.4	Rank05	Dorea sp. AGR2135.	Firmicutes	Clostridia	Clostridiales	Hungate	HydB
G593DRAFT_01732	1	0.56338	71.4	Rank43	Dorea sp. AGR2135.	Firmicutes	Clostridia	Clostridiales	Hungate	HydB
G593DRAFT_01732	1	0.56338	88	Rank39	Dorea sp. AGR2135.	Firmicutes	Clostridia	Clostridiales	Hungate	HydB
G593DRAFT_01732	1	0.56338	66	Rank12	Dorea sp. AGR2135.	Firmicutes	Clostridia	Clostridiales	Hungate	HydB
G593DRAFT_01732	1	0.56338	75	Rank39	Dorea sp. AGR2135.	Firmicutes	Clostridia	Clostridiales	Hungate	HydB
G593DRAFT_01732	1	0.56338	89.8	Rank38	Dorea sp. AGR2135.	Firmicutes	Clostridia	Clostridiales	Hungate	HydB
G593DRAFT_01732	1	0.56338	86	Rank36	Dorea sp. AGR2135.	Firmicutes	Clostridia	Clostridiales	Hungate	HydB
G593DRAFT_01732	1	0.56338	93.8	Rank38	Dorea sp. AGR2135.	Firmicutes	Clostridia	Clostridiales	Hungate	HydB
G593DRAFT_01732	1	0.56338	85.7	Rank02	Dorea sp. AGR2135.	Firmicutes	Clostridia	Clostridiales	Hungate	HydB
G593DRAFT_01732	1	0.56338	73.5	Rank10	Dorea sp. AGR2135.	Firmicutes	Clostridia	Clostridiales	Hungate	HydB
G593DRAFT_01732	1	0.56338	72.9	Rank02	Dorea sp. AGR2135.	Firmicutes	Clostridia	Clostridiales	Hungate	HydB
G593DRAFT_01732	1	0.56338	76.6	Rank07	Dorea sp. AGR2135.	Firmicutes	Clostridia	Clostridiales	Hungate	HydB
G593DRAFT_01732	1	0.56338	88	Rank06	Dorea sp. AGR2135.	Firmicutes	Clostridia	Clostridiales	Hungate	HydB
G593DRAFT_01732	1	0.56338	82	Rank08	Dorea sp. AGR2135.	Firmicutes	Clostridia	Clostridiales	Hungate	HydB
G593DRAFT_01732	1	0.56338	81.2	Rank45	Dorea sp. AGR2135.	Firmicutes	Clostridia	Clostridiales	Hungate	HydB
G593DRAFT_01732	1	0.56338	79.6	Rank05	Dorea sp. AGR2135.	Firmicutes	Clostridia	Clostridiales	Hungate	HydB
G593DRAFT_01732	1	0.56338	83	Rank05	Dorea sp. AGR2135.	Firmicutes	Clostridia	Clostridiales	Hungate	HydB
G593DRAFT_01732	1	0.56338	68.8	Rank45	Dorea sp. AGR2135.	Firmicutes	Clostridia	Clostridiales	Hungate	HydB
G593DRAFT_01732	1	0.56338	70	Rank39	Dorea sp. AGR2135.	Firmicutes	Clostridia	Clostridiales	Hungate	HydB
G593DRAFT_01732	1	0.56338	77.1	Rank07	Dorea sp. AGR2135.	Firmicutes	Clostridia	Clostridiales	Hungate	HydB
G593DRAFT_01732	1	0.56338	67.3	Rank06	Dorea sp. AGR2135.	Firmicutes	Clostridia	Clostridiales	Hungate	HydB
G593DRAFT_01732	1	0.56338	71.4	Rank36	Dorea sp. AGR2135.	Firmicutes	Clostridia	Clostridiales	Hungate	HydB
G593DRAFT_01732	1	0.56338	84.8	Rank12	Dorea sp. AGR2135.	Firmicutes	Clostridia	Clostridiales	Hungate	HydB
G593DRAFT_01732	1	0.56338	87.2	Rank04	Dorea sp. AGR2135.	Firmicutes	Clostridia	Clostridiales	Hungate	HydB
G593DRAFT_01732	1	0.56338	82.5	Rank43	Dorea sp. AGR2135.	Firmicutes	Clostridia	Clostridiales	Hungate	HydB
G593DRAFT_01732	1	0.56338	65.3	Rank05	Dorea sp. AGR2135.	Firmicutes	Clostridia	Clostridiales	Hungate	HydB
G593DRAFT_01732	1	0.56338	76.2	Rank13	Dorea sp. AGR2135.	Firmicutes	Clostridia	Clostridiales	Hungate	HydB
G593DRAFT_01732	1	0.56338	81.6	Rank46	Dorea sp. AGR2135.	Firmicutes	Clostridia	Clostridiales	Hungate	HydB
G593DRAFT_01732	1	0.56338	81.8	Rank46	Dorea sp. AGR2135.	Firmicutes	Clostridia	Clostridiales	Hungate	HydB
G593DRAFT_01732	1	0.56338	71.4	Rank10	Dorea sp. AGR2135.	Firmicutes	Clostridia	Clostridiales	Hungate	HydB
G593DRAFT_01732	2	1.12676	83.7	Rank38	Dorea sp. AGR2135.	Firmicutes	Clostridia	Clostridiales	Hungate	HydB
G593DRAFT_01732	1	0.56338	87.8	Rank36	Dorea sp. AGR2135.	Firmicutes	Clostridia	Clostridiales	Hungate	HydB
G593DRAFT_01732	1	0.56338	80	Rank46	Dorea sp. AGR2135.	Firmicutes	Clostridia	Clostridiales	Hungate	HydB
G593DRAFT_01732	1	0.56338	95.9	Rank38	Dorea sp. AGR2135.	Firmicutes	Clostridia	Clostridiales	Hungate	HydB
G593DRAFT_01732	1	0.56338	91.8	Rank34	Dorea sp. AGR2135.	Firmicutes	Clostridia	Clostridiales	Hungate	HydB
G593DRAFT_01732	1	0.56338	93.8	Rank34	Dorea sp. AGR2135.	Firmicutes	Clostridia	Clostridiales	Hungate	HydB
G593DRAFT_01732	1	0.56338	77.6	Rank36	Dorea sp. AGR2135.	Firmicutes	Clostridia	Clostridiales	Hungate	HydB
G593DRAFT_01732	2	1.12676	79.6	Rank13	Dorea sp. AGR2135.	Firmicutes	Clostridia	Clostridiales	Hungate	HydB
G593DRAFT_01732	1	0.56338	91.3	Rank08	Dorea sp. AGR2135.	Firmicutes	Clostridia	Clostridiales	Hungate	HydB
G593DRAFT_01732	2	1.12676	85.7	Rank05	Dorea sp. AGR2135.	Firmicutes	Clostridia	Clostridiales	Hungate	HydB
G593DRAFT_01732	1	0.56338	72.3	Rank10	Dorea sp. AGR2135.	Firmicutes	Clostridia	Clostridiales	Hungate	HydB
G593DRAFT_01732	2	1.12676	75	Rank07	Dorea sp. AGR2135.	Firmicutes	Clostridia	Clostridiales	Hungate	HydB
G593DRAFT_01732	1	0.56338	85.7	Rank10	Dorea sp. AGR2135.	Firmicutes	Clostridia	Clostridiales	Hungate	HydB
G593DRAFT_01732	1	0.56338	77.6	Rank39	Dorea sp. AGR2135.	Firmicutes	Clostridia	Clostridiales	Hungate	HydB
G593DRAFT_01732	1	0.56338	81.6	Rank33	Dorea sp. AGR2135.	Firmicutes	Clostridia	Clostridiales	Hungate	HydB
G593DRAFT_01732	1	0.56338	88	Rank05	Dorea sp. AGR2135.	Firmicutes	Clostridia	Clostridiales	Hungate	HydB
G593DRAFT_01732	1	0.56338	68.8	Rank13	Dorea sp. AGR2135.	Firmicutes	Clostridia	Clostridiales	Hungate	HydB
G593DRAFT_01732	1	0.56338	91.7	Rank46	Dorea sp. AGR2135.	Firmicutes	Clostridia	Clostridiales	Hungate	HydB
G593DRAFT_01732	1	0.56338	84	Rank45	Dorea sp. AGR2135.	Firmicutes	Clostridia	Clostridiales	Hungate	HydB
G593DRAFT_01732	1	0.56338	87.8	Rank43	Dorea sp. AGR2135.	Firmicutes	Clostridia	Clostridiales	Hungate	HydB
G593DRAFT_01732	1	0.56338	75.5	Rank10	Dorea sp. AGR2135.	Firmicutes	Clostridia	Clostridiales	Hungate	HydB
G593DRAFT_01732	1	0.56338	83	Rank43	Dorea sp. AGR2135.	Firmicutes	Clostridia	Clostridiales	Hungate	HydB
G593DRAFT_01732	1	0.56338	87.8	Rank10	Dorea sp. AGR2135.	Firmicutes	Clostridia	Clostridiales	Hungate	HydB
G593DRAFT_01732	1	0.56338	73.5	Rank02	Dorea sp. AGR2135.	Firmicutes	Clostridia	Clostridiales	Hungate	HydB
G593DRAFT_01732	1	0.56338	89.8	Rank10	Dorea sp. AGR2135.	Firmicutes	Clostridia	Clostridiales	Hungate	HydB
G593DRAFT_01732	1	0.56338	90.5	Rank39	Dorea sp. AGR2135.	Firmicutes	Clostridia	Clostridiales	Hungate	HydB
G593DRAFT_01732	1	0.56338	87.8	Rank34	Dorea sp. AGR2135.	Firmicutes	Clostridia	Clostridiales	Hungate	HydB
G593DRAFT_01732	2	1.12676	69.8	Rank01	Dorea sp. AGR2135.	Firmicutes	Clostridia	Clostridiales	Hungate	HydB
G593DRAFT_01732	1	0.56338	80.9	Rank43	Dorea sp. AGR2135.	Firmicutes	Clostridia	Clostridiales	Hungate	HydB
G593DRAFT_01732	1	0.56338	87.8	Rank46	Dorea sp. AGR2135.	Firmicutes	Clostridia	Clostridiales	Hungate	HydB
G593DRAFT_01732	1	0.56338	93.9	Rank46	Dorea sp. AGR2135.	Firmicutes	Clostridia	Clostridiales	Hungate	HydB
G593DRAFT_01732	1	0.56338	85.4	Rank04	Dorea sp. AGR2135.	Firmicutes	Clostridia	Clostridiales	Hungate	HydB
G593DRAFT_01732	1	0.56338	80	Rank43	Dorea sp. AGR2135.	Firmicutes	Clostridia	Clostridiales	Hungate	HydB
G593DRAFT_01732	1	0.56338	74	Rank10	Dorea sp. AGR2135.	Firmicutes	Clostridia	Clostridiales	Hungate	HydB
G593DRAFT_01732	1	0.56338	71.4	Rank07	Dorea sp. AGR2135.	Firmicutes	Clostridia	Clostridiales	Hungate	HydB
G593DRAFT_01732	1	0.56338	79.2	Rank05	Dorea sp. AGR2135.	Firmicutes	Clostridia	Clostridiales	Hungate	HydB
G593DRAFT_01732	1	0.56338	65.3	Rank42	Dorea sp. AGR2135.	Firmicutes	Clostridia	Clostridiales	Hungate	HydB
G593DRAFT_01732	1	0.56338	65.3	Rank46	Dorea sp. AGR2135.	Firmicutes	Clostridia	Clostridiales	Hungate	HydB
G593DRAFT_01732	1	0.56338	72	Rank10	Dorea sp. AGR2135.	Firmicutes	Clostridia	Clostridiales	Hungate	HydB
G593DRAFT_01732	1	0.56338	83.7	Rank05	Dorea sp. AGR2135.	Firmicutes	Clostridia	Clostridiales	Hungate	HydB
G598DRAFT_01444	1	0.56338	85.7	Rank01	Selenomonas ruminantium ATCC 12561.	Firmicutes	Negativicutes	Selenomonadales	Hungate	HydB
G598DRAFT_01444	1	0.56338	93.9	Rank05	Selenomonas ruminantium ATCC 12561.	Firmicutes	Negativicutes	Selenomonadales	Hungate	HydB
G598DRAFT_01444	3	1.69014	100	Rank01	Selenomonas ruminantium ATCC 12561.	Firmicutes	Negativicutes	Selenomonadales	Hungate	HydB
G598DRAFT_01444	1	0.56338	90.9	Rank05	Selenomonas ruminantium ATCC 12561.	Firmicutes	Negativicutes	Selenomonadales	Hungate	HydB
G598DRAFT_01444	1	0.56338	94	Rank04	Selenomonas ruminantium ATCC 12561.	Firmicutes	Negativicutes	Selenomonadales	Hungate	HydB
G598DRAFT_01444	1	0.56338	89.1	Rank46	Selenomonas ruminantium ATCC 12561.	Firmicutes	Negativicutes	Selenomonadales	Hungate	HydB
G598DRAFT_01444	1	0.56338	87	Rank01	Selenomonas ruminantium ATCC 12561.	Firmicutes	Negativicutes	Selenomonadales	Hungate	HydB
G598DRAFT_01444	1	0.56338	98	Rank01	Selenomonas ruminantium ATCC 12561.	Firmicutes	Negativicutes	Selenomonadales	Hungate	HydB
G598DRAFT_01444	1	0.56338	91.5	Rank12	Selenomonas ruminantium ATCC 12561.	Firmicutes	Negativicutes	Selenomonadales	Hungate	HydB
G598DRAFT_01444	2	1.12676	100	Rank04	Selenomonas ruminantium ATCC 12561.	Firmicutes	Negativicutes	Selenomonadales	Hungate	HydB
G598DRAFT_01444	1	0.56338	100	Rank38	Selenomonas ruminantium ATCC 12561.	Firmicutes	Negativicutes	Selenomonadales	Hungate	HydB
G598DRAFT_01444	1	0.56338	91.8	Rank01	Selenomonas ruminantium ATCC 12561.	Firmicutes	Negativicutes	Selenomonadales	Hungate	HydB
G598DRAFT_01444	1	0.56338	95.8	Rank12	Selenomonas ruminantium ATCC 12561.	Firmicutes	Negativicutes	Selenomonadales	Hungate	HydB
G598DRAFT_01444	1	0.56338	90.9	Rank04	Selenomonas ruminantium ATCC 12561.	Firmicutes	Negativicutes	Selenomonadales	Hungate	HydB
G598DRAFT_01444	1	0.56338	100	Rank13	Selenomonas ruminantium ATCC 12561.	Firmicutes	Negativicutes	Selenomonadales	Hungate	HydB
G598DRAFT_01444	1	0.56338	89.8	Rank13	Selenomonas ruminantium ATCC 12561.	Firmicutes	Negativicutes	Selenomonadales	Hungate	HydB
G598DRAFT_01444	1	0.56338	94	Rank07	Selenomonas ruminantium ATCC 12561.	Firmicutes	Negativicutes	Selenomonadales	Hungate	HydB
G598DRAFT_01444	1	0.56338	87.5	Rank04	Selenomonas ruminantium ATCC 12561.	Firmicutes	Negativicutes	Selenomonadales	Hungate	HydB
G598DRAFT_01444	1	0.56338	93.3	Rank13	Selenomonas ruminantium ATCC 12561.	Firmicutes	Negativicutes	Selenomonadales	Hungate	HydB
G599DRAFT_02144	1	0.56338	65.3	Rank46	Blautia wexlerae AGR2146.	Firmicutes	Clostridia	Clostridiales	Hungate	HydB
G599DRAFT_02144	1	0.56338	81.6	Rank02	Blautia wexlerae AGR2146.	Firmicutes	Clostridia	Clostridiales	Hungate	HydB
G599DRAFT_02144	1	0.56338	73.5	Rank10	Blautia wexlerae AGR2146.	Firmicutes	Clostridia	Clostridiales	Hungate	HydB
G599DRAFT_02144	1	0.56338	90	Rank06	Blautia wexlerae AGR2146.	Firmicutes	Clostridia	Clostridiales	Hungate	HydB
G599DRAFT_02144	1	0.56338	80	Rank10	Blautia wexlerae AGR2146.	Firmicutes	Clostridia	Clostridiales	Hungate	HydB
G599DRAFT_02144	1	0.56338	83	Rank10	Blautia wexlerae AGR2146.	Firmicutes	Clostridia	Clostridiales	Hungate	HydB
G599DRAFT_02144	1	0.56338	69.4	Rank13	Blautia wexlerae AGR2146.	Firmicutes	Clostridia	Clostridiales	Hungate	HydB
G599DRAFT_02144	1	0.56338	67.3	Rank08	Blautia wexlerae AGR2146.	Firmicutes	Clostridia	Clostridiales	Hungate	HydB
G599DRAFT_02144	1	0.56338	70.5	Rank33	Blautia wexlerae AGR2146.	Firmicutes	Clostridia	Clostridiales	Hungate	HydB
G599DRAFT_02144	3	1.69014	77.6	Rank05	Blautia wexlerae AGR2146.	Firmicutes	Clostridia	Clostridiales	Hungate	HydB
G599DRAFT_02144	1	0.56338	75.5	Rank02	Blautia wexlerae AGR2146.	Firmicutes	Clostridia	Clostridiales	Hungate	HydB
G599DRAFT_02144	1	0.56338	71.4	Rank13	Blautia wexlerae AGR2146.	Firmicutes	Clostridia	Clostridiales	Hungate	HydB
G599DRAFT_02144	1	0.56338	89.8	Rank02	Blautia wexlerae AGR2146.	Firmicutes	Clostridia	Clostridiales	Hungate	HydB
G599DRAFT_02144	1	0.56338	72.7	Rank06	Blautia wexlerae AGR2146.	Firmicutes	Clostridia	Clostridiales	Hungate	HydB
G599DRAFT_02144	1	0.56338	77.6	Rank34	Blautia wexlerae AGR2146.	Firmicutes	Clostridia	Clostridiales	Hungate	HydB
G599DRAFT_02144	1	0.56338	77.6	Rank46	Blautia wexlerae AGR2146.	Firmicutes	Clostridia	Clostridiales	Hungate	HydB
G599DRAFT_02144	2	1.12676	69.4	Rank12	Blautia wexlerae AGR2146.	Firmicutes	Clostridia	Clostridiales	Hungate	HydB
G599DRAFT_02144	1	0.56338	76	Rank12	Blautia wexlerae AGR2146.	Firmicutes	Clostridia	Clostridiales	Hungate	HydB
G599DRAFT_02144	1	0.56338	68.1	Rank10	Blautia wexlerae AGR2146.	Firmicutes	Clostridia	Clostridiales	Hungate	HydB
G599DRAFT_02144	1	0.56338	79.6	Rank02	Blautia wexlerae AGR2146.	Firmicutes	Clostridia	Clostridiales	Hungate	HydB
G599DRAFT_02144	1	0.56338	88	Rank02	Blautia wexlerae AGR2146.	Firmicutes	Clostridia	Clostridiales	Hungate	HydB
G599DRAFT_02144	1	0.56338	76	Rank39	Blautia wexlerae AGR2146.	Firmicutes	Clostridia	Clostridiales	Hungate	HydB
G599DRAFT_02144	1	0.56338	79.6	Rank12	Blautia wexlerae AGR2146.	Firmicutes	Clostridia	Clostridiales	Hungate	HydB
G599DRAFT_02144	1	0.56338	76.6	Rank07	Blautia wexlerae AGR2146.	Firmicutes	Clostridia	Clostridiales	Hungate	HydB
G599DRAFT_02144	1	0.56338	74	Rank33	Blautia wexlerae AGR2146.	Firmicutes	Clostridia	Clostridiales	Hungate	HydB
G599DRAFT_02144	1	0.56338	72.9	Rank43	Blautia wexlerae AGR2146.	Firmicutes	Clostridia	Clostridiales	Hungate	HydB
G599DRAFT_02144	2	1.12676	75.5	Rank10	Blautia wexlerae AGR2146.	Firmicutes	Clostridia	Clostridiales	Hungate	HydB
G599DRAFT_02144	1	0.56338	74.5	Rank38	Blautia wexlerae AGR2146.	Firmicutes	Clostridia	Clostridiales	Hungate	HydB
G599DRAFT_02144	1	0.56338	91.8	Rank01	Blautia wexlerae AGR2146.	Firmicutes	Clostridia	Clostridiales	Hungate	HydB
G599DRAFT_02144	1	0.56338	72.9	Rank07	Blautia wexlerae AGR2146.	Firmicutes	Clostridia	Clostridiales	Hungate	HydB
G599DRAFT_02144	1	0.56338	76	Rank13	Blautia wexlerae AGR2146.	Firmicutes	Clostridia	Clostridiales	Hungate	HydB
G599DRAFT_02144	1	0.56338	77.6	Rank02	Blautia wexlerae AGR2146.	Firmicutes	Clostridia	Clostridiales	Hungate	HydB
G599DRAFT_02144	1	0.56338	89.8	Rank05	Blautia wexlerae AGR2146.	Firmicutes	Clostridia	Clostridiales	Hungate	HydB
G599DRAFT_02144	1	0.56338	76	Rank05	Blautia wexlerae AGR2146.	Firmicutes	Clostridia	Clostridiales	Hungate	HydB
G599DRAFT_02144	2	1.12676	75.5	Rank33	Blautia wexlerae AGR2146.	Firmicutes	Clostridia	Clostridiales	Hungate	HydB
G599DRAFT_02144	1	0.56338	81.6	Rank13	Blautia wexlerae AGR2146.	Firmicutes	Clostridia	Clostridiales	Hungate	HydB
G599DRAFT_02144	1	0.56338	83.3	Rank10	Blautia wexlerae AGR2146.	Firmicutes	Clostridia	Clostridiales	Hungate	HydB
G599DRAFT_02144	1	0.56338	65.2	Rank45	Blautia wexlerae AGR2146.	Firmicutes	Clostridia	Clostridiales	Hungate	HydB
G599DRAFT_02144	2	1.12676	75.5	Rank38	Blautia wexlerae AGR2146.	Firmicutes	Clostridia	Clostridiales	Hungate	HydB
G599DRAFT_02144	1	0.56338	79.2	Rank08	Blautia wexlerae AGR2146.	Firmicutes	Clostridia	Clostridiales	Hungate	HydB
G599DRAFT_02144	1	0.56338	75.5	Rank04	Blautia wexlerae AGR2146.	Firmicutes	Clostridia	Clostridiales	Hungate	HydB
G599DRAFT_02144	1	0.56338	72	Rank02	Blautia wexlerae AGR2146.	Firmicutes	Clostridia	Clostridiales	Hungate	HydB
G599DRAFT_02144	1	0.56338	80	Rank08	Blautia wexlerae AGR2146.	Firmicutes	Clostridia	Clostridiales	Hungate	HydB
G599DRAFT_02144	1	0.56338	74.5	Rank02	Blautia wexlerae AGR2146.	Firmicutes	Clostridia	Clostridiales	Hungate	HydB
G599DRAFT_02144	1	0.56338	74	Rank44	Blautia wexlerae AGR2146.	Firmicutes	Clostridia	Clostridiales	Hungate	HydB
G599DRAFT_02144	1	0.56338	81.6	Rank01	Blautia wexlerae AGR2146.	Firmicutes	Clostridia	Clostridiales	Hungate	HydB
G599DRAFT_02144	1	0.56338	66	Rank36	Blautia wexlerae AGR2146.	Firmicutes	Clostridia	Clostridiales	Hungate	HydB
G599DRAFT_02144	1	0.56338	74	Rank07	Blautia wexlerae AGR2146.	Firmicutes	Clostridia	Clostridiales	Hungate	HydB
G599DRAFT_02144	1	0.56338	79.1	Rank05	Blautia wexlerae AGR2146.	Firmicutes	Clostridia	Clostridiales	Hungate	HydB
G599DRAFT_02144	2	1.12676	91.5	Rank01	Blautia wexlerae AGR2146.	Firmicutes	Clostridia	Clostridiales	Hungate	HydB
G605DRAFT_00122	1	0.56338	79.2	Rank33	Clostridium cadaveris AGR2141.	Firmicutes	Clostridia	Clostridiales	Hungate	HydB
G605DRAFT_00122	1	0.56338	74.5	Rank08	Clostridium cadaveris AGR2141.	Firmicutes	Clostridia	Clostridiales	Hungate	HydB
G605DRAFT_00122	1	0.56338	78	Rank39	Clostridium cadaveris AGR2141.	Firmicutes	Clostridia	Clostridiales	Hungate	HydB
G607DRAFT_02063	2	1.12676	81.6	Rank06	Clostridium butyricum AGR2140.	Firmicutes	Clostridia	Clostridiales	Hungate	HydB
G607DRAFT_02063	1	0.56338	82	Rank07	Clostridium butyricum AGR2140.	Firmicutes	Clostridia	Clostridiales	Hungate	HydB
G607DRAFT_02063	1	0.56338	77.1	Rank43	Clostridium butyricum AGR2140.	Firmicutes	Clostridia	Clostridiales	Hungate	HydB
G607DRAFT_02063	1	0.56338	71.1	Rank06	Clostridium butyricum AGR2140.	Firmicutes	Clostridia	Clostridiales	Hungate	HydB
G607DRAFT_02063	1	0.56338	68.8	Rank05	Clostridium butyricum AGR2140.	Firmicutes	Clostridia	Clostridiales	Hungate	HydB
G607DRAFT_02063	1	0.56338	84	Rank43	Clostridium butyricum AGR2140.	Firmicutes	Clostridia	Clostridiales	Hungate	HydB
G607DRAFT_02063	1	0.56338	84	Rank36	Clostridium butyricum AGR2140.	Firmicutes	Clostridia	Clostridiales	Hungate	HydB
G607DRAFT_02063	2	1.12676	78.7	Rank06	Clostridium butyricum AGR2140.	Firmicutes	Clostridia	Clostridiales	Hungate	HydB
G607DRAFT_02063	1	0.56338	69.4	Rank05	Clostridium butyricum AGR2140.	Firmicutes	Clostridia	Clostridiales	Hungate	HydB
G607DRAFT_02063	1	0.56338	82	Rank44	Clostridium butyricum AGR2140.	Firmicutes	Clostridia	Clostridiales	Hungate	HydB
G607DRAFT_02063	1	0.56338	91.8	Rank43	Clostridium butyricum AGR2140.	Firmicutes	Clostridia	Clostridiales	Hungate	HydB
G607DRAFT_02063	1	0.56338	75	Rank06	Clostridium butyricum AGR2140.	Firmicutes	Clostridia	Clostridiales	Hungate	HydB
G607DRAFT_02063	1	0.56338	74	Rank10	Clostridium butyricum AGR2140.	Firmicutes	Clostridia	Clostridiales	Hungate	HydB
G607DRAFT_02063	1	0.56338	81.6	Rank45	Clostridium butyricum AGR2140.	Firmicutes	Clostridia	Clostridiales	Hungate	HydB
G607DRAFT_02063	1	0.56338	79.6	Rank05	Clostridium butyricum AGR2140.	Firmicutes	Clostridia	Clostridiales	Hungate	HydB
G607DRAFT_02063	1	0.56338	77.5	Rank06	Clostridium butyricum AGR2140.	Firmicutes	Clostridia	Clostridiales	Hungate	HydB
G607DRAFT_02063	1	0.56338	79.6	Rank33	Clostridium butyricum AGR2140.	Firmicutes	Clostridia	Clostridiales	Hungate	HydB
G607DRAFT_02063	1	0.56338	71.1	Rank04	Clostridium butyricum AGR2140.	Firmicutes	Clostridia	Clostridiales	Hungate	HydB
G614DRAFT_02639	1	0.56338	72.9	Rank46	Clostridium clostridioforme AGR2157.	Firmicutes	Clostridia	Clostridiales	Hungate	HydB
G614DRAFT_02639	1	0.56338	83.3	Rank45	Clostridium clostridioforme AGR2157.	Firmicutes	Clostridia	Clostridiales	Hungate	HydB
G614DRAFT_02639	1	0.56338	95.9	Rank45	Clostridium clostridioforme AGR2157.	Firmicutes	Clostridia	Clostridiales	Hungate	HydB
G614DRAFT_02639	5	2.8169	93.9	Rank44	Clostridium clostridioforme AGR2157.	Firmicutes	Clostridia	Clostridiales	Hungate	HydB
G614DRAFT_02639	1	0.56338	89.6	Rank36	Clostridium clostridioforme AGR2157.	Firmicutes	Clostridia	Clostridiales	Hungate	HydB
G614DRAFT_02639	2	1.12676	89.8	Rank45	Clostridium clostridioforme AGR2157.	Firmicutes	Clostridia	Clostridiales	Hungate	HydB
G614DRAFT_02639	1	0.56338	91.8	Rank07	Clostridium clostridioforme AGR2157.	Firmicutes	Clostridia	Clostridiales	Hungate	HydB
G614DRAFT_02639	1	0.56338	87.5	Rank08	Clostridium clostridioforme AGR2157.	Firmicutes	Clostridia	Clostridiales	Hungate	HydB
G614DRAFT_02639	1	0.56338	69.4	Rank46	Clostridium clostridioforme AGR2157.	Firmicutes	Clostridia	Clostridiales	Hungate	HydB
G614DRAFT_02639	1	0.56338	74	Rank13	Clostridium clostridioforme AGR2157.	Firmicutes	Clostridia	Clostridiales	Hungate	HydB
G614DRAFT_02639	1	0.56338	65.9	Rank12	Clostridium clostridioforme AGR2157.	Firmicutes	Clostridia	Clostridiales	Hungate	HydB
G614DRAFT_02639	1	0.56338	83.3	Rank12	Clostridium clostridioforme AGR2157.	Firmicutes	Clostridia	Clostridiales	Hungate	HydB
G614DRAFT_02639	1	0.56338	68.8	Rank46	Clostridium clostridioforme AGR2157.	Firmicutes	Clostridia	Clostridiales	Hungate	HydB
G614DRAFT_02639	1	0.56338	100	Rank06	Clostridium clostridioforme AGR2157.	Firmicutes	Clostridia	Clostridiales	Hungate	HydB
G614DRAFT_02639	1	0.56338	90	Rank36	Clostridium clostridioforme AGR2157.	Firmicutes	Clostridia	Clostridiales	Hungate	HydB
G614DRAFT_02639	1	0.56338	91.8	Rank05	Clostridium clostridioforme AGR2157.	Firmicutes	Clostridia	Clostridiales	Hungate	HydB
G614DRAFT_02639	1	0.56338	83.7	Rank46	Clostridium clostridioforme AGR2157.	Firmicutes	Clostridia	Clostridiales	Hungate	HydB
G614DRAFT_02639	3	1.69014	89.8	Rank05	Clostridium clostridioforme AGR2157.	Firmicutes	Clostridia	Clostridiales	Hungate	HydB
G614DRAFT_02639	1	0.56338	94	Rank02	Clostridium clostridioforme AGR2157.	Firmicutes	Clostridia	Clostridiales	Hungate	HydB
G614DRAFT_02639	1	0.56338	79.6	Rank05	Clostridium clostridioforme AGR2157.	Firmicutes	Clostridia	Clostridiales	Hungate	HydB
G614DRAFT_02639	1	0.56338	92	Rank46	Clostridium clostridioforme AGR2157.	Firmicutes	Clostridia	Clostridiales	Hungate	HydB
[truncated: 26,964 more rows]

## Sheet: nifH MG
Accession	Hits	Normalised Hits	Sequence_Identity	Sheep_Rank	Organism	Phylum	Class	Order	Source	Gene_Group
[truncated: 1,047 more rows]

[truncated: 23 more sheets: nifH MT, mcrA MG, mcrA MT, acsB MG, acsB MT, aprA MG, aprA MT, dsrA MG, dsrA MT, asrA MG, asrA MT, frdA MG, frdA MT, narG MG, narG MT, nrfA MG, nrfA MT, napA MG, napA MT, dmsA MG …]
